# Supplementary material for: Transient loss of Polycomb components induces an epigenetic cancer fate
Source: Nature. 2024 Apr 24;629(8012):688–96. doi: 10.1038/s41586-024-07328-w (PMC11096130; doi:10.1038/s41586-024-07328-w)
Supplement: Supplementary file 4 — Differential analyses and FPKMs of no ph-KD, transient ph-KD and constant ph-KD (fly line with conditional GFP expression). [file 41586_2024_7328_MOESM4_ESM.xlsx]

## Sheet: No ph-KD vs no w-KD
FBgn	symbol	baseMean	log2FoldChange	lfcSE	pvalue	padj	diff
FBgn0000003	7SLRNA:CR32864	2.71675	0.00341845	0.12026	0.742706	1	unaffected
FBgn0000008	a	2373.81	-0.00133445	0.0255341	0.748169	1	unaffected
FBgn0000014	abd-A	84.2224	-0.0558971	0.331897	0.0250399	0.41072	unaffected
FBgn0000015	Abd-B	1082.51	-0.00399258	0.114278	0.702413	1	unaffected
FBgn0000017	Abl	4440.33	-0.000364748	0.0215524	0.920288	1	unaffected
FBgn0000018	abo	321.015	-0.000558395	0.019998	0.869901	1	unaffected
FBgn0000022	ac	240.801	0.0124689	0.0518053	0.111428	0.773434	unaffected
FBgn0000024	Ace	686.821	-0.00122189	0.0371617	0.816689	1	unaffected
FBgn0000028	acj6	14.4371	0.00054259	0.0621978	0.941034	1	unaffected
FBgn0000032	Acph-1	829.877	-0.00284062	0.0187191	0.32922	0.967031	unaffected
FBgn0000036	nAChRalpha1	6.57375	-0.00274584	0.0788933	0.751629	1	unaffected
FBgn0000037	mAChR-A	5.80802	-0.0149171	0.130507	0.240823	0.913323	unaffected
FBgn0000038	nAChRbeta1	2.25912	-0.0169019	0.171082	0.201803	0.896623	unaffected
FBgn0000039	nAChRalpha2	2.6358	0.00289547	0.116111	0.779902	1	unaffected
FBgn0000042	Act5C	138531	0.000541267	0.0107967	0.760323	1	unaffected
FBgn0000043	Act42A	27781.4	0.00020264	0.0128381	0.926316	1	unaffected
FBgn0000044	Act57B	977.097	0.00611901	0.0735612	0.459359	1	unaffected
FBgn0000045	Act79B	2.80688	0.00145245	0.119423	0.887402	1	unaffected
FBgn0000046	Act87E	164.081	0.00389308	0.0427807	0.502993	1	unaffected
FBgn0000047	Act88F	6.53926	0.0457739	0.238238	0.0528053	0.584194	unaffected
FBgn0000052	Pfas	2339.76	0.00109538	0.0122257	0.574509	1	unaffected
FBgn0000053	Gart	3376.85	0.00223131	0.0193134	0.477002	1	unaffected
FBgn0000055	Adh	0.67793	0.00192201	0.157476	0.8229		unaffected
FBgn0000057	adp	639.753	0.000401358	0.0165212	0.887827	1	unaffected
FBgn0000061	al	570.206	-0.00135028	0.0252283	0.742999	1	unaffected
FBgn0000063	Mps1	512.18	0.000191173	0.0174458	0.949341	1	unaffected
FBgn0000064	Ald1	5996.94	-0.0369252	0.0767385	0.0186727	0.346917	unaffected
FBgn0000071	Ama	5738.47	-0.00259835	0.0235341	0.497084	1	unaffected
FBgn0000075	amd	74.2025	0.00503749	0.0497792	0.431405	1	unaffected
FBgn0000077	amx	187.608	-0.00402756	0.0353487	0.44197	1	unaffected
FBgn0000079	Amy-p	0.791411	-0.00838717	0.170509	0.386631		unaffected
FBgn0000083	AnxB9	5686	0.00204104	0.0197061	0.528538	1	unaffected
FBgn0000084	AnxB10	788.334	-0.000733778	0.0261061	0.862319	1	unaffected
FBgn0000092	dyw	9.57901	0.00252408	0.0691789	0.749554	1	unaffected
FBgn0000097	aop	7870.28	0.00408301	0.0249898	0.300576	0.958787	unaffected
FBgn0000100	RpLP0	49172	-0.00371798	0.0249571	0.348675	0.971244	unaffected
FBgn0000108	Appl	4989.12	-0.000421417	0.0311302	0.929301	1	unaffected
FBgn0000109	Aprt	248.611	-1.08106e-05	0.0292607	0.998113	1	unaffected
FBgn0000114	bru1	32.0652	0.000637663	0.0447933	0.913531	1	unaffected
FBgn0000115	Arl1	1506.88	0.000518972	0.0189556	0.873005	1	unaffected
FBgn0000116	Argk	19811.7	-0.00159762	0.0273329	0.714488	1	unaffected
FBgn0000117	arm	23331.7	-0.00285806	0.0183275	0.312128	0.959333	unaffected
FBgn0000119	arr	5087.79	0.00114166	0.0178622	0.705585	1	unaffected
FBgn0000120	Arr1	4.96316	0.0262803	0.179919	0.118342	0.794682	unaffected
FBgn0000121	Arr2	12.5426	-0.00464716	0.0774441	0.587435	1	unaffected
FBgn0000137	ase	76.8219	0.000805031	0.0341971	0.872651	1	unaffected
FBgn0000139	ash2	1142.72	0.00526488	0.0267097	0.207548	0.90056	unaffected
FBgn0000140	asp	2941.81	0.00184869	0.0248058	0.648119	1	unaffected
FBgn0000146	aub	30.8767	0.00930911	0.0720215	0.265809	0.94087	unaffected
FBgn0000147	aurA	814.219	-7.653e-05	0.0182794	0.980603	1	unaffected
FBgn0000150	awd	31669.2	-0.00255286	0.0232901	0.500731	1	unaffected
FBgn0000152	Axs	473.752	-0.00890044	0.0431204	0.170461	0.878014	unaffected
FBgn0000153	b	221.036	0.109343	0.34582	0.0148219	0.30518	unaffected
FBgn0000157	Dll	2811.61	-0.0048701	0.0308339	0.310745	0.958935	unaffected
FBgn0000158	bam	8.64552	1.03793e-05	0.0747844	0.99901	1	unaffected
FBgn0000163	baz	2855.02	0.0144323	0.0572151	0.0937018	0.732313	unaffected
FBgn0000166	bcd	0.592972	-0.00317314	0.166395	0.702088		unaffected
FBgn0000173	ben	6660.16	0.00032313	0.0109284	0.859462	1	unaffected
FBgn0000179	bi	2919.71	-0.00105771	0.0271966	0.808055	1	unaffected
FBgn0000180	bib	3003.92	0.0030937	0.025191	0.444693	1	unaffected
FBgn0000181	bic	28505.2	-0.00598982	0.0299855	0.203027	0.896655	unaffected
FBgn0000183	BicD	2969.77	-0.000630166	0.0137968	0.787435	1	unaffected
FBgn0000206	boss	110.983	-0.00911528	0.0567547	0.217335	0.904341	unaffected
FBgn0000212	brm	8602.62	0.00329816	0.024031	0.391322	0.989736	unaffected
FBgn0000216	Brd	1324.99	0.000744832	0.0232009	0.847262	1	unaffected
FBgn0000221	brn	249.176	0.000727454	0.024894	0.858686	1	unaffected
FBgn0000228	Bsg25D	1429.17	0.00656335	0.0301106	0.166148	0.87319	unaffected
FBgn0000229	bsk	1709.35	6.72746e-05	0.009742	0.966787	1	unaffected
FBgn0000233	btd	550.447	-0.00235277	0.0247174	0.558209	1	unaffected
FBgn0000239	bur	2749.23	-0.00513207	0.0239171	0.163864	0.8721	unaffected
FBgn0000241	bw	3.94421	0.0171405	0.156555	0.211591	0.90056	unaffected
FBgn0000244	by	916.879	-0.00547408	0.0305613	0.252175	0.925964	unaffected
FBgn0000246	c(3)G	214.601	0.00420864	0.0356518	0.425159	1	unaffected
FBgn0000247	ca	1632.6	0.00404282	0.0280849	0.361783	0.974542	unaffected
FBgn0000250	cact	2703.02	0.000645247	0.0100593	0.689168	1	unaffected
FBgn0000251	cad	526.056	0	0.131912	1	1	unaffected
FBgn0000253	Cam	21701.9	-0.000533603	0.0200622	0.876014	1	unaffected
FBgn0000256	capu	2320.7	0.00688397	0.0304459	0.151978	0.854726	unaffected
FBgn0000257	car	648.525	-0.00523979	0.0255307	0.187119	0.890741	unaffected
FBgn0000259	CkIIbeta	5170.13	0.00216353	0.020319	0.516124	1	unaffected
FBgn0000261	Cat	6451.36	-0.000665981	0.022946	0.862101	1	unaffected
FBgn0000273	Pka-C1	2962.55	0.000823822	0.0245164	0.838313	1	unaffected
FBgn0000274	Pka-C2	0.572339	0	0.194044	1		unaffected
FBgn0000276	CecA1	0.658853	0.00400662	0.165709	0.638129		unaffected
FBgn0000278	CecB	0.700148	0	0.17618	1		unaffected
FBgn0000279	CecC	0.87903	0.00274683	0.157818	0.75193		unaffected
FBgn0000283	Cp190	6526.47	0.00129336	0.0164563	0.637896	1	unaffected
FBgn0000286	Cf2	998.386	-0.00195399	0.0216875	0.585861	1	unaffected
FBgn0000287	salr	1836.86	-0.000590547	0.0235622	0.88018	1	unaffected
FBgn0000289	cg	8162.55	-0.00698386	0.0300245	0.141059	0.840668	unaffected
FBgn0000299	Col4a1	3496.35	-0.0192764	0.0784919	0.0741159	0.669798	unaffected
FBgn0000303	ChAT	6.86748	0.00584957	0.08022	0.505877	1	unaffected
FBgn0000307	chif	3549.01	-0.000382853	0.0188713	0.90587	1	unaffected
FBgn0000308	chic	31549.1	5.7863e-05	0.0125747	0.97849	1	unaffected
FBgn0000316	cin	1832.44	-0.00117792	0.0132622	0.582648	1	unaffected
FBgn0000317	ck	2966.35	0.00735441	0.0387973	0.211192	0.90056	unaffected
FBgn0000318	cl	2871.37	-0.00148802	0.0219956	0.684993	1	unaffected
FBgn0000319	Chc	18229.4	0.00130697	0.0138628	0.559128	1	unaffected
FBgn0000320	eya	7579.4	0.00079872	0.0137841	0.729934	1	unaffected
FBgn0000326	clt	524.179	0.0028053	0.0219787	0.428787	1	unaffected
FBgn0000330	cm	1312.45	0.00177867	0.0176298	0.53859	1	unaffected
FBgn0000337	cn	13.6211	0.0932902	0.308993	0.0181535	0.342379	unaffected
FBgn0000339	cni	1027.7	0.0008248	0.017115	0.77767	1	unaffected
FBgn0000346	comt	621.837	-0.000183496	0.0164041	0.948344	1	unaffected
FBgn0000351	cort	136.543	-0.00453247	0.0340981	0.37926	0.985247	unaffected
FBgn0000352	cos	2294.86	-0.000368677	0.00902196	0.80036	1	unaffected
FBgn0000355	Cp15	15.027	-0.00950966	0.0905188	0.327514	0.965373	unaffected
FBgn0000357	Cp18	9.86427	-0.0426076	0.208592	0.0562279	0.597082	unaffected
FBgn0000370	crc	5968.06	-0.00422539	0.0216006	0.200556	0.895911	unaffected
FBgn0000376	crm	1127.52	-0.000928513	0.0168199	0.745413	1	unaffected
FBgn0000377	crn	1845.26	-0.00530688	0.0260494	0.191352	0.892086	unaffected
FBgn0000382	csw	2038.75	-0.000913742	0.0150786	0.719379	1	unaffected
FBgn0000384	cta	1732.6	-0.000598491	0.0185519	0.85063	1	unaffected
FBgn0000394	cv	713.381	0.00299144	0.0210228	0.370977	0.980504	unaffected
FBgn0000395	cv-2	1006.2	-0.0104053	0.0440381	0.128334	0.813009	unaffected
FBgn0000404	CycA	7196.6	0.0024112	0.0127728	0.18061	0.886556	unaffected
FBgn0000405	CycB	6690.29	0.000468771	0.0111039	0.799249	1	unaffected
FBgn0000406	Cyt-b5-r	1.11843	0.00202051	0.145871	0.828053		unaffected
FBgn0000411	D	329.293	0.010281	0.0464553	0.142197	0.840668	unaffected
FBgn0000412	D1	19353.9	-0.000412121	0.0118311	0.835786	1	unaffected
FBgn0000414	Dab	2432.27	0.00176844	0.0259988	0.674189	1	unaffected
FBgn0000416	Sap-r	11685.9	-0.00117549	0.0125924	0.558189	1	unaffected
FBgn0000422	Ddc	123.672	0.160643	0.496733	0.00679882	0.192828	unaffected
FBgn0000426	SmF	1796.61	0.00142594	0.0180583	0.637257	1	unaffected
FBgn0000427	2001-12-01	1.01235	0.00115807	0.142749	0.902038		unaffected
FBgn0000439	Dfd	813.329	0.00258677	0.0257209	0.532916	1	unaffected
FBgn0000442	Pkg21D	0.627117	0.00924529	0.197589	0.305458		unaffected
FBgn0000447	Dhod	1841.47	-0.000260251	0.0140412	0.914012	1	unaffected
FBgn0000448	Hr3	82.1282	0.000714814	0.0938271	0.940765	1	unaffected
FBgn0000449	dib	86.6606	0.0192414	0.139667	0.167938	0.87319	unaffected
FBgn0000451	ect	193.808	-0.00367199	0.0345162	0.475196	1	unaffected
FBgn0000454	Dip-B	3621.72	-0.00393044	0.0258806	0.338245	0.968749	unaffected
FBgn0000455	Dip-C	883.767	-0.135367	0.134919	0.00183803	0.0865187	unaffected
FBgn0000459	disco	1608.49	-0.000933491	0.0225491	0.804577	1	unaffected
FBgn0000463	Dl	4968.18	0.00262613	0.0279642	0.553759	1	unaffected
FBgn0000464	Lar	270.389	-0.00330068	0.0375009	0.538967	1	unaffected
FBgn0000473	Cyp6a2	2.63772	0.0040514	0.114445	0.698472	1	unaffected
FBgn0000477	DNaseII	11.773	0.026629	0.169869	0.11274	0.777214	unaffected
FBgn0000479	dnc	583.784	-0.00267089	0.0378286	0.618712	1	unaffected
FBgn0000482	dor	1295.8	-0.00353701	0.0192822	0.225328	0.909024	unaffected
FBgn0000489	Pka-C3	411.907	-0.00898473	0.0434149	0.168936	0.873641	unaffected
FBgn0000490	dpp	1902.62	-0.0013107	0.0153526	0.604967	1	unaffected
FBgn0000492	Dr	133.949	0.00550548	0.0396511	0.336393	0.968651	unaffected
FBgn0000499	dsh	1984.06	-0.00209017	0.0162361	0.412525	0.996524	unaffected
FBgn0000500	Dsk	1.30462	-0.0120191	0.168752	0.283836		unaffected
FBgn0000504	dsx	2376.27	-0.00522937	0.0307294	0.275823	0.945029	unaffected
FBgn0000520	dwg	764.883	-0.000310748	0.0132652	0.890875	1	unaffected
FBgn0000524	dx	3497.97	0.000292215	0.00910777	0.843785	1	unaffected
FBgn0000527	e	7.18774	0.0171825	0.146698	0.209751	0.90056	unaffected
FBgn0000529	bsh	5.93619	-0.0142302	0.117385	0.234059	0.912458	unaffected
FBgn0000533	ea	341.446	-0.00364899	0.0342321	0.475646	1	unaffected
FBgn0000535	eag	11.2618	0.00540357	0.080021	0.537889	1	unaffected
FBgn0000536	eas	1580.82	0.0107636	0.0391737	0.0932226	0.730842	unaffected
FBgn0000541	E(bx)	9379.15	-0.00717574	0.0458671	0.262062	0.936792	unaffected
FBgn0000542	ec	7854.16	0.00330899	0.026661	0.436511	1	unaffected
FBgn0000543	ecd	1804.44	0.00084528	0.0154015	0.74619	1	unaffected
FBgn0000546	EcR	2780.44	0.000289809	0.0281313	0.948135	1	unaffected
FBgn0000547	ed	18553.8	-0.00632172	0.0344336	0.234529	0.912458	unaffected
FBgn0000551	Edg78E	9.75166	-0.0112553	0.107665	0.307104	0.958935	unaffected
FBgn0000557	eEF1alpha2	1259	-0.000277233	0.0532732	0.966368	1	unaffected
FBgn0000559	eEF2	112661	6.0616e-05	0.0101097	0.9713	1	unaffected
FBgn0000560	eg	17.1573	-0.00111441	0.0490234	0.857794	1	unaffected
FBgn0000562	egl	2709.8	0.00140857	0.0151469	0.569257	1	unaffected
FBgn0000565	MsrA	1322.55	0.00125519	0.0204871	0.716002	1	unaffected
FBgn0000566	Eip55E	1891.15	-0.00278277	0.0212519	0.415394	0.997354	unaffected
FBgn0000567	Eip74EF	2381.9	-0.00369789	0.0324269	0.45457	1	unaffected
FBgn0000568	Eip75B	6483.41	-0.00447118	0.0317593	0.36193	0.974542	unaffected
FBgn0000575	emc	13435.1	0.170241	0.103802	0.000532728	0.0349015	unaffected
FBgn0000576	ems	1307.24	0.00229082	0.0203133	0.48938	1	unaffected
FBgn0000577	en	1252.65	0.0013489	0.0253585	0.744229	1	unaffected
FBgn0000578	ena	5995.42	-0.00118731	0.0172848	0.683723	1	unaffected
FBgn0000579	Eno	11946.8	-0.00445933	0.0233106	0.216384	0.904341	unaffected
FBgn0000581	E(Pc)	6152.56	-0.00272769	0.0293554	0.552812	1	unaffected
FBgn0000588	esc	548.163	-0.000394442	0.0193638	0.905298	1	unaffected
FBgn0000591	E(spl)m8-HLH	1093.22	-0.00829608	0.0384736	0.16499	0.87319	unaffected
FBgn0000592	Est-6	1.65644	-0.0220834	0.197055	0.129829	0.815289	unaffected
FBgn0000606	eve	154.353	0	0.194044	1	1	unaffected
FBgn0000611	exd	8590.03	-0.00654025	0.0221049	0.0607996	0.618289	unaffected
FBgn0000615	exu	66.4735	-0.00971501	0.0546524	0.18827	0.89108	unaffected
FBgn0000617	Taf9	898.691	0.00182122	0.0215368	0.6103	1	unaffected
FBgn0000618	e(y)2	585.166	-0.00184471	0.0228953	0.625655	1	unaffected
FBgn0000625	eyg	1446.34	0.0107556	0.0381366	0.0870592	0.71503	unaffected
FBgn0000629	E(z)	1231.84	-0.000851417	0.0122305	0.670774	1	unaffected
FBgn0000633	CG17716	31.3096	0.00371875	0.0494881	0.555097	1	unaffected
FBgn0000635	Fas2	13492.7	-0.00184033	0.0213857	0.603935	1	unaffected
FBgn0000636	Fas3	15476.8	-0.00271255	0.017032	0.294202	0.954125	unaffected
FBgn0000639	Fbp1	2278.35	1.21354	1.72948	0.000139361	0.0128446	up
FBgn0000640	Fbp2	367.345	0.371909	0.904992	0.00115677	0.0606551	unaffected
FBgn0000644	Fcp3C	48.7096	0.00598962	0.0486036	0.35051	0.971978	unaffected
FBgn0000658	fj	5175.38	-0.000557315	0.0125113	0.790902	1	unaffected
FBgn0000659	fkh	300.309	0.181849	0.434192	0.006942	0.195652	unaffected
FBgn0000662	fl(2)d	3602.11	-0.00186953	0.0144779	0.402306	0.991108	unaffected
FBgn0000667	Actn	5663.61	-0.00352551	0.0179018	0.183446	0.889286	unaffected
FBgn0000709	fliI	1650.15	-0.000368155	0.0131632	0.869587	1	unaffected
FBgn0000711	flw	1779.45	-0.00442046	0.0222338	0.194502	0.892671	unaffected
FBgn0000719	fog	807.001	-0.00211791	0.0192278	0.499925	1	unaffected
FBgn0000721	for	2628.07	0.070087	0.0902349	0.0053958	0.172712	unaffected
FBgn0000723	FER	3265.55	0.510308	0.0724639	8.99237e-14	4.79721e-11	unaffected
FBgn0000808	gd	25.2687	-0.00240881	0.055938	0.723022	1	unaffected
FBgn0000810	fs(1)K10	1246.64	0.00500581	0.0287718	0.267847	0.942132	unaffected
FBgn0000826	png	24.1699	0.00927451	0.0803687	0.300117	0.958235	unaffected
FBgn0000928	fs(1)Yb	20.9682	0.00160027	0.0555985	0.813124	1	unaffected
FBgn0000964	tj	3.58811	-0.00201117	0.11989	0.84501	1	unaffected
FBgn0000996	dup	1700.01	0.00280234	0.022294	0.436461	1	unaffected
FBgn0001075	ft	9714.67	0.00133602	0.0331717	0.786882	1	unaffected
FBgn0001077	ftz	115.146	0.00799064	0.170407	0.402542	0.991108	unaffected
FBgn0001078	ftz-f1	497.116	-0.00279625	0.0413882	0.620513	1	unaffected
FBgn0001079	fu	922.921	0.00247385	0.0168144	0.339153	0.968749	unaffected
FBgn0001083	fw	1888.02	0.000215494	0.0164893	0.939649	1	unaffected
FBgn0001084	fy	581.602	-0.00198787	0.0229409	0.598876	1	unaffected
FBgn0001085	fz	2738.54	-0.0317854	0.0696616	0.0224536	0.38581	unaffected
FBgn0001086	fzy	2860.23	-0.000125887	0.0131632	0.955455	1	unaffected
FBgn0001087	g	2756.6	0.00186113	0.0164279	0.480806	1	unaffected
FBgn0001089	Gal	445.728	-0.00410121	0.0644359	0.584754	1	unaffected
FBgn0001090	bnb	15002.2	0.00285522	0.0205	0.381742	0.987767	unaffected
FBgn0001091	Gapdh1	5981.16	-0.00467714	0.0261687	0.254952	0.929156	unaffected
FBgn0001092	Gapdh2	11109.5	-0.000617426	0.0160582	0.822455	1	unaffected
FBgn0001098	Gdh	9101.33	-0.0468979	0.0901387	0.0137301	0.294231	unaffected
FBgn0001099	gdl	10.7401	0.000188767	0.0612463	0.979242	1	unaffected
FBgn0001104	Galphai	6296.12	-0.00321705	0.0189067	0.264898	0.939356	unaffected
FBgn0001105	Gbeta13F	11216.5	0.00174292	0.0242753	0.661671	1	unaffected
FBgn0001108	DCTN1-p150	2689.05	0.0407531	0.0667644	0.0110817	0.26027	unaffected
FBgn0001112	Gld	212.867	-0.000650304	0.0333853	0.895515	1	unaffected
FBgn0001114	Glt	4291.78	-0.0121346	0.0567394	0.13039	0.816293	unaffected
FBgn0001120	gnu	12.1306	-0.000125921	0.0786436	0.988395	1	unaffected
FBgn0001122	Galphao	1781.82	-0.00145935	0.0232988	0.705299	1	unaffected
FBgn0001123	Galphas	2949.01	-0.00102489	0.0107162	0.536872	1	unaffected
FBgn0001124	Got1	2114.46	-0.00157966	0.0159681	0.544187	1	unaffected
FBgn0001125	Got2	2900.39	-0.0527355	0.0749285	0.00753124	0.205286	unaffected
FBgn0001128	Gpdh1	490.865	0.0076779	0.0359557	0.171896	0.87899	unaffected
FBgn0001133	grau	642.461	0.000817659	0.0158389	0.76155	1	unaffected
FBgn0001134	Grd	7.81778	0.0284737	0.171304	0.100309	0.751681	unaffected
FBgn0001137	grk	70.7645	-0.00110236	0.0331312	0.823228	1	unaffected
FBgn0001138	grn	661.328	0.023392	0.0722886	0.045731	0.554568	unaffected
FBgn0001139	gro	8668.9	-0.00821584	0.0328782	0.11855	0.794803	unaffected
FBgn0001142	Gs1	1171.3	0.0014845	0.0638341	0.842452	1	unaffected
FBgn0001145	Gs2	382.923	1.05736	0.383205	3.31178e-05	0.00447011	up
FBgn0001147	gsb-n	333.365	0.00494676	0.0300169	0.292292	0.952712	unaffected
FBgn0001148	gsb	330.087	0.00548638	0.0337147	0.28921	0.950988	unaffected
FBgn0001149	GstD1	9593.89	-0.232054	0.138587	0.00032698	0.024751	unaffected
FBgn0001150	gt	57.2579	0.00129078	0.0422298	0.820016	1	unaffected
FBgn0001168	h	1972.79	-0.00105536	0.0223243	0.777624	1	unaffected
FBgn0001169	H	3093.06	-0.0019909	0.0256243	0.631762	1	unaffected
FBgn0001170	H2.0	43.8903	-0.00111423	0.0515858	0.862477	1	unaffected
FBgn0001174	halo	0.552346	0.00298931	0.16432	0.720956		unaffected
FBgn0001179	hay	1089.54	0.00224573	0.0160245	0.363507	0.975418	unaffected
FBgn0001185	her	966.379	0.00179611	0.0173803	0.527296	1	unaffected
FBgn0001186	Hex-A	2820.94	0.000863333	0.0116915	0.648431	1	unaffected
FBgn0001187	Hex-C	22.9853	-0.00266891	0.0527424	0.682908	1	unaffected
FBgn0001189	hfw	1524.58	-0.0024241	0.0168209	0.351155	0.971978	unaffected
FBgn0001197	His2Av	13442.7	-0.00446547	0.026114	0.277358	0.945758	unaffected
FBgn0001202	hook	1040.17	0.000152342	0.0115367	0.937735	1	unaffected
FBgn0001206	Hmr	981.587	-0.000645579	0.0223945	0.863628	1	unaffected
FBgn0001208	Hn	17.5809	1.59989	1.20124	5.60339e-05	0.00634088	up
FBgn0001215	Hrb98DE	17146.1	0.00823159	0.0332656	0.121814	0.800218	unaffected
FBgn0001216	Hsc70-1	2.72804	0.00270258	0.125402	0.792457	1	unaffected
FBgn0001217	Hsc70-2	3.95134	0.00259581	0.103571	0.796942	1	unaffected
FBgn0001218	Hsc70-3	33829.7	0.00185517	0.0280843	0.676824	1	unaffected
FBgn0001220	Hsc70-5	6165.56	-0.000175515	0.0111066	0.925157	1	unaffected
FBgn0001222	Hsf	2624.34	0.000294456	0.0117393	0.881814	1	unaffected
FBgn0001224	Hsp23	49683.9	0.0195622	0.0712476	0.0647554	0.631929	unaffected
FBgn0001225	Hsp26	14792.6	-0.00598436	0.0503449	0.359573	0.973288	unaffected
FBgn0001226	Hsp27	60999.1	4.68232e-05	0.0266213	0.991295	1	unaffected
FBgn0001227	Hsp67Ba	1174.8	0.00107171	0.0253184	0.79544	1	unaffected
FBgn0001228	CG4456	2.64164	0.00973215	0.140688	0.395818	0.991108	unaffected
FBgn0001229	Hsp67Bc	1931.66	0.0119904	0.0813712	0.199052	0.895254	unaffected
FBgn0001230	Hsp68	2410.81	-0.00747413	0.106675	0.480535	1	unaffected
FBgn0001233	Hsp83	68165.9	0.00268215	0.0321077	0.582372	1	unaffected
FBgn0001234	lncRNA:Hsromega	2346.99	0.0180151	0.0596906	0.0624805	0.623303	unaffected
FBgn0001235	hth	14643.5	-0.000328496	0.0411657	0.953063	1	unaffected
FBgn0001247	Ide	2061.31	0.00294692	0.0185679	0.303015	0.958787	unaffected
FBgn0001248	Idh	14000.5	-0.00169367	0.0193885	0.59967	1	unaffected
FBgn0001250	if	2252.75	-0.0105011	0.0477877	0.141485	0.840668	unaffected
FBgn0001253	ImpE1	18133.2	0.000568196	0.042144	0.920034	1	unaffected
FBgn0001254	ImpE2	54556.2	0.00276765	0.062311	0.70577	1	unaffected
FBgn0001255	ImpE3	3500.02	-0.000527156	0.0631415	0.943325	1	unaffected
FBgn0001256	ImpL1	135.996	0.0028337	0.0688418	0.719021	1	unaffected
FBgn0001257	ImpL2	2555.55	0.0479301	0.0984219	0.0144539	0.30042	unaffected
FBgn0001258	Ldh	2306.47	0.000331928	0.0271778	0.939221	1	unaffected
FBgn0001259	in	834.747	-0.0932125	0.1135	0.00381572	0.139698	unaffected
FBgn0001263	inaD	37.7269	0.0104877	0.073689	0.224195	0.90863	unaffected
FBgn0001269	inv	1538.23	0.00585188	0.0297198	0.209451	0.90056	unaffected
FBgn0001276	ix	415.58	0.00151245	0.0213787	0.67201	1	unaffected
FBgn0001280	janA	2033.75	-0.015937	0.0496008	0.060225	0.617292	unaffected
FBgn0001281	janB	1.76598	-0.00843279	0.133027	0.452999	1	unaffected
FBgn0001291	Jra	1199.66	0.00187137	0.0193136	0.557563	1	unaffected
FBgn0001296	kar	444.295	0.00421595	0.0339938	0.410753	0.995907	unaffected
FBgn0001297	kay	3016.36	0.00316852	0.0208081	0.333358	0.968016	unaffected
FBgn0001301	kel	2617.49	0.0184656	0.0495018	0.0411901	0.534088	unaffected
FBgn0001308	Khc	7840.4	0.00407033	0.0204415	0.188004	0.891011	unaffected
FBgn0001311	kkv	8029.22	0.000660356	0.016795	0.818522	1	unaffected
FBgn0001316	klar	17706.2	-0.00131168	0.0247027	0.746164	1	unaffected
FBgn0001319	kn	7.21909	-0.000364243	0.0987723	0.970496	1	unaffected
FBgn0001320	kni	518.311	0.01083	0.0462563	0.127276	0.811751	unaffected
FBgn0001321	knk	578.154	0.00168797	0.0215174	0.637386	1	unaffected
FBgn0001323	knrl	380.684	0.020428	0.0705869	0.058731	0.60847	unaffected
FBgn0001324	kto	3441.55	0.00329077	0.027173	0.44665	1	unaffected
FBgn0001325	Kr	6.32421	0.00122508	0.10386	0.902957	1	unaffected
FBgn0001330	kz	883.943	-0.00587554	0.0280075	0.180655	0.886556	unaffected
FBgn0001341	Mybbp1A	2001.59	-0.00247096	0.0202446	0.450581	1	unaffected
FBgn0001404	egh	1464.92	-0.00351895	0.0227112	0.327074	0.965373	unaffected
FBgn0001491	l(1)10Bb	1078.51	-0.00151718	0.0164971	0.57694	1	unaffected
FBgn0001565	Hlc	2127.04	-0.00199819	0.0128434	0.283464	0.948374	unaffected
FBgn0001612	Grip91	1408.7	-0.00244845	0.0189977	0.42056	1	unaffected
FBgn0001624	dlg1	5194.92	-0.00292388	0.0280067	0.510015	1	unaffected
FBgn0001941	ifc	1351.12	-0.00274143	0.0191083	0.362223	0.974542	unaffected
FBgn0001942	eIF4A	64356.6	-0.00748527	0.0313029	0.132171	0.81808	unaffected
FBgn0001961	Arpc1	4010.84	-0.00328511	0.0227459	0.364796	0.976129	unaffected
FBgn0001965	Sos	2662.45	-0.000308981	0.0183598	0.922037	1	unaffected
FBgn0001970	Pgant35A	0.733333	-0.0143316	0.19844	0.195642		unaffected
FBgn0001977	CIAPIN1	1442.12	0.00466029	0.0252275	0.237463	0.912458	unaffected
FBgn0001978	stc	2728.14	0.000958169	0.0116196	0.60626	1	unaffected
FBgn0001983	wor	8.27226	-0.00225464	0.0758633	0.789486	1	unaffected
FBgn0001986	Mtr4	1764.49	0.000198318	0.0089911	0.892618	1	unaffected
FBgn0001987	Gli	7998.81	0.0008104	0.020199	0.813254	1	unaffected
FBgn0001989	ND-B17	1284.24	0.000333726	0.0216392	0.927303	1	unaffected
FBgn0001990	wek	540.267	-0.000444904	0.0152878	0.865461	1	unaffected
FBgn0001991	Ca-alpha1D	55.0547	0.00403421	0.0426955	0.487915	1	unaffected
FBgn0001992	Cyp303a1	28.4882	-0.00166851	0.0485837	0.787372	1	unaffected
FBgn0001994	crp	6623.35	0.00132369	0.0200659	0.695123	1	unaffected
FBgn0001995	mRpL4	638.713	-0.00166677	0.0218034	0.645867	1	unaffected
FBgn0002021	l(2)37Bb	526.561	-0.0025651	0.0239875	0.510599	1	unaffected
FBgn0002022	Catsup	2777.29	-0.00236995	0.0196002	0.45465	1	unaffected
FBgn0002023	Lim3	223.683	-0.00512508	0.035939	0.340273	0.968749	unaffected
FBgn0002031	l(2)37Cc	4281.77	-0.00374405	0.0226155	0.291026	0.952712	unaffected
FBgn0002036	CG10561	157.076	0.00126112	0.0288843	0.78096	1	unaffected
FBgn0002044	swm	3729.48	-0.00424318	0.0218278	0.204363	0.899354	unaffected
FBgn0002069	AspRS	1545.57	0.000397319	0.0132868	0.860644	1	unaffected
FBgn0002121	l(2)gl	8544.55	-0.00186292	0.025806	0.655871	1	unaffected
FBgn0002174	CG5504	1143.08	0.000278382	0.0151217	0.914881	1	unaffected
FBgn0002183	dre4	8264.33	0.00267782	0.0162007	0.268542	0.942799	unaffected
FBgn0002283	l(3)73Ah	895.986	-0.0002597	0.014551	0.917356	1	unaffected
FBgn0002284	Prosbeta6	3950.77	0.000245835	0.0129636	0.911528	1	unaffected
FBgn0002306	sas	8378.99	-0.0127875	0.0532085	0.109506	0.768682	unaffected
FBgn0002354	l(3)87Df	164.69	-0.00054981	0.027582	0.900489	1	unaffected
FBgn0002413	dco	5771.44	-8.02648e-05	0.00840001	0.953118	1	unaffected
FBgn0002431	hyd	7918.23	-0.000801788	0.0288693	0.859578	1	unaffected
FBgn0002441	l(3)mbt	1714.18	0.000388178	0.0172013	0.895747	1	unaffected
FBgn0002466	sti	5295.87	0.000132126	0.0202812	0.969545	1	unaffected
FBgn0002521	pho	2920.43	-0.0064172	0.0266449	0.124125	0.8038	unaffected
FBgn0002522	lab	220.703	0.0115011	0.0597596	0.152118	0.855081	unaffected
FBgn0002524	lace	1627.93	-0.00133248	0.0121267	0.476681	1	unaffected
FBgn0002525	Lam	19660.6	-0.00279545	0.0153424	0.210459	0.90056	unaffected
FBgn0002526	LanA	11016.4	0.00158059	0.0241168	0.69032	1	unaffected
FBgn0002531	Lcp1	137.343	0.0195818	0.20167	0.139573	0.835722	unaffected
FBgn0002533	Lcp2	34.4392	0.0270379	0.255945	0.0713446	0.659636	unaffected
FBgn0002534	Lcp3	0.686261	-0.000439882	0.151196	0.960399		unaffected
FBgn0002535	Lcp4	220.005	0.0123347	0.167412	0.279549	0.946184	unaffected
FBgn0002542	lds	3339.37	-0.014102	0.042634	0.0568994	0.599498	unaffected
FBgn0002543	robo2	2349.49	0.00241433	0.0326982	0.623939	1	unaffected
FBgn0002552	lin	1334.94	-0.00449505	0.0218087	0.17618	0.883052	unaffected
FBgn0002561	l(1)sc	2.8752	-0.00392163	0.0942178	0.686511	1	unaffected
FBgn0002562	Lsp1alpha	412.569	0.0828527	0.398383	0.0139149	0.296501	unaffected
FBgn0002563	Lsp1beta	774.554	0.115854	0.463942	0.00863122	0.223602	unaffected
FBgn0002564	Lsp1gamma	523.388	0.10232	0.413162	0.0120082	0.272323	unaffected
FBgn0002565	Lsp2	70.7239	0.10419	0.417886	0.0116102	0.269853	unaffected
FBgn0002566	lt	2067.83	-0.000165066	0.0112583	0.930674	1	unaffected
FBgn0002567	Rab32	540.509	-0.00358691	0.0284186	0.423807	1	unaffected
FBgn0002570	Mal-A1	2.03457	0.0119784	0.167521	0.287088	0.94938	unaffected
FBgn0002573	sens	396.449	0.00362514	0.0309395	0.44877	1	unaffected
FBgn0002576	lz	2041.56	-0.00243146	0.0277877	0.581834	1	unaffected
FBgn0002577	m	217.636	0.0194528	0.132795	0.154436	0.85957	unaffected
FBgn0002578	Kaz-m1	2.23243	-0.00449667	0.128552	0.666995	1	unaffected
FBgn0002579	RpL36	41741.6	-0.00739649	0.0366267	0.191815	0.892185	unaffected
FBgn0002590	RpS5a	43135.2	-0.00438227	0.0260265	0.285243	0.94938	unaffected
FBgn0002592	E(spl)m2-BFM	2178.77	-0.0025867	0.0245831	0.516451	1	unaffected
FBgn0002593	RpLP1	46005.8	-0.00219507	0.019397	0.487158	1	unaffected
FBgn0002609	E(spl)m3-HLH	1804.3	-0.00801015	0.0384413	0.177026	0.883394	unaffected
FBgn0002622	RpS3	42048.6	-0.0038156	0.0247313	0.330521	0.9672	unaffected
FBgn0002626	RpL32	32218.9	-0.00710633	0.0345132	0.187414	0.890741	unaffected
FBgn0002629	E(spl)m4-BFM	2359.17	-0.00305098	0.0269061	0.477422	1	unaffected
FBgn0002631	E(spl)m5-HLH	119.295	-0.00124307	0.0325124	0.799018	1	unaffected
FBgn0002632	E(spl)m6-BFM	20.3198	0.0185663	0.107538	0.123329	0.801981	unaffected
FBgn0002633	E(spl)m7-HLH	1102.39	-0.0211834	0.0628177	0.0473756	0.562838	unaffected
FBgn0002638	Rcc1	4061.1	-0.00129775	0.0131704	0.536152	1	unaffected
FBgn0002641	mal	849.877	0.0115545	0.0402288	0.0829866	0.698661	unaffected
FBgn0002643	mam	6729.94	-0.0022297	0.0287439	0.622163	1	unaffected
FBgn0002645	Map205	10642.2	-0.00181892	0.0202926	0.589219	1	unaffected
FBgn0002673	twe	197.467	4.73412e-05	0.0234491	0.990332	1	unaffected
FBgn0002707	mei-9	747.68	-0.0014127	0.0153599	0.574524	1	unaffected
FBgn0002709	mei-218	93.0302	-0.00320738	0.0346989	0.532168	1	unaffected
FBgn0002715	mei-S332	462.827	0.000708117	0.0210113	0.84224	1	unaffected
FBgn0002716	mei-W68	23.1871	0.00484732	0.0585798	0.4915	1	unaffected
FBgn0002719	Men	1271.78	0.00551948	0.0354514	0.303236	0.958787	unaffected
FBgn0002723	Met	608.669	-0.000878576	0.017512	0.768551	1	unaffected
FBgn0002732	E(spl)malpha-BFM	3620.44	-6.20666e-05	0.0181767	0.984184	1	unaffected
FBgn0002733	E(spl)mbeta-HLH	2025.94	-0.00335973	0.0266934	0.429812	1	unaffected
FBgn0002734	E(spl)mdelta-HLH	1391.98	-0.00290778	0.0232523	0.438534	1	unaffected
FBgn0002735	E(spl)mgamma-HLH	1778.85	-0.00184353	0.022283	0.617237	1	unaffected
FBgn0002736	mago	1956.99	-0.0026298	0.020625	0.428645	1	unaffected
FBgn0002772	Mlc1	222.843	0.00455554	0.0664207	0.552592	1	unaffected
FBgn0002773	Mlc2	887.227	0.00394858	0.0617557	0.587726	1	unaffected
FBgn0002774	mle	3070.53	0.00353294	0.0200747	0.2507	0.92479	unaffected
FBgn0002775	msl-3	727.864	0.00370323	0.0233309	0.314765	0.960587	unaffected
FBgn0002778	mnd	1430.1	0.010271	0.0581587	0.181515	0.887222	unaffected
FBgn0002780	mod	12991.9	-0.00211628	0.01904	0.495442	1	unaffected
FBgn0002781	mod(mdg4)	12447.7	-0.0998777	0.0625121	0.000822064	0.0474721	unaffected
FBgn0002783	mor	9475.27	-7.99101e-05	0.00880695	0.955767	1	unaffected
FBgn0002787	Rpn8	5437.88	0.000866232	0.0132797	0.694601	1	unaffected
FBgn0002789	Mp20	437.847	0.0104299	0.0637093	0.19359	0.892421	unaffected
FBgn0002791	mr	1126.8	0.00179584	0.0159571	0.482641	1	unaffected
FBgn0002838	ms(3)K81	1.81376	-0.0161296	0.161559	0.22308	0.90863	unaffected
FBgn0002842	sa	0.740065	-0.00776542	0.16798	0.417342		unaffected
FBgn0002862	Mst87F	1.50019	0.0152604	0.174582	0.217243	0.904341	unaffected
FBgn0002868	MtnA	311.578	-0.00117804	0.0375245	0.824086	1	unaffected
FBgn0002869	MtnB	43.3485	-1.12282	0.599591	0.000107197	0.0105345	down
FBgn0002872	mu2	1220.41	0.000713929	0.0214717	0.843889	1	unaffected
FBgn0002873	mud	4.0306	-0.00876129	0.1188	0.434621	1	unaffected
FBgn0002878	mus101	970.796	0.00142056	0.0189725	0.655636	1	unaffected
FBgn0002887	mus201	655.692	-0.00594715	0.0316241	0.22877	0.910441	unaffected
FBgn0002891	PolZ1	663.095	-0.0174905	0.0645646	0.0729822	0.664564	unaffected
FBgn0002899	mus301	557.813	0.244357	0.155378	0.000358455	0.0265945	unaffected
FBgn0002901	mus304	369.772	-0.00186579	0.0212349	0.596169	1	unaffected
FBgn0002905	PolQ	1133.42	0.00136107	0.0232976	0.724559	1	unaffected
FBgn0002906	Blm	810.705	-0.00409525	0.0273621	0.343902	0.970544	unaffected
FBgn0002917	na	463.958	0.000394449	0.0369913	0.940093	1	unaffected
FBgn0002921	Atpalpha	16164.2	-0.00155694	0.0165764	0.568187	1	unaffected
FBgn0002924	ncd	2962.56	0.00401198	0.0245441	0.300128	0.958235	unaffected
FBgn0002926	ndl	5.75594	-0.051866	0.271322	0.0406171	0.529109	unaffected
FBgn0002930	nec	19.1621	0.0455512	0.195225	0.0441261	0.547656	unaffected
FBgn0002931	net	573.483	-0.00517526	0.0357651	0.334489	0.96854	unaffected
FBgn0002932	neur	979.196	0.00146925	0.0180001	0.625228	1	unaffected
FBgn0002937	ninaB	82.7265	0.000743714	0.0417766	0.894938	1	unaffected
FBgn0002938	ninaC	38.2469	-0.0024693	0.0428835	0.667598	1	unaffected
FBgn0002939	ninaD	0.493309	0.00209577	0.171412	0.789459		unaffected
FBgn0002940	ninaE	0.61626	0.000260208	0.154508	0.976		unaffected
FBgn0002941	slou	0.996149	0.00751271	0.177907	0.406573		unaffected
FBgn0002945	nkd	5694.63	0.00345078	0.0279424	0.435376	1	unaffected
FBgn0002948	nod	771.253	-0.00911883	0.0380555	0.131082	0.816293	unaffected
FBgn0002962	nos	3.14251	-0.0388005	0.240565	0.0603585	0.618095	unaffected
FBgn0002973	numb	4758.49	-0.000732991	0.010553	0.665106	1	unaffected
FBgn0002985	odd	848.49	0.010358	0.042895	0.123991	0.8038	unaffected
FBgn0002989	okr	365.264	0.00321732	0.0247807	0.418432	0.999987	unaffected
FBgn0003002	opa	730.561	0.0597255	0.102166	0.00940443	0.233609	unaffected
FBgn0003008	or	612.694	0.00386134	0.0269763	0.366711	0.976129	unaffected
FBgn0003009	ord	4.31284	0.00140115	0.125091	0.890453	1	unaffected
FBgn0003011	ort	1.58994	0.0141764	0.167646	0.244689	0.917583	unaffected
FBgn0003015	osk	0.556277	-0.00708541	0.178251	0.425208		unaffected
FBgn0003016	osp	1929.84	-0.0010307	0.0235869	0.792204	1	unaffected
FBgn0003023	otu	3.85123	0.00671268	0.118197	0.536759	1	unaffected
FBgn0003028	ovo	3865.46	0.0036215	0.0279503	0.41283	0.996524	unaffected
FBgn0003041	pbl	3143.95	0.00478795	0.0261239	0.24233	0.914307	unaffected
FBgn0003042	Pc	672.334	-0.00136934	0.0163282	0.613621	1	unaffected
FBgn0003044	Pcl	2663.58	-0.000518523	0.0181312	0.867695	1	unaffected
FBgn0003046	Pcp	75.7949	0.0608834	0.247675	0.0333159	0.47851	unaffected
FBgn0003048	pcx	2426.34	0.000425733	0.0289881	0.925343	1	unaffected
FBgn0003053	peb	4560.73	0.00255661	0.028538	0.570148	1	unaffected
FBgn0003060	CG9757	1.88775	0.0235939	0.260591	0.080864	0.69207	unaffected
FBgn0003062	Fib	6193.78	-0.00245531	0.0193659	0.429919	1	unaffected
FBgn0003065	CG2150	29.5661	-0.0111962	0.07301	0.197929	0.895254	unaffected
FBgn0003068	per	23.8779	-0.020448	0.110592	0.104493	0.758974	unaffected
FBgn0003071	Pfk	2581.01	-0.00129744	0.0142906	0.576977	1	unaffected
FBgn0003074	Pgi	2412.42	-0.0369615	0.0662322	0.0139795	0.296501	unaffected
FBgn0003076	Pgm1	468.197	-0.000442368	0.0234402	0.90977	1	unaffected
FBgn0003079	Raf	1317.99	-0.00149624	0.0128211	0.448879	1	unaffected
FBgn0003082	phr	1242.75	-0.00348183	0.0198526	0.251781	0.92588	unaffected
FBgn0003086	Pig1	56.8316	0.00169599	0.141225	0.858864	1	unaffected
FBgn0003087	pim	745.497	0.00389183	0.0244447	0.313955	0.960587	unaffected
FBgn0003089	pip	533.162	-0.00522576	0.0341262	0.315253	0.960634	unaffected
FBgn0003090	pk	4133.06	-0.0018804	0.0273221	0.666561	1	unaffected
FBgn0003091	Pkc53E	15.7914	0.00523137	0.0647611	0.488163	1	unaffected
FBgn0003093	Pkc98E	2314.65	-0.000999856	0.0299404	0.829389	1	unaffected
FBgn0003116	pn	184.777	-0.000497023	0.0248242	0.903024	1	unaffected
FBgn0003117	pnr	909.976	0.00101393	0.027421	0.816887	1	unaffected
FBgn0003118	pnt	2411.42	-0.000420889	0.0245797	0.91722	1	unaffected
FBgn0003124	polo	8110.94	-0.000719566	0.0115552	0.703932	1	unaffected
FBgn0003129	Poxm	36.9005	0.48561	0.520897	0.000964106	0.0536915	unaffected
FBgn0003130	Poxn	27.5813	-0.00669235	0.075923	0.42955	1	unaffected
FBgn0003134	Pp1alpha-96A	1510.34	-0.00497774	0.0244205	0.188133	0.891011	unaffected
FBgn0003137	Ppn	12637.1	0.00158367	0.0247525	0.695903	1	unaffected
FBgn0003139	PpV	1509.92	-0.0020808	0.0163857	0.42065	1	unaffected
FBgn0003141	pr	923.222	-0.000432087	0.0149074	0.865878	1	unaffected
FBgn0003145	prd	1.22165	-0.00108695	0.152616	0.901721		unaffected
FBgn0003149	Prm	280.948	0.00656855	0.0735718	0.427762	1	unaffected
FBgn0003159	CG2841	223.178	0.0165736	0.077326	0.0992177	0.748347	unaffected
FBgn0003162	Pu	309.038	0.00371211	0.0417768	0.516795	1	unaffected
FBgn0003165	pum	6864.96	-0.00198698	0.0283437	0.657374	1	unaffected
FBgn0003169	put	3220.58	-0.17558	0.0463983	1.42732e-05	0.00216084	unaffected
FBgn0003174	pwn	2190.61	0.00101164	0.0241195	0.799509	1	unaffected
FBgn0003175	px	2781.57	0.00461697	0.0281633	0.297572	0.957655	unaffected
FBgn0003187	qua	763.58	-0.000164526	0.0230415	0.965938	1	unaffected
FBgn0003189	r	4671.14	-0.00151146	0.019672	0.646489	1	unaffected
FBgn0003204	ras	4762.09	-0.0093869	0.0303857	0.0628093	0.624537	unaffected
FBgn0003205	Ras85D	5564.58	0.000121493	0.00711253	0.914284	1	unaffected
FBgn0003206	Ras64B	1264.11	-0.00467198	0.0245187	0.220855	0.904814	unaffected
FBgn0003209	raw	1570.52	0.000389565	0.016554	0.891337	1	unaffected
FBgn0003210	rb	2879.01	-0.00192095	0.0130507	0.317192	0.96144	unaffected
FBgn0003218	rdgB	471.578	0.0538303	0.111161	0.0128181	0.28268	unaffected
FBgn0003227	rec	514.449	-0.0221029	0.0642559	0.0446115	0.551029	unaffected
FBgn0003231	ref(2)P	2356.35	-0.000403595	0.012387	0.847174	1	unaffected
FBgn0003250	Rh4	3.09147	0.00961035	0.131279	0.405403	0.99431	unaffected
FBgn0003254	rib	2.62629	-0.00651956	0.134916	0.54262	1	unaffected
FBgn0003255	rk	126.803	-0.00220943	0.0349702	0.665877	1	unaffected
FBgn0003256	rl	2058.79	-0.00200975	0.0179903	0.491512	1	unaffected
FBgn0003257	r-l	1571.51	-0.00581558	0.0258054	0.147474	0.850671	unaffected
FBgn0003261	Rm62	44362.2	-0.00558996	0.0248851	0.146932	0.850671	unaffected
FBgn0003267	ro	293.557	-0.00189531	0.0263665	0.655612	1	unaffected
FBgn0003268	rod	2694.28	-0.00107275	0.0219324	0.770642	1	unaffected
FBgn0003274	RpLP2	52516.6	-0.00495557	0.030206	0.294088	0.954125	unaffected
FBgn0003275	RpII18	2431.56	-0.00246996	0.0221343	0.493874	1	unaffected
FBgn0003277	RpII215	6951.59	-0.00116429	0.0183457	0.707555	1	unaffected
FBgn0003278	RpI135	1268.82	-0.00113899	0.0172768	0.696355	1	unaffected
FBgn0003279	RpL4	73054.9	-0.00229305	0.0188401	0.450161	1	unaffected
FBgn0003285	rst	4170.49	0.0038909	0.0257094	0.340143	0.968749	unaffected
FBgn0003292	rt	1101.65	0.00659745	0.0394948	0.259043	0.933437	unaffected
FBgn0003295	ru	2082.01	-0.0202098	0.078659	0.0674248	0.645607	unaffected
FBgn0003300	run	233.418	-0.000577992	0.032458	0.905533	1	unaffected
FBgn0003301	rut	2045.23	-0.00199734	0.0290859	0.661409	1	unaffected
FBgn0003302	rux	414.51	0.00223669	0.0222965	0.541059	1	unaffected
FBgn0003308	ry	135.971	0.00630012	0.050903	0.340173	0.968749	unaffected
FBgn0003310	S	3152.86	-0.000943651	0.0130841	0.661417	1	unaffected
FBgn0003312	sad	726.305	0.0277877	0.192917	0.107838	0.766078	unaffected
FBgn0003317	sax	1687.78	-0.00403582	0.0202503	0.186898	0.890741	unaffected
FBgn0003319	Sb	1141.83	0.00119471	0.0315508	0.803219	1	unaffected
FBgn0003321	sbr	2280.94	-0.00398197	0.0241385	0.294986	0.954299	unaffected
FBgn0003326	sca	2456.96	-0.000362002	0.0282349	0.935398	1	unaffected
FBgn0003330	Sce	1153.67	-0.00246443	0.019038	0.41831	0.999987	unaffected
FBgn0003334	Scm	1971.41	-0.0053202	0.0248598	0.167128	0.87319	unaffected
FBgn0003339	Scr	620.282	0.0205444	0.0864229	0.0727028	0.663806	unaffected
FBgn0003345	sd	6790.09	-0.00205427	0.0220563	0.572171	1	unaffected
FBgn0003346	RanGAP	3971.96	0.000797401	0.0119259	0.683003	1	unaffected
FBgn0003353	sei	506.016	0.0049711	0.0309864	0.303027	0.958787	unaffected
FBgn0003357	Jon99Ciii	0.532213	-0.00379389	0.184898	0.617188		unaffected
FBgn0003360	sesB	29563.4	-0.00344454	0.0219179	0.318175	0.961532	unaffected
FBgn0003366	sev	5028.6	-0.000373102	0.0484336	0.951777	1	unaffected
FBgn0003371	sgg	5193.84	-0.00114444	0.024068	0.773328	1	unaffected
FBgn0003372	Sgs1	10.3593	-0.0115804	0.152127	0.324272	0.965373	unaffected
FBgn0003373	Sgs3	550.953	-0.0133656	0.151615	0.28249	0.948322	unaffected
FBgn0003374	Sgs4	370.244	-0.000671713	0.114965	0.947684	1	unaffected
FBgn0003375	Sgs5	275.597	-0.0142497	0.153689	0.262374	0.936825	unaffected
FBgn0003377	Sgs7	440.488	-0.00124124	0.114744	0.903638	1	unaffected
FBgn0003378	Sgs8	148.856	-0.004909	0.118756	0.643341	1	unaffected
FBgn0003380	Sh	72.6717	0.00276893	0.0527711	0.671865	1	unaffected
FBgn0003382	sha	58.7762	-0.000795412	0.0606105	0.912025	1	unaffected
FBgn0003386	Shaw	75.8864	-0.00592825	0.0434272	0.32766	0.965373	unaffected
FBgn0003388	shd	24.615	-0.0042434	0.0575224	0.54118	1	unaffected
FBgn0003390	shf	3084.18	-0.00194178	0.0160094	0.443988	1	unaffected
FBgn0003391	shg	12883.6	-0.000711861	0.0160613	0.795351	1	unaffected
FBgn0003392	shi	4614.42	-0.00261933	0.0190177	0.384637	0.988888	unaffected
FBgn0003396	shn	2888.49	0.00069539	0.0334986	0.888543	1	unaffected
FBgn0003401	shu	332.655	0.0057894	0.0356913	0.284431	0.949093	unaffected
FBgn0003410	sina	2303.64	-0.094461	0.0828326	0.00204375	0.092323	unaffected
FBgn0003415	skd	4629.89	0.00197086	0.0303819	0.674557	1	unaffected
FBgn0003416	sl	1208.27	-0.0023075	0.0214443	0.511017	1	unaffected
FBgn0003423	slgA	3368.64	0.0575711	0.0900099	0.0086423	0.223602	unaffected
FBgn0003429	slo	15.2195	0.00747559	0.0818177	0.403904	0.992426	unaffected
FBgn0003430	slp1	405.132	0.00283413	0.0255177	0.490427	1	unaffected
FBgn0003435	sm	1207.73	-0.000196023	0.0563755	0.977134	1	unaffected
FBgn0003444	smo	2047.79	-0.00595927	0.027271	0.16244	0.870308	unaffected
FBgn0003447	sn	7235.19	0.000925822	0.015197	0.718013	1	unaffected
FBgn0003448	sna	3.32976	-0.00511212	0.106208	0.621517	1	unaffected
FBgn0003449	snf	2178.77	-0.00475375	0.0261288	0.246007	0.9199	unaffected
FBgn0003459	stwl	869.613	-0.404555	0.216137	0.000139462	0.0128446	unaffected
FBgn0003460	so	2482.92	0.00143574	0.0184988	0.643389	1	unaffected
FBgn0003462	Sod1	5193.97	-0.00222076	0.0247928	0.582055	1	unaffected
FBgn0003463	sog	2249.07	-0.000754424	0.0255104	0.856112	1	unaffected
FBgn0003464	sol	3708.41	-0.000529745	0.0214029	0.883663	1	unaffected
FBgn0003475	spir	533.949	0.00158324	0.0305611	0.736543	1	unaffected
FBgn0003479	spn-A	544.739	0.000442758	0.0161152	0.87313	1	unaffected
FBgn0003480	spn-B	73.3971	-0.00355329	0.0411446	0.530764	1	unaffected
FBgn0003482	spn-D	44.5613	0.260668	0.43766	0.00319266	0.122206	unaffected
FBgn0003483	spn-E	294.705	-0.237846	0.189301	0.000625767	0.03883	unaffected
FBgn0003486	spo	0.842595	-0.00661855	0.154023	0.503112		unaffected
FBgn0003495	spz	172.524	-0.0172763	0.0691906	0.0806224	0.691364	unaffected
FBgn0003499	sr	272.508	0.102443	0.158991	0.00463628	0.160012	unaffected
FBgn0003502	Btk29A	4985.4	0.00184421	0.0163361	0.482299	1	unaffected
FBgn0003507	srp	496.651	-0.0298548	0.107567	0.0430722	0.542787	unaffected
FBgn0003512	Sry-delta	1249.21	0.0102327	0.0436276	0.13097	0.816293	unaffected
FBgn0003513	ss	1187.37	-0.00370433	0.0296779	0.424884	1	unaffected
FBgn0003514	sqh	6335.48	0.000856388	0.0145904	0.727634	1	unaffected
FBgn0003515	st	40.0324	0.00934932	0.0784854	0.289193	0.950988	unaffected
FBgn0003517	sta	65306.7	-0.00278578	0.0222447	0.438324	1	unaffected
FBgn0003520	stau	3270.09	-0.00358034	0.0262478	0.391811	0.989736	unaffected
FBgn0003525	stg	6110.33	0.000611331	0.0178111	0.841386	1	unaffected
FBgn0003527	stil	5.01208	0.00134448	0.091324	0.887353	1	unaffected
FBgn0003545	sub	1094.71	0.000269319	0.0154132	0.919254	1	unaffected
FBgn0003557	Su(dx)	2260.13	6.27391e-05	0.0127464	0.977018	1	unaffected
FBgn0003559	su(f)	2229.53	-0.0035682	0.0209813	0.272456	0.945029	unaffected
FBgn0003567	su(Hw)	3775.22	0.0125451	0.0390314	0.0609211	0.618766	unaffected
FBgn0003575	su(sable)	2688.71	-0.0124423	0.0425385	0.0788186	0.687698	unaffected
FBgn0003598	Su(var)3-7	2776.51	-0.0168712	0.0456576	0.0422084	0.537953	unaffected
FBgn0003607	Su(var)205	9372.41	-0.000206188	0.0148339	0.935694	1	unaffected
FBgn0003612	Su(var)2-10	3726.82	-0.000341703	0.0133264	0.880578	1	unaffected
FBgn0003638	su(w[a])	7185.3	0.00324046	0.0278394	0.462823	1	unaffected
FBgn0003651	svp	761.453	0.00112152	0.0268179	0.79474	1	unaffected
FBgn0003654	sw	1282.22	0.00890541	0.0357471	0.120096	0.797533	unaffected
FBgn0003656	sws	1717.82	7.04737e-05	0.0178702	0.98175	1	unaffected
FBgn0003660	Syb	5654.75	-0.000434573	0.0127751	0.840877	1	unaffected
FBgn0003676	CCT1	11326.2	-0.00286329	0.0173931	0.27691	0.945512	unaffected
FBgn0003687	Tbp	729.24	-0.00162101	0.0191079	0.610934	1	unaffected
FBgn0003701	thr	942.459	0.00134009	0.0208828	0.702347	1	unaffected
FBgn0003710	tipE	93.1458	0.00201736	0.0353291	0.694736	1	unaffected
FBgn0003714	tko	1133.03	0.00123455	0.0232769	0.749361	1	unaffected
FBgn0003716	tkv	7689.43	2.8265e-05	0.00872338	0.984188	1	unaffected
FBgn0003719	tld	852.41	-0.00259139	0.0296043	0.574978	1	unaffected
FBgn0003720	tll	74.625	-0.0606379	0.205867	0.0245689	0.405967	unaffected
FBgn0003721	Tm1	14870.2	0.00129517	0.0148278	0.59458	1	unaffected
FBgn0003731	Egfr	7482.89	0.000896108	0.0158132	0.738233	1	unaffected
FBgn0003733	tor	19.7385	0.304763	0.600989	0.00310093	0.120624	unaffected
FBgn0003741	tra	606.245	0.000504369	0.0172464	0.864924	1	unaffected
FBgn0003742	tra2	1182.61	-0.0211712	0.0540072	0.0358061	0.493407	unaffected
FBgn0003744	trc	2388.23	-0.000203306	0.0106147	0.908776	1	unaffected
FBgn0003747	Gr5a	0.989788	-0.00253531	0.133008	0.800309		unaffected
FBgn0003748	Treh	1268.83	0.282232	0.0686248	1.18146e-06	0.000264719	unaffected
FBgn0003751	trk	10.6656	0.00558773	0.0749362	0.504459	1	unaffected
FBgn0003861	trp	1.00269	-0.0033828	0.141146	0.729081		unaffected
FBgn0003862	trx	4930.45	-0.00306249	0.043427	0.59837	1	unaffected
FBgn0003863	alphaTry	10.9178	0.000627886	0.194199	0.925073	1	unaffected
FBgn0003866	tsh	2300.83	0.000472541	0.0204483	0.892002	1	unaffected
FBgn0003867	tsl	1399.54	0.0013545	0.0131992	0.516968	1	unaffected
FBgn0003870	ttk	5869.03	0.0106321	0.0402458	0.10262	0.757345	unaffected
FBgn0003882	tub	1471.79	-0.0151117	0.0436832	0.0504092	0.578621	unaffected
FBgn0003884	alphaTub84B	101346	-0.00242859	0.0172631	0.366879	0.976129	unaffected
FBgn0003885	alphaTub84D	6209.29	-0.00850253	0.0311242	0.0913988	0.724453	unaffected
FBgn0003886	alphaTub85E	105.009	0.00489087	0.0518335	0.454523	1	unaffected
FBgn0003888	betaTub60D	21284.4	-0.000833474	0.0136717	0.71555	1	unaffected
FBgn0003889	betaTub85D	0.725021	-0.00810756	0.168963	0.401012		unaffected
FBgn0003890	betaTub97EF	1703.7	-0.0360221	0.0832533	0.0219195	0.380407	unaffected
FBgn0003891	tud	8464.37	-0.00208554	0.0279048	0.637827	1	unaffected
FBgn0003892	ptc	7068.38	-0.00386028	0.0258152	0.346206	0.971244	unaffected
FBgn0003896	tup	876.649	0.336972	0.111918	1.90194e-05	0.00273173	unaffected
FBgn0003900	twi	119.195	0.0166276	0.0734426	0.0929157	0.729968	unaffected
FBgn0003930	snRNA:U4:39B	4.26927	0.00910948	0.110765	0.405982	0.99431	unaffected
FBgn0003941	RpL40	27203.9	-0.00332621	0.022645	0.355736	0.973288	unaffected
FBgn0003942	RpS27A	49684.7	-0.00310711	0.02214	0.379641	0.985247	unaffected
FBgn0003943	Ubi-p63E	14957	0.00638932	0.0322346	0.205292	0.899543	unaffected
FBgn0003944	Ubx	171.849	0.00195467	0.0560338	0.773932	1	unaffected
FBgn0003950	unc	103.867	-0.00315303	0.0345974	0.53823	1	unaffected
FBgn0003963	ush	1036.2	0.00320223	0.0260455	0.442407	1	unaffected
FBgn0003964	usp	1857.32	-0.000179511	0.0101578	0.915384	1	unaffected
FBgn0003965	v	35.8566	-3.82436	0.780692	5.7289e-10	2.4685e-07	down
FBgn0003969	vap	3765.36	0.000811987	0.0123685	0.690205	1	unaffected
FBgn0003975	vg	437.412	0.00305848	0.0418727	0.591317	1	unaffected
FBgn0003977	vir	2315.38	0.00407619	0.0252582	0.30708	0.958935	unaffected
FBgn0003978	vls	798.967	-0.00332242	0.0228375	0.360987	0.973288	unaffected
FBgn0003983	Vm34Ca	5.38143	0.0070977	0.104965	0.498155	1	unaffected
FBgn0003984	vn	617.191	-0.00110887	0.0293177	0.808646	1	unaffected
FBgn0003996	w	3270.02	0.0178384	0.052184	0.0509037	0.580072	unaffected
FBgn0003997	hid	2314.42	0.00777314	0.0422289	0.212525	0.90056	unaffected
FBgn0004003	wbl	2449.31	0.000359402	0.0461874	0.952114	1	unaffected
FBgn0004034	y	219.371	-0.130369	0.33693	0.0100376	0.245527	unaffected
FBgn0004045	Yp1	2.71258	-0.017273	0.158773	0.208764	0.90056	unaffected
FBgn0004047	Yp3	3.89228	-0.00294631	0.0889657	0.753358	1	unaffected
FBgn0004049	yrt	2789.39	-0.0014926	0.0193864	0.645938	1	unaffected
FBgn0004050	z	2489.85	-0.0188655	0.0517904	0.0435345	0.54541	unaffected
FBgn0004052	Z600	4.18049	-0.000943793	0.0870517	0.918583	1	unaffected
FBgn0004055	uzip	2051.54	0.00170487	0.0167172	0.53209	1	unaffected
FBgn0004057	Zw	694.81	0.00345393	0.0274831	0.428507	1	unaffected
FBgn0004066	Prosalpha4	5791.3	-0.00448474	0.0267352	0.28709	0.94938	unaffected
FBgn0004087	Dhfr	782.852	0.00098014	0.0233802	0.800859	1	unaffected
FBgn0004101	bs	610.44	-0.023242	0.0579734	0.0332307	0.477899	unaffected
FBgn0004102	oc	1302.93	0.00770572	0.0375347	0.184039	0.889669	unaffected
FBgn0004103	Pp1-87B	12123.4	-0.00141631	0.0112489	0.396033	0.991108	unaffected
FBgn0004106	Cdk1	2992.35	-7.59492e-05	0.015017	0.976614	1	unaffected
FBgn0004107	Cdk2	1216.84	0.00392794	0.0227797	0.26937	0.943976	unaffected
FBgn0004108	Nrt	7750.03	-0.000111212	0.0149494	0.965596	1	unaffected
FBgn0004110	tin	31.666	0.0325833	0.177596	0.0799463	0.690546	unaffected
FBgn0004117	Tm2	409.363	0.00721314	0.0681028	0.360838	0.973288	unaffected
FBgn0004118	nAChRbeta2	11.7824	-0.000597691	0.0562393	0.930236	1	unaffected
FBgn0004132	boca	1607.52	-0.00118252	0.0212787	0.740972	1	unaffected
FBgn0004133	blow	5177.24	-0.00597788	0.0249382	0.122582	0.801137	unaffected
FBgn0004167	kst	13175	0.000653201	0.0388185	0.903656	1	unaffected
FBgn0004168	5-HT1A	9.33408	0.0100852	0.104095	0.345372	0.971004	unaffected
FBgn0004169	up	716.756	0.0125536	0.0929528	0.21714	0.904341	unaffected
FBgn0004170	sc	511.836	0.00430563	0.0295194	0.352017	0.972242	unaffected
FBgn0004177	mts	16981.6	-0.00621015	0.0231098	0.0840597	0.703091	unaffected
FBgn0004179	Csp	4258.99	-0.0161035	0.0449666	0.0459444	0.55465	unaffected
FBgn0004183	snRNA:U1:82Eb	0.623238	-0.0074136	0.176159	0.414644		unaffected
FBgn0004186	snRNA:U1:95Cb	0.715851	0.00668102	0.156728	0.49373		unaffected
FBgn0004192	snRNA:U2:34ABb	0.537864	0.00196784	0.181714	0.788871		unaffected
FBgn0004197	Ser	3698.45	0.00793537	0.0382863	0.179215	0.886556	unaffected
FBgn0004198	ct	2535.31	-0.00022503	0.0396897	0.967145	1	unaffected
FBgn0004227	nonA	7911.88	-0.00201056	0.017892	0.488462	1	unaffected
FBgn0004228	mex1	5.23331	0.0127898	0.135656	0.301635	0.958787	unaffected
FBgn0004237	Hrb87F	14050.4	-0.00440526	0.0185529	0.109774	0.768682	unaffected
FBgn0004240	DptA	2.29244	0.0157896	0.186641	0.192322	0.892185	unaffected
FBgn0004242	Syt1	409.884	0.00149321	0.0390853	0.783281	1	unaffected
FBgn0004244	Rdl	56.9741	0.00520226	0.0672667	0.501898	1	unaffected
FBgn0004359	T48	1043.94	0.00251125	0.0181336	0.378972	0.985247	unaffected
FBgn0004360	Wnt2	745.775	-0.0030178	0.0259496	0.468523	1	unaffected
FBgn0004362	HmgD	33624.8	-0.0210026	0.0573389	0.0415325	0.534529	unaffected
FBgn0004363	porin	15613.7	-0.003613	0.0219313	0.292352	0.952712	unaffected
FBgn0004367	mei-41	794.121	3.42172e-05	0.0218732	0.992607	1	unaffected
FBgn0004368	Ptp4E	2159.57	0.0032135	0.0274783	0.4618	1	unaffected
FBgn0004369	Ptp99A	1862.15	-0.00304994	0.0297863	0.511619	1	unaffected
FBgn0004370	Ptp10D	3994.87	0.00139083	0.026198	0.742677	1	unaffected
FBgn0004373	fwd	3943.07	-0.00189428	0.0245694	0.63726	1	unaffected
FBgn0004374	neb	946.566	0.00592233	0.0309518	0.22172	0.906212	unaffected
FBgn0004378	Klp61F	3511.7	0.00257508	0.023489	0.500356	1	unaffected
FBgn0004379	Klp67A	1764.23	0.00603266	0.0307638	0.210955	0.90056	unaffected
FBgn0004380	Klp64D	445.579	0.0181938	0.0566773	0.056665	0.597757	unaffected
FBgn0004381	Klp68D	340.444	0.0034086	0.0249217	0.392336	0.989736	unaffected
FBgn0004387	Klp98A	1713.83	0.00201335	0.0195962	0.532113	1	unaffected
FBgn0004390	RasGAP1	2969.71	0.00177632	0.0227677	0.6372	1	unaffected
FBgn0004391	shtd	1909.33	0.00320716	0.0246592	0.417729	0.999712	unaffected
FBgn0004394	pdm2	7.63064	-0.00503474	0.0824585	0.57396	1	unaffected
FBgn0004395	unk	2781.37	-0.00421307	0.0282639	0.344328	0.970685	unaffected
FBgn0004396	CrebA	3237.13	0.00377406	0.0334538	0.4548	1	unaffected
FBgn0004397	Vinc	2894.13	0.00195754	0.0168523	0.469401	1	unaffected
FBgn0004400	rhi	4.18152	-0.00195945	0.0929605	0.838126	1	unaffected
FBgn0004401	Pep	25034.8	-0.146855	0.0524171	0.000109502	0.0106197	unaffected
FBgn0004403	RpS14a	32328.9	-0.00561872	0.0305511	0.239998	0.912775	unaffected
FBgn0004404	RpS14b	6809.05	-0.00444784	0.0292193	0.332126	0.967226	unaffected
FBgn0004406	PolG1	460.128	0.00550019	0.0308636	0.254128	0.928946	unaffected
FBgn0004419	me31B	7635.01	-0.0131372	0.036962	0.0447655	0.552322	unaffected
FBgn0004425	LysB	68.741	0.00515189	0.206067	0.475818	1	unaffected
FBgn0004426	LysC	13.5289	0	0.194044	1	1	unaffected
FBgn0004427	LysD	56.4754	0.0708811	0.816595	0.00499091	0.164935	unaffected
FBgn0004428	LysE	0.975007	-0.00406861	0.19162	0.582473		unaffected
FBgn0004429	LysP	4.58145	-0.00857274	0.151455	0.421658	1	unaffected
FBgn0004430	LysS	61.1678	-0.0131593	0.187805	0.228595	0.910441	unaffected
FBgn0004431	LysX	4.60549	0.00779861	0.105195	0.459866	1	unaffected
FBgn0004432	Cyp1	36157.1	-0.000932763	0.0168852	0.745251	1	unaffected
FBgn0004435	Galphaq	1252.86	-0.00755022	0.0383424	0.197889	0.895254	unaffected
FBgn0004436	Ubc6	3325.71	0.000613468	0.0110517	0.735048	1	unaffected
FBgn0004449	Ten-m	7544.02	-0.00472667	0.0354543	0.372258	0.980909	unaffected
FBgn0004456	mew	3051.37	-0.000365398	0.0117677	0.853618	1	unaffected
FBgn0004463	RpIII128	1214.74	-0.00068133	0.011577	0.720494	1	unaffected
FBgn0004465	Su(P)	787.477	0.0124844	0.0444252	0.0862862	0.71183	unaffected
FBgn0004507	GlyP	2346.89	-0.00138153	0.0197187	0.676917	1	unaffected
FBgn0004509	Fur1	2101.96	-0.00141765	0.0215067	0.693594	1	unaffected
FBgn0004510	Ets97D	717.482	-0.00956993	0.0372631	0.111055	0.772528	unaffected
FBgn0004511	dy	97.545	0.0318297	0.122338	0.0449746	0.553196	unaffected
FBgn0004512	Mdr49	612.561	-0.00347012	0.0309206	0.46784	1	unaffected
FBgn0004513	Mdr65	114.161	0.000774828	0.0302783	0.868261	1	unaffected
FBgn0004514	Oct-TyrR	22.4583	-0.00253259	0.069353	0.749176	1	unaffected
FBgn0004516	Gad1	2.09793	0.000273925	0.115111	0.978642	1	unaffected
FBgn0004552	Akh	40.5684	0.189489	0.505707	0.00613395	0.187244	unaffected
FBgn0004554	Edg91	28.4722	0.00966752	0.0872582	0.308079	0.958935	unaffected
FBgn0004556	Dbp73D	703.903	0.00154337	0.0204771	0.652375	1	unaffected
FBgn0004567	slp2	648.033	0.0047102	0.0255464	0.238798	0.912458	unaffected
FBgn0004569	aos	1263.41	0.000513319	0.0216286	0.888255	1	unaffected
FBgn0004573	5-HT7	10.7058	0.0596061	0.250126	0.0350876	0.486493	unaffected
FBgn0004574	Rop	2238.98	-0.000681229	0.0145524	0.782922	1	unaffected
FBgn0004575	Syn	125.394	-0.00223206	0.0369245	0.672349	1	unaffected
FBgn0004577	Pxd	3.27749	0.0459867	0.277699	0.0407074	0.529669	unaffected
FBgn0004580	Cbp53E	12.7936	0.00592668	0.0695816	0.455883	1	unaffected
FBgn0004581	bgcn	31.3608	0.00539532	0.0573805	0.439565	1	unaffected
FBgn0004583	ex	8458.43	-0.00149094	0.0272321	0.732151	1	unaffected
FBgn0004584	Rrp1	5911.25	-4.95085e-05	0.00793592	0.969162	1	unaffected
FBgn0004587	B52	17087.1	0.000404733	0.00900177	0.780031	1	unaffected
FBgn0004588	Eig71Ea	5.0615	-0.00516095	0.186616	0.514361	1	unaffected
FBgn0004589	Eig71Eb	3.19737	0.0130421	0.180832	0.241717	0.914307	unaffected
FBgn0004590	Eig71Ec	2.51053	0.00118812	0.139714	0.90131	1	unaffected
FBgn0004591	Eig71Ed	2.86622	-0.00548777	0.155059	0.562974	1	unaffected
FBgn0004592	Eig71Ee	89.3412	-0.00466488	0.126038	0.657665	1	unaffected
FBgn0004593	Eig71Ef	0.626883	0	0.194044	1		unaffected
FBgn0004594	Eig71Eg	0.627491	0	0.194044	1		unaffected
FBgn0004595	pros	529.484	-0.000307299	0.0368208	0.953186	1	unaffected
FBgn0004597	CycC	736.83	-0.000848349	0.0170606	0.770618	1	unaffected
FBgn0004598	Fur2	5248.11	-0.000506857	0.0189687	0.876042	1	unaffected
FBgn0004606	zfh1	1908.48	0.00368081	0.0391126	0.505082	1	unaffected
FBgn0004607	zfh2	2763.4	-0.00362125	0.0407271	0.520941	1	unaffected
FBgn0004611	Plc21C	1387.2	0.0019088	0.0193126	0.549049	1	unaffected
FBgn0004618	gl	4115.89	-0.00372556	0.0323745	0.45082	1	unaffected
FBgn0004619	GluRIA	3.10822	0.0300089	0.197681	0.0970803	0.739396	unaffected
FBgn0004620	GluRIIA	9.87166	0.00287106	0.0804172	0.743939	1	unaffected
FBgn0004622	TkR99D	2.98561	0.0297799	0.200621	0.0969533	0.739396	unaffected
FBgn0004623	Gbeta76C	8.95698	0.00266191	0.0663762	0.728647	1	unaffected
FBgn0004629	Cys	1.35565	0.00502401	0.144083	0.613891		unaffected
FBgn0004635	rho	1086.5	-0.00176556	0.0182204	0.55698	1	unaffected
FBgn0004636	Rap1	6997.28	-0.00242772	0.0170741	0.360007	0.973288	unaffected
FBgn0004638	drk	3794.68	-0.00130174	0.0118839	0.476803	1	unaffected
FBgn0004643	Zw10	2045.56	-0.00169935	0.0143748	0.45048	1	unaffected
FBgn0004644	hh	1636.01	-0.00281806	0.0173734	0.285295	0.94938	unaffected
FBgn0004646	ogre	14485.2	-0.00464367	0.0254243	0.243411	0.91594	unaffected
FBgn0004647	N	17820.4	1.07179e-05	0.0267877	0.998016	1	unaffected
FBgn0004648	svr	3623.03	-0.00209178	0.020231	0.529353	1	unaffected
FBgn0004649	yl	1.76662	0.0102463	0.141427	0.377328	0.983529	unaffected
FBgn0004650	fs(1)N	6.67911	0.0752152	0.311861	0.0251297	0.411591	unaffected
FBgn0004652	fru	2909.81	-0.00261064	0.0447617	0.658095	1	unaffected
FBgn0004654	Pgd	2498	-0.00107689	0.0150679	0.668881	1	unaffected
FBgn0004655	wapl	2679.68	2.88404e-06	0.0217616	0.999374	1	unaffected
FBgn0004656	fs(1)h	12374.4	-7.30785e-05	0.0289991	0.987169	1	unaffected
FBgn0004657	mys	7156.91	0.000240978	0.0141727	0.921165	1	unaffected
FBgn0004666	sim	53.1109	-0.122476	0.296373	0.00911688	0.230037	unaffected
FBgn0004687	Mlc-c	6826.21	0.000752294	0.0143797	0.757109	1	unaffected
FBgn0004698	Xpc	4114.22	-0.00676182	0.0305059	0.159693	0.868047	unaffected
FBgn0004777	Ccp84Ag	1.61018	-0.00942907	0.151992	0.389197	0.989297	unaffected
FBgn0004778	Ccp84Af	1.61983	-0.00439977	0.146548	0.649431	1	unaffected
FBgn0004780	Ccp84Ad	6.35529	0.00566176	0.09218	0.557644	1	unaffected
FBgn0004782	Ccp84Ab	11.4633	0.00277892	0.06969	0.726574	1	unaffected
FBgn0004783	Ccp84Aa	79.1679	-0.0476756	0.162347	0.0280587	0.436586	unaffected
FBgn0004784	inaC	319.668	-0.00485811	0.03738	0.375143	0.982865	unaffected
FBgn0004795	retn	2315.83	0.00389818	0.0297997	0.402753	0.991108	unaffected
FBgn0004797	mdy	883.903	0.000723096	0.0179377	0.813765	1	unaffected
FBgn0004811	fs(2)ltoPP43	1779.39	0.000987582	0.0116315	0.594421	1	unaffected
FBgn0004828	His3.3B	26286.3	-0.00479342	0.0235351	0.186481	0.890255	unaffected
FBgn0004832	Xpac	760.175	0.0022129	0.0216896	0.534463	1	unaffected
FBgn0004837	Su(H)	875.145	0.00109878	0.015981	0.682599	1	unaffected
FBgn0004838	Hrb27C	44227.9	-0.00353777	0.024674	0.368552	0.977426	unaffected
FBgn0004839	otk	3074.58	0.00131691	0.0203571	0.700611	1	unaffected
FBgn0004841	TkR86C	71.4688	0.0185492	0.0770433	0.0785217	0.686177	unaffected
FBgn0004842	RYa-R	1.39914	0.00237393	0.137346	0.808832		unaffected
FBgn0004852	Ac76E	14.3258	0.0621259	0.252185	0.032642	0.47492	unaffected
FBgn0004854	B-H2	1732.48	0.00104305	0.0222938	0.779925	1	unaffected
FBgn0004855	RpII15	1006.54	0.000663309	0.0180608	0.830232	1	unaffected
FBgn0004856	Bx42	2819.44	-0.00359096	0.0216268	0.287346	0.94938	unaffected
FBgn0004858	elB	1556.65	0.00836428	0.0306183	0.0908966	0.724453	unaffected
FBgn0004859	ci	13528.3	-0.0030206	0.0263009	0.473344	1	unaffected
FBgn0004860	ph-d	1916.4	0.000168063	0.0179358	0.956633	1	unaffected
FBgn0004861	ph-p	3550.67	-0.00188713	0.0205194	0.578838	1	unaffected
FBgn0004862	bap	17.9256	0.00534802	0.061942	0.465448	1	unaffected
FBgn0004863	C15	278.254	0.000330631	0.0178028	0.914099	1	unaffected
FBgn0004864	hop	1969.55	-0.0021908	0.0199882	0.502718	1	unaffected
FBgn0004865	Eip78C	1466.82	0.000911982	0.0533427	0.889772	1	unaffected
FBgn0004867	RpS2	55879.2	-0.00750041	0.0350743	0.172309	0.879843	unaffected
FBgn0004868	Gdi	11903.7	-0.000459887	0.0176099	0.879297	1	unaffected
FBgn0004870	bab1	193.38	0.000851587	0.0246354	0.833537	1	unaffected
FBgn0004872	piwi	37.3505	0.00974582	0.0678163	0.231812	0.912458	unaffected
FBgn0004875	enc	3993.93	-0.000976889	0.0226081	0.796054	1	unaffected
FBgn0004876	cdi	2332.31	0.000554073	0.0253591	0.893634	1	unaffected
FBgn0004878	cas	100.739	-0.00261701	0.0432824	0.651025	1	unaffected
FBgn0004880	scrt	3401.35	0.00100407	0.0330423	0.838472	1	unaffected
FBgn0004882	orb	52.3152	0.0804874	0.20918	0.0126537	0.280711	unaffected
FBgn0004885	tok	5625.66	-0.000711384	0.0193523	0.829427	1	unaffected
FBgn0004888	Scsalpha1	4847.48	-0.00229584	0.019468	0.467029	1	unaffected
FBgn0004889	tws	7124.49	-0.00928862	0.0376581	0.122582	0.801137	unaffected
FBgn0004892	sob	1816.17	0.0020475	0.0211298	0.556935	1	unaffected
FBgn0004893	bowl	10509.4	-0.00156639	0.0134283	0.45265	1	unaffected
FBgn0004895	FoxL1	3.07665	0.00187075	0.122807	0.855116	1	unaffected
FBgn0004896	fd59A	2.28855	-0.004495	0.133571	0.662706	1	unaffected
FBgn0004897	fd96Ca	250.714	-0.0106474	0.0483303	0.139681	0.835922	unaffected
FBgn0004898	fd96Cb	964.481	-0.00291368	0.0267372	0.495559	1	unaffected
FBgn0004901	Prat	1741.69	-0.00383434	0.0203234	0.214562	0.901398	unaffected
FBgn0004903	Rb97D	2096.8	0.00563352	0.0314873	0.251394	0.925828	unaffected
FBgn0004907	14-3-3zeta	28774.3	-0.0014174	0.0127198	0.472882	1	unaffected
FBgn0004908	Arl2	513.189	-0.00732161	0.0335463	0.165708	0.87319	unaffected
FBgn0004910	Eip63F-1	75.6979	0.0489954	0.171833	0.0291732	0.444663	unaffected
FBgn0004913	Gnf1	2625.05	0.00190205	0.0159517	0.452818	1	unaffected
FBgn0004914	Hnf4	1269.13	0.00192542	0.0164924	0.465716	1	unaffected
FBgn0004915	TfIIB	1671.77	-0.000466007	0.0139145	0.844404	1	unaffected
FBgn0004919	gol	111.54	0.00321814	0.0445798	0.585956	1	unaffected
FBgn0004921	Ggamma1	6138.27	0.000170776	0.0138371	0.942706	1	unaffected
FBgn0004924	Top1	7223.18	-0.000780628	0.0195517	0.814679	1	unaffected
FBgn0004926	eIF2beta	7452.65	-0.00124273	0.0158077	0.636959	1	unaffected
FBgn0004956	upd1	318.226	-0.00296581	0.0331741	0.552037	1	unaffected
FBgn0004957	por	926.072	-0.00370286	0.0257509	0.36616	0.976129	unaffected
FBgn0004959	phm	1119.32	0.0446938	0.238624	0.0542904	0.587191	unaffected
FBgn0005198	gig	1749.53	0.000807781	0.0185413	0.798548	1	unaffected
FBgn0005278	Sam-S	8460.25	-0.000335695	0.0108051	0.852093	1	unaffected
FBgn0005322	nmd	1044.31	0.00128581	0.0153506	0.612403	1	unaffected
FBgn0005355	Su(fu)	1492.96	3.03006e-05	0.0151249	0.990739	1	unaffected
FBgn0005386	ash1	1759.38	0.00082337	0.0266021	0.847722	1	unaffected
FBgn0005390	fs(1)M3	2.99581	0.0319797	0.216917	0.0825638	0.698661	unaffected
FBgn0005391	Yp2	16.7362	-0.00347849	0.0695146	0.660809	1	unaffected
FBgn0005411	U2af50	3672.19	-0.0013851	0.0154876	0.586532	1	unaffected
FBgn0005427	ewg	2558.26	0.000461803	0.0225905	0.902995	1	unaffected
FBgn0005533	RpS17	31980.7	-0.007283	0.0345387	0.178143	0.885471	unaffected
FBgn0005536	Mbs	3456.39	0.000262195	0.0255817	0.949886	1	unaffected
FBgn0005558	ey	2397.68	0.000624494	0.0174747	0.834951	1	unaffected
FBgn0005561	sv	285.753	-0.00169082	0.0369928	0.748206	1	unaffected
FBgn0005564	Shal	142.495	0.0105197	0.0561128	0.167904	0.87319	unaffected
FBgn0005585	Calr	30900.7	0.000949566	0.0185921	0.764064	1	unaffected
FBgn0005586	Rab3	170.765	-0.0020186	0.0337948	0.68705	1	unaffected
FBgn0005590	scw	0.743276	0.000193118	0.166404	0.980631		unaffected
FBgn0005593	RpL7	53076.2	-0.00475759	0.027247	0.266848	0.941034	unaffected
FBgn0005596	yem	1517.09	0.0049454	0.024277	0.188116	0.891011	unaffected
FBgn0005612	Sox14	1368.96	0.0224511	0.0606886	0.0394321	0.52033	unaffected
FBgn0005613	Sox15	437.39	0.00722359	0.0730911	0.38251	0.988254	unaffected
FBgn0005614	trpl	0.945517	0.00586544	0.148229	0.556088		unaffected
FBgn0005616	msl-2	780.309	0.000888053	0.0183196	0.776103	1	unaffected
FBgn0005617	msl-1	1804.74	-0.000152058	0.018059	0.961017	1	unaffected
FBgn0005619	Hdc	23.6699	0.0087749	0.0861974	0.347919	0.971244	unaffected
FBgn0005624	Psc	3184.85	0.0120501	0.0476876	0.106478	0.76125	unaffected
FBgn0005626	ple	212.456	2.17742	0.401431	7.99385e-10	3.12339e-07	up
FBgn0005631	robo1	2547.41	-0.000910722	0.0205701	0.793729	1	unaffected
FBgn0005632	faf	8121.7	-0.000698385	0.0277197	0.874218	1	unaffected
FBgn0005636	nvy	595.247	0.0107682	0.0456169	0.126163	0.80812	unaffected
FBgn0005638	slbo	2.89319	0.0274576	0.212333	0.0959377	0.739396	unaffected
FBgn0005640	Eip63E	2771.52	-0.000203886	0.0153854	0.938762	1	unaffected
FBgn0005642	wdn	1630.56	0.00486446	0.0223755	0.154253	0.85957	unaffected
FBgn0005648	Pabp2	8454.19	-0.00227	0.0168747	0.390642	0.989297	unaffected
FBgn0005649	Rox8	8466.53	-0.001043	0.00942627	0.45484	1	unaffected
FBgn0005655	PCNA	4077.3	0.00187259	0.0219734	0.606788	1	unaffected
FBgn0005658	Ets65A	4.17826	0.000188543	0.0890936	0.98392	1	unaffected
FBgn0005659	Ets98B	289.343	0.000992416	0.0315119	0.835822	1	unaffected
FBgn0005660	Ets21C	397.203	-0.0664818	0.267498	0.0302755	0.456523	unaffected
FBgn0005666	bt	265.303	0.0314396	0.126476	0.0488045	0.570287	unaffected
FBgn0005670	Cyp4d1	13.1027	0.331638	0.779206	0.00165584	0.0799583	unaffected
FBgn0005671	Vha55	3941.98	-0.00232923	0.0141841	0.260784	0.936224	unaffected
FBgn0005672	spi	6066.83	-0.00119463	0.0113624	0.494609	1	unaffected
FBgn0005674	GluProRS	6287.19	-0.000208269	0.00940241	0.892807	1	unaffected
FBgn0005677	dac	7351.51	0.00126284	0.0174474	0.666953	1	unaffected
FBgn0005683	pie	294.631	0.00233061	0.0266554	0.585905	1	unaffected
FBgn0005694	Aef1	1697.36	0.00376599	0.0194341	0.197625	0.895254	unaffected
FBgn0005695	gcl	486.221	-0.00587246	0.0320038	0.239209	0.912458	unaffected
FBgn0005696	PolA2	579.501	0.00155878	0.0245236	0.698364	1	unaffected
FBgn0005771	noc	4481.46	0.00233304	0.0165723	0.363498	0.975418	unaffected
FBgn0005775	Con	210.073	-0.00627119	0.0436006	0.304946	0.958935	unaffected
FBgn0005777	PpD3	2221.64	-0.0171004	0.0432011	0.0344118	0.483708	unaffected
FBgn0008635	betaCOP	7082.14	0.00146832	0.0204982	0.669128	1	unaffected
FBgn0008636	hbn	1.20127	-0.00470401	0.15167	0.619209		unaffected
FBgn0008646	E5	1176.98	0.00162705	0.0202478	0.630321	1	unaffected
FBgn0008651	lbl	771.66	-0.0400956	0.0883287	0.0187138	0.347104	unaffected
FBgn0010014	CanB	125.536	0.00184147	0.0406436	0.740439	1	unaffected
FBgn0010015	CanA1	19.002	0.013921	0.0928559	0.178863	0.885856	unaffected
FBgn0010019	Cyp4g1	11.3557	0.0151335	0.192506	0.192403	0.892185	unaffected
FBgn0010038	GstD2	11.6837	0.0276353	0.152192	0.0906089	0.724453	unaffected
FBgn0010039	GstD3	691.279	0.0407284	0.0898534	0.0184509	0.345085	unaffected
FBgn0010040	GstD4	3.96686	-0.014977	0.142976	0.250852	0.925049	unaffected
FBgn0010041	GstD5	3.36839	-0.0119181	0.134898	0.326667	0.965373	unaffected
FBgn0010044	GstD8	0.916679	0.000383394	0.162944	0.962481		unaffected
FBgn0010051	Itpr	2905.1	0.00335903	0.0340144	0.50854	1	unaffected
FBgn0010078	RpL23	44473.9	-0.00297026	0.0240339	0.443488	1	unaffected
FBgn0010097	gammaTub37C	5.21294	-0.00739198	0.147377	0.47998	1	unaffected
FBgn0010100	mAcon1	6348.48	0.00217172	0.0142422	0.304039	0.958911	unaffected
FBgn0010105	comm	1314.71	0.00202564	0.018342	0.497639	1	unaffected
FBgn0010109	dpn	154.639	0.00388651	0.034896	0.45387	1	unaffected
FBgn0010113	hdc	13195.6	-0.00350113	0.0478436	0.570243	1	unaffected
FBgn0010114	hig	365.982	-0.00583102	0.0347879	0.272934	0.945029	unaffected
FBgn0010173	RpA-70	3845.8	-0.00397604	0.022648	0.259472	0.934384	unaffected
FBgn0010194	Wnt5	3148.53	-0.000550745	0.0092151	0.707241	1	unaffected
FBgn0010197	Gyc32E	135.555	-0.0282614	0.109504	0.0498499	0.577259	unaffected
FBgn0010198	RpS15Aa	31153.8	-0.00069691	0.0170374	0.811208	1	unaffected
FBgn0010213	Sod2	2173.59	-0.000384335	0.0168187	0.89447	1	unaffected
FBgn0010215	alpha-Cat	6123.85	-0.000309488	0.0125218	0.884291	1	unaffected
FBgn0010217	ATPsynbeta	20639.4	-0.0036841	0.0200939	0.228708	0.910441	unaffected
FBgn0010220	Dbp45A	792.79	-7.64597e-05	0.019806	0.981999	1	unaffected
FBgn0010222	Nmdmc	786.259	0.0025848	0.0238034	0.504111	1	unaffected
FBgn0010223	Galphaf	25.434	0.0223801	0.147556	0.134721	0.825196	unaffected
FBgn0010225	Gel	1971.4	0.0172835	0.050578	0.0514256	0.581488	unaffected
FBgn0010226	GstS1	12432.6	-0.000931436	0.0095848	0.521981	1	unaffected
FBgn0010228	HmgZ	13286.2	-0.0387067	0.0846198	0.0191982	0.350968	unaffected
FBgn0010235	Klc	3196.14	0.000758472	0.0101369	0.636629	1	unaffected
FBgn0010238	Lac	10357.4	-0.000319124	0.0171865	0.914211	1	unaffected
FBgn0010240	Lcch3	27.491	0.000260695	0.044439	0.964412	1	unaffected
FBgn0010241	Mdr50	0.926553	0.00702437	0.156023	0.478488		unaffected
FBgn0010246	Myo61F	1984.37	0.00625836	0.0340661	0.235015	0.912458	unaffected
FBgn0010247	Parp	3152.89	0.000207371	0.0172226	0.944359	1	unaffected
FBgn0010258	Rbp4	36.4479	0.775641	0.505026	0.000241581	0.019755	unaffected
FBgn0010263	Rbp9	187.949	-0.00382691	0.0334321	0.448561	1	unaffected
FBgn0010265	RpS13	55328.3	-0.00343464	0.0225778	0.33684	0.968651	unaffected
FBgn0010269	Dsor1	1480.68	-0.000787269	0.0117669	0.682267	1	unaffected
FBgn0010278	Ssrp	6052.76	0.000470482	0.011793	0.811701	1	unaffected
FBgn0010280	Taf4	5809.25	-0.00377027	0.0275339	0.387356	0.989297	unaffected
FBgn0010282	TfIIFalpha	2739.44	0.000739929	0.0122279	0.714381	1	unaffected
FBgn0010287	Trf	370.086	-0.00171915	0.0250755	0.674262	1	unaffected
FBgn0010288	Uch	3570.7	0.00102028	0.0130954	0.633921	1	unaffected
FBgn0010292	bys	1654.96	-0.14223	0.114735	0.00120859	0.0625253	unaffected
FBgn0010295	ng3	5.75332	0	0.193532	1	1	unaffected
FBgn0010300	brat	11412	-0.000264245	0.0185343	0.933908	1	unaffected
FBgn0010303	hep	2469.72	0.00044451	0.0181552	0.886691	1	unaffected
FBgn0010309	pigeon	642.934	-0.000581672	0.0172186	0.844008	1	unaffected
FBgn0010313	corto	4548.14	-0.0019976	0.0145792	0.368839	0.977781	unaffected
FBgn0010314	Cks30A	1819.62	-0.0023386	0.0249578	0.563922	1	unaffected
FBgn0010315	CycD	2076.65	-0.00290548	0.0179793	0.290209	0.952361	unaffected
FBgn0010316	dap	2973.54	0.0083357	0.0352003	0.136224	0.826526	unaffected
FBgn0010317	CycJ	0.585904	0.00486459	0.165124	0.579275		unaffected
FBgn0010323	Gsc	9.85745	0.0218843	0.162843	0.152278	0.855551	unaffected
FBgn0010328	woc	7443.44	0.00314094	0.0234547	0.404135	0.99266	unaffected
FBgn0010329	Tbh	14.9752	0.00213672	0.0609761	0.76734	1	unaffected
FBgn0010333	Rac1	3979.71	-0.000546243	0.0114775	0.774322	1	unaffected
FBgn0010339	128up	2015.29	0.000258807	0.0158637	0.92465	1	unaffected
FBgn0010340	140up	241.326	0.00266488	0.0249423	0.508972	1	unaffected
FBgn0010341	Cdc42	7852.02	-0.00031386	0.00993298	0.847944	1	unaffected
FBgn0010342	Map60	4849.1	-0.00229159	0.0162786	0.362151	0.974542	unaffected
FBgn0010348	Arf79F	19595.5	0.000117781	0.0107991	0.948197	1	unaffected
FBgn0010350	Cds	936.701	-0.00247765	0.0173435	0.358444	0.973288	unaffected
FBgn0010352	Nc73EF	3917.09	0.00825554	0.0354915	0.142093	0.840668	unaffected
FBgn0010355	Taf1	4461.42	-0.00476157	0.0296328	0.305127	0.958935	unaffected
FBgn0010356	Taf5	1102.04	0.00155574	0.0160391	0.55314	1	unaffected
FBgn0010357	betaTry	25.6066	0	0.194044	1	1	unaffected
FBgn0010358	deltaTry	20.9235	0	0.194044	1	1	unaffected
FBgn0010359	gammaTry	18.2614	0	0.194044	1	1	unaffected
FBgn0010379	Akt1	3929.2	-0.00136097	0.0202935	0.689936	1	unaffected
FBgn0010380	AP-1-2beta	4612.21	-0.00232729	0.015241	0.309187	0.958935	unaffected
FBgn0010382	CycE	1882.17	0.000926113	0.0151209	0.716417	1	unaffected
FBgn0010383	Cyp18a1	328.566	0.00361019	0.0507501	0.57235	1	unaffected
FBgn0010385	Def	6.14622	-0.00231907	0.090205	0.805965	1	unaffected
FBgn0010387	Acbp2	3.10615	-0.00494335	0.11662	0.640629	1	unaffected
FBgn0010388	Dro	2.36693	-0.0135975	0.176838	0.238725	0.912458	unaffected
FBgn0010389	htl	256.68	0.0204061	0.0667824	0.0553663	0.593559	unaffected
FBgn0010391	SrpRalpha	4140.42	-0.00172842	0.0224167	0.641913	1	unaffected
FBgn0010395	Itgbn	19.5132	0.00777236	0.0724897	0.346614	0.971244	unaffected
FBgn0010397	LamC	1179.87	-0.000342008	0.0290511	0.940076	1	unaffected
FBgn0010398	Lrr47	321.883	-0.00153046	0.0232898	0.691335	1	unaffected
FBgn0010399	Nmdar1	9.90808	-0.00580117	0.0777479	0.499852	1	unaffected
FBgn0010401	Os-C	60.5929	0.00249759	0.0417053	0.659035	1	unaffected
FBgn0010406	RNaseX25	990.417	-0.00367021	0.0242556	0.340677	0.968749	unaffected
FBgn0010407	Ror	382.845	0.000444518	0.0231048	0.908292	1	unaffected
FBgn0010408	RpS9	18922	-0.00306314	0.0255939	0.456048	1	unaffected
FBgn0010409	RpL18A	37608.9	-0.00181341	0.0187838	0.558941	1	unaffected
FBgn0010411	RpS18	37169	-0.00654205	0.032843	0.202647	0.896623	unaffected
FBgn0010412	RpS19a	46317.1	-0.00550818	0.0295342	0.234308	0.912458	unaffected
FBgn0010414	SerT	15.0351	0.022215	0.136659	0.122743	0.801137	unaffected
FBgn0010415	Sdc	9586.32	-0.00276954	0.0256978	0.503309	1	unaffected
FBgn0010416	TH1	1965.33	-0.00645111	0.0269716	0.127109	0.811396	unaffected
FBgn0010417	Taf6	1209.78	-0.000209111	0.0159273	0.939365	1	unaffected
FBgn0010421	TfIIFbeta	857.872	0.000752391	0.0165724	0.790485	1	unaffected
FBgn0010422	TfIIS	2788.58	-0.000977154	0.0169484	0.734178	1	unaffected
FBgn0010423	TpnC47D	12.6176	0.00102828	0.0924831	0.914269	1	unaffected
FBgn0010424	TpnC73F	335.912	0.269056	0.36039	0.0019011	0.0891129	unaffected
FBgn0010425	epsilonTry	6.79258	0	0.194044	1	1	unaffected
FBgn0010431	mtrm	4.16636	0.00873366	0.112673	0.427259	1	unaffected
FBgn0010433	ato	1272.34	0.00367986	0.0333064	0.464474	1	unaffected
FBgn0010434	cora	11902.2	0.00132851	0.019001	0.678008	1	unaffected
FBgn0010435	emp	2554.1	0.00179856	0.0227155	0.632164	1	unaffected
FBgn0010438	mtSSB	332.656	0.00275179	0.0291142	0.546968	1	unaffected
FBgn0010441	pll	864.411	0.000299755	0.0139054	0.89992	1	unaffected
FBgn0010452	trn	4839.44	0.00161079	0.0169023	0.562519	1	unaffected
FBgn0010453	Wnt4	844.697	-0.00794817	0.0399252	0.190268	0.891185	unaffected
FBgn0010470	Fkbp14	5070.2	0.000774658	0.0304011	0.868617	1	unaffected
FBgn0010473	tutl	4842.67	-0.00230593	0.0270888	0.594534	1	unaffected
FBgn0010482	l(2)01289	36.4298	0.000462448	0.0535937	0.944158	1	unaffected
FBgn0010488	NAT1	21098.8	1.74767e-05	0.0152084	0.994688	1	unaffected
FBgn0010497	dmGlut	462.452	0.00361138	0.029025	0.42854	1	unaffected
FBgn0010501	Dcp-1	1502.29	-0.00725484	0.0314024	0.144463	0.845966	unaffected
FBgn0010504	kermit	670.161	0.000331806	0.0130988	0.881865	1	unaffected
FBgn0010516	wal	2446.88	-0.00239754	0.0207803	0.478579	1	unaffected
FBgn0010520	Bka	436.094	-0.00367874	0.0267316	0.386578	0.989164	unaffected
FBgn0010531	Ccs	380.125	-0.000811649	0.0174235	0.785039	1	unaffected
FBgn0010548	Aldh-III	2355.77	0.00170023	0.0159701	0.510017	1	unaffected
FBgn0010549	l(2)03659	173.803	0.010722	0.0557477	0.161172	0.868184	unaffected
FBgn0010551	Phb2	6730.51	-0.0038223	0.0209254	0.233567	0.912458	unaffected
FBgn0010583	dock	2190.45	-0.00143072	0.0125003	0.457401	1	unaffected
FBgn0010590	Prosbeta1	3899.95	-0.00197896	0.0203318	0.555543	1	unaffected
FBgn0010591	Sply	1383.2	-0.00116033	0.0157035	0.658602	1	unaffected
FBgn0010602	lwr	7382.64	-0.00140781	0.0158467	0.590021	1	unaffected
FBgn0010607	l(2)05714	683.289	0.0158768	0.0548906	0.072771	0.663887	unaffected
FBgn0010611	Hmgs	1469.69	0.00220784	0.018185	0.450114	1	unaffected
FBgn0010612	ATPsynG	3402.73	-0.000668589	0.0195631	0.841221	1	unaffected
FBgn0010620	CG10939	5163.12	-0.00355244	0.0222584	0.310331	0.958935	unaffected
FBgn0010621	CCT5	15112.9	-0.00256188	0.019398	0.408346	0.99431	unaffected
FBgn0010622	DCTN3-p24	1091.15	0.00227179	0.0244453	0.568482	1	unaffected
FBgn0010638	Sec61beta	8113.25	0.000747607	0.0248347	0.854548	1	unaffected
FBgn0010651	MFS14	973.672	0.00127827	0.0368179	0.807437	1	unaffected
FBgn0010660	Nup214	4434.38	-0.000386008	0.01605	0.888936	1	unaffected
FBgn0010741	Pfdn2	2906.01	-0.00204218	0.0198934	0.532537	1	unaffected
FBgn0010747	Srp54k	3682.26	0.000422065	0.014505	0.865182	1	unaffected
FBgn0010750	atms	2016.65	0.000245105	0.0132347	0.913741	1	unaffected
FBgn0010762	simj	4128.74	-0.0124444	0.0415736	0.0743706	0.669798	unaffected
FBgn0010768	sqz	1206.95	0.000714869	0.0136408	0.755693	1	unaffected
FBgn0010770	ppan	934.096	-0.00539866	0.0300413	0.251236	0.925548	unaffected
FBgn0010772	Xe7	4371.14	-8.72241e-05	0.0195173	0.979192	1	unaffected
FBgn0010774	Ref1	8122.86	-0.0043086	0.0241163	0.253001	0.92839	unaffected
FBgn0010786	l(3)02640	1044.41	-0.00254159	0.0188375	0.395477	0.991108	unaffected
FBgn0010803	TrpRS	1265.77	0.00130034	0.0145756	0.585201	1	unaffected
FBgn0010808	Chchd3	1454.03	-0.00196901	0.0186022	0.517953	1	unaffected
FBgn0010812	unc-45	1555.36	0.149449	0.109674	0.000945316	0.0529519	unaffected
FBgn0010825	Gug	7120.69	-0.00081498	0.0269898	0.850759	1	unaffected
FBgn0010830	l(3)04053	701.592	-0.00696231	0.03118	0.157118	0.864533	unaffected
FBgn0010877	l(3)05822	1804.8	2.46708e-05	0.00996943	0.988135	1	unaffected
FBgn0010894	sinu	3990.95	-0.0863383	0.0685917	0.00161605	0.078375	unaffected
FBgn0010905	Spn	2244.43	0.00416254	0.0344928	0.420682	1	unaffected
FBgn0010909	msn	11240.3	-0.00165624	0.0197036	0.614208	1	unaffected
FBgn0010926	l(3)07882	1520.36	-0.00635309	0.0293814	0.168989	0.873641	unaffected
FBgn0011016	SsRbeta	5352.78	0.00282114	0.0292237	0.538054	1	unaffected
FBgn0011020	Sas-4	1086.3	0.0549078	0.0879283	0.0093069	0.232002	unaffected
FBgn0011202	dia	1872.95	0.00194164	0.0215199	0.585512	1	unaffected
FBgn0011204	cue	967.477	0.000578531	0.0143279	0.812665	1	unaffected
FBgn0011205	fbl	434.71	0.00298978	0.0229767	0.418891	1	unaffected
FBgn0011206	bol	29.0763	0.0316682	0.159275	0.0718962	0.659636	unaffected
FBgn0011207	pelo	1394.76	0.000742837	0.0124367	0.718661	1	unaffected
FBgn0011211	blw	21653.2	0.00054754	0.0086954	0.688762	1	unaffected
FBgn0011217	eff	17077.7	0.000117496	0.0119945	0.954002	1	unaffected
FBgn0011224	heph	21049.9	-0.00295976	0.0328531	0.550447	1	unaffected
FBgn0011225	jar	6914.82	-0.000120644	0.0188771	0.970328	1	unaffected
FBgn0011227	ox	825.618	0.0121595	0.0504033	0.113147	0.778134	unaffected
FBgn0011230	poe	9516.7	0.000784392	0.0338791	0.875221	1	unaffected
FBgn0011232	scat	839.864	0.00752352	0.0323628	0.142569	0.840668	unaffected
FBgn0011236	ken	1072.52	-0.00969948	0.0525699	0.181782	0.887367	unaffected
FBgn0011259	Sema1a	1322.28	-0.00319862	0.0454957	0.592509	1	unaffected
FBgn0011260	Sema2a	10639.4	-0.015596	0.0434222	0.0453943	0.554115	unaffected
FBgn0011272	RpL13	45325.7	-0.00180943	0.0197411	0.580559	1	unaffected
FBgn0011274	Dif	415.54	-0.00112887	0.0309645	0.811728	1	unaffected
FBgn0011278	lbe	5.86018	-0.0296649	0.19113	0.0995188	0.748667	unaffected
FBgn0011279	Obp69a	8.27409	0.0113635	0.108318	0.304719	0.958935	unaffected
FBgn0011280	Obp19d	3.10538	-0.00316718	0.101386	0.752279	1	unaffected
FBgn0011282	Obp84a	8.16584	-0.000467351	0.071204	0.953894	1	unaffected
FBgn0011283	Obp28a	65.1399	0.00390496	0.144919	0.686107	1	unaffected
FBgn0011284	RpS4	45111.2	-0.0014703	0.0175352	0.61495	1	unaffected
FBgn0011286	RyR	37.3956	0.0112229	0.0812212	0.22343	0.90863	unaffected
FBgn0011288	Snap25	108.005	-0.192751	0.295136	0.0028715	0.115377	unaffected
FBgn0011289	TfIIA-L	2324.62	-0.00151154	0.0144083	0.511662	1	unaffected
FBgn0011290	Taf12	1261.59	-0.00733084	0.0315586	0.142554	0.840668	unaffected
FBgn0011291	Taf11	546.854	-0.00154055	0.0211596	0.66306	1	unaffected
FBgn0011293	a10	2.0515	-0.00175324	0.142483	0.853155	1	unaffected
FBgn0011296	l(2)efl	318.929	0.0105082	0.0680636	0.204789	0.899354	unaffected
FBgn0011297	Alg3	392.584	-0.00116189	0.0220099	0.752669	1	unaffected
FBgn0011300	babo	3786.4	-0.0017348	0.0240221	0.660396	1	unaffected
FBgn0011305	Rsf1	4781.95	-0.00940394	0.0387533	0.126782	0.810603	unaffected
FBgn0011327	Uch-L5	3306.57	-0.0022888	0.0185488	0.442502	1	unaffected
FBgn0011335	vers	788.083	0.000598208	0.0159618	0.826923	1	unaffected
FBgn0011336	Stt3B	7613.14	0.000129779	0.0157557	0.961954	1	unaffected
FBgn0011361	ND-ACP	2356.47	0.00194548	0.0205458	0.566938	1	unaffected
FBgn0011455	ND-SGDH	1390.83	4.0194e-05	0.0196531	0.990471	1	unaffected
FBgn0011474	PR-Set7	2354.37	-0.000517483	0.0123508	0.803148	1	unaffected
FBgn0011476	l(3)neo43	2.78189	-0.00650337	0.119843	0.549069	1	unaffected
FBgn0011481	Ssdp	6349.17	-0.000478219	0.0200048	0.888561	1	unaffected
FBgn0011509	SrpRbeta	1524.78	-0.00116949	0.0164717	0.672711	1	unaffected
FBgn0011559	Acp36DE	1.0943	-0.00361854	0.148443	0.700419		unaffected
FBgn0011566	Smyd3	412.949	0.00557509	0.0305228	0.243185	0.915764	unaffected
FBgn0011569	can	0.745556	-0.00231153	0.141276	0.809745		unaffected
FBgn0011570	cpb	3758.87	-0.00542672	0.0243993	0.149883	0.851319	unaffected
FBgn0011573	Cdc37	2856.95	0.000657907	0.0145534	0.790391	1	unaffected
FBgn0011581	Ms	1.39099	0.00432726	0.127582	0.678621		unaffected
FBgn0011582	Dop1R1	1.8357	0.00169715	0.118582	0.868817	1	unaffected
FBgn0011584	Trp1	2905.08	0.000554727	0.0133539	0.806259	1	unaffected
FBgn0011586	e(r)	2139.36	-0.0592103	0.0884307	0.0078607	0.211171	unaffected
FBgn0011589	Elk	60.0703	0.000160778	0.0466454	0.9787	1	unaffected
FBgn0011591	fng	3137.11	0.0278325	0.053131	0.0164263	0.325131	unaffected
FBgn0011592	fra	5471.94	-0.000396762	0.0202801	0.908621	1	unaffected
FBgn0011596	fzo	2.72127	-0.00797322	0.120971	0.473513	1	unaffected
FBgn0011603	ine	30.7435	0.00337425	0.0551027	0.6163	1	unaffected
FBgn0011604	Iswi	6697.44	0.000193163	0.0109887	0.916633	1	unaffected
FBgn0011606	Klp3A	3284.98	-0.000942494	0.0140209	0.686832	1	unaffected
FBgn0011638	La	6786.24	-0.0213193	0.0469219	0.0237332	0.397434	unaffected
FBgn0011640	lark	7375.47	0.00115109	0.0134195	0.597654	1	unaffected
FBgn0011642	Zyx	3112.42	-0.00267278	0.0227693	0.469572	1	unaffected
FBgn0011648	Mad	2588.45	-0.000351625	0.0097695	0.826256	1	unaffected
FBgn0011653	mas	1953.37	0.00482014	0.0308619	0.315978	0.960634	unaffected
FBgn0011655	Med	2474.91	9.92613e-05	0.00876101	0.944719	1	unaffected
FBgn0011656	Mef2	1128.34	-0.00908925	0.0426638	0.161293	0.868184	unaffected
FBgn0011659	Mlh1	447.994	0.00606147	0.0322519	0.228254	0.910441	unaffected
FBgn0011660	Pms2	935.245	-0.0101489	0.0432439	0.131371	0.817515	unaffected
FBgn0011661	Moe	24472.9	-0.00299239	0.0163323	0.212565	0.90056	unaffected
FBgn0011666	msi	5423.49	-0.00061594	0.0199999	0.856563	1	unaffected
FBgn0011672	Mvl	1429.42	0.00174278	0.0156166	0.485703	1	unaffected
FBgn0011674	insc	427.518	-0.00575173	0.0436364	0.341712	0.969027	unaffected
FBgn0011676	Nos	7.44671	0.0183378	0.145782	0.189495	0.891185	unaffected
FBgn0011692	pav	4393.34	-0.00322285	0.0219824	0.356103	0.973288	unaffected
FBgn0011693	Pdh	5.65416	-0.0100462	0.100575	0.336678	0.968651	unaffected
FBgn0011695	EbpIII	45.2366	0.019613	0.131396	0.149716	0.851319	unaffected
FBgn0011701	repo	611.397	0.00400989	0.0305082	0.398147	0.991108	unaffected
FBgn0011703	RnrL	4156.84	0.00170428	0.0208893	0.62424	1	unaffected
FBgn0011704	RnrS	2909.74	0.000317908	0.0202214	0.926569	1	unaffected
FBgn0011705	rost	372.544	-0.0012364	0.0269288	0.77487	1	unaffected
FBgn0011706	rpr	617.413	-0.00300774	0.031043	0.529277	1	unaffected
FBgn0011708	Syx5	1317.25	0.00158544	0.0171645	0.576126	1	unaffected
FBgn0011710	2001-09-01	5193.8	-0.00312803	0.0169195	0.210722	0.90056	unaffected
FBgn0011715	Snr1	2198.85	1.86872e-06	0.0125164	0.999302	1	unaffected
FBgn0011722	Tig	2168.05	-0.00416381	0.047546	0.500413	1	unaffected
FBgn0011723	byn	32.4829	0	0.194044	1	1	unaffected
FBgn0011725	twin	3375.85	-0.0260211	0.047582	0.0140271	0.296501	unaffected
FBgn0011726	tsr	22984.5	0.00135814	0.0166639	0.624831	1	unaffected
FBgn0011737	Wee1	1047.09	-0.00190803	0.0174497	0.500852	1	unaffected
FBgn0011739	wts	2423.32	-0.000832736	0.0220812	0.822387	1	unaffected
FBgn0011740	alpha-Man-IIa	2618.6	0.000341979	0.0101722	0.838653	1	unaffected
FBgn0011741	Arp6	1558.45	-0.00150096	0.0183753	0.62505	1	unaffected
FBgn0011742	Arp2	4112.75	0.00162553	0.0126053	0.391627	0.989736	unaffected
FBgn0011745	Arp1	3362.26	-0.003042	0.0207923	0.355413	0.973288	unaffected
FBgn0011746	ana	1119.49	-0.00635837	0.0318296	0.202298	0.896623	unaffected
FBgn0011747	Ank	9084.57	-0.000459655	0.0209501	0.897139	1	unaffected
FBgn0011754	PhKgamma	1832.69	-0.00338817	0.0263777	0.420827	1	unaffected
FBgn0011758	B-H1	1293.81	0.00196715	0.0282582	0.659903	1	unaffected
FBgn0011760	ctp	15421.6	-0.000765503	0.011697	0.689082	1	unaffected
FBgn0011762	Prim1	379.251	-0.00190222	0.0248024	0.638458	1	unaffected
FBgn0011763	Dp	5445.6	-0.000506943	0.0137413	0.828404	1	unaffected
FBgn0011766	E2f1	7183.81	0.000654647	0.0185297	0.836481	1	unaffected
FBgn0011768	Fdh	4412.35	-0.00202824	0.0177984	0.481375	1	unaffected
FBgn0011769	Fdx1	194.673	-0.0031837	0.0299073	0.494706	1	unaffected
FBgn0011770	Gip	352.439	0.000211659	0.0247954	0.958598	1	unaffected
FBgn0011771	Hem	2345.06	0.00055746	0.0105178	0.745548	1	unaffected
FBgn0011774	Irbp	365.715	-0.00489654	0.0313554	0.314765	0.960587	unaffected
FBgn0011785	BRWD3	5039.7	0.00311133	0.0276477	0.478564	1	unaffected
FBgn0011787	mRpL12	1404.29	0.00515346	0.0298757	0.270755	0.945029	unaffected
FBgn0011802	Gem3	737.984	-0.000682526	0.0129184	0.75245	1	unaffected
FBgn0011817	nmo	6398.91	-0.00412528	0.0273741	0.340461	0.968749	unaffected
FBgn0011818	oaf	1186.51	-0.00474203	0.0262646	0.249925	0.924588	unaffected
FBgn0011824	CG4038	2782.85	-0.00399609	0.0219416	0.238206	0.912458	unaffected
FBgn0011826	Pp2B-14D	2686.26	-0.00269587	0.0167166	0.285393	0.94938	unaffected
FBgn0011828	Pxn	2835.93	-0.0238234	0.0920133	0.0574005	0.600689	unaffected
FBgn0011829	Ret	102.186	-0.00311525	0.0376062	0.561874	1	unaffected
FBgn0011836	Taf2	1743	-0.00148478	0.0120187	0.412173	0.996524	unaffected
FBgn0011837	Tis11	2683	0.000918083	0.0352282	0.857405	1	unaffected
FBgn0011855	tRNA:Glu-CTC-3-9	0.519302	-0.00253738	0.159474	0.766879		unaffected
FBgn0011859	tRNA:Gly-GCC-1-1	1.07534	-0.000379218	0.131028	0.969614		unaffected
FBgn0011877	tRNA:His-GTG-2-1Psi	0.588447	-0.00644261	0.187279	0.438427		unaffected
FBgn0011878	tRNA:His-GTG-1-4	0.795788	-0.00583016	0.173202	0.501637		unaffected
FBgn0011902	tRNA:Lys-TTT-1-1	0.539488	0.00293146	0.19353	0.677043		unaffected
FBgn0011916	tRNA:Met-CAT-1-2	0.63559	0.00553395	0.153485	0.563773		unaffected
FBgn0011965	tRNA:Arg-TCG-4-1	3.45296	-0.00155875	0.100011	0.875108	1	unaffected
FBgn0011985	tRNA:Ser-AGA-2-3	1.22388	-0.0056189	0.128919	0.597831		unaffected
FBgn0012017	tRNA:Tyr-GTA-1-2	0.809321	-0.00111939	0.151632	0.899522		unaffected
FBgn0012034	AcCoAS	449.647	0.000480948	0.0274327	0.912581	1	unaffected
FBgn0012036	Aldh	908.868	-0.00483384	0.0450455	0.424362	1	unaffected
FBgn0012037	Ance	31573.2	0.00189877	0.0225897	0.61089	1	unaffected
FBgn0012042	AttA	7.10741	-0.00123674	0.0965722	0.899174	1	unaffected
FBgn0012051	CalpA	1325.18	-0.00221873	0.0182146	0.448478	1	unaffected
FBgn0012058	Cdc27	1934.93	-0.00155698	0.0123828	0.404612	0.993397	unaffected
FBgn0012344	Dh44	4.86682	0.000838944	0.0897226	0.928843	1	unaffected
FBgn0013263	Trl	584.94	-0.00439065	0.0276916	0.314689	0.960587	unaffected
FBgn0013269	Fkbp39	11019.5	-0.000805109	0.0153121	0.756787	1	unaffected
FBgn0013272	Gp150	23221.6	-0.00144434	0.0118469	0.418454	0.999987	unaffected
FBgn0013275	Hsp70Aa	939.618	-0.002066	0.0794364	0.812628	1	unaffected
FBgn0013276	Hsp70Ab	1022.78	-0.00323487	0.0801925	0.712356	1	unaffected
FBgn0013277	Hsp70Ba	638.938	-0.0391427	0.213167	0.0664741	0.6406	unaffected
FBgn0013278	Hsp70Bb	4919.69	-0.00552619	0.0903887	0.56211	1	unaffected
FBgn0013279	Hsp70Bc	366.882	0.000579289	0.0907318	0.951126	1	unaffected
FBgn0013303	Nca	1326.1	-0.00744977	0.0314253	0.135257	0.826219	unaffected
FBgn0013305	Nmda1	2003.57	-0.0183858	0.0475282	0.0373433	0.500427	unaffected
FBgn0013307	Odc1	1.44531	0.0122465	0.16297	0.289728		unaffected
FBgn0013323	Ptth	4.1745	0.0135754	0.135939	0.280641	0.946184	unaffected
FBgn0013325	RpL11	31502.4	-0.00495446	0.0295286	0.284482	0.949093	unaffected
FBgn0013334	Sap47	2399.41	-0.000419244	0.0155372	0.875318	1	unaffected
FBgn0013342	nSyb	543.772	-0.00315187	0.0350096	0.541193	1	unaffected
FBgn0013343	Syx1A	1249.45	-0.00137443	0.0335243	0.782252	1	unaffected
FBgn0013347	TfIIA-S	2248.85	-0.00330757	0.0218936	0.339714	0.968749	unaffected
FBgn0013348	TpnC41C	0.930827	0.00998582	0.168332	0.337057		unaffected
FBgn0013432	bcn92	528.229	0.000125807	0.0215316	0.972461	1	unaffected
FBgn0013433	beat-Ia	17	0.00319977	0.0619378	0.661037	1	unaffected
FBgn0013435	Cdc2rk	509.057	-0.00619038	0.0290273	0.174484	0.881873	unaffected
FBgn0013467	igl	16.5911	-0.0152826	0.0974472	0.15935	0.867771	unaffected
FBgn0013469	klu	1664.6	0.00516602	0.0276813	0.234255	0.912458	unaffected
FBgn0013531	MED20	385.113	-0.0039932	0.0270088	0.350542	0.971978	unaffected
FBgn0013548	l(2)dtl	852.829	-0.000528769	0.0166867	0.853704	1	unaffected
FBgn0013563	Pex1	371.582	-0.000147626	0.0173268	0.960619	1	unaffected
FBgn0013576	mtd	4131.19	-0.000214529	0.0106399	0.903984	1	unaffected
FBgn0013717	not	1972.71	-0.00572008	0.0293684	0.214396	0.901398	unaffected
FBgn0013718	nuf	4787.91	0.00369908	0.0244409	0.340568	0.968749	unaffected
FBgn0013720	pck	3803.77	-0.0686536	0.0783896	0.00423082	0.152263	unaffected
FBgn0013725	phyl	750.293	-0.00585832	0.0328123	0.249985	0.924588	unaffected
FBgn0013726	pnut	8215.17	0.00104639	0.0113919	0.559332	1	unaffected
FBgn0013732	sced	855.81	-0.000507848	0.0138082	0.828991	1	unaffected
FBgn0013733	shot	11843	0.00112906	0.0436955	0.845328	1	unaffected
FBgn0013746	alien	2382.87	-0.00156354	0.014174	0.485685	1	unaffected
FBgn0013749	Arf102F	2713.13	0.00158564	0.0187138	0.611417	1	unaffected
FBgn0013750	Arf51F	2412.08	-0.0029653	0.019649	0.335384	0.968651	unaffected
FBgn0013751	Awh	214.789	-0.00174442	0.0270284	0.687108	1	unaffected
FBgn0013753	Bgb	1806.47	-0.00139672	0.0194198	0.668727	1	unaffected
FBgn0013755	Bro	0.927062	-0.00195634	0.146073	0.833089		unaffected
FBgn0013756	Mtor	9739.24	0.000123423	0.0217765	0.973239	1	unaffected
FBgn0013759	CASK	1888.61	0.00233438	0.0266759	0.585519	1	unaffected
FBgn0013762	Cdk5	759.947	-0.000232816	0.0138639	0.922039	1	unaffected
FBgn0013763	Idgf6	2189.63	-0.0169669	0.074873	0.0911546	0.724453	unaffected
FBgn0013764	Chi	2184.51	2.22678e-05	0.0142696	0.992769	1	unaffected
FBgn0013765	cnn	2187.79	-0.00109839	0.0175059	0.710935	1	unaffected
FBgn0013767	Crz	0.643527	-0.00100542	0.151537	0.909688		unaffected
FBgn0013770	Cp1	5015.29	-0.000677214	0.0142483	0.779283	1	unaffected
FBgn0013771	Cyp6a9	1.80778	0.00272435	0.13762	0.78196	1	unaffected
FBgn0013773	Cyp6a22	1.75645	0.00182301	0.117913	0.859315	1	unaffected
FBgn0013799	Deaf1	1840.09	-0.00137936	0.0110877	0.401744	0.991108	unaffected
FBgn0013810	Dhc36C	48.2249	0.00593904	0.0558178	0.389721	0.989297	unaffected
FBgn0013811	Dhc62B	72.8401	-0.00123973	0.0431527	0.829166	1	unaffected
FBgn0013812	Dhc93AB	105.855	-0.00811033	0.0661281	0.300332	0.958309	unaffected
FBgn0013813	Dhc98D	23.0341	-0.0178937	0.114205	0.146408	0.849848	unaffected
FBgn0013949	Elal	26.0122	0.0323678	0.140659	0.0547071	0.589311	unaffected
FBgn0013953	Esp	83.0306	0.00530605	0.0450349	0.384106	0.988526	unaffected
FBgn0013954	Fkbp12	14025.9	-0.000566042	0.0164805	0.841441	1	unaffected
FBgn0013972	Gycalpha99B	19.651	-0.00462793	0.0528993	0.483334	1	unaffected
FBgn0013973	Gycbeta100B	36.564	0.00783077	0.0696977	0.331079	0.9672	unaffected
FBgn0013981	His4r	16961.1	-0.00316239	0.0262303	0.451171	1	unaffected
FBgn0013983	imd	479.263	-0.00273404	0.0225074	0.453267	1	unaffected
FBgn0013987	MAPk-Ak2	3653.25	-0.000816072	0.0100289	0.603487	1	unaffected
FBgn0013995	Calx	18.2609	0.0563895	0.202954	0.0285207	0.439501	unaffected
FBgn0013997	Nrx-IV	10360.6	-0.00295317	0.019624	0.3369	0.968651	unaffected
FBgn0014000	Hf	10.8378	0.00290528	0.0657403	0.702917	1	unaffected
FBgn0014006	Ask1	2394.06	0.00285196	0.0184708	0.318386	0.961532	unaffected
FBgn0014007	Ptp69D	2343.06	0.000810348	0.0215164	0.823298	1	unaffected
FBgn0014009	Rab2	2610.25	-0.00203637	0.0141794	0.338922	0.968749	unaffected
FBgn0014010	Rab5	4917.04	0.00284543	0.0191014	0.341044	0.968986	unaffected
FBgn0014011	Rac2	2717.95	0.0671277	0.0944592	0.00648025	0.191048	unaffected
FBgn0014018	Rel	1529.64	-0.00250434	0.0186757	0.398408	0.991108	unaffected
FBgn0014019	Rh5	18.5784	-0.000880019	0.0495639	0.888268	1	unaffected
FBgn0014020	Rho1	12238.3	0.000489618	0.0130439	0.824666	1	unaffected
FBgn0014022	Rlb1	492.279	0.0120641	0.0493689	0.111791	0.774514	unaffected
FBgn0014023	mRpL47	960.643	-0.00113219	0.019814	0.735474	1	unaffected
FBgn0014024	Rnp4F	2905.63	-0.00369201	0.018672	0.184691	0.889898	unaffected
FBgn0014026	RpL7A	57190.3	-0.00533889	0.0274685	0.214813	0.902003	unaffected
FBgn0014028	SdhB	2456.37	-0.00357103	0.0217788	0.2946	0.954277	unaffected
FBgn0014029	2002-09-01	4051.85	-0.0109314	0.0360367	0.0705647	0.656592	unaffected
FBgn0014031	Spat	8.63438	-0.0106845	0.107704	0.329858	0.9672	unaffected
FBgn0014032	Sptr	759.696	-0.00180115	0.0226359	0.630574	1	unaffected
FBgn0014033	Sr-CI	318.442	-0.0495056	0.168559	0.0274474	0.430663	unaffected
FBgn0014037	Su(Tpl)	4146.11	-0.000409095	0.027461	0.925652	1	unaffected
FBgn0014073	Tie	210.172	-0.460309	0.296814	0.00024527	0.0199113	unaffected
FBgn0014075	Uggt	4835.91	-0.00115735	0.012739	0.570812	1	unaffected
FBgn0014076	Vm32E	1.19413	0.00122045	0.146291	0.894486		unaffected
FBgn0014092	CG4278	840.001	0.00131278	0.01727	0.650324	1	unaffected
FBgn0014127	barr	2672.35	-0.00257864	0.0187334	0.384186	0.988526	unaffected
FBgn0014133	bif	11417.8	0.0023283	0.0194181	0.458656	1	unaffected
FBgn0014135	bnl	400.989	-0.000725473	0.0366416	0.889526	1	unaffected
FBgn0014141	cher	6750.81	0.0285707	0.0841988	0.035701	0.493168	unaffected
FBgn0014143	croc	199.647	0.0133989	0.0694456	0.133768	0.821605	unaffected
FBgn0014163	fax	52261.4	-0.00148233	0.0161868	0.578156	1	unaffected
FBgn0014179	gcm	63.664	-1.31706	0.600741	5.47184e-05	0.00631969	down
FBgn0014184	Oda	11158.5	-0.00295771	0.019451	0.330517	0.9672	unaffected
FBgn0014189	Hel25E	11531.9	0.000738592	0.0111731	0.684029	1	unaffected
FBgn0014269	prod	1759.88	-0.00285866	0.0199951	0.36645	0.976129	unaffected
FBgn0014340	mof	763.642	0.000381577	0.0161018	0.890567	1	unaffected
FBgn0014342	mia	249.854	0.0132466	0.057222	0.111104	0.772528	unaffected
FBgn0014343	mirr	2493.03	0.0226249	0.0591422	0.0369382	0.497635	unaffected
FBgn0014366	noi	2029.3	-0.00335804	0.0224441	0.345659	0.971244	unaffected
FBgn0014368	nol	24.3032	-0.0167725	0.139896	0.211881	0.90056	unaffected
FBgn0014380	RhoL	458.978	0.197622	0.210321	0.00134806	0.0671215	unaffected
FBgn0014388	sty	2869.26	0.000879724	0.0261889	0.835629	1	unaffected
FBgn0014391	sun	3473.72	-0.00176376	0.0202847	0.601051	1	unaffected
FBgn0014395	tilB	39.3836	-0.00838644	0.0645844	0.279716	0.946184	unaffected
FBgn0014396	tim	5.70543	0.00779144	0.111756	0.472544	1	unaffected
FBgn0014411	Vps26	2350.35	-0.000190255	0.0100051	0.90876	1	unaffected
FBgn0014417	CG13397	84.765	0.000571911	0.032935	0.907314	1	unaffected
FBgn0014427	CG11899	2670.55	0.00135227	0.0285625	0.763894	1	unaffected
FBgn0014455	Ahcy	3534.05	-0.000104589	0.0164797	0.97069	1	unaffected
FBgn0014464	Cp7Fa	1.05814	-0.00796853	0.156119	0.435945		unaffected
FBgn0014469	Cyp4e2	382.382	-0.00156716	0.0293563	0.732536	1	unaffected
FBgn0014857	His3.3A	5871.96	-0.000990669	0.0186192	0.754281	1	unaffected
FBgn0014859	Hr38	18.9562	-0.0122295	0.0890236	0.215207	0.90332	unaffected
FBgn0014861	Mcm2	2918.82	0.00127463	0.0173101	0.661182	1	unaffected
FBgn0014863	Mlp84B	126.837	0.0113067	0.0713461	0.189458	0.891185	unaffected
FBgn0014868	Ost48	6654.42	-0.00375468	0.0265534	0.37348	0.981181	unaffected
FBgn0014869	Pglym78	1218.56	-0.000386857	0.0186267	0.903724	1	unaffected
FBgn0014870	Psi	7658.67	0.0150311	0.0504131	0.0714758	0.659636	unaffected
FBgn0014877	Roe1	788.824	-0.00329021	0.0248123	0.40794	0.99431	unaffected
FBgn0014879	Set	7159.26	0.000400775	0.0138226	0.86528	1	unaffected
FBgn0014906	Hydr2	1325.61	-0.00669945	0.0293845	0.147981	0.850671	unaffected
FBgn0014930	CG2846	453.928	0.00268968	0.022521	0.461489	1	unaffected
FBgn0014931	CG2678	44.4709	0.0364653	0.15476	0.0489705	0.570287	unaffected
FBgn0014949	btn	3.59377	0.00431188	0.111451	0.679409	1	unaffected
FBgn0015000	betaggt-I	876.212	-0.00226255	0.0191503	0.465709	1	unaffected
FBgn0015001	iotaTry	1.29059	-0.0103917	0.161914	0.338614		unaffected
FBgn0015010	Ag5r	27.4978	-0.00442955	0.106459	0.667338	1	unaffected
FBgn0015011	AhcyL2	94.3941	0.106357	0.264439	0.0102027	0.247347	unaffected
FBgn0015019	CCT3	12959.1	-0.000770385	0.0131915	0.726689	1	unaffected
FBgn0015024	CkIalpha	9570.34	-0.00630386	0.0252655	0.109739	0.768682	unaffected
FBgn0015025	CkIIalpha-i1	172.583	0.0317252	0.0903903	0.0309911	0.46107	unaffected
FBgn0015031	cype	2590.55	-0.000678871	0.0162097	0.806652	1	unaffected
FBgn0015032	Cyp4c3	2.18682	-0.0187991	0.16968	0.182652	0.889104	unaffected
FBgn0015033	Cyp4d8	2.98061	0.0156332	0.145142	0.237984	0.912458	unaffected
FBgn0015034	Cyp4e1	47.0874	-0.0284677	0.129069	0.0636413	0.627631	unaffected
FBgn0015036	Cyp4ae1	1.61143	0.0174355	0.190769	0.169389	0.874499	unaffected
FBgn0015037	Cyp4p1	297.534	0.0256388	0.0982974	0.0532966	0.584228	unaffected
FBgn0015038	Cyp9b1	0.606319	-0.000646403	0.147057	0.943515		unaffected
FBgn0015039	Cyp9b2	10.9619	0.00108248	0.0866314	0.906411	1	unaffected
FBgn0015075	Ddx1	1787.59	-0.00591937	0.0236013	0.104731	0.758974	unaffected
FBgn0015218	eIF4E1	9185.93	-0.000922425	0.0102254	0.560688	1	unaffected
FBgn0015221	Fer2LCH	4508.53	-0.00354956	0.021984	0.303485	0.958787	unaffected
FBgn0015222	Fer1HCH	5416.59	0.00051077	0.012819	0.813536	1	unaffected
FBgn0015229	glec	2718.65	-0.0033099	0.0187063	0.24239	0.914307	unaffected
FBgn0015239	Hr78	2756.17	-0.000703051	0.0131561	0.750032	1	unaffected
FBgn0015240	Hr96	458.617	-0.00226178	0.0190363	0.462722	1	unaffected
FBgn0015245	Hsp60A	13119.2	-0.00179968	0.0154523	0.463202	1	unaffected
FBgn0015247	Diap2	1212.3	-0.00163848	0.0157512	0.520427	1	unaffected
FBgn0015268	Nap1	120.205	-0.0027342	0.0328923	0.580891	1	unaffected
FBgn0015269	Nf1	1664.73	-0.00193887	0.0364465	0.710837	1	unaffected
FBgn0015270	Orc2	541.856	-0.00177937	0.0237041	0.648383	1	unaffected
FBgn0015271	Orc5	438.843	-0.000415592	0.0239165	0.916536	1	unaffected
FBgn0015277	Pi3K59F	585.342	0.0115728	0.0429681	0.0964793	0.739396	unaffected
FBgn0015278	Pi3K68D	2246.61	-0.000305626	0.0237504	0.938249	1	unaffected
FBgn0015279	Pi3K92E	2461.4	-0.00158363	0.0182024	0.601125	1	unaffected
FBgn0015282	Rpt2	6293.56	-0.000920066	0.0155708	0.726861	1	unaffected
FBgn0015283	Rpn10	4952.93	0.000342775	0.0142812	0.888729	1	unaffected
FBgn0015286	Rala	2727.29	-0.00745138	0.0304702	0.123883	0.8038	unaffected
FBgn0015288	RpL22	41481.8	-0.00346518	0.0289544	0.446585	1	unaffected
FBgn0015295	Shark	1373.82	0.00116385	0.0129957	0.57808	1	unaffected
FBgn0015296	Shc	1424.41	-0.000900781	0.0159945	0.739963	1	unaffected
FBgn0015298	Srp19	1141.38	-0.000248438	0.0195912	0.940952	1	unaffected
FBgn0015299	Ssb-c31a	1008.8	0.000226053	0.0182347	0.942582	1	unaffected
FBgn0015316	Try29F	44.9326	0.00226548	0.0419668	0.689636	1	unaffected
FBgn0015320	Ubc2	4121.31	-0.00170698	0.0151084	0.477515	1	unaffected
FBgn0015321	Ubc4	2354.12	0.00271437	0.0182674	0.339573	0.968749	unaffected
FBgn0015331	abs	1053.57	-0.00175562	0.024569	0.662483	1	unaffected
FBgn0015336	CG15865	4.27388	-0.00542026	0.095115	0.581372	1	unaffected
FBgn0015338	CG5861	1283.41	-0.00860793	0.0371276	0.142195	0.840668	unaffected
FBgn0015351	Mettl4	182.709	0.0143661	0.0600026	0.0997989	0.749864	unaffected
FBgn0015359	CG2034	813.299	-0.0103514	0.0400339	0.10825	0.766827	unaffected
FBgn0015360	oxt	585.059	0.00573915	0.0280462	0.191632	0.892185	unaffected
FBgn0015371	chn	5537.96	0.00301065	0.0237707	0.431816	1	unaffected
FBgn0015372	RabX1	451.292	0.00146291	0.0187434	0.641396	1	unaffected
FBgn0015376	cutlet	677.08	0.0028115	0.0242799	0.473997	1	unaffected
FBgn0015379	dod	1517.13	-0.00310192	0.0239968	0.421513	1	unaffected
FBgn0015380	drl	4741.54	0.0168759	0.0457622	0.0424512	0.539815	unaffected
FBgn0015391	glu	3456.73	0.00137112	0.0206529	0.692595	1	unaffected
FBgn0015396	jumu	4885.29	-0.002952	0.02417	0.448999	1	unaffected
FBgn0015399	kek1	5414.59	-0.00155003	0.0242838	0.69771	1	unaffected
FBgn0015400	kek2	127.209	-0.00144453	0.0335285	0.771521	1	unaffected
FBgn0015402	ksr	1064.55	-0.00806128	0.0339454	0.135425	0.826526	unaffected
FBgn0015477	Rme-8	3584.99	-5.82815e-05	0.0231486	0.987976	1	unaffected
FBgn0015509	Cul1	6217.67	-2.70152e-05	0.008694	0.984829	1	unaffected
FBgn0015513	mbc	2535.44	0.00351367	0.030235	0.455157	1	unaffected
FBgn0015519	nAChRalpha3	24.1819	0.0366532	0.208862	0.0732721	0.664564	unaffected
FBgn0015520	nonA-l	1003.58	-0.00724919	0.0288029	0.112624	0.777214	unaffected
FBgn0015521	RpS21	21793.5	-0.000702411	0.0195634	0.833234	1	unaffected
FBgn0015522	olf186-M	51.0777	0.0059529	0.0476252	0.348197	0.971244	unaffected
FBgn0015524	otp	5.11259	-0.000719607	0.194019	0.914332	1	unaffected
FBgn0015527	peng	3308.91	0.000529671	0.0109109	0.768317	1	unaffected
FBgn0015543	snoRNA:Me28S-A1322	253.489	0.100916	0.180675	0.00573451	0.17796	unaffected
FBgn0015544	spag	691.22	-0.000190654	0.0185993	0.952463	1	unaffected
FBgn0015546	spel1	1524.47	-0.0207961	0.0593568	0.0452314	0.553196	unaffected
FBgn0015550	tap	2.47543	0.000315536	0.116593	0.975405	1	unaffected
FBgn0015553	tos	316.691	0.0053256	0.0345462	0.3108	0.958935	unaffected
FBgn0015558	tty	999.43	0.000269549	0.026503	0.949763	1	unaffected
FBgn0015561	unpg	18.5191	0.0260586	0.215958	0.0968805	0.739396	unaffected
FBgn0015568	alpha-Est1	18.7422	-0.0260182	0.175833	0.11962	0.797188	unaffected
FBgn0015569	alpha-Est10	93.2501	0.00342964	0.0391588	0.533655	1	unaffected
FBgn0015570	alpha-Est2	2.37134	0.00232052	0.141082	0.809247	1	unaffected
FBgn0015572	alpha-Est4	13.802	0.0142412	0.120199	0.239897	0.912775	unaffected
FBgn0015574	alpha-Est6	0.588455	-0.00799939	0.191665	0.359411		unaffected
FBgn0015575	alpha-Est7	14.8241	0.0503165	0.212885	0.0406125	0.529109	unaffected
FBgn0015576	alpha-Est8	20.6347	-0.003732	0.0595969	0.599364	1	unaffected
FBgn0015577	alpha-Est9	77.4307	0.128695	0.243522	0.00535691	0.171958	unaffected
FBgn0015582	dare	387.547	-0.00110052	0.0191735	0.734802	1	unaffected
FBgn0015585	Acp63F	2.69456	0.00431609	0.114502	0.680681	1	unaffected
FBgn0015586	Acp76A	2.09726	-0.00667009	0.146111	0.517409	1	unaffected
FBgn0015589	Apc	2076.88	-0.00117087	0.0211981	0.742628	1	unaffected
FBgn0015591	AstA	2.97748	0.00201272	0.105783	0.842531	1	unaffected
FBgn0015600	toc	2571.4	-0.00140346	0.0226919	0.710064	1	unaffected
FBgn0015602	BEAF-32	1820.65	0.00075322	0.0159688	0.78218	1	unaffected
FBgn0015609	CadN	2304.28	-0.00114647	0.0437835	0.843166	1	unaffected
FBgn0015614	CanB2	2085.8	-0.000762263	0.00981696	0.620891	1	unaffected
FBgn0015615	SMC3	2888.4	-0.000948997	0.0129558	0.655678	1	unaffected
FBgn0015618	Cdk8	601.626	-0.117635	0.108888	0.00192812	0.0898338	unaffected
FBgn0015621	Clp	527.473	-0.000623143	0.0246418	0.877883	1	unaffected
FBgn0015622	Cnx99A	6586.81	0.00267101	0.019037	0.374446	0.982682	unaffected
FBgn0015623	Cpr	2566	0.00174073	0.0159727	0.498673	1	unaffected
FBgn0015625	CycB3	2538.74	0.000120098	0.0130719	0.957185	1	unaffected
FBgn0015663	Ugt36A1	261.124	0.000504791	0.0211498	0.887991	1	unaffected
FBgn0015664	Dref	3055.07	-3.06957e-05	0.0103568	0.985857	1	unaffected
FBgn0015714	Cyp6a17	115.172	-0.0186375	0.0763138	0.0769413	0.677648	unaffected
FBgn0015721	ktub	83.0148	-0.00272154	0.0342035	0.59138	1	unaffected
FBgn0015737	Hmu	6289.44	-9.52421e-05	0.0139327	0.968283	1	unaffected
FBgn0015754	Lis-1	4870.45	-0.000135937	0.0094758	0.930716	1	unaffected
FBgn0015756	RpL9	31506.8	-0.00124813	0.0175753	0.673199	1	unaffected
FBgn0015765	p38a	364.701	0.000310013	0.0187989	0.923488	1	unaffected
FBgn0015766	Msr-110	8612.6	0.0113894	0.0434109	0.102313	0.756946	unaffected
FBgn0015772	Nak	1833.17	-0.00243932	0.0246334	0.542183	1	unaffected
FBgn0015773	NetA	83.8897	0.0349519	0.116476	0.0338883	0.479963	unaffected
FBgn0015774	NetB	994.068	-0.000810075	0.0350016	0.873541	1	unaffected
FBgn0015776	nrv1	2431.01	0.00223994	0.0165985	0.387713	0.989297	unaffected
FBgn0015777	nrv2	5088.24	-0.00382427	0.0197536	0.199328	0.895254	unaffected
FBgn0015778	rin	24295.2	-0.00235025	0.0279478	0.59611	1	unaffected
FBgn0015781	P5cr	694.801	0.00260347	0.025596	0.5285	1	unaffected
FBgn0015789	Rab10	2781.2	0.00141898	0.01262	0.467573	1	unaffected
FBgn0015790	Rab11	8534.56	-0.00054726	0.0110561	0.764106	1	unaffected
FBgn0015791	Rab14	1164.28	-0.00587904	0.0271621	0.166284	0.87319	unaffected
FBgn0015793	Rab19	411.738	-0.000647085	0.0212499	0.857155	1	unaffected
FBgn0015794	Rab18	712.125	0.00153502	0.0182571	0.614266	1	unaffected
FBgn0015795	Rab7	3378.9	-0.000834375	0.0118863	0.666798	1	unaffected
FBgn0015797	Rab6	3032.48	-0.000946472	0.0173237	0.748074	1	unaffected
FBgn0015799	Rbf	3039.27	0.00104702	0.0112772	0.553869	1	unaffected
FBgn0015801	Reg-5	931.167	0.00966246	0.0437196	0.147912	0.850671	unaffected
FBgn0015803	RtGEF	1378.77	-0.000145457	0.0111141	0.938035	1	unaffected
FBgn0015805	HDAC1	9383.82	-0.00494343	0.020526	0.110474	0.77076	unaffected
FBgn0015808	ScpX	1694.06	0.00142821	0.0175695	0.626547	1	unaffected
FBgn0015818	Spx	1453.62	-0.0117675	0.0403315	0.0796241	0.689891	unaffected
FBgn0015828	TfIIEalpha	914.016	-0.00119175	0.0182724	0.699572	1	unaffected
FBgn0015829	TfIIEbeta	678.706	0.00211057	0.0229603	0.57597	1	unaffected
FBgn0015831	Rtnl2	5.47072	0.00532867	0.0920738	0.580321	1	unaffected
FBgn0015834	eIF3i	7627.75	-0.00950521	0.0357457	0.101428	0.755579	unaffected
FBgn0015838	Vang	4533.74	-0.000611323	0.0107889	0.728613	1	unaffected
FBgn0015872	Drip	233.113	0.123148	0.278233	0.00787911	0.211171	unaffected
FBgn0015903	apt	482.97	-0.000188235	0.0244742	0.962815	1	unaffected
FBgn0015904	ara	780.829	0.00929765	0.0374303	0.120596	0.799193	unaffected
FBgn0015905	ast	613.403	-0.00194209	0.0175346	0.494812	1	unaffected
FBgn0015919	caup	1337.65	0.0244167	0.0652038	0.0366619	0.497243	unaffected
FBgn0015924	crq	1105.51	0.00155267	0.0203885	0.648954	1	unaffected
FBgn0015925	csul	978.243	0.00054967	0.0162579	0.843901	1	unaffected
FBgn0015926	dah	995.456	1.1784e-05	0.0167947	0.996759	1	unaffected
FBgn0015929	dpa	3473.77	0.000491934	0.0159807	0.85784	1	unaffected
FBgn0015946	grim	2.93365	-0.00705672	0.121391	0.519832	1	unaffected
FBgn0015949	hrg	5561.18	0.000421907	0.0104804	0.807263	1	unaffected
FBgn0016013	Faa	16.4576	-0.0227774	0.124236	0.0994829	0.748667	unaffected
FBgn0016031	lama	11.0514	-0.0126699	0.12077	0.287521	0.94938	unaffected
FBgn0016032	lbm	321.375	-0.00418781	0.0317949	0.392524	0.989736	unaffected
FBgn0016034	mael	165.238	0.00377377	0.0444462	0.524341	1	unaffected
FBgn0016036	mei-P22	8.17355	0.014897	0.12249	0.227318	0.910441	unaffected
FBgn0016038	Vsp37A	1318.44	0.000603838	0.0147097	0.809825	1	unaffected
FBgn0016041	Tom40	2594.06	0.000264132	0.0145543	0.915965	1	unaffected
FBgn0016047	nompA	50.0352	0.00416717	0.0649281	0.580787	1	unaffected
FBgn0016053	pgc	1.60458	-0.00097426	0.131676	0.92199	1	unaffected
FBgn0016054	phr6-4	165.067	-0.00848313	0.0492086	0.214351	0.901398	unaffected
FBgn0016059	Sema1b	7869.21	-0.000935935	0.013236	0.668535	1	unaffected
FBgn0016061	side	435.862	0.00300105	0.0341314	0.55428	1	unaffected
FBgn0016070	smg	1393.1	-0.00331266	0.0274326	0.447251	1	unaffected
FBgn0016075	vkg	1896.07	-0.0126654	0.0662898	0.141589	0.840668	unaffected
FBgn0016076	vri	1942.44	-0.0129223	0.0512143	0.10202	0.755987	unaffected
FBgn0016078	wun	780.843	0.00115186	0.018445	0.712149	1	unaffected
FBgn0016081	fry	3272.8	0.000968117	0.031433	0.839539	1	unaffected
FBgn0016119	ATPsynCF6	3195.61	0.00382365	0.0246334	0.327337	0.965373	unaffected
FBgn0016120	ATPsynD	4304.51	-0.00117502	0.0168264	0.678307	1	unaffected
FBgn0016122	Acer	91.9789	-0.000760332	0.030291	0.870735	1	unaffected
FBgn0016123	Alp4	6.31771	-0.0014575	0.0749736	0.861898	1	unaffected
FBgn0016126	CaMKI	4471.83	0.00532842	0.0267398	0.202492	0.896623	unaffected
FBgn0016131	Cdk4	1671.04	-0.000125641	0.0125336	0.953121	1	unaffected
FBgn0016641	PTP-ER	1158.78	0.000602767	0.0138506	0.79757	1	unaffected
FBgn0016650	Lgr1	8.83763	0.0233025	0.154762	0.131818	0.817693	unaffected
FBgn0016660	H15	673.131	0.0033015	0.0288184	0.46671	1	unaffected
FBgn0016672	Ipp	1312.05	-0.0136776	0.0511061	0.0902166	0.724398	unaffected
FBgn0016675	Lectin-galC1	5.00661	0.0192717	0.179939	0.167482	0.87319	unaffected
FBgn0016684	NaPi-T	40.1298	0.00290397	0.0398473	0.599792	1	unaffected
FBgn0016685	Nlp	14759.9	-0.00162528	0.0154088	0.512734	1	unaffected
FBgn0016687	Nurf-38	5074.11	-0.00173246	0.0182603	0.566004	1	unaffected
FBgn0016691	ATPsynO	5033.09	-0.00281002	0.022153	0.431926	1	unaffected
FBgn0016693	Past1	2941.36	-0.00259905	0.0220461	0.468002	1	unaffected
FBgn0016694	Pdp1	441.089	0.00450835	0.0564221	0.511426	1	unaffected
FBgn0016696	Pitslre	5514.53	-0.00223519	0.0224948	0.544834	1	unaffected
FBgn0016697	Prosalpha5	3813.25	-0.000685836	0.0191531	0.833944	1	unaffected
FBgn0016698	Ptpa	692.566	-0.00162764	0.0219727	0.656174	1	unaffected
FBgn0016701	Rab4	1638.88	-0.000434397	0.0105374	0.802724	1	unaffected
FBgn0016715	Reg-2	87.7481	0.00229985	0.0434762	0.691249	1	unaffected
FBgn0016726	RpL29	30138.9	7.16379e-05	0.0184461	0.981997	1	unaffected
FBgn0016754	sba	2724.13	0.00277755	0.0254481	0.49836	1	unaffected
FBgn0016756	Usp47	5666.3	0.00133147	0.0180282	0.660371	1	unaffected
FBgn0016762	angel	295.006	-0.00165612	0.0237341	0.672015	1	unaffected
FBgn0016794	dos	1585.24	0.00569361	0.0265276	0.168921	0.873641	unaffected
FBgn0016797	fz2	7344.77	-0.00136557	0.0174033	0.639256	1	unaffected
FBgn0016917	Stat92E	4465.38	-0.000831475	0.0162209	0.763397	1	unaffected
FBgn0016919	nompB	27.5826	-0.000376791	0.0536857	0.954543	1	unaffected
FBgn0016920	nompC	3.48163	-0.00309111	0.0948327	0.750516	1	unaffected
FBgn0016926	Pino	1215.39	0.00261239	0.0179618	0.350652	0.971978	unaffected
FBgn0016930	Dyrk2	4049.07	-0.000981725	0.0165353	0.726165	1	unaffected
FBgn0016970	l(2)k10201	195.429	0.00150893	0.0268685	0.726519	1	unaffected
FBgn0016974	swaPsi	0.845631	-0.00884829	0.160411	0.391934		unaffected
FBgn0016977	spen	8844.17	-0.00333515	0.0539639	0.61553	1	unaffected
FBgn0016978	snRNP-U1-70K	3435.67	-0.00290845	0.0184566	0.306651	0.958935	unaffected
FBgn0016983	smid	6569.36	-0.00261766	0.0166965	0.301647	0.958787	unaffected
FBgn0016984	sktl	2459.14	-0.000854156	0.0115123	0.646003	1	unaffected
FBgn0017414	cag	311.749	-0.00140402	0.02497	0.73103	1	unaffected
FBgn0017418	ari-1	2090.9	-0.000774041	0.0165757	0.78451	1	unaffected
FBgn0017429	CG5989	514.483	-0.0150705	0.0484481	0.065672	0.637473	unaffected
FBgn0017430	Nelf-E	801.916	-0.00148114	0.017696	0.615725	1	unaffected
FBgn0017457	U2af38	2148.86	-0.00796321	0.0363132	0.161896	0.868641	unaffected
FBgn0017482	T3dh	150.923	0.0133747	0.0558135	0.105989	0.760951	unaffected
FBgn0017545	RpS3A	52114	-0.000128313	0.0137757	0.956752	1	unaffected
FBgn0017550	Rga	3034.31	-6.43613e-05	0.0084275	0.962551	1	unaffected
FBgn0017551	Rca1	1121.02	-0.0198236	0.0581378	0.0487017	0.570121	unaffected
FBgn0017558	Pdk	1101.98	-0.00496126	0.0288181	0.272917	0.945029	unaffected
FBgn0017561	Ork1	0.640415	0.00105322	0.168151	0.893932		unaffected
FBgn0017566	ND-75	3530.75	0.000516354	0.0154811	0.845852	1	unaffected
FBgn0017567	ND-23	1139.96	-0.00110689	0.0205898	0.750131	1	unaffected
FBgn0017572	Mo25	3220.59	-0.0018684	0.0153928	0.441041	1	unaffected
FBgn0017577	Mcm5	2762.72	0.00489912	0.0269381	0.246627	0.920353	unaffected
FBgn0017578	Max	1020.46	8.24308e-05	0.0139781	0.972644	1	unaffected
FBgn0017579	RpL14	39565.4	-0.00381507	0.0258882	0.353576	0.973288	unaffected
FBgn0017581	Lk6	13935.1	0.0008453	0.0160402	0.756684	1	unaffected
FBgn0017590	klg	465.698	-0.00508986	0.0461518	0.408072	0.99431	unaffected
FBgn0019624	COX5A	4084.98	-0.00095513	0.0204651	0.782798	1	unaffected
FBgn0019643	AANAT1	15.7192	0.0177415	0.115476	0.151546	0.854726	unaffected
FBgn0019644	ATPsynB	5567.28	-0.00454723	0.0283739	0.308492	0.958935	unaffected
FBgn0019650	toy	7520.45	-0.00628853	0.0301611	0.184526	0.889898	unaffected
FBgn0019660	lncRNA:roX2	0.540489	0.00348726	0.184365	0.643519		unaffected
FBgn0019661	lncRNA:roX1	66.084	1.89962	0.342672	1.76301e-09	6.58366e-07	up
FBgn0019662	qm	1019.16	7.25506e-05	0.0115055	0.970268	1	unaffected
FBgn0019686	lok	1361.14	-0.00242286	0.0166664	0.345406	0.971004	unaffected
FBgn0019809	gcm2	42.0047	-0.0142703	0.101706	0.193559	0.892421	unaffected
FBgn0019828	dj	0.547212	-0.00685409	0.184997	0.422356		unaffected
FBgn0019830	colt	2021.17	-0.000367102	0.0247764	0.928204	1	unaffected
FBgn0019890	Smg5	4231.04	-0.000915502	0.0139254	0.693578	1	unaffected
FBgn0019925	Surf4	4012.84	0.00198511	0.0168528	0.462245	1	unaffected
FBgn0019932	SamDC	576.591	0.0122056	0.0432041	0.0857817	0.709758	unaffected
FBgn0019936	RpS20	35184.3	-0.00407704	0.0257958	0.317807	0.96144	unaffected
FBgn0019938	RpI1	2727.3	0.000410062	0.0163842	0.884437	1	unaffected
FBgn0019940	Rh6	3.44486	0.0163163	0.170174	0.2101	0.90056	unaffected
FBgn0019949	Cdk9	868.921	-0.0034839	0.0193683	0.236163	0.912458	unaffected
FBgn0019952	Orct	412.449	0.00297296	0.0301607	0.525887	1	unaffected
FBgn0019957	ND-42	2222.95	-0.000251184	0.0146423	0.920588	1	unaffected
FBgn0019960	Mitofilin	3874.23	-0.00178994	0.0122839	0.318012	0.96144	unaffected
FBgn0019968	Khc-73	4427.3	6.24172e-05	0.0270251	0.988516	1	unaffected
FBgn0019972	Drice	2858.35	0.00117585	0.0162067	0.665342	1	unaffected
FBgn0019982	Gs1l	446.909	0.0012904	0.0187954	0.683813	1	unaffected
FBgn0019985	mGluR	25.6134	0.00366023	0.0553818	0.588245	1	unaffected
FBgn0019990	Gcn2	1545.33	0.00231501	0.0231067	0.54039	1	unaffected
FBgn0020018	Ppox	508.998	-0.000306023	0.0170902	0.917278	1	unaffected
FBgn0020224	Cbl	2078.18	-0.00232605	0.0150205	0.299678	0.958235	unaffected
FBgn0020235	ATPsyngamma	5862.41	-0.000694171	0.0190076	0.830742	1	unaffected
FBgn0020236	ATPCL	5799.81	-0.000171304	0.0115988	0.930391	1	unaffected
FBgn0020238	14-3-3epsilon	53634.1	-0.00143265	0.0117065	0.415354	0.997354	unaffected
FBgn0020248	stet	57.5092	-0.00440638	0.0446977	0.461941	1	unaffected
FBgn0020249	stck	1605.11	-0.00185054	0.0133532	0.354651	0.973288	unaffected
FBgn0020251	sfl	939.834	-0.507981	0.147704	6.21276e-06	0.00107079	unaffected
FBgn0020255	Ran	19303.4	-0.00320842	0.0193584	0.281439	0.946265	unaffected
FBgn0020257	Ppa	9069.35	-0.00220157	0.0177745	0.438661	1	unaffected
FBgn0020258	ppk	6.84516	0.00673063	0.09612	0.498983	1	unaffected
FBgn0020261	pcm	3371.43	-0.000696174	0.019681	0.835606	1	unaffected
FBgn0020269	mspo	257.921	-0.00180548	0.0394942	0.741259	1	unaffected
FBgn0020270	mre11	1454.56	-0.00234997	0.0157195	0.324302	0.965373	unaffected
FBgn0020272	mst	722.771	-0.00165535	0.0176788	0.571029	1	unaffected
FBgn0020277	lush	1.33058	-0.00100289	0.133562	0.919088		unaffected
FBgn0020278	loco	3062.7	0.000760861	0.0139895	0.746925	1	unaffected
FBgn0020279	lig	25689	0.000794428	0.012748	0.707122	1	unaffected
FBgn0020294	ko	5386.74	0.00465643	0.0281426	0.293026	0.953184	unaffected
FBgn0020299	stumps	791.272	0.253214	0.130685	0.00019289	0.0166663	unaffected
FBgn0020300	geko	398.301	0.00289204	0.0338678	0.566618	1	unaffected
FBgn0020304	drongo	4694.56	0.00171812	0.0141159	0.433325	1	unaffected
FBgn0020305	dbe	1225.67	-0.00326878	0.024416	0.403597	0.992426	unaffected
FBgn0020306	dom	17375.7	-0.00349643	0.0321003	0.475864	1	unaffected
FBgn0020307	dve	645.554	0.070784	0.106728	0.0067757	0.19266	unaffected
FBgn0020309	crol	18742	-0.00224296	0.0201425	0.49533	1	unaffected
FBgn0020312	Tmtc3	2270.79	-0.00194012	0.0158719	0.439284	1	unaffected
FBgn0020369	Rpt6	4800.73	-0.00039094	0.0120949	0.848033	1	unaffected
FBgn0020370	TppII	5819	0.00619028	0.0274449	0.14986	0.851319	unaffected
FBgn0020372	TM4SF	14.6213	0.0208726	0.130651	0.130635	0.816293	unaffected
FBgn0020376	Sr-CIII	2.8134	0.00677684	0.116757	0.532285	1	unaffected
FBgn0020378	Sp1	2669.77	-0.00327978	0.0273483	0.450672	1	unaffected
FBgn0020379	Rfx	478.841	0.00164964	0.0207993	0.63444	1	unaffected
FBgn0020381	Dredd	1254.17	-0.00226594	0.0216924	0.524133	1	unaffected
FBgn0020385	pug	676.765	0.363459	0.142904	4.46303e-05	0.00561791	unaffected
FBgn0020386	Pdk1	4777.79	-1.81693e-05	0.0182946	0.995398	1	unaffected
FBgn0020388	Gcn5	1664.51	-0.0012097	0.0129189	0.558294	1	unaffected
FBgn0020389	Papss	1095.89	0.269008	0.128909	0.000139876	0.0128446	unaffected
FBgn0020391	Nrk	310.678	-0.00392037	0.0305349	0.408889	0.99431	unaffected
FBgn0020392	Nmt	3082.11	-0.000736277	0.0143387	0.761572	1	unaffected
FBgn0020399	Mst89B	1.53168	-0.00684883	0.127287	0.530811	1	unaffected
FBgn0020407	asun	462.328	-0.00162513	0.0192126	0.612022	1	unaffected
FBgn0020412	JIL-1	3015.49	-0.00169186	0.0205223	0.620822	1	unaffected
FBgn0020414	Idgf3	354.04	0.00408689	0.0422433	0.480035	1	unaffected
FBgn0020415	Idgf2	186.168	0.0131046	0.0574731	0.114014	0.781222	unaffected
FBgn0020416	Idgf1	144.491	0.00780271	0.0599996	0.290722	0.952712	unaffected
FBgn0020429	GluRIIB	1.88682	0.00657028	0.12606	0.545868	1	unaffected
FBgn0020440	Fak	1450.62	0.00282915	0.0213515	0.409297	0.99483	unaffected
FBgn0020443	eRF3	8818.63	0.000888258	0.00988599	0.560392	1	unaffected
FBgn0020445	E23	700.859	0.000121186	0.0357095	0.981204	1	unaffected
FBgn0020493	Dad	2724.83	-0.00214597	0.0226704	0.564684	1	unaffected
FBgn0020496	CtBP	20160.8	-0.000558504	0.0108562	0.754138	1	unaffected
FBgn0020497	emb	7794.67	0.0020365	0.0197796	0.531209	1	unaffected
FBgn0020503	CLIP-190	2083.08	-0.00274837	0.0285875	0.542109	1	unaffected
FBgn0020508	Ag5r2	10.916	0	0.194044	1	1	unaffected
FBgn0020510	Abi	1961.17	-0.000581101	0.00949682	0.701385	1	unaffected
FBgn0020513	Paics	3419.65	-0.000966743	0.00997709	0.525968	1	unaffected
FBgn0020518	snoRNA:Me28S-G764	2.27649	0.00152323	0.111475	0.88166	1	unaffected
FBgn0020521	pio	13493.2	0.000425541	0.0168694	0.88351	1	unaffected
FBgn0020545	kraken	774.845	0.000236989	0.0144212	0.923876	1	unaffected
FBgn0020546	lncRNA:iab4	3.91007	0	0.172704	1	1	unaffected
FBgn0020556	lncRNA:bxd	3.06345	0	0.139982	1	1	unaffected
FBgn0020616	SA	2106.4	-0.00101975	0.0152202	0.689845	1	unaffected
FBgn0020617	Rx	31.3367	0.0350056	0.158451	0.0563669	0.597757	unaffected
FBgn0020618	Rack1	56237.5	-0.00627772	0.028945	0.167412	0.87319	unaffected
FBgn0020620	RN-tre	1843.13	-0.00264064	0.0196154	0.398493	0.991108	unaffected
FBgn0020621	Pkn	5277.52	0.00281347	0.0240412	0.469454	1	unaffected
FBgn0020622	Pi3K21B	1929.31	-0.0018421	0.0179619	0.53166	1	unaffected
FBgn0020626	Osbp	1778.76	0.000201696	0.0134765	0.930395	1	unaffected
FBgn0020633	Mcm7	668.693	0.00924115	0.0442527	0.164148	0.872782	unaffected
FBgn0020637	Lcp65Ag2	12.6205	-0.00571281	0.077761	0.506401	1	unaffected
FBgn0020638	Lcp65Ag1	5.62416	-0.000674865	0.0839015	0.940408	1	unaffected
FBgn0020639	Lcp65Af	109.02	-0.00491631	0.0501288	0.443672	1	unaffected
FBgn0020640	Lcp65Ae	3.64067	0.00632538	0.115234	0.556434	1	unaffected
FBgn0020641	Lcp65Ad	25.1002	0.0112154	0.0805738	0.221548	0.906061	unaffected
FBgn0020642	Lcp65Ac	38.8216	0.0180817	0.126543	0.166752	0.87319	unaffected
FBgn0020645	Lcp65Aa	0.769571	0	0.194044	1		unaffected
FBgn0020647	KrT95D	1735.81	0.000216662	0.0186508	0.94612	1	unaffected
FBgn0020653	Trxr-1	9324.26	0.000421492	0.0123502	0.839841	1	unaffected
FBgn0020655	ArfGAP1	1765.69	0.00233444	0.0191718	0.450496	1	unaffected
FBgn0020660	eIF4B	28.658	-0.00376443	0.0528203	0.566096	1	unaffected
FBgn0020762	Atet	524.477	0.460224	0.128319	3.95467e-06	0.000750917	unaffected
FBgn0020764	Alas	893.34	0.00337578	0.024511	0.389218	0.989297	unaffected
FBgn0020765	Acp65Aa	1.01037	0	0.186848	1		unaffected
FBgn0020767	Spred	2843.67	-0.0707557	0.096946	0.00594674	0.182931	unaffected
FBgn0020887	Su(z)12	2432.86	-0.00232741	0.016886	0.376964	0.983529	unaffected
FBgn0020906	Jon25Bi	91.459	-0.231605	1.68474	0.000627007	0.03883	unaffected
FBgn0020907	Scp2	5.93964	0.00937852	0.13602	0.412735	0.996524	unaffected
FBgn0020908	Scp1	1.50414	-0.00327118	0.12558	0.751556	1	unaffected
FBgn0020909	Rtc1	660.638	-0.0018111	0.0213961	0.610116	1	unaffected
FBgn0020910	RpL3	91650.2	-0.0059451	0.026796	0.155491	0.861497	unaffected
FBgn0020912	Ptx1	0.501764	0	0.194044	1		unaffected
FBgn0020930	Dgkepsilon	750.859	0.00126379	0.0181708	0.679904	1	unaffected
FBgn0021738	Crg-1	13.7611	0.0458482	0.214918	0.0502021	0.577556	unaffected
FBgn0021742	C901	23.0472	0.0104877	0.0809354	0.249588	0.924563	unaffected
FBgn0021750	SerRS-m	672.386	-0.120611	0.133306	0.00246738	0.106315	unaffected
FBgn0021760	chb	3052.48	0.000853965	0.0185328	0.787009	1	unaffected
FBgn0021761	Nup154	3604.6	-0.00191285	0.0200398	0.563833	1	unaffected
FBgn0021764	sdk	8843.9	-0.000933014	0.0259315	0.82458	1	unaffected
FBgn0021765	scu	3677.32	-0.00415138	0.0275712	0.340589	0.968749	unaffected
FBgn0021767	org-1	1.51052	-0.00324485	0.124863	0.753719	1	unaffected
FBgn0021768	nudC	2964.29	2.53055e-05	0.0146357	0.991998	1	unaffected
FBgn0021776	mira	313.987	-0.000140661	0.0259624	0.973388	1	unaffected
FBgn0021795	Tapdelta	5321.95	0.00043786	0.023226	0.910037	1	unaffected
FBgn0021796	Tor	3203.61	0.00465781	0.031113	0.335272	0.968651	unaffected
FBgn0021800	Reph	931.631	0.00469319	0.031749	0.339279	0.968749	unaffected
FBgn0021814	Vps28	1072.11	-0.00321598	0.0247436	0.417949	0.999712	unaffected
FBgn0021825	DCTN2-p50	2280.24	-0.000410504	0.0146942	0.870652	1	unaffected
FBgn0021847	Ttc7	828.106	0.000799446	0.0146302	0.746555	1	unaffected
FBgn0021856	l(2)k14505	870.7	8.48418e-05	0.0141963	0.9723	1	unaffected
FBgn0021872	Xbp1	7383.56	0.00151242	0.0257644	0.717612	1	unaffected
FBgn0021874	Nle	1050.85	-0.0050603	0.0288518	0.26389	0.938526	unaffected
FBgn0021875	Zfrp8	630.775	-0.0026527	0.0231897	0.481286	1	unaffected
FBgn0021895	ytr	4462.29	-0.0031158	0.0179903	0.251051	0.925174	unaffected
FBgn0021906	RFeSP	2221.4	-0.000884136	0.0196169	0.790943	1	unaffected
FBgn0021944	Coprox	1247.7	-0.00321254	0.0228652	0.379393	0.985247	unaffected
FBgn0021967	ND-PDSW	1358.67	-0.00128267	0.0212067	0.718666	1	unaffected
FBgn0021979	l(2)k09913	6129.25	-0.00119324	0.0117963	0.516476	1	unaffected
FBgn0021995	Rs1	2423.35	-0.00669614	0.027435	0.120805	0.799193	unaffected
FBgn0022023	eIF3h	6508.22	-0.00129028	0.0144032	0.582968	1	unaffected
FBgn0022027	Vps25	614.126	0.00203998	0.0246774	0.612403	1	unaffected
FBgn0022029	l(2)k01209	1969.39	0.0089302	0.0318685	0.0855762	0.709238	unaffected
FBgn0022069	Nnp-1	3446.68	-0.00637458	0.0263326	0.121799	0.800218	unaffected
FBgn0022097	Vha36-1	1756.83	-0.00503712	0.028772	0.264833	0.939356	unaffected
FBgn0022153	l(2)k05819	2472.13	0.00270865	0.0211889	0.427746	1	unaffected
FBgn0022160	Gpo1	250.691	-0.00232776	0.0263056	0.582443	1	unaffected
FBgn0022213	Cse1	5736.54	-0.00112869	0.0126735	0.579103	1	unaffected
FBgn0022224	ubl	553.875	0.00679169	0.0356412	0.216531	0.904341	unaffected
FBgn0022238	lolal	5671.32	-0.00559414	0.0247009	0.143284	0.842191	unaffected
FBgn0022288	l(2)09851	2704.47	-4.52144e-05	0.0144211	0.98548	1	unaffected
FBgn0022338	dnk	1179.85	-0.000590098	0.0179192	0.847772	1	unaffected
FBgn0022343	CG3760	4671.56	-0.000296312	0.016564	0.917391	1	unaffected
FBgn0022344	CG10340	1071.1	-0.00120684	0.0201868	0.723075	1	unaffected
FBgn0022349	CG1910	8977.57	-0.0021489	0.0133523	0.267209	0.941034	unaffected
FBgn0022355	Tsf1	792.626	0.154751	0.350489	0.00723219	0.200055	unaffected
FBgn0022359	Sodh-2	13.1099	0.0179427	0.12234	0.161413	0.868184	unaffected
FBgn0022361	Pur-alpha	2879.88	-0.00197399	0.0216828	0.581765	1	unaffected
FBgn0022382	Pka-R2	1064.74	-0.00633179	0.04237	0.293971	0.954125	unaffected
FBgn0022699	D19B	1440.17	-0.000849804	0.0107692	0.619576	1	unaffected
FBgn0022700	Cht4	0.990204	0.00370112	0.146266	0.698229		unaffected
FBgn0022702	Cht2	5310.78	-0.0015882	0.0150064	0.509697	1	unaffected
FBgn0022709	Ak1	150.629	0.00747298	0.0467565	0.250532	0.924717	unaffected
FBgn0022710	Ac13E	454.575	8.45061e-05	0.0274178	0.984605	1	unaffected
FBgn0022724	Taf8	506.597	0.0162538	0.0516262	0.0622723	0.622334	unaffected
FBgn0022740	HLH54F	1.37235	-0.0131749	0.151583	0.286696		unaffected
FBgn0022764	Sin3A	12784.7	0.00184988	0.0249546	0.649502	1	unaffected
FBgn0022768	Pp2C1	2082.91	0.00314324	0.0258974	0.448808	1	unaffected
FBgn0022770	Peritrophin-A	45.0851	0.00304616	0.0401776	0.584241	1	unaffected
FBgn0022774	Oat	369.22	-0.00237204	0.0413422	0.673415	1	unaffected
FBgn0022786	Hira	918.489	0.00359478	0.0204808	0.253566	0.92894	unaffected
FBgn0022787	Hel89B	3379.02	0.000423922	0.019939	0.900893	1	unaffected
FBgn0022800	Cad96Ca	1366.18	0.000550066	0.0180441	0.859017	1	unaffected
FBgn0022893	Df31	81911	-0.0015356	0.0133872	0.46139	1	unaffected
FBgn0022935	D19A	1576.88	-0.000650086	0.0127702	0.761281	1	unaffected
FBgn0022936	CycH	626.744	-0.00116107	0.0140304	0.613871	1	unaffected
FBgn0022942	Cbp80	3937.29	-0.000495439	0.0115835	0.797607	1	unaffected
FBgn0022943	Cbp20	766.595	0.00296917	0.0272192	0.493659	1	unaffected
FBgn0022959	yps	20644	-0.0174079	0.0405809	0.0265944	0.42141	unaffected
FBgn0022960	vimar	2446.4	-0.0131498	0.0387838	0.0522202	0.584194	unaffected
FBgn0022981	rpk	113.691	0.0052967	0.0406365	0.359451	0.973288	unaffected
FBgn0022984	qkr58E-3	3212.25	-0.261168	0.175404	0.00038102	0.0278991	unaffected
FBgn0022985	qkr58E-2	1868.71	-0.0211054	0.0459771	0.0229004	0.387558	unaffected
FBgn0022986	qkr58E-1	2176.58	-0.218158	0.161173	0.000584737	0.0372117	unaffected
FBgn0022987	qkr54B	2354	-0.00375106	0.0279321	0.395801	0.991108	unaffected
FBgn0023000	mth	2802.19	-0.0012169	0.0116152	0.497974	1	unaffected
FBgn0023001	melt	2478.28	0.000660109	0.0181232	0.831606	1	unaffected
FBgn0023023	CRMP	484.245	0.00787695	0.0395069	0.19068	0.891562	unaffected
FBgn0023076	Clk	0.942377	0.0190717	0.211491	0.133639		unaffected
FBgn0023081	gek	2604.17	-0.00056564	0.0168026	0.844589	1	unaffected
FBgn0023083	fray	1745.76	-0.0063745	0.0296824	0.171985	0.87899	unaffected
FBgn0023090	dtr	38.9048	-0.0220633	0.0997504	0.075457	0.674119	unaffected
FBgn0023094	cyc	1156.03	0.159407	0.110969	0.000781375	0.0458311	unaffected
FBgn0023095	caps	2215	0.000294806	0.0148705	0.908279	1	unaffected
FBgn0023096	btv	179.501	-0.000905311	0.0335431	0.855396	1	unaffected
FBgn0023097	bon	3606.06	-0.000980005	0.0237557	0.803373	1	unaffected
FBgn0023129	aay	297.151	-0.00189205	0.0254057	0.646744	1	unaffected
FBgn0023130	a6	686.018	0.000154539	0.0152848	0.953271	1	unaffected
FBgn0023143	Uba1	19212.8	0.00141809	0.0111624	0.390282	0.989297	unaffected
FBgn0023167	SmD3	2664.77	-0.00753151	0.0329478	0.148704	0.851319	unaffected
FBgn0023169	AMPKalpha	2414.93	0.000204247	0.0102727	0.90491	1	unaffected
FBgn0023170	RpL39	11371.6	0.0273168	0.0733831	0.0337589	0.479403	unaffected
FBgn0023171	rnh1	613.849	-0.00937561	0.0391031	0.130082	0.816179	unaffected
FBgn0023172	RhoGEF2	4994.96	-0.000518033	0.0284263	0.908068	1	unaffected
FBgn0023174	Prosbeta2	4948.53	-0.000870792	0.0129196	0.683401	1	unaffected
FBgn0023175	Prosalpha7	4550.82	0.00404543	0.0227079	0.251808	0.92588	unaffected
FBgn0023177	Pp4-19C	4439.92	-0.00206699	0.0155881	0.393036	0.989736	unaffected
FBgn0023178	Pdf	2.54596	0.000308317	0.116592	0.975967	1	unaffected
FBgn0023179	amon	248.828	-0.00531134	0.0470519	0.394418	0.990244	unaffected
FBgn0023180	Orc6	234.886	0.000721148	0.0292328	0.874577	1	unaffected
FBgn0023181	Orc4	725.998	0.00405597	0.0251761	0.307964	0.958935	unaffected
FBgn0023197	Jon74E	0.702188	0.00278789	0.144099	0.769379		unaffected
FBgn0023212	EloB	2811.37	0.000889441	0.0142085	0.708835	1	unaffected
FBgn0023213	eIF4G1	14249.7	0.00026304	0.0231121	0.945693	1	unaffected
FBgn0023214	edl	472.28	-0.000270084	0.0166855	0.925246	1	unaffected
FBgn0023215	Mnt	1976.12	0.00165388	0.0481037	0.787882	1	unaffected
FBgn0023216	Parg	631.672	-0.000938772	0.0174135	0.751392	1	unaffected
FBgn0023388	Dap160	2013.36	0.00047104	0.0188025	0.883836	1	unaffected
FBgn0023395	Chd3	393.835	-0.00828772	0.0385691	0.166041	0.87319	unaffected
FBgn0023407	B4	3193.67	-0.000713925	0.0177607	0.814345	1	unaffected
FBgn0023415	Acp32CD	10.8963	0.00412147	0.0741397	0.619571	1	unaffected
FBgn0023416	Ac3	177.621	0.00128708	0.0401701	0.815329	1	unaffected
FBgn0023441	fus	3856.66	0.00662663	0.0337963	0.208051	0.90056	unaffected
FBgn0023458	Rbcn-3A	4340.5	0.000693921	0.0297583	0.880622	1	unaffected
FBgn0023477	Taldo	4476.3	-0.00361002	0.0243279	0.350889	0.971978	unaffected
FBgn0023479	teq	171.823	0.0124222	0.0669023	0.148337	0.851319	unaffected
FBgn0023489	Pph13	26.6409	0.00761216	0.0684428	0.3382	0.968749	unaffected
FBgn0023495	Lip3	0.93657	0.00378089	0.188498	0.611473		unaffected
FBgn0023496	Lip1	4.26795	0.00596544	0.111513	0.574161	1	unaffected
FBgn0023506	Es2	312.148	-0.00560571	0.0323123	0.263884	0.938526	unaffected
FBgn0023507	D2hgdh	339.107	-0.00341173	0.0272072	0.430277	1	unaffected
FBgn0023508	Ocrl	1214.66	-0.00629199	0.028156	0.154481	0.85957	unaffected
FBgn0023509	mip130	2179.38	0.00468478	0.0201972	0.122535	0.801137	unaffected
FBgn0023510	Rbcn-3B	1216.29	-0.00143949	0.0238495	0.714549	1	unaffected
FBgn0023511	Edem1	1564.33	0.00102886	0.0111723	0.55696	1	unaffected
FBgn0023512	eIF2Bepsilon	1518.66	0.00265891	0.0193977	0.388208	0.989297	unaffected
FBgn0023513	CG14803	804.364	0.00157601	0.0209211	0.652058	1	unaffected
FBgn0023514	CG14805	1364.15	-0.00141509	0.0171493	0.620687	1	unaffected
FBgn0023515	CG14814	1232.65	0.000705285	0.019161	0.829323	1	unaffected
FBgn0023516	Pex5	555.461	0.00162513	0.0196681	0.620589	1	unaffected
FBgn0023517	Pgam5	1623.31	-0.00191658	0.0199872	0.561934	1	unaffected
FBgn0023518	trr	2568.54	-0.000840423	0.0236476	0.830439	1	unaffected
FBgn0023519	mRpL16	788.178	-0.00106382	0.0190883	0.742468	1	unaffected
FBgn0023520	CG3857	356.967	-0.000944811	0.0209673	0.789664	1	unaffected
FBgn0023521	CG3587	523.928	-0.0101285	0.0464309	0.146331	0.849842	unaffected
FBgn0023522	CG11596	1368.28	-0.000223624	0.0136548	0.923899	1	unaffected
FBgn0023523	Or2a	16.7053	0.00182167	0.0523053	0.779048	1	unaffected
FBgn0023524	CG3078	4.41062	-0.00277045	0.11367	0.788591	1	unaffected
FBgn0023525	CG3191	26.4441	0.0107489	0.0752422	0.220074	0.904814	unaffected
FBgn0023526	CG2865	2113.99	0.000131835	0.0290479	0.97688	1	unaffected
FBgn0023527	CG3071	995.552	-0.00702485	0.0355675	0.202304	0.896623	unaffected
FBgn0023528	CG2924	3125.56	-0.000980017	0.0157084	0.711729	1	unaffected
FBgn0023529	CG2918	9534.89	0.000918822	0.0191083	0.777467	1	unaffected
FBgn0023530	CG3740	307.905	0.00121529	0.0243318	0.761626	1	unaffected
FBgn0023531	CG32809	920.88	-0.00390879	0.0318238	0.424146	1	unaffected
FBgn0023534	CG17778	44.0046	-0.0101444	0.0676113	0.216042	0.904341	unaffected
FBgn0023535	arg	34.9408	0.00418301	0.0562076	0.540768	1	unaffected
FBgn0023536	CG3156	256.437	0.000837879	0.0211013	0.814267	1	unaffected
FBgn0023537	CG17896	2937.72	-0.000995987	0.0102343	0.525555	1	unaffected
FBgn0023540	CG3630	897.462	0.00146074	0.0163984	0.58992	1	unaffected
FBgn0023541	Cyp4d14	1.12283	-0.00137714	0.152176	0.876367		unaffected
FBgn0023542	Nmd3	1359.68	-0.00586929	0.0275447	0.173426	0.880501	unaffected
FBgn0023545	PIG-K	884.71	-0.0023184	0.0192469	0.456102	1	unaffected
FBgn0023549	Mct1	179.329	0.000394385	0.0400156	0.94273	1	unaffected
FBgn0023550	FarO	8.01555	-0.00161202	0.0729228	0.844461	1	unaffected
FBgn0024150	Ac78C	82.6204	0.153844	0.317239	0.00597631	0.182931	unaffected
FBgn0024179	wit	1869.97	0.00122171	0.0142214	0.599632	1	unaffected
FBgn0024183	vig	7926.45	-0.00367651	0.022015	0.285087	0.94938	unaffected
FBgn0024184	unc-4	950.218	-0.000266352	0.0124857	0.900135	1	unaffected
FBgn0024187	syd	1608.67	-0.000711722	0.0200213	0.83454	1	unaffected
FBgn0024188	san	1337.27	0.00272433	0.0241752	0.486696	1	unaffected
FBgn0024189	sns	629.778	0.000580466	0.0245538	0.885892	1	unaffected
FBgn0024191	sip1	699.345	0.00292368	0.0199965	0.354037	0.973288	unaffected
FBgn0024194	rasp	814.08	-0.000226152	0.0170508	0.938724	1	unaffected
FBgn0024196	robl	1244.05	0.0013085	0.0220238	0.722322	1	unaffected
FBgn0024222	IKKbeta	665.418	-0.047489	0.0863975	0.0126362	0.280711	unaffected
FBgn0024227	aurB	1761.54	-0.00150588	0.0204087	0.659545	1	unaffected
FBgn0024230	Hs2st	540.173	0.00749374	0.0322462	0.142662	0.840668	unaffected
FBgn0024232	gprs	69.3334	-0.00205178	0.0405079	0.711796	1	unaffected
FBgn0024234	gbb	4094.21	-0.00416252	0.0240873	0.270378	0.94496	unaffected
FBgn0024236	foi	2523.26	-0.000308716	0.0193796	0.925912	1	unaffected
FBgn0024238	Fim	4542.52	0.00138149	0.0168724	0.623331	1	unaffected
FBgn0024244	drm	5073.94	-0.0030951	0.0196699	0.311863	0.958935	unaffected
FBgn0024245	dnt	1293.72	0.0586824	0.0949542	0.00893394	0.226954	unaffected
FBgn0024248	chico	936.779	-0.00467861	0.0293971	0.310201	0.958935	unaffected
FBgn0024249	cato	37.8219	-0.000748271	0.0440481	0.897576	1	unaffected
FBgn0024250	brk	2349.75	0.00131546	0.0303982	0.778976	1	unaffected
FBgn0024251	bbx	6.18863	0.00846099	0.118062	0.44775	1	unaffected
FBgn0024273	WASp	1005.78	-0.00234827	0.0173901	0.390485	0.989297	unaffected
FBgn0024277	trio	6647.58	9.71269e-05	0.0267768	0.982017	1	unaffected
FBgn0024285	Srp54	4204.13	0.00198596	0.0155484	0.413858	0.996783	unaffected
FBgn0024288	Sox100B	20.494	0.126041	0.452949	0.00907239	0.229431	unaffected
FBgn0024289	Sodh-1	3.20822	-0.0163961	0.168814	0.210928	0.90056	unaffected
FBgn0024291	Sirt1	2392.01	0.00056229	0.0133723	0.803898	1	unaffected
FBgn0024293	Spn43Ab	10.3315	0.00363444	0.072637	0.656899	1	unaffected
FBgn0024294	Spn43Aa	5417.85	0.00338968	0.0693481	0.668429	1	unaffected
FBgn0024314	Plap	3372.21	0.00237228	0.0164772	0.350112	0.97159	unaffected
FBgn0024315	Picot	26.5102	0.00180793	0.0510293	0.777137	1	unaffected
FBgn0024320	Npc1a	3761.74	0.0442981	0.0961677	0.0166321	0.326722	unaffected
FBgn0024321	NK7.1	660.702	0.0041695	0.0299478	0.372997	0.981091	unaffected
FBgn0024326	Mkk4	2673.92	-0.00221306	0.0157552	0.360827	0.973288	unaffected
FBgn0024329	Mekk1	3640.77	0.000693013	0.0131489	0.75348	1	unaffected
FBgn0024330	MED6	1000.89	-0.0555763	0.0846896	0.00849183	0.221276	unaffected
FBgn0024352	Stip1	7972.22	-0.000336082	0.015337	0.898718	1	unaffected
FBgn0024360	MTPAP	542.091	0.0215906	0.0648958	0.0475335	0.562838	unaffected
FBgn0024361	Tsp2A	23.5065	-0.00508573	0.0652305	0.502304	1	unaffected
FBgn0024362	Naa30A	2238.87	-0.00212571	0.0146284	0.334724	0.968651	unaffected
FBgn0024364	CG11417	1540.46	-0.0228242	0.0548509	0.0306291	0.458788	unaffected
FBgn0024365	CG12773	2190.19	0.00399808	0.0192377	0.163717	0.871741	unaffected
FBgn0024366	CG11409	142.578	-0.00360658	0.036424	0.496455	1	unaffected
FBgn0024371	E2f2	1066.15	0.00527485	0.026934	0.210819	0.90056	unaffected
FBgn0024432	Dlc90F	3156.74	-0.000888359	0.0188705	0.782245	1	unaffected
FBgn0024491	Bin1	1473.89	0.00113047	0.0200201	0.738358	1	unaffected
FBgn0024509	Sec13	3302	-0.000597931	0.0202489	0.862269	1	unaffected
FBgn0024510	dlt	378.401	0.00763808	0.035894	0.173251	0.880501	unaffected
FBgn0024542	Neos	689.596	0.00282049	0.0226364	0.440714	1	unaffected
FBgn0024555	flfl	6984.74	-0.00381287	0.0237094	0.308133	0.958935	unaffected
FBgn0024556	mEFTu1	3211.67	-0.00107044	0.0155036	0.680735	1	unaffected
FBgn0024558	Dph5	1813.13	-0.0277286	0.0701483	0.0308487	0.460184	unaffected
FBgn0024689	fws	1289.18	-0.0012359	0.0133649	0.565712	1	unaffected
FBgn0024698	Cpsf160	1600.88	-0.00142318	0.0154845	0.575117	1	unaffected
FBgn0024728	Slip1	2835.64	-0.00251546	0.0208496	0.456761	1	unaffected
FBgn0024732	Drep1	554.949	0.00086206	0.0159764	0.750842	1	unaffected
FBgn0024733	RpL10	55400.1	-0.000386417	0.0172333	0.896408	1	unaffected
FBgn0024734	PRL-1	893.463	-0.00118497	0.0262077	0.779862	1	unaffected
FBgn0024754	Flo1	2194.27	-0.0118349	0.0441227	0.0966178	0.739396	unaffected
FBgn0024804	Dbp80	3419.32	-0.198619	0.0636266	4.45189e-05	0.00561791	unaffected
FBgn0024806	DIP2	3245.77	0.00243251	0.0246866	0.544115	1	unaffected
FBgn0024807	DIP1	7142.68	-0.000403994	0.0236612	0.91818	1	unaffected
FBgn0024811	Crk	3583.76	-0.00189954	0.0155719	0.439141	1	unaffected
FBgn0024814	Clc	5852.43	-0.000322961	0.0174827	0.91461	1	unaffected
FBgn0024833	AP-1mu	2103.33	8.17935e-05	0.0124649	0.969302	1	unaffected
FBgn0024836	stan	6458.94	-0.000942342	0.0307218	0.84158	1	unaffected
FBgn0024841	Pcd	1073.86	0.0839195	0.141172	0.00633094	0.189135	unaffected
FBgn0024846	p38b	1050.93	-0.000968777	0.0160451	0.721265	1	unaffected
FBgn0024887	kin17	897.829	0.00409137	0.0248201	0.295865	0.954951	unaffected
FBgn0024889	Kap-alpha1	1604.74	-0.00536874	0.0256372	0.178198	0.885471	unaffected
FBgn0024897	b6	22.8873	0.00800361	0.073088	0.335984	0.968651	unaffected
FBgn0024909	Taf7	581.621	-0.00214727	0.0196218	0.503281	1	unaffected
FBgn0024912	agt	149.165	-0.026006	0.0844842	0.0434134	0.545247	unaffected
FBgn0024913	Actbeta	335.024	0.00135067	0.0275688	0.758572	1	unaffected
FBgn0024920	Ts	1190.36	0.000618081	0.0219787	0.867361	1	unaffected
FBgn0024921	Tnpo	4105.87	-0.000835111	0.0250272	0.838638	1	unaffected
FBgn0024941	RSG7	104.392	-0.00226627	0.0354262	0.660307	1	unaffected
FBgn0024943	PIP82	4.43568	-0.00215227	0.100803	0.829036	1	unaffected
FBgn0024944	Oamb	13.5508	0.0086561	0.087406	0.358768	0.973288	unaffected
FBgn0024945	NitFhit	571.281	0.00822127	0.0364329	0.151809	0.854726	unaffected
FBgn0024947	NTPase	1382.36	-0.00198038	0.0161894	0.440139	1	unaffected
FBgn0024956	Mat1	971.658	-0.00197249	0.0198424	0.546623	1	unaffected
FBgn0024957	Irp-1B	2573.77	4.72047e-05	0.0145013	0.984928	1	unaffected
FBgn0024958	Irp-1A	1659.46	-0.00360244	0.0222174	0.301619	0.958787	unaffected
FBgn0024963	GluClalpha	4.21415	0.0223433	0.168543	0.148667	0.851319	unaffected
FBgn0024973	CG2701	1433.16	0.00182966	0.0150459	0.438481	1	unaffected
FBgn0024975	CG2712	261.461	0.000598114	0.0245825	0.882546	1	unaffected
FBgn0024980	Syx4	18.755	0.00320588	0.0611684	0.657602	1	unaffected
FBgn0024983	CG4293	1167.43	-0.000318477	0.0196843	0.924645	1	unaffected
FBgn0024984	CG3457	32.1087	-0.0014375	0.0598699	0.840284	1	unaffected
FBgn0024985	Rilpl	2215.21	-0.00479324	0.0279101	0.274816	0.945029	unaffected
FBgn0024986	CG3719	543.398	0.0018433	0.0237715	0.637212	1	unaffected
FBgn0024987	ssx	3720.25	0.00542461	0.0257155	0.175097	0.882415	unaffected
FBgn0024989	CG3777	5764.06	-0.00094519	0.0208076	0.788166	1	unaffected
FBgn0024991	CG2694	845.512	0.00983784	0.0395812	0.11927	0.796292	unaffected
FBgn0024992	Spg7	1028.09	0.00348509	0.0213212	0.295255	0.954299	unaffected
FBgn0024993	CG2662	273.889	0.135968	0.156379	0.00225892	0.0992419	unaffected
FBgn0024994	Ugalt	1082.43	-0.0143897	0.0492225	0.0756492	0.674223	unaffected
FBgn0024995	CG2680	3.26718	0.00175279	0.0923574	0.854447	1	unaffected
FBgn0024996	eIF2Bbeta	1241.61	-0.00217632	0.0190148	0.481242	1	unaffected
FBgn0024997	CG2681	4.32707	-0.00853983	0.120516	0.446439	1	unaffected
FBgn0024998	CG2685	1023.71	-0.00219182	0.0196762	0.49493	1	unaffected
FBgn0025109	Bem46	376.865	-0.00248045	0.0228565	0.505836	1	unaffected
FBgn0025111	Ant2	167.655	-0.0488807	0.110318	0.015558	0.315184	unaffected
FBgn0025185	az2	416.054	0.00206146	0.0234269	0.592062	1	unaffected
FBgn0025186	ari-2	2152.63	-4.00239e-05	0.010124	0.981081	1	unaffected
FBgn0025335	Cpes	682.587	0.000915928	0.016792	0.748431	1	unaffected
FBgn0025336	CG4882	970.002	-0.00112438	0.0181692	0.714805	1	unaffected
FBgn0025352	Mtpbeta	4326.41	-0.00186677	0.0188236	0.547377	1	unaffected
FBgn0025360	Optix	2010.06	0.00326518	0.0212038	0.327998	0.965373	unaffected
FBgn0025366	Ip259	6740.58	-0.00021833	0.0130711	0.922135	1	unaffected
FBgn0025373	Fpps	1838.4	0.00708131	0.0304734	0.141775	0.840668	unaffected
FBgn0025381	rush	1475.08	0.00447658	0.0234207	0.217067	0.904341	unaffected
FBgn0025382	Rab27	439.261	-0.479832	0.109533	2.63952e-07	7.04062e-05	unaffected
FBgn0025383	CG14780	2.16146	-0.00886881	0.152414	0.408439	0.99431	unaffected
FBgn0025387	CG12184	29.3421	0.00333164	0.0511127	0.603472	1	unaffected
FBgn0025388	CG12179	880.552	-0.00574124	0.0360663	0.291348	0.952712	unaffected
FBgn0025390	Mur2B	43.5934	-0.00478186	0.0565398	0.4874	1	unaffected
FBgn0025391	Scgdelta	3.31116	0.0179978	0.155301	0.199148	0.895254	unaffected
FBgn0025394	inc	4042.31	-0.00188793	0.0150777	0.42264	1	unaffected
FBgn0025454	Cyp6g1	26.4218	0.0700832	0.284948	0.0285203	0.439501	unaffected
FBgn0025455	CycT	3537.7	-0.00171131	0.0242185	0.66692	1	unaffected
FBgn0025456	CREG	372.331	0.0134591	0.0909529	0.18548	0.889898	unaffected
FBgn0025457	Bub3	2866.3	-0.00590472	0.0279954	0.178311	0.885471	unaffected
FBgn0025463	Bap60	5581.29	-0.000708338	0.0145174	0.773675	1	unaffected
FBgn0025469	slv	392.67	-0.0016525	0.0225941	0.659278	1	unaffected
FBgn0025519	fidipidine	1215.05	-0.000920671	0.0158616	0.731913	1	unaffected
FBgn0025525	bab2	3654.92	0.00358796	0.0237176	0.340675	0.968749	unaffected
FBgn0025549	unc-119	1698.29	-0.0249821	0.0524102	0.0212679	0.374081	unaffected
FBgn0025558	CG4101	6.12389	-0.00468908	0.0887336	0.617844	1	unaffected
FBgn0025571	SF1	5797.28	0.00214954	0.0161923	0.395203	0.990926	unaffected
FBgn0025574	Pli	3538.53	4.87521e-05	0.00967765	0.975752	1	unaffected
FBgn0025578	Lcp9	25.6264	0.00368312	0.0859614	0.68863	1	unaffected
FBgn0025582	eIF3e	6482.04	-0.000653259	0.0143193	0.788247	1	unaffected
FBgn0025592	Gk1	647.624	-0.00256634	0.0199708	0.423821	1	unaffected
FBgn0025595	AkhR	2.01384	0.0146029	0.179269	0.218992	0.904814	unaffected
FBgn0025608	Faf2	1647.9	-0.000573156	0.0130369	0.794461	1	unaffected
FBgn0025615	Torsin	1829.15	-0.00213889	0.0184294	0.473491	1	unaffected
FBgn0025616	CG13359	3.03643	0.00203424	0.119065	0.843354	1	unaffected
FBgn0025620	CG13360	113.418	-0.00457264	0.0366497	0.396364	0.991108	unaffected
FBgn0025621	CG16989	1327.16	0.000126456	0.0151887	0.961515	1	unaffected
FBgn0025624	CG4025	416.329	-0.00559885	0.0299455	0.232917	0.912458	unaffected
FBgn0025625	Sik2	288.713	-0.00297607	0.0369307	0.575114	1	unaffected
FBgn0025626	CG4281	1761.12	-0.000657506	0.0113899	0.725356	1	unaffected
FBgn0025627	CG4194	62.276	-0.0014761	0.039797	0.787827	1	unaffected
FBgn0025628	CG4199	2800.52	-0.000230075	0.016897	0.937104	1	unaffected
FBgn0025629	CG4045	789.213	-0.00031075	0.015192	0.905434	1	unaffected
FBgn0025630	Rtca	1005.32	-0.010549	0.0379744	0.0906195	0.724453	unaffected
FBgn0025631	moody	836.685	0.00194133	0.0279914	0.661974	1	unaffected
FBgn0025632	CG4313	164.408	0.0101064	0.0500595	0.160567	0.868184	unaffected
FBgn0025633	CG13366	4005.72	-0.00128263	0.0208788	0.714785	1	unaffected
FBgn0025634	CG13367	1049.92	-0.00072283	0.015942	0.790605	1	unaffected
FBgn0025635	CG17829	672.939	-0.00206643	0.017538	0.46398	1	unaffected
FBgn0025637	SkpA	5940.28	-0.000477598	0.0132932	0.832477	1	unaffected
FBgn0025638	Roc1a	4694.58	-0.00013263	0.0160449	0.961826	1	unaffected
FBgn0025639	Hmt4-20	7017.3	0.000733867	0.0174048	0.805367	1	unaffected
FBgn0025640	CG13369	539.888	0.00163139	0.0217989	0.653045	1	unaffected
FBgn0025641	DAAM	2805.56	0.000305303	0.020628	0.9307	1	unaffected
FBgn0025642	CG32812	7.6075	0.00142019	0.0750689	0.865519	1	unaffected
FBgn0025643	CG3588	132.645	0.0341456	0.11938	0.0369572	0.497635	unaffected
FBgn0025644	CG14424	6.7212	-1.81324e-05	0.074333	0.998263	1	unaffected
FBgn0025645	CG3598	6.22187	-0.000822814	0.123624	0.935566	1	unaffected
FBgn0025674	CycK	2198.75	0.000615989	0.0141355	0.797592	1	unaffected
FBgn0025676	CkIIalpha-i3	943.074	0.00458	0.026632	0.274522	0.945029	unaffected
FBgn0025678	CaBP1	8477.95	-0.000665168	0.0203116	0.84728	1	unaffected
FBgn0025680	cry	3.99343	0.0183182	0.147002	0.190821	0.891851	unaffected
FBgn0025681	CG3558	2248.5	0.000105197	0.009627	0.94735	1	unaffected
FBgn0025682	scf	2045.48	0.000649477	0.0176644	0.830161	1	unaffected
FBgn0025683	CG3164	2717.57	7.88868e-05	0.0121574	0.969574	1	unaffected
FBgn0025684	MFS18	515.17	0.00316888	0.0227551	0.383999	0.988526	unaffected
FBgn0025686	Amnionless	4.40281	-0.0116389	0.126192	0.329551	0.9672	unaffected
FBgn0025693	ZnT41F	686.665	0.0830799	0.137346	0.00627515	0.189135	unaffected
FBgn0025697	santa-maria	61.6953	0.00568168	0.0518298	0.389497	0.989297	unaffected
FBgn0025700	CG5885	5345.94	0.000514147	0.0272931	0.906249	1	unaffected
FBgn0025702	Srpk79D	123.186	-0.0273776	0.101891	0.048439	0.568232	unaffected
FBgn0025709	CNT2	19.6524	0.00383447	0.0554313	0.571042	1	unaffected
FBgn0025712	CG13920	38.2767	0.0173178	0.0844501	0.101017	0.755445	unaffected
FBgn0025716	Bap55	2406.15	0.000212286	0.0123067	0.919166	1	unaffected
FBgn0025720	Ate1	1227.34	0.0029677	0.0192159	0.320952	0.964713	unaffected
FBgn0025724	beta'COP	5308.07	-0.00031943	0.0157534	0.906338	1	unaffected
FBgn0025725	alphaCOP	6261.3	-0.00155298	0.0185575	0.616089	1	unaffected
FBgn0025726	unc-13	3394.86	0.00115327	0.0396194	0.832875	1	unaffected
FBgn0025739	pon	2300.79	-0.00297769	0.0181928	0.283853	0.948374	unaffected
FBgn0025740	PlexB	2375.41	-0.000924363	0.0282807	0.836223	1	unaffected
FBgn0025741	PlexA	10758.6	-0.00179361	0.0284035	0.689291	1	unaffected
FBgn0025742	mtm	1810.14	0.000136349	0.0141576	0.955353	1	unaffected
FBgn0025743	mbt	2510.21	-0.000631817	0.010464	0.70932	1	unaffected
FBgn0025776	ind	0.92795	0.0104847	0.18516	0.290526		unaffected
FBgn0025777	homer	1874.53	0.00154747	0.0140871	0.487405	1	unaffected
FBgn0025781	Cdc16	1192.18	-0.000286693	0.0116004	0.883409	1	unaffected
FBgn0025790	TBPH	2754	-0.000950146	0.0111751	0.591587	1	unaffected
FBgn0025800	Smox	4136.54	-0.000607015	0.0138482	0.796099	1	unaffected
FBgn0025802	Sbf	1382.34	-0.00056016	0.0231487	0.884712	1	unaffected
FBgn0025807	Rad9	286.866	-0.00157277	0.0244788	0.695333	1	unaffected
FBgn0025808	Rad17	347.94	-0.00664907	0.033717	0.205791	0.900188	unaffected
FBgn0025809	Paf-AHalpha	1574.09	-0.00149718	0.0149867	0.536908	1	unaffected
FBgn0025814	Mgstl	476.643	0.053528	0.117633	0.0137411	0.294231	unaffected
FBgn0025815	Mcm6	3935.12	0.00152385	0.0156774	0.551324	1	unaffected
FBgn0025820	JTBR	381.863	-0.0152661	0.060148	0.0886682	0.720281	unaffected
FBgn0025830	IntS8	911.668	0.000837955	0.0131922	0.702491	1	unaffected
FBgn0025832	Fen1	924.42	-0.00383974	0.0257437	0.347571	0.971244	unaffected
[truncated: 10,407 more rows]

## Sheet: Constant ph-KD vs constant w-KD
FBgn	symbol	baseMean	log2FoldChange	lfcSE	pvalue	padj	diff
FBgn0000003	7SLRNA:CR32864	2.71675	0.0869199	0.544996	0.716382	0.81701	unaffected
FBgn0000008	a	2373.81	-2.38951	0.152949	3.48067e-55	1.39294e-53	down
FBgn0000014	abd-A	84.2224	10.5151	1.23045	3.40324e-21	4.15558e-20	up
FBgn0000015	Abd-B	1082.51	10.4723	0.709314	1.79072e-52	6.75249e-51	up
FBgn0000017	Abl	4440.33	-0.826436	0.130622	6.79986e-12	4.60224e-11	unaffected
FBgn0000018	abo	321.015	0.0607369	0.108123	0.539385	0.671713	unaffected
FBgn0000022	ac	240.801	-4.75104	0.262883	1.06755e-73	5.99279e-72	down
FBgn0000024	Ace	686.821	-5.04423	0.296243	8.42246e-66	4.19634e-64	down
FBgn0000028	acj6	14.4371	-0.0929041	0.315539	0.632944	0.749409	unaffected
FBgn0000032	Acph-1	829.877	-0.0485111	0.070139	0.462356	0.600656	unaffected
FBgn0000036	nAChRalpha1	6.57375	-0.670028	0.924374	0.0812346	0.146482	unaffected
FBgn0000037	mAChR-A	5.80802	-0.328619	0.620057	0.223235	0.342034	unaffected
FBgn0000038	nAChRbeta1	2.25912	-0.190547	0.72962	0.518244	0.653056	unaffected
FBgn0000039	nAChRalpha2	2.6358	-1.32635	1.58467	0.0401108	0.0798739	unaffected
FBgn0000042	Act5C	138531	0.0668264	0.06031	0.240585	0.363633	unaffected
FBgn0000043	Act42A	27781.4	-0.235221	0.0738606	0.000964889	0.00271315	unaffected
FBgn0000044	Act57B	977.097	-2.06549	0.554747	1.66443e-05	6.13092e-05	down
FBgn0000045	Act79B	2.80688	-0.143421	0.547132	0.551038	0.681742	unaffected
FBgn0000046	Act87E	164.081	-2.19899	0.264469	5.57143e-17	5.35392e-16	down
FBgn0000047	Act88F	6.53926	-0.0659775	0.466838	0.762008	0.850744	unaffected
FBgn0000052	Pfas	2339.76	0.393809	0.0605557	3.38552e-11	2.17621e-10	unaffected
FBgn0000053	Gart	3376.85	0.588234	0.0889328	5.60508e-12	3.8165e-11	unaffected
FBgn0000055	Adh	0.67793	-0.390377	1.25905	0.36344	0.50249	unaffected
FBgn0000057	adp	639.753	-0.136896	0.0913674	0.10699	0.185406	unaffected
FBgn0000061	al	570.206	-3.31312	0.171128	8.07363e-84	5.7564e-82	down
FBgn0000063	Mps1	512.18	0.78284	0.100319	2.24528e-16	2.07872e-15	unaffected
FBgn0000064	Ald1	5996.94	0.201997	0.087156	0.0142006	0.0318981	unaffected
FBgn0000071	Ama	5738.47	-1.51112	0.115191	2.34065e-40	6.46727e-39	down
FBgn0000075	amd	74.2025	-3.71961	0.498873	3.41838e-14	2.7029e-13	down
FBgn0000077	amx	187.608	-0.290552	0.173261	0.0487082	0.0944916	unaffected
FBgn0000079	Amy-p	0.791411	0.243161	1.00747	0.514651	0.649914	unaffected
FBgn0000083	AnxB9	5686	0.394733	0.0934111	9.7877e-06	3.7088e-05	unaffected
FBgn0000084	AnxB10	788.334	-0.582167	0.158176	3.33969e-05	0.000118141	unaffected
FBgn0000092	dyw	9.57901	0.243878	0.370902	0.249885	0.374813	unaffected
FBgn0000097	aop	7870.28	-1.65915	0.0945101	1.463e-69	7.78967e-68	down
FBgn0000100	RpLP0	49172	0.366394	0.0990003	9.71563e-05	0.000321077	unaffected
FBgn0000108	Appl	4989.12	-6.20538	0.219865	1.82431e-176	6.46641e-174	down
FBgn0000109	Aprt	248.611	-0.287578	0.172331	0.0500959	0.0969108	unaffected
FBgn0000114	bru1	32.0652	-4.12434	0.706903	1.56309e-09	8.82243e-09	down
FBgn0000115	Arl1	1506.88	-0.0387722	0.101332	0.678131	0.786227	unaffected
FBgn0000116	Argk	19811.7	-0.238616	0.149855	0.0694267	0.128458	unaffected
FBgn0000117	arm	23331.7	-0.388417	0.0674464	3.70215e-09	2.02241e-08	unaffected
FBgn0000119	arr	5087.79	-1.65367	0.0986514	1.18061e-63	5.72132e-62	down
FBgn0000120	Arr1	4.96316	-0.00131247	0.49671	0.99535	1	unaffected
FBgn0000121	Arr2	12.5426	0.49708	0.506995	0.0591316	0.111827	unaffected
FBgn0000137	ase	76.8219	-5.97338	0.843589	9.63215e-14	7.36723e-13	down
FBgn0000139	ash2	1142.72	0.455562	0.0797242	3.51537e-09	1.92461e-08	unaffected
FBgn0000140	asp	2941.81	0.548114	0.134455	8.29531e-06	3.18021e-05	unaffected
FBgn0000146	aub	30.8767	-0.358209	0.314551	0.0849851	0.152271	unaffected
FBgn0000147	aurA	814.219	0.375703	0.104471	0.000139739	0.000450873	unaffected
FBgn0000150	awd	31669.2	0.451012	0.110522	1.40476e-05	5.22721e-05	unaffected
FBgn0000152	Axs	473.752	0.498333	0.138098	7.27785e-05	0.000244885	unaffected
FBgn0000153	b	221.036	-2.33986	0.61678	1.87843e-05	6.87024e-05	down
FBgn0000157	Dll	2811.61	-0.65074	0.125595	2.12572e-08	1.07815e-07	unaffected
FBgn0000158	bam	8.64552	-0.157247	0.377242	0.445299	0.585892	unaffected
FBgn0000163	baz	2855.02	-0.435898	0.143139	0.000730948	0.00210398	unaffected
FBgn0000166	bcd	0.592972	-0.163169	1.16358	0.678939	0.786747	unaffected
FBgn0000173	ben	6660.16	0.151998	0.0635061	0.0127516	0.0289367	unaffected
FBgn0000179	bi	2919.71	0.848892	0.171903	1.92865e-08	9.82623e-08	unaffected
FBgn0000180	bib	3003.92	-2.39904	0.120875	7.9857e-88	5.96811e-86	down
FBgn0000181	bic	28505.2	0.596656	0.0927045	1.73995e-11	1.15125e-10	unaffected
FBgn0000183	BicD	2969.77	0.0222282	0.0736661	0.748669	0.841075	unaffected
FBgn0000206	boss	110.983	-6.92957	1.02298	3.35322e-13	2.48507e-12	down
FBgn0000212	brm	8602.62	0.0116953	0.0955004	0.894971	0.939695	unaffected
FBgn0000216	Brd	1324.99	-3.32189	0.147886	4.67226e-112	5.57347e-110	down
FBgn0000221	brn	249.176	0.454656	0.143771	0.000452041	0.00134549	unaffected
FBgn0000228	Bsg25D	1429.17	-0.103415	0.0813153	0.173424	0.277711	unaffected
FBgn0000229	bsk	1709.35	-0.129089	0.0600869	0.0250219	0.0530274	unaffected
FBgn0000233	btd	550.447	2.70655	0.120173	1.57553e-112	1.89767e-110	up
FBgn0000239	bur	2749.23	0.424732	0.063248	7.03545e-12	4.75391e-11	unaffected
FBgn0000241	bw	3.94421	-0.120114	0.516639	0.604344	0.727629	unaffected
FBgn0000244	by	916.879	0.139718	0.10415	0.144105	0.238305	unaffected
FBgn0000246	c(3)G	214.601	-0.324116	0.169795	0.0261309	0.0550858	unaffected
FBgn0000247	ca	1632.6	0.0768556	0.111705	0.450356	0.590334	unaffected
FBgn0000250	cact	2703.02	-0.257407	0.0560073	2.83365e-06	1.15109e-05	unaffected
FBgn0000251	cad	526.056	13.4828	1.46786	1.99428e-28	3.46513e-27	up
FBgn0000253	Cam	21701.9	0.163225	0.111346	0.10859	0.187601	unaffected
FBgn0000256	capu	2320.7	-0.403637	0.0796874	1.64982e-07	7.62581e-07	unaffected
FBgn0000257	car	648.525	0.0664407	0.0712659	0.320958	0.457048	unaffected
FBgn0000259	CkIIbeta	5170.13	0.122716	0.0944335	0.160309	0.260177	unaffected
FBgn0000261	Cat	6451.36	-0.84057	0.13958	4.26751e-11	2.7178e-10	unaffected
FBgn0000273	Pka-C1	2962.55	-0.435466	0.141638	0.000666346	0.00193057	unaffected
FBgn0000274	Pka-C2	0.572339	0.0824434	1.42472	0.822208	0.890624	unaffected
FBgn0000276	CecA1	0.658853	-0.0145336	1.03467	0.968883	0.98492	unaffected
FBgn0000278	CecB	0.700148	0.0463721	1.24189	0.905335	0.946376	unaffected
FBgn0000279	CecC	0.87903	-0.135159	1.0126	0.715464	0.816413	unaffected
FBgn0000283	Cp190	6526.47	0.31697	0.0841772	9.04448e-05	0.000299615	unaffected
FBgn0000286	Cf2	998.386	-0.0780118	0.104882	0.417342	0.557685	unaffected
FBgn0000287	salr	1836.86	-0.128306	0.130298	0.270334	0.399733	unaffected
FBgn0000289	cg	8162.55	0.35907	0.0745222	7.01481e-07	3.05998e-06	unaffected
FBgn0000299	Col4a1	3496.35	-3.42678	0.204417	2.06419e-63	9.88741e-62	down
FBgn0000303	ChAT	6.86748	-1.10727	0.870918	0.0115979	0.0265174	down
FBgn0000307	chif	3549.01	-0.173127	0.105715	0.0751729	0.13718	unaffected
FBgn0000308	chic	31549.1	0.00165842	0.0695764	0.979876	0.991785	unaffected
FBgn0000316	cin	1832.44	0.238198	0.0661717	0.00021386	0.000669312	unaffected
FBgn0000317	ck	2966.35	-0.318743	0.131586	0.00764416	0.0181708	unaffected
FBgn0000318	cl	2871.37	-0.0321303	0.110634	0.750789	0.842615	unaffected
FBgn0000319	Chc	18229.4	-0.0111335	0.0653065	0.857107	0.91347	unaffected
FBgn0000320	eya	7579.4	-7.58945	0.148956	0	0	down
FBgn0000326	clt	524.179	0.0830017	0.0909471	0.324987	0.461217	unaffected
FBgn0000330	cm	1312.45	0.293515	0.0844943	0.000296725	0.000909831	unaffected
FBgn0000337	cn	13.6211	-4.46008	1.24692	3.39597e-05	0.000119996	down
FBgn0000339	cni	1027.7	0.201434	0.0930586	0.0210741	0.0455957	unaffected
FBgn0000346	comt	621.837	-1.06129	0.122611	3.74866e-20	4.35041e-19	down
FBgn0000351	cort	136.543	0.423195	0.14942	0.00151488	0.00411418	unaffected
FBgn0000352	cos	2294.86	0.196735	0.0525215	0.000131658	0.000426909	unaffected
FBgn0000355	Cp15	15.027	0.285185	0.490915	0.229421	0.349835	unaffected
FBgn0000357	Cp18	9.86427	0.17994	0.371737	0.384574	0.524756	unaffected
FBgn0000370	crc	5968.06	0.0183438	0.0603319	0.748502	0.840963	unaffected
FBgn0000376	crm	1127.52	0.211351	0.0910928	0.0138172	0.0311325	unaffected
FBgn0000377	crn	1845.26	0.0176796	0.0714701	0.793136	0.87146	unaffected
FBgn0000382	csw	2038.75	-0.33781	0.0818934	1.90477e-05	6.95876e-05	unaffected
FBgn0000384	cta	1732.6	0.034923	0.0982856	0.700744	0.80532	unaffected
FBgn0000394	cv	713.381	0.0773881	0.0822239	0.31309	0.448366	unaffected
FBgn0000395	cv-2	1006.2	0.900199	0.122025	2.59204e-15	2.21619e-14	unaffected
FBgn0000404	CycA	7196.6	0.316907	0.0378048	3.01425e-17	2.93984e-16	unaffected
FBgn0000405	CycB	6690.29	0.469801	0.0636695	4.81016e-14	3.7555e-13	unaffected
FBgn0000406	Cyt-b5-r	1.11843	-0.0330656	0.868097	0.921726	0.957218	unaffected
FBgn0000411	D	329.293	-0.233605	0.132308	0.0492506	0.0954543	unaffected
FBgn0000412	D1	19353.9	0.245633	0.067463	0.000179494	0.000568788	unaffected
FBgn0000414	Dab	2432.27	-0.504142	0.144439	0.000109371	0.000358863	unaffected
FBgn0000416	Sap-r	11685.9	-0.625023	0.0630707	4.55667e-24	6.3517e-23	unaffected
FBgn0000422	Ddc	123.672	0.260664	0.529593	0.283374	0.414086	unaffected
FBgn0000426	SmF	1796.61	0.369163	0.0922563	2.85564e-05	0.000101783	unaffected
FBgn0000427	2001-12-01	1.01235	-0.281407	0.988707	0.446775	0.587336	unaffected
FBgn0000439	Dfd	813.329	-0.00187794	0.11918	0.98614	0.995367	unaffected
FBgn0000442	Pkg21D	0.627117	-0.110341	1.18756	0.778443	0.861627	unaffected
FBgn0000447	Dhod	1841.47	0.256855	0.0793012	0.000759587	0.00217883	unaffected
FBgn0000448	Hr3	82.1282	-4.21399	0.988458	3.93492e-06	1.56715e-05	down
FBgn0000449	dib	86.6606	-0.581143	0.635838	0.054728	0.104777	unaffected
FBgn0000451	ect	193.808	-5.47481	0.537658	2.63739e-25	3.89517e-24	down
FBgn0000454	Dip-B	3621.72	-0.0336951	0.0968118	0.706946	0.809747	unaffected
FBgn0000455	Dip-C	883.767	-0.175999	0.0968239	0.0506188	0.0978309	unaffected
FBgn0000459	disco	1608.49	1.46373	0.131868	7.1118e-30	1.31685e-28	up
FBgn0000463	Dl	4968.18	-1.42597	0.153627	6.25316e-22	7.90792e-21	down
FBgn0000464	Lar	270.389	-0.277769	0.199806	0.0873835	0.15605	unaffected
FBgn0000473	Cyp6a2	2.63772	-0.216082	0.809171	0.498173	0.634637	unaffected
FBgn0000477	DNaseII	11.773	-1.82186	1.03837	0.00303731	0.00779498	down
FBgn0000479	dnc	583.784	-0.429145	0.223543	0.0153497	0.0342496	unaffected
FBgn0000482	dor	1295.8	-0.143327	0.0603226	0.0135578	0.0306037	unaffected
FBgn0000489	Pka-C3	411.907	-3.49444	0.189043	1.21311e-76	7.23548e-75	down
FBgn0000490	dpp	1902.62	0.768999	0.0779777	2.53925e-24	3.58384e-23	unaffected
FBgn0000492	Dr	133.949	-0.474232	0.180528	0.00210909	0.00556828	unaffected
FBgn0000499	dsh	1984.06	-0.0474948	0.0673027	0.453941	0.593736	unaffected
FBgn0000500	Dsk	1.30462	0.153953	0.778025	0.619667	0.739618	unaffected
FBgn0000504	dsx	2376.27	1.69678	0.115987	5.54623e-49	1.93277e-47	up
FBgn0000520	dwg	764.883	-0.00803939	0.0722577	0.906114	0.946711	unaffected
FBgn0000524	dx	3497.97	0.0219744	0.0521978	0.657689	0.769173	unaffected
FBgn0000527	e	7.18774	-0.15314	0.428719	0.474003	0.611304	unaffected
FBgn0000529	bsh	5.93619	-2.02518	1.63508	0.0111157	0.0255232	down
FBgn0000533	ea	341.446	-0.0288917	0.157346	0.831803	0.896716	unaffected
FBgn0000535	eag	11.2618	-4.99027	1.10234	7.65906e-07	3.33164e-06	down
FBgn0000536	eas	1580.82	-0.162385	0.0827968	0.0373655	0.0750821	unaffected
FBgn0000541	E(bx)	9379.15	0.0231157	0.17058	0.872958	0.924888	unaffected
FBgn0000542	ec	7854.16	-0.0518724	0.114315	0.618155	0.738595	unaffected
FBgn0000543	ecd	1804.44	-0.347581	0.083841	1.68078e-05	6.18745e-05	unaffected
FBgn0000546	EcR	2780.44	0.202253	0.161416	0.145261	0.239801	unaffected
FBgn0000547	ed	18553.8	-0.768257	0.12468	2.99593e-11	1.93681e-10	unaffected
FBgn0000551	Edg78E	9.75166	-6.13543	1.25829	5.29679e-08	2.58503e-07	down
FBgn0000557	eEF1alpha2	1259	-5.96202	0.455817	3.16548e-40	8.72689e-39	down
FBgn0000559	eEF2	112661	0.386311	0.0601485	5.95312e-11	3.76616e-10	unaffected
FBgn0000560	eg	17.1573	-0.270104	0.326739	0.189482	0.299036	unaffected
FBgn0000562	egl	2709.8	0.320481	0.0744076	9.07368e-06	3.46257e-05	unaffected
FBgn0000565	MsrA	1322.55	-0.552673	0.112441	1.61457e-07	7.46845e-07	unaffected
FBgn0000566	Eip55E	1891.15	0.159207	0.0897933	0.0577436	0.10967	unaffected
FBgn0000567	Eip74EF	2381.9	-0.130673	0.149541	0.316636	0.452295	unaffected
FBgn0000568	Eip75B	6483.41	-0.748529	0.144824	1.13386e-08	5.9278e-08	unaffected
FBgn0000575	emc	13435.1	-0.179406	0.072205	0.00945308	0.0220525	unaffected
FBgn0000576	ems	1307.24	-4.09356	0.128751	2.47623e-222	1.39637e-219	down
FBgn0000577	en	1252.65	1.44767	0.149053	1.22073e-23	1.66972e-22	up
FBgn0000578	ena	5995.42	-0.332695	0.090961	0.000130612	0.00042396	unaffected
FBgn0000579	Eno	11946.8	0.644209	0.0717652	2.94615e-20	3.4287e-19	unaffected
FBgn0000581	E(Pc)	6152.56	0.178518	0.14664	0.165077	0.266313	unaffected
FBgn0000588	esc	548.163	1.287	0.109846	1.50543e-33	3.22007e-32	up
FBgn0000591	E(spl)m8-HLH	1093.22	-5.33753	0.19478	3.29262e-166	1.02121e-163	down
FBgn0000592	Est-6	1.65644	0.118111	0.686456	0.675812	0.784112	unaffected
FBgn0000606	eve	154.353	1.28353	2.38744	0.0222988	0.0478779	up
FBgn0000611	exd	8590.03	-0.256282	0.037635	6.60688e-12	4.48141e-11	unaffected
FBgn0000615	exu	66.4735	-1.15901	0.264055	1.29299e-07	6.03381e-07	down
FBgn0000617	Taf9	898.691	0.490922	0.109194	1.78374e-06	7.42339e-06	unaffected
FBgn0000618	e(y)2	585.166	0.253163	0.115803	0.0174999	0.0385003	unaffected
FBgn0000625	eyg	1446.34	-0.295042	0.0777127	8.56329e-05	0.000285274	unaffected
FBgn0000629	E(z)	1231.84	0.500779	0.0648968	3.05278e-15	2.58871e-14	unaffected
FBgn0000633	CG17716	31.3096	-2.52515	0.40579	2.66522e-10	1.60899e-09	down
FBgn0000635	Fas2	13492.7	-0.228933	0.107993	0.022046	0.0474337	unaffected
FBgn0000636	Fas3	15476.8	-0.13905	0.0612999	0.0181463	0.0397744	unaffected
FBgn0000639	Fbp1	2278.35	-1.10857	1.21407	0.0350109	0.0710063	unaffected
FBgn0000640	Fbp2	367.345	-0.50823	0.826741	0.134207	0.224177	unaffected
FBgn0000644	Fcp3C	48.7096	0.158124	0.197292	0.323049	0.459182	unaffected
FBgn0000658	fj	5175.38	-1.85423	0.0731166	3.94363e-142	7.64448e-140	down
FBgn0000659	fkh	300.309	1.16042	0.623739	0.00194373	0.0051791	up
FBgn0000662	fl(2)d	3602.11	-0.0230981	0.0590981	0.680197	0.78747	unaffected
FBgn0000667	Actn	5663.61	0.284469	0.0506869	1.24978e-08	6.48706e-08	unaffected
FBgn0000709	fliI	1650.15	-0.00325464	0.0721294	0.961857	0.980671	unaffected
FBgn0000711	flw	1779.45	0.129204	0.0649368	0.036862	0.0742166	unaffected
FBgn0000719	fog	807.001	-1.1211	0.104572	5.71282e-29	1.00815e-27	down
FBgn0000721	for	2628.07	-0.414397	0.0706266	1.72705e-09	9.7169e-09	unaffected
FBgn0000723	FER	3265.55	0.331779	0.0697151	1.0395e-06	4.44692e-06	unaffected
FBgn0000808	gd	25.2687	1.08072	0.5536	0.001516	0.00411632	up
FBgn0000810	fs(1)K10	1246.64	-0.073929	0.098977	0.417789	0.557982	unaffected
FBgn0000826	png	24.1699	0.0998162	0.290965	0.601487	0.725432	unaffected
FBgn0000928	fs(1)Yb	20.9682	-0.665826	0.537412	0.0211849	0.0458114	unaffected
FBgn0000964	tj	3.58811	-0.346861	0.925037	0.328004	0.464506	unaffected
FBgn0000996	dup	1700.01	1.23364	0.100171	7.63687e-37	1.9063e-35	up
FBgn0001075	ft	9714.67	0.061622	0.180872	0.682637	0.789336	unaffected
FBgn0001077	ftz	115.146	0.0392474	0.855155	0.906205	0.946727	unaffected
FBgn0001078	ftz-f1	497.116	1.55246	0.287808	3.10945e-09	1.71068e-08	up
FBgn0001079	fu	922.921	0.210443	0.0639221	0.000700937	0.00202087	unaffected
FBgn0001083	fw	1888.02	-0.498331	0.0952597	4.24147e-08	2.09724e-07	unaffected
FBgn0001084	fy	581.602	-0.172701	0.116747	0.103666	0.180578	unaffected
FBgn0001085	fz	2738.54	0.0992762	0.0826212	0.197818	0.309553	unaffected
FBgn0001086	fzy	2860.23	0.519226	0.0758667	1.76325e-12	1.24219e-11	unaffected
FBgn0001087	g	2756.6	-0.127232	0.0750565	0.072138	0.132604	unaffected
FBgn0001089	Gal	445.728	-3.94183	0.487749	2.16582e-16	2.00816e-15	down
FBgn0001090	bnb	15002.2	0.31698	0.0832439	7.64167e-05	0.000256348	unaffected
FBgn0001091	Gapdh1	5981.16	0.869028	0.0916378	4.71568e-23	6.28386e-22	unaffected
FBgn0001092	Gapdh2	11109.5	0.479498	0.089668	2.49605e-08	1.2598e-07	unaffected
FBgn0001098	Gdh	9101.33	0.29759	0.0955829	0.0010353	0.0028954	unaffected
FBgn0001099	gdl	10.7401	0.157625	0.335171	0.431269	0.572166	unaffected
FBgn0001104	Galphai	6296.12	0.0903499	0.0637089	0.133426	0.222964	unaffected
FBgn0001105	Gbeta13F	11216.5	-0.0409868	0.121803	0.709645	0.81179	unaffected
FBgn0001108	DCTN1-p150	2689.05	0.0653941	0.057992	0.232793	0.3541	unaffected
FBgn0001112	Gld	212.867	-1.66568	0.231351	7.93672e-14	6.11571e-13	down
FBgn0001114	Glt	4291.78	-3.95966	0.18309	3.47057e-104	3.55834e-102	down
FBgn0001120	gnu	12.1306	-0.252719	0.568349	0.314439	0.449855	unaffected
FBgn0001122	Galphao	1781.82	-0.196317	0.124955	0.0817125	0.147301	unaffected
FBgn0001123	Galphas	2949.01	-0.0681563	0.0536927	0.180167	0.286853	unaffected
FBgn0001124	Got1	2114.46	0.121616	0.0767431	0.0918608	0.162806	unaffected
FBgn0001125	Got2	2900.39	0.352091	0.05942	1.57879e-09	8.907e-09	unaffected
FBgn0001128	Gpdh1	490.865	0.275162	0.10336	0.0045295	0.0113042	unaffected
FBgn0001133	grau	642.461	-0.0911454	0.0842979	0.245819	0.370101	unaffected
FBgn0001134	Grd	7.81778	-0.126668	0.357475	0.529175	0.663193	unaffected
FBgn0001137	grk	70.7645	-0.489811	0.236592	0.00790341	0.0187225	unaffected
FBgn0001138	grn	661.328	2.50456	0.128835	2.35721e-84	1.69038e-82	up
FBgn0001139	gro	8668.9	0.228617	0.0754125	0.00163392	0.00440948	unaffected
FBgn0001142	Gs1	1171.3	-3.74654	0.533484	8.16946e-13	5.90275e-12	down
FBgn0001145	Gs2	382.923	-2.64672	0.312428	1.4993e-17	1.4821e-16	down
FBgn0001147	gsb-n	333.365	1.19892	0.11681	8.93502e-27	1.42661e-25	up
FBgn0001148	gsb	330.087	0.866015	0.138535	8.44937e-12	5.68762e-11	unaffected
FBgn0001149	GstD1	9593.89	-0.0461412	0.0901422	0.581969	0.708528	unaffected
FBgn0001150	gt	57.2579	0.181456	0.237244	0.308964	0.443583	unaffected
FBgn0001168	h	1972.79	-0.239425	0.123261	0.0326762	0.0668945	unaffected
FBgn0001169	H	3093.06	0.0764736	0.128388	0.506223	0.64241	unaffected
FBgn0001170	H2.0	43.8903	0.183271	0.295306	0.347156	0.485548	unaffected
FBgn0001174	halo	0.552346	0.0165884	1.11205	0.965471	0.983144	unaffected
FBgn0001179	hay	1089.54	0.260854	0.0643722	3.27219e-05	0.000115853	unaffected
FBgn0001185	her	966.379	-0.0591644	0.0796577	0.427169	0.568428	unaffected
FBgn0001186	Hex-A	2820.94	0.55571	0.0629771	2.06593e-19	2.28838e-18	unaffected
FBgn0001187	Hex-C	22.9853	-0.209138	0.297474	0.287242	0.418353	unaffected
FBgn0001189	hfw	1524.58	-0.0918444	0.066084	0.14078	0.233429	unaffected
FBgn0001197	His2Av	13442.7	0.749532	0.0945752	1.09822e-16	1.0353e-15	unaffected
FBgn0001202	hook	1040.17	-0.183378	0.0680649	0.00513871	0.0126867	unaffected
FBgn0001206	Hmr	981.587	0.19488	0.124994	0.0840054	0.150842	unaffected
FBgn0001208	Hn	17.5809	0.0588378	0.351987	0.765634	0.85318	unaffected
FBgn0001215	Hrb98DE	17146.1	-0.0461969	0.0750171	0.511899	0.647362	unaffected
FBgn0001216	Hsc70-1	2.72804	-0.143984	0.735445	0.628157	0.745948	unaffected
FBgn0001217	Hsc70-2	3.95134	0.493864	0.892359	0.164162	0.265113	unaffected
FBgn0001218	Hsc70-3	33829.7	-0.532639	0.159834	0.000163135	0.000520138	unaffected
FBgn0001220	Hsc70-5	6165.56	0.505304	0.0647113	1.44139e-15	1.26018e-14	unaffected
FBgn0001222	Hsf	2624.34	0.124602	0.0678838	0.0530854	0.102042	unaffected
FBgn0001224	Hsp23	49683.9	-1.61233	0.165596	3.05712e-23	4.12694e-22	down
FBgn0001225	Hsp26	14792.6	0.00900217	0.214654	0.957251	0.977407	unaffected
FBgn0001226	Hsp27	60999.1	-1.24976	0.174112	8.03673e-15	6.62043e-14	down
FBgn0001227	Hsp67Ba	1174.8	-1.62016	0.156837	8.27424e-26	1.272e-24	down
FBgn0001228	CG4456	2.64164	-2.6949	1.90161	0.00588187	0.0143276	down
FBgn0001229	Hsp67Bc	1931.66	-2.65515	0.366157	2.46458e-13	1.84412e-12	down
FBgn0001230	Hsp68	2410.81	-0.0357203	0.428686	0.864051	0.919017	unaffected
FBgn0001233	Hsp83	68165.9	0.408959	0.175046	0.00645365	0.0155736	unaffected
FBgn0001234	lncRNA:Hsromega	2346.99	-0.332323	0.116812	0.0021649	0.00570592	unaffected
FBgn0001235	hth	14643.5	-1.98194	0.306813	3.50727e-11	2.24864e-10	down
FBgn0001247	Ide	2061.31	0.362926	0.0681028	4.75964e-08	2.34039e-07	unaffected
FBgn0001248	Idh	14000.5	-0.149269	0.0966103	0.0953082	0.167977	unaffected
FBgn0001250	if	2252.75	-2.49689	0.149738	1.32676e-62	6.25848e-61	down
FBgn0001253	ImpE1	18133.2	-2.50027	0.311307	6.05689e-16	5.43718e-15	down
FBgn0001254	ImpE2	54556.2	-6.52296	0.492046	1.81793e-41	5.13741e-40	down
FBgn0001255	ImpE3	3500.02	-4.6238	0.536087	1.38608e-18	1.47223e-17	down
FBgn0001256	ImpL1	135.996	-4.49978	0.663007	2.63711e-12	1.82669e-11	down
FBgn0001257	ImpL2	2555.55	0.718555	0.115224	2.70384e-11	1.7553e-10	unaffected
FBgn0001258	Ldh	2306.47	5.05317	0.167352	4.53364e-201	2.24977e-198	up
FBgn0001259	in	834.747	-0.32435	0.0871189	0.000104271	0.000343125	unaffected
FBgn0001263	inaD	37.7269	-0.425523	0.354606	0.0554549	0.105891	unaffected
FBgn0001269	inv	1538.23	1.23567	0.0946735	6.39033e-41	1.78958e-39	up
FBgn0001276	ix	415.58	-0.197407	0.11335	0.0570926	0.108567	unaffected
FBgn0001280	janA	2033.75	0.170595	0.0868496	0.0365408	0.0737355	unaffected
FBgn0001281	janB	1.76598	-0.0887603	0.652157	0.744263	0.838813	unaffected
FBgn0001291	Jra	1199.66	-0.00709765	0.0891651	0.93197	0.963002	unaffected
FBgn0001296	kar	444.295	-1.2206	0.180344	1.3351e-13	1.01242e-12	down
FBgn0001297	kay	3016.36	0.977008	0.0805028	6.25698e-36	1.48705e-34	unaffected
FBgn0001301	kel	2617.49	-0.106367	0.0704175	0.1091	0.188352	unaffected
FBgn0001308	Khc	7840.4	0.00856001	0.055708	0.871612	0.924049	unaffected
FBgn0001311	kkv	8029.22	-1.15979	0.0974863	9.10005e-35	2.0452e-33	down
FBgn0001316	klar	17706.2	-0.310036	0.136659	0.0117811	0.0269015	unaffected
FBgn0001319	kn	7.21909	0.102298	0.41626	0.62367	0.742824	unaffected
FBgn0001320	kni	518.311	-0.968247	0.138802	3.41184e-14	2.69944e-13	unaffected
FBgn0001321	knk	578.154	-0.298026	0.112223	0.00429393	0.0107552	unaffected
FBgn0001323	knrl	380.684	-1.59297	0.165255	6.94735e-23	9.17878e-22	down
FBgn0001324	kto	3441.55	0.0576827	0.117971	0.589721	0.71516	unaffected
FBgn0001325	Kr	6.32421	0.100314	0.486294	0.65354	0.765538	unaffected
FBgn0001330	kz	883.943	0.610391	0.0780536	6.9424e-16	6.20515e-15	unaffected
FBgn0001341	Mybbp1A	2001.59	0.829554	0.0920865	5.41455e-21	6.54069e-20	unaffected
FBgn0001404	egh	1464.92	-0.104821	0.0855632	0.188346	0.297583	unaffected
FBgn0001491	l(1)10Bb	1078.51	0.210616	0.081757	0.00685542	0.0164472	unaffected
FBgn0001565	Hlc	2127.04	0.524681	0.0451672	7.69767e-32	1.54277e-30	unaffected
FBgn0001612	Grip91	1408.7	0.487002	0.0812418	5.54052e-10	3.25453e-09	unaffected
FBgn0001624	dlg1	5194.92	-0.0971149	0.131416	0.407656	0.547809	unaffected
FBgn0001941	ifc	1351.12	0.312206	0.0753731	1.9287e-05	7.03749e-05	unaffected
FBgn0001942	eIF4A	64356.6	0.341379	0.0754463	3.10546e-06	1.25616e-05	unaffected
FBgn0001961	Arpc1	4010.84	0.167217	0.0906999	0.0485852	0.0942973	unaffected
FBgn0001965	Sos	2662.45	-0.0264075	0.0986743	0.772253	0.857791	unaffected
FBgn0001970	Pgant35A	0.733333	0.00618516	0.87686	0.985433	0.994896	unaffected
FBgn0001977	CIAPIN1	1442.12	0.288048	0.0818457	0.000254723	0.000789037	unaffected
FBgn0001978	stc	2728.14	0.436097	0.0592937	6.81585e-14	5.26509e-13	unaffected
FBgn0001983	wor	8.27226	-0.234451	0.436943	0.291344	0.423035	unaffected
FBgn0001986	Mtr4	1764.49	0.562901	0.0527395	2.4492e-27	4.05672e-26	unaffected
FBgn0001987	Gli	7998.81	-0.77787	0.117457	1.3683e-12	9.70565e-12	unaffected
FBgn0001989	ND-B17	1284.24	0.122915	0.118314	0.250936	0.376116	unaffected
FBgn0001990	wek	540.267	0.309447	0.0838568	0.000124552	0.000405988	unaffected
FBgn0001991	Ca-alpha1D	55.0547	-4.68274	0.678998	1.07425e-12	7.69467e-12	down
FBgn0001992	Cyp303a1	28.4882	-0.140048	0.289833	0.46618	0.603951	unaffected
FBgn0001994	crp	6623.35	0.176816	0.105749	0.0693893	0.128407	unaffected
FBgn0001995	mRpL4	638.713	0.0908516	0.107805	0.356669	0.495613	unaffected
FBgn0002021	l(2)37Bb	526.561	0.336415	0.114549	0.00160258	0.00433057	unaffected
FBgn0002022	Catsup	2777.29	-0.153385	0.0871752	0.0601178	0.113488	unaffected
FBgn0002023	Lim3	223.683	-9.73116	1.17167	1.39726e-19	1.56447e-18	down
FBgn0002031	l(2)37Cc	4281.77	0.517006	0.0806793	3.39911e-11	2.18381e-10	unaffected
FBgn0002036	CG10561	157.076	-0.127415	0.162214	0.359688	0.498747	unaffected
FBgn0002044	swm	3729.48	-0.13675	0.064979	0.027588	0.0577259	unaffected
FBgn0002069	AspRS	1545.57	0.515122	0.0744909	1.09485e-12	7.83319e-12	unaffected
FBgn0002121	l(2)gl	8544.55	0.607902	0.143538	2.85773e-06	1.16011e-05	unaffected
FBgn0002174	CG5504	1143.08	1.0061	0.0862192	1.49394e-33	3.20101e-32	up
FBgn0002183	dre4	8264.33	0.525534	0.055392	5.29785e-22	6.72035e-21	unaffected
FBgn0002283	l(3)73Ah	895.986	0.0859052	0.0822639	0.262985	0.391198	unaffected
FBgn0002284	Prosbeta6	3950.77	0.378663	0.0745297	1.69433e-07	7.8257e-07	unaffected
FBgn0002306	sas	8378.99	0.233345	0.137377	0.056819	0.108129	unaffected
FBgn0002354	l(3)87Df	164.69	0.469371	0.161302	0.000941054	0.00265033	unaffected
FBgn0002413	dco	5771.44	-0.0433724	0.0505109	0.36453	0.503435	unaffected
FBgn0002431	hyd	7918.23	0.132074	0.160865	0.339296	0.477056	unaffected
FBgn0002441	l(3)mbt	1714.18	0.0411489	0.0924946	0.631842	0.748605	unaffected
FBgn0002466	sti	5295.87	0.819714	0.121133	3.72849e-13	2.75331e-12	unaffected
FBgn0002521	pho	2920.43	0.14742	0.0614174	0.0126127	0.0286424	unaffected
FBgn0002522	lab	220.703	-2.5122	0.242222	2.18296e-25	3.25503e-24	down
FBgn0002524	lace	1627.93	0.196807	0.0568093	0.000386826	0.00116451	unaffected
FBgn0002525	Lam	19660.6	0.39828	0.0471826	1.34047e-17	1.32826e-16	unaffected
FBgn0002526	LanA	11016.4	-0.0488525	0.122646	0.659018	0.770211	unaffected
FBgn0002531	Lcp1	137.343	-2.06256	1.9964	0.0165677	0.0366706	down
FBgn0002533	Lcp2	34.4392	-0.845757	1.53909	0.119739	0.203574	unaffected
FBgn0002534	Lcp3	0.686261	-0.11397	0.958709	0.750856	0.842615	unaffected
FBgn0002535	Lcp4	220.005	-3.56137	2.24289	0.00255662	0.00664656	down
FBgn0002542	lds	3339.37	0.620528	0.0705091	1.68422e-19	1.87226e-18	unaffected
FBgn0002543	robo2	2349.49	-0.212414	0.175025	0.150136	0.246537	unaffected
FBgn0002552	lin	1334.94	0.0538746	0.0585784	0.330345	0.467165	unaffected
FBgn0002561	l(1)sc	2.8752	-2.32182	1.70774	0.00772152	0.0183336	down
FBgn0002562	Lsp1alpha	412.569	-0.0317148	0.55104	0.895331	0.939798	unaffected
FBgn0002563	Lsp1beta	774.554	-0.0195664	0.507879	0.931716	0.963002	unaffected
FBgn0002564	Lsp1gamma	523.388	0.0343035	0.478011	0.876233	0.926677	unaffected
FBgn0002565	Lsp2	70.7239	-0.31485	0.642172	0.250627	0.375835	unaffected
FBgn0002566	lt	2067.83	0.163142	0.0655902	0.00966805	0.0225032	unaffected
FBgn0002567	Rab32	540.509	-4.33076	0.190739	1.09666e-114	1.36051e-112	down
FBgn0002570	Mal-A1	2.03457	-2.10705	1.95493	0.01493	0.0333974	down
FBgn0002573	sens	396.449	-8.13978	0.729796	7.16834e-31	1.40269e-29	down
FBgn0002576	lz	2041.56	-6.28242	0.213169	3.7802e-192	1.6749e-189	down
FBgn0002577	m	217.636	-4.62615	0.685858	3.20676e-12	2.21509e-11	down
FBgn0002578	Kaz-m1	2.23243	-0.35588	0.80059	0.265133	0.39378	unaffected
FBgn0002579	RpL36	41741.6	0.266681	0.114227	0.011494	0.0263235	unaffected
FBgn0002590	RpS5a	43135.2	0.494323	0.0940379	3.78138e-08	1.87873e-07	unaffected
FBgn0002592	E(spl)m2-BFM	2178.77	-2.62326	0.128844	2.42692e-92	1.94247e-90	down
FBgn0002593	RpLP1	46005.8	0.366847	0.0887893	1.65792e-05	6.10875e-05	unaffected
FBgn0002609	E(spl)m3-HLH	1804.3	-1.12743	0.127205	5.82506e-21	7.00928e-20	down
FBgn0002622	RpS3	42048.6	0.350979	0.0951378	0.000108051	0.000355	unaffected
FBgn0002626	RpL32	32218.9	0.322562	0.10414	0.00100429	0.00281628	unaffected
FBgn0002629	E(spl)m4-BFM	2359.17	-6.64003	0.202605	5.7717e-237	3.76861e-234	down
FBgn0002631	E(spl)m5-HLH	119.295	-5.62098	0.542749	3.83875e-26	5.96787e-25	down
FBgn0002632	E(spl)m6-BFM	20.3198	0.506997	0.346935	0.0243002	0.0516567	unaffected
FBgn0002633	E(spl)m7-HLH	1102.39	-3.9629	0.146466	1.1007e-161	3.03451e-159	down
FBgn0002638	Rcc1	4061.1	0.744499	0.0644331	3.54674e-32	7.18969e-31	unaffected
FBgn0002641	mal	849.877	0.365022	0.0797462	2.216e-06	9.10622e-06	unaffected
FBgn0002643	mam	6729.94	-0.596687	0.161861	2.97482e-05	0.000105716	unaffected
FBgn0002645	Map205	10642.2	0.405347	0.101549	2.54783e-05	9.14065e-05	unaffected
FBgn0002673	twe	197.467	1.04322	0.140764	1.05978e-15	9.35107e-15	up
FBgn0002707	mei-9	747.68	0.322619	0.0747318	8.61684e-06	3.29432e-05	unaffected
FBgn0002709	mei-218	93.0302	0.142432	0.172985	0.329279	0.465956	unaffected
FBgn0002715	mei-S332	462.827	0.404933	0.119114	0.000253749	0.000786217	unaffected
FBgn0002716	mei-W68	23.1871	-0.0813386	0.260993	0.659044	0.770211	unaffected
FBgn0002719	Men	1271.78	0.647497	0.149601	1.44822e-06	6.11524e-06	unaffected
FBgn0002723	Met	608.669	-0.117857	0.0949972	0.179743	0.286398	unaffected
FBgn0002732	E(spl)malpha-BFM	3620.44	-1.73036	0.108195	5.17541e-58	2.24497e-56	down
FBgn0002733	E(spl)mbeta-HLH	2025.94	-0.141245	0.117651	0.185137	0.293372	unaffected
FBgn0002734	E(spl)mdelta-HLH	1391.98	-4.459	0.145003	2.98773e-208	1.54441e-205	down
FBgn0002735	E(spl)mgamma-HLH	1778.85	-3.94031	0.137423	2.91399e-181	1.12972e-178	down
FBgn0002736	mago	1956.99	0.451652	0.0891178	1.29324e-07	6.03381e-07	unaffected
FBgn0002772	Mlc1	222.843	-1.85737	0.561909	4.39511e-05	0.000153076	down
FBgn0002773	Mlc2	887.227	-0.940219	0.537492	0.00319857	0.00818343	unaffected
FBgn0002774	mle	3070.53	-0.232717	0.0665878	0.000321171	0.000978258	unaffected
FBgn0002775	msl-3	727.864	0.148072	0.0865354	0.0674293	0.125435	unaffected
FBgn0002778	mnd	1430.1	1.59983	0.233886	6.71775e-13	4.88514e-12	up
FBgn0002780	mod	12991.9	0.79926	0.0901897	2.57826e-20	3.00902e-19	unaffected
FBgn0002781	mod(mdg4)	12447.7	0.182785	0.0411372	6.6945e-06	2.58648e-05	unaffected
FBgn0002783	mor	9475.27	0.166949	0.0534579	0.00136413	0.00373751	unaffected
FBgn0002787	Rpn8	5437.88	-0.0399761	0.0689004	0.538139	0.670835	unaffected
FBgn0002789	Mp20	437.847	-2.82395	0.272704	2.34095e-25	3.47806e-24	down
FBgn0002791	mr	1126.8	0.108207	0.0720836	0.110933	0.191065	unaffected
FBgn0002838	ms(3)K81	1.81376	-0.325874	0.76565	0.289994	0.42152	unaffected
FBgn0002842	sa	0.740065	0.505546	1.25765	0.255975	0.382651	unaffected
FBgn0002862	Mst87F	1.50019	-0.494017	1.02443	0.20584	0.320327	unaffected
FBgn0002868	MtnA	311.578	-2.48891	0.261754	1.2579e-21	1.57155e-20	down
FBgn0002869	MtnB	43.3485	-5.34847	0.793526	1.84863e-12	1.29938e-11	down
FBgn0002872	mu2	1220.41	0.583634	0.122222	2.68133e-07	1.21581e-06	unaffected
FBgn0002873	mud	4.0306	0.572741	0.795973	0.0915395	0.16242	unaffected
FBgn0002878	mus101	970.796	0.579749	0.0987224	6.73552e-10	3.92121e-09	unaffected
FBgn0002887	mus201	655.692	0.446301	0.103638	5.36863e-06	2.10171e-05	unaffected
FBgn0002891	PolZ1	663.095	0.438732	0.14599	0.000819398	0.00233527	unaffected
FBgn0002899	mus301	557.813	0.894925	0.103212	6.91118e-20	7.87329e-19	unaffected
FBgn0002901	mus304	369.772	-0.100715	0.101955	0.282338	0.413101	unaffected
FBgn0002905	PolQ	1133.42	0.412569	0.127545	0.000436301	0.00130083	unaffected
FBgn0002906	Blm	810.705	0.484611	0.1095	2.55606e-06	1.04345e-05	unaffected
FBgn0002917	na	463.958	-6.75257	0.451317	4.69322e-52	1.74847e-50	down
FBgn0002921	Atpalpha	16164.2	-0.666231	0.0826846	6.99432e-17	6.69017e-16	unaffected
FBgn0002924	ncd	2962.56	0.734675	0.0916058	5.71999e-17	5.49243e-16	unaffected
FBgn0002926	ndl	5.75594	-4.76114	1.32782	2.744e-05	9.79474e-05	down
FBgn0002930	nec	19.1621	-0.996231	0.605363	0.00406238	0.0102144	unaffected
FBgn0002931	net	573.483	-0.379019	0.155682	0.00576403	0.0140599	unaffected
FBgn0002932	neur	979.196	-1.42645	0.101268	2.16915e-46	7.02625e-45	down
FBgn0002937	ninaB	82.7265	-8.45654	1.18612	6.19664e-15	5.15597e-14	down
FBgn0002938	ninaC	38.2469	-3.08399	0.494178	2.19892e-10	1.33987e-09	down
FBgn0002939	ninaD	0.493309	0.0123935	1.16495	0.974492	0.988031	unaffected
FBgn0002940	ninaE	0.61626	-0.251204	1.14661	0.529643	0.663578	unaffected
FBgn0002941	slou	0.996149	0.849211	1.67853	0.123997	0.209407	unaffected
FBgn0002945	nkd	5694.63	0.18388	0.125221	0.103174	0.179899	unaffected
FBgn0002948	nod	771.253	0.231083	0.0959487	0.0104177	0.024063	unaffected
FBgn0002962	nos	3.14251	-0.334964	0.671025	0.236481	0.358521	unaffected
FBgn0002973	numb	4758.49	-1.08118	0.0598526	3.88208e-75	2.24005e-73	down
FBgn0002985	odd	848.49	-0.425123	0.111326	4.70909e-05	0.000163369	unaffected
FBgn0002989	okr	365.264	0.472982	0.104705	1.77821e-06	7.40284e-06	unaffected
FBgn0003002	opa	730.561	-2.7666	0.119223	2.4617e-119	3.31955e-117	down
FBgn0003008	or	612.694	-0.0372954	0.106116	0.701862	0.806157	unaffected
FBgn0003009	ord	4.31284	3.17805	1.05641	0.000211334	0.000662408	up
FBgn0003011	ort	1.58994	0.430782	0.898839	0.220354	0.338247	unaffected
FBgn0003015	osk	0.556277	-0.189544	1.15401	0.63163	0.748512	unaffected
FBgn0003016	osp	1929.84	-0.717726	0.140514	1.95283e-08	9.93718e-08	unaffected
FBgn0003023	otu	3.85123	0.0662903	0.504307	0.770843	0.857137	unaffected
FBgn0003028	ovo	3865.46	-0.545698	0.127225	3.33404e-06	1.34249e-05	unaffected
FBgn0003041	pbl	3143.95	0.426578	0.0859248	2.50008e-07	1.1382e-06	unaffected
FBgn0003042	Pc	672.334	-0.0896792	0.0826603	0.244747	0.368829	unaffected
FBgn0003044	Pcl	2663.58	0.258008	0.101153	0.00655114	0.0157843	unaffected
FBgn0003046	Pcp	75.7949	-3.10212	0.629751	3.3543e-07	1.50392e-06	down
FBgn0003048	pcx	2426.34	0.0474725	0.159587	0.729886	0.827466	unaffected
FBgn0003053	peb	4560.73	0.659527	0.155974	2.08086e-06	8.57931e-06	unaffected
FBgn0003060	CG9757	1.88775	-0.568824	1.31324	0.219234	0.336862	unaffected
FBgn0003062	Fib	6193.78	0.997438	0.0859965	3.54343e-33	7.50167e-32	unaffected
FBgn0003065	CG2150	29.5661	-5.56367	1.16611	1.51754e-07	7.04587e-07	down
FBgn0003068	per	23.8779	-1.96943	0.615813	7.12155e-05	0.000239951	down
FBgn0003071	Pfk	2581.01	0.7204	0.0715738	4.79378e-25	6.98844e-24	unaffected
FBgn0003074	Pgi	2412.42	0.426473	0.0629235	4.54488e-12	3.11513e-11	unaffected
FBgn0003076	Pgm1	468.197	0.31019	0.132092	0.00959307	0.022337	unaffected
FBgn0003079	Raf	1317.99	-0.19454	0.0592075	0.000739817	0.00212704	unaffected
FBgn0003082	phr	1242.75	0.622979	0.0656612	2.88548e-22	3.71726e-21	unaffected
FBgn0003086	Pig1	56.8316	1.89162	2.06498	0.0224128	0.0480895	up
FBgn0003087	pim	745.497	0.0518513	0.0887114	0.529847	0.663719	unaffected
FBgn0003089	pip	533.162	-4.00583	0.216415	5.77227e-77	3.49321e-75	down
FBgn0003090	pk	4133.06	-1.84719	0.158036	6.6916e-32	1.3433e-30	down
FBgn0003091	Pkc53E	15.7914	-2.03871	0.67695	0.000130404	0.000423394	down
FBgn0003093	Pkc98E	2314.65	-0.111195	0.165687	0.431538	0.572278	unaffected
FBgn0003116	pn	184.777	0.0388731	0.13412	0.745034	0.839044	unaffected
FBgn0003117	pnr	909.976	-0.0895681	0.148896	0.491143	0.627886	unaffected
FBgn0003118	pnt	2411.42	-0.752568	0.152757	3.90724e-08	1.93893e-07	unaffected
FBgn0003124	polo	8110.94	0.4334	0.063225	2.5703e-12	1.7814e-11	unaffected
FBgn0003129	Poxm	36.9005	0.884724	0.341914	0.000283443	0.000871257	unaffected
FBgn0003130	Poxn	27.5813	1.34231	0.518221	0.000203401	0.000639645	up
FBgn0003134	Pp1alpha-96A	1510.34	0.150786	0.0693072	0.0225867	0.0484208	unaffected
FBgn0003137	Ppn	12637.1	1.50968	0.141808	1.42866e-27	2.39512e-26	up
FBgn0003139	PpV	1509.92	0.305526	0.0692005	5.82539e-06	2.26622e-05	unaffected
FBgn0003141	pr	923.222	0.162266	0.0824971	0.0368761	0.0742309	unaffected
FBgn0003145	prd	1.22165	1.63649	2.04691	0.0327356	0.0670051	unaffected
FBgn0003149	Prm	280.948	-2.09777	0.529659	8.01432e-06	3.07724e-05	down
FBgn0003159	CG2841	223.178	-3.05895	0.273125	2.20333e-29	3.99044e-28	down
FBgn0003162	Pu	309.038	-2.18885	0.277836	1.9309e-15	1.66816e-14	down
FBgn0003165	pum	6864.96	-0.355673	0.155499	0.00935916	0.0218621	unaffected
FBgn0003169	put	3220.58	0.00112012	0.0428069	0.978107	0.990886	unaffected
FBgn0003174	pwn	2190.61	-0.562714	0.140113	9.78333e-06	3.7088e-05	unaffected
FBgn0003175	px	2781.57	-0.00700331	0.0995367	0.939336	0.967087	unaffected
FBgn0003187	qua	763.58	-9.28094	0.727923	1.22961e-39	3.33068e-38	down
FBgn0003189	r	4671.14	0.798534	0.105051	9.68722e-16	8.56591e-15	unaffected
FBgn0003204	ras	4762.09	0.430928	0.0502569	3.65823e-18	3.78832e-17	unaffected
FBgn0003205	Ras85D	5564.58	0.00505234	0.0428738	0.90162	0.943764	unaffected
FBgn0003206	Ras64B	1264.11	0.155891	0.0755084	0.029503	0.0612269	unaffected
FBgn0003209	raw	1570.52	0.547217	0.0942506	1.2269e-09	6.99168e-09	unaffected
FBgn0003210	rb	2879.01	-0.0417255	0.0492859	0.371417	0.510842	unaffected
FBgn0003218	rdgB	471.578	-1.31493	0.136484	9.65928e-24	1.33296e-22	down
FBgn0003227	rec	514.449	0.307039	0.106683	0.00213889	0.00563975	unaffected
FBgn0003231	ref(2)P	2356.35	-0.0360263	0.0691924	0.580749	0.707599	unaffected
FBgn0003250	Rh4	3.09147	-0.224163	0.629616	0.398669	0.53912	unaffected
FBgn0003254	rib	2.62629	0.198754	0.503196	0.392154	0.532341	unaffected
FBgn0003255	rk	126.803	-2.89753	0.274545	2.80263e-26	4.38455e-25	down
FBgn0003256	rl	2058.79	0.0853288	0.0818972	0.264184	0.392652	unaffected
FBgn0003257	r-l	1571.51	0.684552	0.0645777	2.36532e-27	3.92302e-26	unaffected
FBgn0003261	Rm62	44362.2	0.578689	0.0626289	4.01297e-21	4.87132e-20	unaffected
FBgn0003267	ro	293.557	-5.22284	0.332679	2.15917e-56	8.98883e-55	down
FBgn0003268	rod	2694.28	0.586298	0.123711	3.14607e-07	1.41362e-06	unaffected
FBgn0003274	RpLP2	52516.6	0.298919	0.113641	0.00460503	0.0114788	unaffected
FBgn0003275	RpII18	2431.56	0.263331	0.102404	0.00608472	0.0147643	unaffected
FBgn0003277	RpII215	6951.59	0.0815024	0.0947299	0.352113	0.490711	unaffected
FBgn0003278	RpI135	1268.82	0.504546	0.0906722	6.43742e-09	3.44235e-08	unaffected
FBgn0003279	RpL4	73054.9	0.401876	0.0831093	5.38682e-07	2.37572e-06	unaffected
FBgn0003285	rst	4170.49	-5.43654	0.126413	0	0	down
FBgn0003292	rt	1101.65	-0.802423	0.168458	6.32373e-08	3.05737e-07	unaffected
FBgn0003295	ru	2082.01	-9.30974	0.457308	1.77304e-94	1.47626e-92	down
FBgn0003300	run	233.418	-6.52196	0.522043	3.57698e-37	9.05633e-36	down
FBgn0003301	rut	2045.23	-0.0935711	0.150972	0.476848	0.614116	unaffected
FBgn0003302	rux	414.51	-0.0740653	0.103566	0.436119	0.576504	unaffected
FBgn0003308	ry	135.971	-3.29671	0.371939	3.73152e-19	4.0859e-18	down
FBgn0003310	S	3152.86	-0.440804	0.0700232	1.06208e-10	6.60458e-10	unaffected
FBgn0003312	sad	726.305	-0.416546	0.708558	0.164716	0.265833	unaffected
FBgn0003317	sax	1687.78	0.0747468	0.05732	0.168223	0.270509	unaffected
FBgn0003319	Sb	1141.83	-5.05857	0.25553	5.19306e-88	3.92836e-86	down
FBgn0003321	sbr	2280.94	0.112829	0.0862717	0.160223	0.260071	unaffected
FBgn0003326	sca	2456.96	-4.23533	0.188956	8.34054e-112	9.85454e-110	down
FBgn0003330	Sce	1153.67	-0.0211549	0.0773672	0.771076	0.857257	unaffected
FBgn0003334	Scm	1971.41	0.206705	0.0664382	0.00131539	0.00361273	unaffected
FBgn0003339	Scr	620.282	3.45987	0.220881	1.20326e-55	4.94292e-54	up
FBgn0003345	sd	6790.09	0.228645	0.109176	0.0234889	0.0501123	unaffected
FBgn0003346	RanGAP	3971.96	0.708151	0.0645047	3.2561e-29	5.82904e-28	unaffected
FBgn0003353	sei	506.016	-0.18637	0.119426	0.0855116	0.152994	unaffected
FBgn0003357	Jon99Ciii	0.532213	-0.0633535	1.28817	0.870497	0.923261	unaffected
FBgn0003360	sesB	29563.4	0.378899	0.0816722	1.55781e-06	6.54904e-06	unaffected
FBgn0003366	sev	5028.6	-6.53519	0.393023	1.93042e-63	9.28245e-62	down
FBgn0003371	sgg	5193.84	0.375352	0.134778	0.00218049	0.00574335	unaffected
FBgn0003372	Sgs1	10.3593	0.0455483	0.598523	0.858604	0.914713	unaffected
FBgn0003373	Sgs3	550.953	0.379474	0.817491	0.243642	0.367514	unaffected
FBgn0003374	Sgs4	370.244	0.263592	0.706298	0.361081	0.500343	unaffected
FBgn0003375	Sgs5	275.597	0.520158	0.922134	0.154692	0.252548	unaffected
FBgn0003377	Sgs7	440.488	0.299422	0.731287	0.313455	0.448733	unaffected
FBgn0003378	Sgs8	148.856	0.21889	0.646151	0.417726	0.557982	unaffected
FBgn0003380	Sh	72.6717	-4.28193	0.504054	5.43295e-18	5.53375e-17	down
FBgn0003382	sha	58.7762	4.97655	0.439917	1.92695e-30	3.69486e-29	up
FBgn0003386	Shaw	75.8864	-5.19275	0.573369	1.87923e-20	2.20565e-19	down
FBgn0003388	shd	24.615	-0.165174	0.293798	0.394298	0.534433	unaffected
FBgn0003390	shf	3084.18	-3.11166	0.0825938	0	0	down
FBgn0003391	shg	12883.6	-0.617719	0.0901741	9.15172e-13	6.60095e-12	unaffected
FBgn0003392	shi	4614.42	-0.108326	0.0773446	0.135261	0.225665	unaffected
FBgn0003396	shn	2888.49	-0.0729576	0.186926	0.636039	0.752426	unaffected
FBgn0003401	shu	332.655	1.22788	0.142064	5.52611e-20	6.32444e-19	up
FBgn0003410	sina	2303.64	-0.0232438	0.0543917	0.652645	0.764779	unaffected
FBgn0003415	skd	4629.89	-0.140612	0.161412	0.310288	0.445073	unaffected
FBgn0003416	sl	1208.27	0.0741606	0.097428	0.409537	0.549742	unaffected
FBgn0003423	slgA	3368.64	-0.175712	0.0799014	0.0203585	0.0441553	unaffected
FBgn0003429	slo	15.2195	-2.55298	0.910095	0.000308443	0.000941572	down
FBgn0003430	slp1	405.132	-5.27614	0.25411	1.26957e-96	1.10918e-94	down
FBgn0003435	sm	1207.73	-3.0608	0.464297	2.24137e-11	1.46427e-10	down
FBgn0003444	smo	2047.79	0.369185	0.0727905	1.84413e-07	8.49229e-07	unaffected
FBgn0003447	sn	7235.19	-0.165515	0.0817673	0.0319818	0.065668	unaffected
FBgn0003448	sna	3.32976	-0.816817	1.05325	0.0621333	0.11688	unaffected
FBgn0003449	snf	2178.77	0.122095	0.0855861	0.126157	0.212591	unaffected
FBgn0003459	stwl	869.613	0.205839	0.1325	0.0825759	0.148706	unaffected
FBgn0003460	so	2482.92	-4.08945	0.115428	2.00071e-275	1.5513e-272	down
FBgn0003462	Sod1	5193.97	-0.4047	0.126627	0.000516243	0.00152343	unaffected
FBgn0003463	sog	2249.07	-1.94282	0.156833	1.73191e-35	4.03874e-34	down
FBgn0003464	sol	3708.41	0.251495	0.120562	0.0224905	0.0482312	unaffected
FBgn0003475	spir	533.949	-0.688847	0.195109	2.9421e-05	0.000104614	unaffected
FBgn0003479	spn-A	544.739	0.108158	0.0886758	0.189285	0.298761	unaffected
FBgn0003480	spn-B	73.3971	0.711055	0.247133	0.000245712	0.00076284	unaffected
FBgn0003482	spn-D	44.5613	0.867429	0.278348	4.98113e-05	0.000172325	unaffected
FBgn0003483	spn-E	294.705	-0.178927	0.110284	0.0766406	0.139496	unaffected
FBgn0003486	spo	0.842595	-0.641625	1.33725	0.179427	0.286004	unaffected
FBgn0003495	spz	172.524	-1.61843	0.200992	9.79129e-17	9.2655e-16	down
FBgn0003499	sr	272.508	-1.6589	0.160578	1.02414e-25	1.56472e-24	down
FBgn0003502	Btk29A	4985.4	-0.0949806	0.0740209	0.171602	0.275223	unaffected
FBgn0003507	srp	496.651	-2.94531	0.235433	3.71898e-36	8.95876e-35	down
FBgn0003512	Sry-delta	1249.21	0.0346168	0.109372	0.729536	0.827296	unaffected
FBgn0003513	ss	1187.37	-1.44218	0.148943	1.56276e-23	2.13051e-22	down
FBgn0003514	sqh	6335.48	0.466631	0.0787938	9.59944e-10	5.51856e-09	unaffected
FBgn0003515	st	40.0324	-2.68775	0.537273	2.27321e-07	1.0393e-06	down
FBgn0003517	sta	65306.7	0.337162	0.0976189	0.000275889	0.000849298	unaffected
FBgn0003520	stau	3270.09	-0.200837	0.111457	0.049634	0.0961222	unaffected
FBgn0003525	stg	6110.33	-0.255884	0.0989625	0.00596796	0.0145259	unaffected
FBgn0003527	stil	5.01208	-0.166659	0.398886	0.427297	0.568538	unaffected
FBgn0003545	sub	1094.71	0.916926	0.088708	6.51582e-27	1.05117e-25	unaffected
FBgn0003557	Su(dx)	2260.13	-0.0966554	0.0733627	0.160691	0.26066	unaffected
FBgn0003559	su(f)	2229.53	0.188091	0.0720692	0.00651791	0.0157195	unaffected
FBgn0003567	su(Hw)	3775.22	0.314026	0.0647163	6.92779e-07	3.02308e-06	unaffected
FBgn0003575	su(sable)	2688.71	-0.264631	0.0825336	0.00083283	0.00237083	unaffected
FBgn0003598	Su(var)3-7	2776.51	-0.101961	0.0652723	0.098702	0.173	unaffected
FBgn0003607	Su(var)205	9372.41	0.285874	0.0841107	0.000398892	0.00119741	unaffected
FBgn0003612	Su(var)2-10	3726.82	0.248543	0.0761118	0.000707272	0.00203819	unaffected
FBgn0003638	su(w[a])	7185.3	0.0131411	0.122645	0.905609	0.946502	unaffected
FBgn0003651	svp	761.453	-4.38806	0.203358	7.65831e-104	7.72431e-102	down
FBgn0003654	sw	1282.22	-0.00626794	0.0802426	0.933674	0.963737	unaffected
FBgn0003656	sws	1717.82	0.219767	0.101316	0.0199666	0.043414	unaffected
FBgn0003660	Syb	5654.75	0.242328	0.0721838	0.000519398	0.00153238	unaffected
FBgn0003676	CCT1	11326.2	0.508527	0.0605853	1.15795e-17	1.15109e-16	unaffected
FBgn0003687	Tbp	729.24	0.216649	0.0955195	0.015636	0.0348322	unaffected
FBgn0003701	thr	942.459	0.600288	0.113272	1.57832e-08	8.12135e-08	unaffected
FBgn0003710	tipE	93.1458	-5.6392	0.521162	2.67251e-28	4.6113e-27	down
FBgn0003714	tko	1133.03	0.543381	0.130445	5.82507e-06	2.26622e-05	unaffected
FBgn0003716	tkv	7689.43	-0.547447	0.0541522	9.91157e-25	1.42154e-23	unaffected
FBgn0003719	tld	852.41	0.989857	0.171969	9.71939e-11	6.06228e-10	unaffected
FBgn0003720	tll	74.625	-5.40535	1.17066	3.58688e-07	1.60298e-06	down
FBgn0003721	Tm1	14870.2	0.0443196	0.0720095	0.512888	0.648414	unaffected
FBgn0003731	Egfr	7482.89	-1.40412	0.0885316	4.78659e-58	2.08359e-56	down
FBgn0003733	tor	19.7385	-0.534198	0.541395	0.0522596	0.100657	unaffected
FBgn0003741	tra	606.245	0.142103	0.0940327	0.103345	0.18007	unaffected
FBgn0003742	tra2	1182.61	0.253965	0.0728499	0.00031582	0.000962432	unaffected
FBgn0003744	trc	2388.23	-0.133652	0.0630993	0.0267998	0.0562759	unaffected
FBgn0003747	Gr5a	0.989788	-0.104972	0.754963	0.729749	0.827415	unaffected
FBgn0003748	Treh	1268.83	-0.123309	0.0650258	0.0462746	0.0904779	unaffected
FBgn0003751	trk	10.6656	-0.166776	0.321252	0.401434	0.541915	unaffected
FBgn0003861	trp	1.00269	-0.0470247	0.84761	0.887045	0.93458	unaffected
FBgn0003862	trx	4930.45	-0.206121	0.233318	0.244766	0.368829	unaffected
FBgn0003863	alphaTry	10.9178	-0.0542123	1.42748	0.881508	0.930643	unaffected
FBgn0003866	tsh	2300.83	-1.17626	0.124897	3.7571e-23	5.04443e-22	down
FBgn0003867	tsl	1399.54	0.233227	0.064967	0.000224404	0.000700543	unaffected
FBgn0003870	ttk	5869.03	-0.661927	0.0917324	4.92717e-14	3.84443e-13	unaffected
FBgn0003882	tub	1471.79	0.141128	0.0665489	0.0263276	0.055397	unaffected
FBgn0003884	alphaTub84B	101346	-0.0446955	0.0668999	0.478551	0.615605	unaffected
FBgn0003885	alphaTub84D	6209.29	0.438083	0.0627342	1.01702e-12	7.30583e-12	unaffected
FBgn0003886	alphaTub85E	105.009	-4.12506	0.477066	1.6126e-18	1.70553e-17	down
FBgn0003888	betaTub60D	21284.4	-0.396507	0.0739924	3.51756e-08	1.75468e-07	unaffected
FBgn0003889	betaTub85D	0.725021	0.14929	1.01795	0.688386	0.79406	unaffected
FBgn0003890	betaTub97EF	1703.7	-4.70569	0.213297	1.56746e-108	1.75188e-106	down
FBgn0003891	tud	8464.37	-0.0538007	0.140627	0.665117	0.775366	unaffected
FBgn0003892	ptc	7068.38	0.553935	0.104197	1.93249e-08	9.84173e-08	unaffected
FBgn0003896	tup	876.649	1.98086	0.0904182	1.44489e-106	1.54529e-104	up
FBgn0003900	twi	119.195	-0.987244	0.25531	1.67307e-06	6.99567e-06	unaffected
FBgn0003930	snRNA:U4:39B	4.26927	-0.280029	0.685867	0.323171	0.459304	unaffected
FBgn0003941	RpL40	27203.9	0.307124	0.0894669	0.000330325	0.00100491	unaffected
FBgn0003942	RpS27A	49684.7	0.375476	0.0904614	1.47451e-05	5.47688e-05	unaffected
FBgn0003943	Ubi-p63E	14957	-0.304558	0.100433	0.00132104	0.00362664	unaffected
FBgn0003944	Ubx	171.849	7.61695	0.473942	6.85594e-60	3.05953e-58	up
FBgn0003950	unc	103.867	1.02782	0.176291	5.53775e-11	3.50875e-10	up
FBgn0003963	ush	1036.2	0.48329	0.119463	1.37605e-05	5.1219e-05	unaffected
FBgn0003964	usp	1857.32	-0.214371	0.0603165	0.000267358	0.000824469	unaffected
FBgn0003965	v	35.8566	-5.97125	0.808573	1.03795e-14	8.46599e-14	down
FBgn0003969	vap	3765.36	-0.169918	0.0670535	0.00837672	0.0197419	unaffected
FBgn0003975	vg	437.412	5.22433	0.236579	6.58129e-109	7.42249e-107	up
FBgn0003977	vir	2315.38	0.0639014	0.090367	0.446292	0.586949	unaffected
FBgn0003978	vls	798.967	0.553354	0.0913789	2.59406e-10	1.56679e-09	unaffected
FBgn0003983	Vm34Ca	5.38143	0.233942	0.489141	0.313433	0.448733	unaffected
FBgn0003984	vn	617.191	1.08847	0.194947	2.21605e-10	1.34832e-09	up
FBgn0003996	w	3270.02	0.720366	0.0866381	5.55714e-18	5.64635e-17	unaffected
FBgn0003997	hid	2314.42	-0.488813	0.151988	0.000313722	0.000956508	unaffected
FBgn0004003	wbl	2449.31	-2.15696	0.359503	7.85926e-10	4.54979e-09	down
FBgn0004034	y	219.371	-3.67936	0.197752	1.16215e-77	7.2816e-76	down
FBgn0004045	Yp1	2.71258	0.0752445	0.558182	0.756956	0.84701	unaffected
FBgn0004047	Yp3	3.89228	0.0434481	0.456848	0.839889	0.901355	unaffected
FBgn0004049	yrt	2789.39	0.112509	0.0981622	0.213833	0.330281	unaffected
FBgn0004050	z	2489.85	0.319471	0.0772364	1.9323e-05	7.04338e-05	unaffected
FBgn0004052	Z600	4.18049	-3.94518	1.48396	0.000362773	0.00109583	down
FBgn0004055	uzip	2051.54	-0.161634	0.0805642	0.0336233	0.068562	unaffected
FBgn0004057	Zw	694.81	0.929916	0.130218	1.25053e-14	1.01532e-13	unaffected
FBgn0004066	Prosalpha4	5791.3	0.0652372	0.0932091	0.449969	0.589971	unaffected
FBgn0004087	Dhfr	782.852	0.29322	0.129565	0.0126889	0.0287996	unaffected
FBgn0004101	bs	610.44	0.286448	0.0795529	0.000188437	0.00059606	unaffected
FBgn0004102	oc	1302.93	-1.71576	0.123862	3.96359e-44	1.18488e-42	down
FBgn0004103	Pp1-87B	12123.4	0.121037	0.0487123	0.0104295	0.0240858	unaffected
FBgn0004106	Cdk1	2992.35	0.40361	0.0853988	9.18335e-07	3.95448e-06	unaffected
FBgn0004107	Cdk2	1216.84	0.592529	0.0790886	1.00028e-14	8.17484e-14	unaffected
FBgn0004108	Nrt	7750.03	-3.76852	0.0917663	0	0	down
FBgn0004110	tin	31.666	6.00164	0.591463	2.37547e-25	3.52513e-24	up
FBgn0004117	Tm2	409.363	-2.32639	0.412982	7.51401e-09	3.99566e-08	down
FBgn0004118	nAChRbeta2	11.7824	-1.34787	1.30652	0.0227728	0.0487691	down
FBgn0004132	boca	1607.52	-0.362963	0.1157	0.000754621	0.00216508	unaffected
FBgn0004133	blow	5177.24	1.0871	0.0575718	1.00174e-81	6.79102e-80	up
FBgn0004167	kst	13175	-0.401915	0.249251	0.0324285	0.0664863	unaffected
FBgn0004168	5-HT1A	9.33408	-0.0181952	0.345463	0.925966	0.959728	unaffected
FBgn0004169	up	716.756	-2.14982	0.471498	9.5112e-07	4.08715e-06	down
FBgn0004170	sc	511.836	-4.64244	0.199397	1.48615e-120	2.07159e-118	down
FBgn0004177	mts	16981.6	0.151259	0.0446397	0.00055571	0.00163175	unaffected
FBgn0004179	Csp	4258.99	0.120759	0.0672725	0.0584492	0.110722	unaffected
FBgn0004183	snRNA:U1:82Eb	0.623238	-0.0959597	1.04816	0.79861	0.875149	unaffected
FBgn0004186	snRNA:U1:95Cb	0.715851	-0.1879	0.961721	0.602624	0.726328	unaffected
FBgn0004192	snRNA:U2:34ABb	0.537864	-0.243342	1.37791	0.545889	0.677298	unaffected
FBgn0004197	Ser	3698.45	0.137719	0.114281	0.184947	0.293145	unaffected
FBgn0004198	ct	2535.31	0.0271002	0.222303	0.874219	0.925389	unaffected
FBgn0004227	nonA	7911.88	-0.163707	0.0820995	0.034493	0.0701248	unaffected
FBgn0004228	mex1	5.23331	-1.86024	1.20581	0.00529956	0.0130268	down
FBgn0004237	Hrb87F	14050.4	0.23356	0.0414534	1.22816e-08	6.3858e-08	unaffected
FBgn0004240	DptA	2.29244	-0.249584	0.868919	0.458482	0.597534	unaffected
FBgn0004242	Syt1	409.884	-4.91292	0.33502	1.95916e-49	6.88538e-48	down
FBgn0004244	Rdl	56.9741	-3.90314	0.661861	1.23156e-09	7.01283e-09	down
FBgn0004359	T48	1043.94	-1.17922	0.080996	3.95172e-50	1.42515e-48	down
FBgn0004360	Wnt2	745.775	-2.16135	0.141104	4.06469e-53	1.56604e-51	down
FBgn0004362	HmgD	33624.8	0.529812	0.0877583	3.34616e-10	2.00253e-09	unaffected
FBgn0004363	porin	15613.7	0.33112	0.0779619	1.14334e-05	4.29306e-05	unaffected
FBgn0004367	mei-41	794.121	0.187468	0.122328	0.0902108	0.160429	unaffected
FBgn0004368	Ptp4E	2159.57	-0.00494555	0.12083	0.963945	0.982153	unaffected
FBgn0004369	Ptp99A	1862.15	-0.0938277	0.141186	0.451303	0.591284	unaffected
FBgn0004370	Ptp10D	3994.87	0.291059	0.145579	0.0242474	0.0515532	unaffected
FBgn0004373	fwd	3943.07	-0.205556	0.12771	0.0738175	0.135031	unaffected
FBgn0004374	neb	946.566	0.549348	0.0988467	5.15568e-09	2.78214e-08	unaffected
FBgn0004378	Klp61F	3511.7	0.559351	0.112667	1.20418e-07	5.63524e-07	unaffected
FBgn0004379	Klp67A	1764.23	0.646695	0.0984934	5.25299e-12	3.58266e-11	unaffected
FBgn0004380	Klp64D	445.579	-0.4495	0.105443	6.41055e-06	2.48451e-05	unaffected
FBgn0004381	Klp68D	340.444	-0.642923	0.111563	8.51565e-10	4.92059e-09	unaffected
FBgn0004387	Klp98A	1713.83	-0.251232	0.0943225	0.00482743	0.0119946	unaffected
FBgn0004390	RasGAP1	2969.71	-0.25762	0.118258	0.0176064	0.0387074	unaffected
FBgn0004391	shtd	1909.33	0.273378	0.106401	0.00594431	0.0144712	unaffected
FBgn0004394	pdm2	7.63064	-1.39386	1.18218	0.0145887	0.0326987	down
FBgn0004395	unk	2781.37	0.13338	0.111953	0.190944	0.300883	unaffected
FBgn0004396	CrebA	3237.13	-0.674565	0.175774	9.7851e-06	3.7088e-05	unaffected
FBgn0004397	Vinc	2894.13	0.220479	0.0757551	0.00245591	0.00640622	unaffected
FBgn0004400	rhi	4.18152	0.113064	0.502354	0.619824	0.739734	unaffected
FBgn0004401	Pep	25034.8	0.0489832	0.0433861	0.233252	0.354649	unaffected
FBgn0004403	RpS14a	32328.9	0.226687	0.1026	0.0177325	0.0389639	unaffected
FBgn0004404	RpS14b	6809.05	0.160749	0.114825	0.123924	0.209312	unaffected
FBgn0004406	PolG1	460.128	1.044	0.108374	4.40724e-24	6.15723e-23	up
FBgn0004419	me31B	7635.01	0.166486	0.0527728	0.00122627	0.00338521	unaffected
FBgn0004425	LysB	68.741	-2.99238	3.68245	0.000956845	0.00269114	down
FBgn0004426	LysC	13.5289	0	1.42888	1	1	unaffected
FBgn0004427	LysD	56.4754	-1.50952	2.59339	0.0120134	0.0273967	down
FBgn0004428	LysE	0.975007	-0.229292	1.40135	0.563161	0.692038	unaffected
FBgn0004429	LysP	4.58145	-0.645493	1.28132	0.167806	0.269873	unaffected
FBgn0004430	LysS	61.1678	0.0211892	0.883393	0.950371	0.973297	unaffected
FBgn0004431	LysX	4.60549	-0.819886	0.971889	0.0499004	0.0965628	unaffected
FBgn0004432	Cyp1	36157.1	0.372498	0.0912432	2.00102e-05	7.27355e-05	unaffected
FBgn0004435	Galphaq	1252.86	-0.403242	0.127104	0.000562558	0.00165068	unaffected
FBgn0004436	Ubc6	3325.71	0.188626	0.0617039	0.00163277	0.00440734	unaffected
FBgn0004449	Ten-m	7544.02	0.293391	0.158344	0.033373	0.0681033	unaffected
FBgn0004456	mew	3051.37	-0.123298	0.068268	0.0568298	0.108134	unaffected
FBgn0004463	RpIII128	1214.74	0.364276	0.0617656	1.78254e-09	1.00109e-08	unaffected
FBgn0004465	Su(P)	787.477	0.532095	0.0919314	1.49447e-09	8.45821e-09	unaffected
FBgn0004507	GlyP	2346.89	1.17691	0.108238	1.22824e-29	2.24411e-28	up
FBgn0004509	Fur1	2101.96	0.815964	0.119784	2.80698e-13	2.09149e-12	unaffected
FBgn0004510	Ets97D	717.482	0.252672	0.0830293	0.00148441	0.00404205	unaffected
FBgn0004511	dy	97.545	-5.96969	0.538997	1.19166e-29	2.18371e-28	down
FBgn0004512	Mdr49	612.561	-0.72783	0.163763	4.88577e-07	2.16397e-06	unaffected
FBgn0004513	Mdr65	114.161	-1.95524	0.243337	4.08165e-16	3.71238e-15	down
FBgn0004514	Oct-TyrR	22.4583	-0.944106	0.893413	0.0239263	0.0509316	unaffected
FBgn0004516	Gad1	2.09793	0.217557	0.702691	0.447986	0.588553	unaffected
FBgn0004552	Akh	40.5684	0.264087	0.461293	0.249817	0.374755	unaffected
FBgn0004554	Edg91	28.4722	0.352454	0.405765	0.121695	0.206137	unaffected
FBgn0004556	Dbp73D	703.903	0.913784	0.108879	6.79671e-19	7.33218e-18	unaffected
FBgn0004567	slp2	648.033	-3.95203	0.144925	3.40083e-164	9.81179e-162	down
FBgn0004569	aos	1263.41	-4.24372	0.158197	4.74175e-159	1.27883e-156	down
FBgn0004573	5-HT7	10.7058	-2.6262	1.20515	0.00126674	0.00349305	down
FBgn0004574	Rop	2238.98	-0.267151	0.0805191	0.000561149	0.00164694	unaffected
FBgn0004575	Syn	125.394	-5.38883	0.457547	6.1703e-33	1.28437e-31	down
FBgn0004577	Pxd	3.27749	-0.25318	0.741742	0.396804	0.537243	unaffected
FBgn0004580	Cbp53E	12.7936	-0.143289	0.359621	0.479484	0.616423	unaffected
FBgn0004581	bgcn	31.3608	0.140637	0.247105	0.43765	0.578097	unaffected
FBgn0004583	ex	8458.43	-0.450747	0.155493	0.00107508	0.00299786	unaffected
FBgn0004584	Rrp1	5911.25	0.764748	0.0488627	1.41938e-56	5.9289e-55	unaffected
FBgn0004587	B52	17087.1	0.273866	0.052455	1.1379e-07	5.33918e-07	unaffected
FBgn0004588	Eig71Ea	5.0615	-0.0669085	1.27157	0.863714	0.918737	unaffected
FBgn0004589	Eig71Eb	3.19737	-0.259706	1.00663	0.486903	0.623956	unaffected
FBgn0004590	Eig71Ec	2.51053	-0.926778	1.49728	0.09413	0.166113	unaffected
FBgn0004591	Eig71Ed	2.86622	0.163603	1.01691	0.660511	0.771447	unaffected
FBgn0004592	Eig71Ee	89.3412	1.41526	1.51809	0.0297311	0.0615869	unaffected
FBgn0004593	Eig71Ef	0.626883	-0.0503393	1.43232	0.889402	0.935554	unaffected
FBgn0004594	Eig71Eg	0.627491	0	1.42888	1	1	unaffected
FBgn0004595	pros	529.484	-4.07946	0.285742	9.7732e-47	3.20757e-45	down
FBgn0004597	CycC	736.83	0.0755853	0.0901594	0.36632	0.505457	unaffected
FBgn0004598	Fur2	5248.11	-0.248171	0.106448	0.0122305	0.0278458	unaffected
FBgn0004606	zfh1	1908.48	0.592552	0.224972	0.00103319	0.00289012	unaffected
FBgn0004607	zfh2	2763.4	0.150569	0.204777	0.358005	0.496684	unaffected
FBgn0004611	Plc21C	1387.2	-0.409537	0.0956593	7.16519e-06	2.75974e-05	unaffected
FBgn0004618	gl	4115.89	-8.85753	0.314022	3.27095e-177	1.19351e-174	down
FBgn0004619	GluRIA	3.10822	-1.32665	1.40808	0.029848	0.0618188	unaffected
FBgn0004620	GluRIIA	9.87166	-3.25218	1.39854	0.000878624	0.00249148	down
FBgn0004622	TkR99D	2.98561	-0.415748	0.804615	0.200186	0.312745	unaffected
FBgn0004623	Gbeta76C	8.95698	-0.409576	0.395758	0.0757146	0.138013	unaffected
FBgn0004629	Cys	1.35565	-1.53934	1.81125	0.0338274	0.0689327	unaffected
FBgn0004635	rho	1086.5	-2.6748	0.10134	1.00052e-153	2.38701e-151	down
FBgn0004636	Rap1	6997.28	0.216558	0.067372	0.000907848	0.00256423	unaffected
FBgn0004638	drk	3794.68	0.0193104	0.0536528	0.704854	0.808052	unaffected
FBgn0004643	Zw10	2045.56	0.309346	0.0630851	5.42607e-07	2.39133e-06	unaffected
FBgn0004644	hh	1636.01	-0.888787	0.0654691	8.96978e-44	2.67498e-42	unaffected
FBgn0004646	ogre	14485.2	-1.10768	0.0864501	9.26278e-40	2.51453e-38	down
FBgn0004647	N	17820.4	-0.0394337	0.146674	0.759248	0.848732	unaffected
FBgn0004648	svr	3623.03	-0.552069	0.0985763	3.96709e-09	2.16238e-08	unaffected
FBgn0004649	yl	1.76662	0.0360683	0.718734	0.9022	0.944039	unaffected
FBgn0004650	fs(1)N	6.67911	-0.781295	0.728652	0.0263029	0.0553543	unaffected
FBgn0004652	fru	2909.81	1.86952	0.318528	8.72771e-10	5.03844e-09	up
FBgn0004654	Pgd	2498	0.192941	0.078841	0.0102107	0.0236235	unaffected
FBgn0004655	wapl	2679.68	0.281987	0.123942	0.0127793	0.0289888	unaffected
FBgn0004656	fs(1)h	12374.4	0.167356	0.165379	0.236093	0.358065	unaffected
FBgn0004657	mys	7156.91	0.310128	0.0806419	6.70971e-05	0.000227061	unaffected
FBgn0004666	sim	53.1109	-1.91057	0.496507	8.38637e-06	3.21313e-05	down
FBgn0004687	Mlc-c	6826.21	0.667194	0.0796937	5.06593e-18	5.18975e-17	unaffected
FBgn0004698	Xpc	4114.22	0.314451	0.0815012	6.29073e-05	0.000213933	unaffected
FBgn0004777	Ccp84Ag	1.61018	-2.42324	2.04855	0.010166	0.0235297	down
FBgn0004778	Ccp84Af	1.61983	-2.37896	2.1839	0.0118305	0.0270094	down
FBgn0004780	Ccp84Ad	6.35529	-4.77143	1.32122	2.5323e-05	9.09547e-05	down
FBgn0004782	Ccp84Ab	11.4633	-3.42463	1.45193	0.000785675	0.00224846	down
FBgn0004783	Ccp84Aa	79.1679	-3.95812	0.421897	2.19946e-21	2.70969e-20	down
FBgn0004784	inaC	319.668	-4.62946	0.270651	3.04491e-66	1.54184e-64	down
FBgn0004795	retn	2315.83	0.734825	0.139824	7.83934e-09	4.15619e-08	unaffected
FBgn0004797	mdy	883.903	0.318517	0.0984771	0.000641563	0.00186443	unaffected
FBgn0004811	fs(2)ltoPP43	1779.39	0.20662	0.0602266	0.0004295	0.00128148	unaffected
FBgn0004828	His3.3B	26286.3	0.141199	0.0666604	0.0264872	0.0556949	unaffected
FBgn0004832	Xpac	760.175	0.132269	0.102776	0.161447	0.261579	unaffected
FBgn0004837	Su(H)	875.145	-0.0787977	0.0827747	0.307396	0.441669	unaffected
FBgn0004838	Hrb27C	44227.9	0.179973	0.100131	0.0525331	0.101105	unaffected
FBgn0004839	otk	3074.58	-0.602241	0.111654	9.27623e-09	4.88666e-08	unaffected
FBgn0004841	TkR86C	71.4688	-5.34137	0.83633	1.96801e-11	1.29318e-10	down
FBgn0004842	RYa-R	1.39914	-0.496325	1.19008	0.249578	0.374488	unaffected
FBgn0004852	Ac76E	14.3258	-0.11331	0.330619	0.565689	0.694226	unaffected
FBgn0004854	B-H2	1732.48	-3.45205	0.140349	6.32292e-134	1.1206e-131	down
FBgn0004855	RpII15	1006.54	0.397293	0.0990107	2.41932e-05	8.71238e-05	unaffected
FBgn0004856	Bx42	2819.44	0.103978	0.0754949	0.142241	0.235569	unaffected
FBgn0004858	elB	1556.65	-0.301281	0.0628811	9.76968e-07	4.18951e-06	unaffected
FBgn0004859	ci	13528.3	0.0975827	0.118477	0.362709	0.501925	unaffected
FBgn0004860	ph-d	1916.4	-0.322007	0.10179	0.000807094	0.00230391	unaffected
FBgn0004861	ph-p	3550.67	-0.494819	0.103223	4.16413e-07	1.85428e-06	unaffected
FBgn0004862	bap	17.9256	-1.84021	0.578084	6.19817e-05	0.00021105	down
FBgn0004863	C15	278.254	-1.61807	0.130529	5.00599e-36	1.19892e-34	down
FBgn0004864	hop	1969.55	-0.0363794	0.089081	0.660985	0.771839	unaffected
FBgn0004865	Eip78C	1466.82	-1.43606	0.523219	0.000135098	0.000437147	down
FBgn0004867	RpS2	55879.2	0.40482	0.101616	2.63869e-05	9.43933e-05	unaffected
FBgn0004868	Gdi	11903.7	-0.398123	0.099054	2.34445e-05	8.45747e-05	unaffected
FBgn0004870	bab1	193.38	0.609494	0.141261	1.98548e-06	8.21064e-06	unaffected
FBgn0004872	piwi	37.3505	-0.353669	0.265038	0.0663231	0.123637	unaffected
FBgn0004875	enc	3993.93	0.132105	0.122268	0.230618	0.351436	unaffected
FBgn0004876	cdi	2332.31	0.404425	0.147928	0.00222237	0.00584372	unaffected
FBgn0004878	cas	100.739	-4.17715	0.487629	3.14451e-18	3.27547e-17	down
FBgn0004880	scrt	3401.35	-9.96179	0.468444	5.13135e-103	5.13383e-101	down
FBgn0004882	orb	52.3152	-0.72529	0.306075	0.00103609	0.00289693	unaffected
FBgn0004885	tok	5625.66	-1.67101	0.112248	1.08322e-50	3.92937e-49	down
FBgn0004888	Scsalpha1	4847.48	0.26389	0.0870691	0.00150054	0.00407793	unaffected
FBgn0004889	tws	7124.49	0.211511	0.0909799	0.0136441	0.0307873	unaffected
FBgn0004892	sob	1816.17	0.358692	0.102885	0.00022566	0.000703755	unaffected
FBgn0004893	bowl	10509.4	-0.690314	0.0611944	1.25269e-30	2.43587e-29	unaffected
FBgn0004895	FoxL1	3.07665	-3.77523	1.83243	0.00114192	0.00317069	down
FBgn0004896	fd59A	2.28855	-0.090575	0.625622	0.731284	0.82837	unaffected
FBgn0004897	fd96Ca	250.714	-0.0986247	0.134931	0.410883	0.550774	unaffected
FBgn0004898	fd96Cb	964.481	0.0767769	0.121779	0.4848	0.621518	unaffected
FBgn0004901	Prat	1741.69	0.277031	0.0612292	3.79359e-06	1.51475e-05	unaffected
FBgn0004903	Rb97D	2096.8	-0.198126	0.109714	0.0495219	0.0959201	unaffected
FBgn0004907	14-3-3zeta	28774.3	0.51162	0.0587719	7.66251e-19	8.2304e-18	unaffected
FBgn0004908	Arl2	513.189	0.0539704	0.0902796	0.519975	0.654904	unaffected
FBgn0004910	Eip63F-1	75.6979	-2.79326	0.387504	3.27175e-13	2.42614e-12	down
FBgn0004913	Gnf1	2625.05	0.896208	0.0713366	5.15126e-38	1.34824e-36	unaffected
FBgn0004914	Hnf4	1269.13	-0.37914	0.0754669	2.27388e-07	1.0393e-06	unaffected
FBgn0004915	TfIIB	1671.77	0.115462	0.0781094	0.115046	0.19681	unaffected
FBgn0004919	gol	111.54	-5.16779	0.517105	2.33684e-24	3.30192e-23	down
FBgn0004921	Ggamma1	6138.27	-0.169635	0.0791172	0.0236558	0.0504252	unaffected
FBgn0004924	Top1	7223.18	-0.0270035	0.102863	0.775677	0.860187	unaffected
FBgn0004926	eIF2beta	7452.65	0.504959	0.0816453	1.53238e-10	9.42989e-10	unaffected
FBgn0004956	upd1	318.226	0.643069	0.180522	3.52739e-05	0.000124426	unaffected
FBgn0004957	por	926.072	-0.137738	0.10425	0.150161	0.246546	unaffected
FBgn0004959	phm	1119.32	-0.342672	0.576814	0.189594	0.299174	unaffected
FBgn0005198	gig	1749.53	0.219758	0.101609	0.0202867	0.0440149	unaffected
FBgn0005278	Sam-S	8460.25	1.32339	0.0635561	5.54601e-98	4.98579e-96	up
FBgn0005322	nmd	1044.31	0.296959	0.0765027	6.03987e-05	0.000206023	unaffected
FBgn0005355	Su(fu)	1492.96	-0.390011	0.0862412	2.59143e-06	1.05685e-05	unaffected
FBgn0005386	ash1	1759.38	-0.113334	0.146155	0.37632	0.515699	unaffected
FBgn0005390	fs(1)M3	2.99581	-1.67791	1.6261	0.0206366	0.0446957	down
FBgn0005391	Yp2	16.7362	-1.97356	0.77237	0.000413261	0.00123659	down
FBgn0005411	U2af50	3672.19	0.10519	0.076434	0.142314	0.235656	unaffected
FBgn0005427	ewg	2558.26	-0.298138	0.128742	0.0108975	0.0250826	unaffected
FBgn0005533	RpS17	31980.7	0.290544	0.101073	0.00228143	0.00598886	unaffected
FBgn0005536	Mbs	3456.39	-0.11021	0.141928	0.378208	0.517658	unaffected
FBgn0005558	ey	2397.68	-2.17377	0.105156	4.3904e-95	3.73063e-93	down
FBgn0005561	sv	285.753	-2.08645	0.264881	1.77277e-15	1.53689e-14	down
FBgn0005564	Shal	142.495	-2.00042	0.234633	7.63853e-18	7.69809e-17	down
FBgn0005585	Calr	30900.7	-0.555777	0.102834	1.17361e-08	6.12271e-08	unaffected
FBgn0005586	Rab3	170.765	-2.65218	0.251732	3.71458e-26	5.78206e-25	down
FBgn0005590	scw	0.743276	-0.440004	1.39172	0.324115	0.460275	unaffected
FBgn0005593	RpL7	53076.2	0.39481	0.0950258	1.33424e-05	4.97224e-05	unaffected
FBgn0005596	yem	1517.09	0.384235	0.0691058	1.19685e-08	6.23345e-08	unaffected
FBgn0005612	Sox14	1368.96	-0.480048	0.094797	1.13931e-07	5.34375e-07	unaffected
FBgn0005613	Sox15	437.39	8.54613	0.44833	4.31077e-83	3.02144e-81	up
FBgn0005614	trpl	0.945517	0.236687	0.97022	0.515573	0.650814	unaffected
FBgn0005616	msl-2	780.309	-0.176122	0.100217	0.0578275	0.109796	unaffected
FBgn0005617	msl-1	1804.74	0.0463772	0.0976431	0.607382	0.7298	unaffected
FBgn0005619	Hdc	23.6699	-3.36227	0.771214	3.75247e-06	1.49978e-05	down
FBgn0005624	Psc	3184.85	1.76559	0.119517	8.77559e-50	3.13746e-48	up
FBgn0005626	ple	212.456	-1.44669	0.48654	6.43248e-05	0.000218395	down
FBgn0005631	robo1	2547.41	-0.358225	0.114479	0.000789858	0.00225835	unaffected
FBgn0005632	faf	8121.7	0.0141977	0.150385	0.913898	0.951878	unaffected
FBgn0005636	nvy	595.247	-4.47755	0.191003	3.94838e-122	5.69577e-120	down
FBgn0005638	slbo	2.89319	0.939953	1.28993	0.0676443	0.125776	unaffected
FBgn0005640	Eip63E	2771.52	-0.566115	0.0896965	4.75572e-11	3.02406e-10	unaffected
FBgn0005642	wdn	1630.56	0.32018	0.0566894	9.16514e-09	4.83019e-08	unaffected
FBgn0005648	Pabp2	8454.19	0.156689	0.0697696	0.0186911	0.0408529	unaffected
FBgn0005649	Rox8	8466.53	-0.0147937	0.0431532	0.718718	0.818546	unaffected
FBgn0005655	PCNA	4077.3	0.869011	0.11703	2.21435e-15	1.89981e-14	unaffected
FBgn0005658	Ets65A	4.17826	-0.279537	0.599175	0.283575	0.41413	unaffected
FBgn0005659	Ets98B	289.343	-0.990601	0.233659	3.11634e-07	1.40077e-06	unaffected
FBgn0005660	Ets21C	397.203	3.69568	0.558733	1.4318e-11	9.53455e-11	up
FBgn0005666	bt	265.303	-2.45875	0.304644	4.41066e-16	4.00283e-15	down
FBgn0005670	Cyp4d1	13.1027	-0.112641	0.462649	0.605919	0.728888	unaffected
FBgn0005671	Vha55	3941.98	0.00136921	0.0468029	0.975516	0.988908	unaffected
FBgn0005672	spi	6066.83	0.0874524	0.0547213	0.0928725	0.164385	unaffected
FBgn0005674	GluProRS	6287.19	0.188782	0.0559004	0.000540008	0.0015894	unaffected
FBgn0005677	dac	7351.51	-0.949602	0.0951839	2.14571e-25	3.20334e-24	unaffected
FBgn0005683	pie	294.631	0.488182	0.13445	7.07433e-05	0.000238554	unaffected
FBgn0005694	Aef1	1697.36	-0.230871	0.0572284	3.77568e-05	0.000132732	unaffected
FBgn0005695	gcl	486.221	-0.257598	0.1097	0.0113936	0.0261177	unaffected
FBgn0005696	PolA2	579.501	1.035	0.142841	3.74573e-15	3.15689e-14	up
FBgn0005771	noc	4481.46	-1.25957	0.0685278	2.28538e-77	1.41057e-75	down
FBgn0005775	Con	210.073	0.292638	0.190489	0.0633333	0.118742	unaffected
FBgn0005777	PpD3	2221.64	0.0767133	0.0547887	0.139754	0.232006	unaffected
FBgn0008635	betaCOP	7082.14	-0.138383	0.10575	0.153515	0.251204	unaffected
FBgn0008636	hbn	1.20127	-0.619143	1.26772	0.17991	0.28659	unaffected
FBgn0008646	E5	1176.98	-2.62099	0.11884	5.53361e-108	5.97769e-106	down
FBgn0008651	lbl	771.66	2.17289	0.109155	2.52687e-88	1.95927e-86	up
FBgn0010014	CanB	125.536	-4.37973	0.429949	5.92103e-25	8.58135e-24	down
FBgn0010015	CanA1	19.002	-2.62869	0.505895	8.72504e-08	4.15041e-07	down
FBgn0010019	Cyp4g1	11.3557	-0.50396	1.10851	0.222389	0.340907	unaffected
FBgn0010038	GstD2	11.6837	0.481208	0.480637	0.0600353	0.113398	unaffected
FBgn0010039	GstD3	691.279	-0.131616	0.107456	0.180674	0.287586	unaffected
FBgn0010040	GstD4	3.96686	0.828065	0.917913	0.041369	0.0819322	unaffected
FBgn0010041	GstD5	3.36839	0.0603024	0.452697	0.778492	0.861627	unaffected
FBgn0010044	GstD8	0.916679	-0.166627	1.20645	0.675042	0.783696	unaffected
FBgn0010051	Itpr	2905.1	0.0309952	0.16177	0.823485	0.891618	unaffected
FBgn0010078	RpL23	44473.9	0.416524	0.107742	4.05679e-05	0.000142171	unaffected
FBgn0010097	gammaTub37C	5.21294	0.125236	0.437648	0.55793	0.687494	unaffected
FBgn0010100	mAcon1	6348.48	0.360737	0.0522012	2.39081e-12	1.66258e-11	unaffected
FBgn0010105	comm	1314.71	-5.73027	0.168368	6.4782e-255	4.46492e-252	down
FBgn0010109	dpn	154.639	-1.52925	0.216128	8.76166e-14	6.71799e-13	down
FBgn0010113	hdc	13195.6	-0.011714	0.238664	0.947307	0.971585	unaffected
FBgn0010114	hig	365.982	-4.61756	0.209586	3.2268e-108	3.54263e-106	down
FBgn0010173	RpA-70	3845.8	0.882652	0.0771839	4.72024e-32	9.52184e-31	unaffected
FBgn0010194	Wnt5	3148.53	0.06193	0.0519972	0.208477	0.323417	unaffected
FBgn0010197	Gyc32E	135.555	-8.57621	1.17553	1.64459e-15	1.42877e-14	down
FBgn0010198	RpS15Aa	31153.8	0.437817	0.0945596	1.24645e-06	5.28847e-06	unaffected
FBgn0010213	Sod2	2173.59	0.250026	0.094015	0.00490149	0.012164	unaffected
FBgn0010215	alpha-Cat	6123.85	-0.278558	0.0718206	6.44698e-05	0.000218767	unaffected
FBgn0010217	ATPsynbeta	20639.4	0.344216	0.0628393	2.2346e-08	1.13153e-07	unaffected
FBgn0010220	Dbp45A	792.79	0.442695	0.111001	2.16339e-05	7.83849e-05	unaffected
FBgn0010222	Nmdmc	786.259	0.581579	0.112823	3.88227e-08	1.92731e-07	unaffected
FBgn0010223	Galphaf	25.434	-1.45372	0.942483	0.00505824	0.012513	down
FBgn0010225	Gel	1971.4	-1.02861	0.0855916	2.14927e-35	4.9839e-34	down
FBgn0010226	GstS1	12432.6	-0.261665	0.0484055	4.25627e-08	2.10372e-07	unaffected
FBgn0010228	HmgZ	13286.2	0.408144	0.102702	2.70655e-05	9.66813e-05	unaffected
FBgn0010235	Klc	3196.14	-0.0813134	0.0550987	0.119944	0.203755	unaffected
FBgn0010238	Lac	10357.4	-0.208714	0.0968375	0.0212189	0.045861	unaffected
FBgn0010240	Lcch3	27.491	-0.19329	0.261988	0.30123	0.434592	unaffected
FBgn0010241	Mdr50	0.926553	0.259107	0.905712	0.45556	0.595092	unaffected
FBgn0010246	Myo61F	1984.37	0.861633	0.122535	4.27011e-14	3.34649e-13	unaffected
FBgn0010247	Parp	3152.89	0.858854	0.102192	8.98589e-19	9.62685e-18	unaffected
FBgn0010258	Rbp4	36.4479	-0.0202479	0.250541	0.910917	0.95008	unaffected
FBgn0010263	Rbp9	187.949	-2.21755	0.224472	3.36528e-23	4.53309e-22	down
FBgn0010265	RpS13	55328.3	0.398752	0.0869529	1.84751e-06	7.67077e-06	unaffected
FBgn0010269	Dsor1	1480.68	-0.449205	0.0655559	2.42249e-12	1.68272e-11	unaffected
FBgn0010278	Ssrp	6052.76	0.586988	0.0669435	2.79172e-19	3.08682e-18	unaffected
FBgn0010280	Taf4	5809.25	0.258072	0.117378	0.0167181	0.0369376	unaffected
FBgn0010282	TfIIFalpha	2739.44	0.0758951	0.0658911	0.221452	0.339639	unaffected
FBgn0010287	Trf	370.086	0.359701	0.133112	0.0029757	0.00764635	unaffected
FBgn0010288	Uch	3570.7	0.212474	0.0678265	0.00120984	0.00334655	unaffected
FBgn0010292	bys	1654.96	0.538922	0.0780447	1.02288e-12	7.34369e-12	unaffected
FBgn0010295	ng3	5.75332	0.301234	1.53143	0.432474	0.573044	unaffected
FBgn0010300	brat	11412	-0.306925	0.104711	0.00181244	0.00484908	unaffected
FBgn0010303	hep	2469.72	0.0161483	0.0968245	0.857142	0.91347	unaffected
FBgn0010309	pigeon	642.934	0.133235	0.0962585	0.134502	0.224581	unaffected
FBgn0010313	corto	4548.14	-0.343903	0.0593759	3.62868e-09	1.98489e-08	unaffected
FBgn0010314	Cks30A	1819.62	0.652564	0.130065	4.97406e-08	2.43906e-07	unaffected
FBgn0010315	CycD	2076.65	-0.227233	0.0651928	0.000336471	0.00102135	unaffected
FBgn0010316	dap	2973.54	0.0802349	0.086475	0.31858	0.454497	unaffected
FBgn0010317	CycJ	0.585904	-0.136978	1.04118	0.715779	0.816663	unaffected
FBgn0010323	Gsc	9.85745	1.4706	0.980224	0.00572147	0.0139726	up
FBgn0010328	woc	7443.44	0.569671	0.101119	2.9376e-09	1.61936e-08	unaffected
FBgn0010329	Tbh	14.9752	-2.29273	0.724276	0.000108931	0.000357607	down
FBgn0010333	Rac1	3979.71	0.293413	0.0643758	3.1011e-06	1.2548e-05	unaffected
FBgn0010339	128up	2015.29	0.503328	0.0896626	4.89011e-09	2.64113e-08	unaffected
FBgn0010340	140up	241.326	0.212277	0.115203	0.0440837	0.0866448	unaffected
FBgn0010341	Cdc42	7852.02	0.0154069	0.0560283	0.772249	0.857791	unaffected
FBgn0010342	Map60	4849.1	0.271308	0.0645152	1.6454e-05	6.07163e-05	unaffected
FBgn0010348	Arf79F	19595.5	0.132528	0.0638003	0.029692	0.0615162	unaffected
FBgn0010350	Cds	936.701	-0.507427	0.0720731	4.6956e-13	3.44696e-12	unaffected
FBgn0010352	Nc73EF	3917.09	0.856599	0.0945456	2.74544e-21	3.37227e-20	unaffected
FBgn0010355	Taf1	4461.42	-0.199934	0.112593	0.0526895	0.101359	unaffected
FBgn0010356	Taf5	1102.04	0.0197826	0.074328	0.777435	0.861149	unaffected
FBgn0010357	betaTry	25.6066	0	1.42888	1	1	unaffected
FBgn0010358	deltaTry	20.9235	-0.0873219	1.43098	0.81123	0.883133	unaffected
FBgn0010359	gammaTry	18.2614	0	1.42888	1	1	unaffected
FBgn0010379	Akt1	3929.2	0.16172	0.106363	0.0978012	0.171688	unaffected
FBgn0010380	AP-1-2beta	4612.21	-0.119749	0.0570381	0.0286261	0.0596465	unaffected
FBgn0010382	CycE	1882.17	0.462309	0.0812171	3.86185e-09	2.10779e-08	unaffected
FBgn0010383	Cyp18a1	328.566	0.501872	0.311928	0.0190497	0.0415782	unaffected
FBgn0010385	Def	6.14622	-1.86281	1.13365	0.00408751	0.0102693	down
FBgn0010387	Acbp2	3.10615	-0.273259	0.695287	0.339004	0.476781	unaffected
FBgn0010388	Dro	2.36693	-1.07253	1.57747	0.0712243	0.131158	unaffected
FBgn0010389	htl	256.68	-1.38606	0.157461	3.61811e-20	4.20284e-19	down
FBgn0010391	SrpRalpha	4140.42	-0.0556665	0.111143	0.583273	0.709907	unaffected
FBgn0010395	Itgbn	19.5132	-0.750497	0.55907	0.0135472	0.0305853	unaffected
FBgn0010397	LamC	1179.87	1.11536	0.196945	1.37279e-10	8.47305e-10	up
FBgn0010398	Lrr47	321.883	-0.00582498	0.11728	0.956419	0.976893	unaffected
FBgn0010399	Nmdar1	9.90808	-0.985293	0.940044	0.0240368	0.0511406	unaffected
FBgn0010401	Os-C	60.5929	-3.47055	0.380494	3.29087e-20	3.82629e-19	down
FBgn0010406	RNaseX25	990.417	-0.423323	0.096241	3.95565e-06	1.57439e-05	unaffected
FBgn0010407	Ror	382.845	-2.90697	0.170513	2.07305e-65	1.02057e-63	down
FBgn0010408	RpS9	18922	0.397475	0.117564	0.000280561	0.00086304	unaffected
FBgn0010409	RpL18A	37608.9	0.387187	0.0914461	9.75021e-06	3.69799e-05	unaffected
FBgn0010411	RpS18	37169	0.261744	0.102098	0.00624918	0.0151184	unaffected
FBgn0010412	RpS19a	46317.1	0.378869	0.0973143	4.29101e-05	0.000149787	unaffected
FBgn0010414	SerT	15.0351	2.58089	0.437646	1.92209e-09	1.07752e-08	up
FBgn0010415	Sdc	9586.32	-0.406727	0.124179	0.000389833	0.0011722	unaffected
FBgn0010416	TH1	1965.33	0.300585	0.0628344	1.01613e-06	4.34995e-06	unaffected
FBgn0010417	Taf6	1209.78	0.110326	0.0881543	0.178246	0.284267	unaffected
FBgn0010421	TfIIFbeta	857.872	0.118614	0.0908453	0.159507	0.259214	unaffected
FBgn0010422	TfIIS	2788.58	0.42985	0.0910185	8.27119e-07	3.57909e-06	unaffected
FBgn0010423	TpnC47D	12.6176	-2.12	1.05489	0.00172808	0.00464441	down
FBgn0010424	TpnC73F	335.912	-2.61077	0.255621	1.09713e-24	1.56808e-23	down
FBgn0010425	epsilonTry	6.79258	0.0683836	1.4346	0.850439	0.909451	unaffected
FBgn0010431	mtrm	4.16636	-0.242249	0.522281	0.312413	0.447654	unaffected
FBgn0010433	ato	1272.34	-3.41968	0.189339	2.96726e-73	1.65076e-71	down
FBgn0010434	cora	11902.2	-0.0195386	0.0947255	0.824103	0.892053	unaffected
FBgn0010435	emp	2554.1	-1.00089	0.127249	3.42947e-17	3.32911e-16	down
FBgn0010438	mtSSB	332.656	0.728546	0.155682	1.58748e-07	7.35408e-07	unaffected
FBgn0010441	pll	864.411	-0.0144376	0.0735955	0.835087	0.898881	unaffected
FBgn0010452	trn	4839.44	-4.38045	0.0969702	0	0	down
FBgn0010453	Wnt4	844.697	2.47039	0.131514	6.83859e-79	4.39583e-77	up
FBgn0010470	Fkbp14	5070.2	-0.649302	0.196623	8.7067e-05	0.00028943	unaffected
FBgn0010473	tutl	4842.67	-2.35081	0.149544	7.63856e-56	3.1588e-54	down
FBgn0010482	l(2)01289	36.4298	-0.80379	0.508555	0.00652636	0.0157368	unaffected
FBgn0010488	NAT1	21098.8	-0.228094	0.0866651	0.00561059	0.0137261	unaffected
FBgn0010497	dmGlut	462.452	-3.8461	0.183894	1.44831e-97	1.29264e-95	down
FBgn0010501	Dcp-1	1502.29	0.539222	0.0799343	3.09665e-12	2.14022e-11	unaffected
FBgn0010504	kermit	670.161	-0.442236	0.081012	1.62752e-08	8.35764e-08	unaffected
FBgn0010516	wal	2446.88	-0.0814136	0.0917978	0.338546	0.476461	unaffected
FBgn0010520	Bka	436.094	0.602147	0.114027	1.72717e-08	8.84326e-08	unaffected
FBgn0010531	Ccs	380.125	0.0272222	0.0896308	0.744357	0.838813	unaffected
FBgn0010548	Aldh-III	2355.77	-0.00576448	0.0715581	0.931981	0.963002	unaffected
FBgn0010549	l(2)03659	173.803	1.3149	0.190748	8.49086e-14	6.51439e-13	up
FBgn0010551	Phb2	6730.51	0.502657	0.0664406	9.75716e-15	7.98465e-14	unaffected
FBgn0010583	dock	2190.45	-0.235873	0.058205	3.45817e-05	0.000122089	unaffected
FBgn0010590	Prosbeta1	3899.95	0.0715403	0.0956716	0.418545	0.55875	unaffected
FBgn0010591	Sply	1383.2	-0.141109	0.0817101	0.0659125	0.122964	unaffected
FBgn0010602	lwr	7382.64	0.210739	0.0789221	0.00521775	0.0128665	unaffected
FBgn0010607	l(2)05714	683.289	0.156765	0.11119	0.122605	0.207537	unaffected
FBgn0010611	Hmgs	1469.69	0.552311	0.0788511	4.67636e-13	3.43487e-12	unaffected
FBgn0010612	ATPsynG	3402.73	0.35714	0.108742	0.000467883	0.00138898	unaffected
FBgn0010620	CG10939	5163.12	-0.69134	0.084155	1.58928e-17	1.56979e-16	unaffected
FBgn0010621	CCT5	15112.9	0.436524	0.0817772	3.27703e-08	1.63799e-07	unaffected
FBgn0010622	DCTN3-p24	1091.15	-0.00441821	0.115147	0.9664	0.983336	unaffected
FBgn0010638	Sec61beta	8113.25	-0.184948	0.138821	0.132743	0.222003	unaffected
FBgn0010651	MFS14	973.672	1.02464	0.280426	3.79744e-06	1.51531e-05	up
FBgn0010660	Nup214	4434.38	0.588868	0.0917174	2.02749e-11	1.32944e-10	unaffected
FBgn0010741	Pfdn2	2906.01	0.301496	0.0945167	0.000790644	0.00226008	unaffected
FBgn0010747	Srp54k	3682.26	-0.308854	0.0817703	8.86874e-05	0.000294265	unaffected
FBgn0010750	atms	2016.65	0.145176	0.0759085	0.0431301	0.084986	unaffected
FBgn0010762	simj	4128.74	-0.253202	0.0782224	0.000772055	0.00221306	unaffected
FBgn0010768	sqz	1206.95	0.268538	0.0755156	0.000234425	0.000729441	unaffected
FBgn0010770	ppan	934.096	0.95974	0.107209	3.76017e-21	4.5734e-20	unaffected
FBgn0010772	Xe7	4371.14	-0.144891	0.10932	0.147052	0.242404	unaffected
FBgn0010774	Ref1	8122.86	-0.0301042	0.0770244	0.677333	0.785583	unaffected
FBgn0010786	l(3)02640	1044.41	-0.0498996	0.07731	0.491098	0.627886	unaffected
FBgn0010803	TrpRS	1265.77	0.470809	0.072193	2.07066e-11	1.35631e-10	unaffected
FBgn0010808	Chchd3	1454.03	0.327792	0.0863409	7.70922e-05	0.000258418	unaffected
FBgn0010812	unc-45	1555.36	0.484161	0.0735598	1.28846e-11	8.61704e-11	unaffected
FBgn0010825	Gug	7120.69	0.0970979	0.147768	0.452612	0.592686	unaffected
FBgn0010830	l(3)04053	701.592	-0.0319049	0.0794856	0.668607	0.778053	unaffected
FBgn0010877	l(3)05822	1804.8	0.0255265	0.0581026	0.643119	0.757515	unaffected
FBgn0010894	sinu	3990.95	-0.0829254	0.0449584	0.0543479	0.104178	unaffected
FBgn0010905	Spn	2244.43	-3.10432	0.17945	2.54346e-67	1.32026e-65	down
FBgn0010909	msn	11240.3	-0.143623	0.0988721	0.11575	0.197795	unaffected
FBgn0010926	l(3)07882	1520.36	0.617989	0.080077	1.48381e-15	1.29453e-14	unaffected
FBgn0011016	SsRbeta	5352.78	-0.293813	0.14783	0.0246676	0.052348	unaffected
FBgn0011020	Sas-4	1086.3	0.509441	0.0788549	2.51561e-11	1.63739e-10	unaffected
FBgn0011202	dia	1872.95	0.623848	0.109782	1.55422e-09	8.78034e-09	unaffected
FBgn0011204	cue	967.477	0.753235	0.0796051	1.42123e-22	1.85598e-21	unaffected
FBgn0011205	fbl	434.71	0.531291	0.0975522	1.07801e-08	5.65248e-08	unaffected
FBgn0011206	bol	29.0763	-0.0734908	0.301462	0.701977	0.806214	unaffected
FBgn0011207	pelo	1394.76	0.30675	0.0659887	1.93283e-06	8.00892e-06	unaffected
FBgn0011211	blw	21653.2	0.194546	0.0490942	5.46525e-05	0.000187973	unaffected
FBgn0011217	eff	17077.7	-0.051907	0.0679861	0.417488	0.557819	unaffected
FBgn0011224	heph	21049.9	0.0159022	0.160043	0.908151	0.948041	unaffected
FBgn0011225	jar	6914.82	-0.48478	0.108537	2.11492e-06	8.71107e-06	unaffected
FBgn0011227	ox	825.618	0.329245	0.129716	0.00535875	0.0131567	unaffected
FBgn0011230	poe	9516.7	-0.114845	0.190747	0.462553	0.600757	unaffected
FBgn0011232	scat	839.864	-0.0699663	0.0790449	0.343863	0.482029	unaffected
FBgn0011236	ken	1072.52	0.343717	0.182613	0.0254287	0.0538067	unaffected
FBgn0011259	Sema1a	1322.28	-0.709135	0.320879	0.00173031	0.00464738	unaffected
FBgn0011260	Sema2a	10639.4	-0.137414	0.0638683	0.0245175	0.0520739	unaffected
FBgn0011272	RpL13	45325.7	0.361756	0.0977364	9.88221e-05	0.00032606	unaffected
FBgn0011274	Dif	415.54	-0.163435	0.173089	0.263361	0.39157	unaffected
FBgn0011278	lbe	5.86018	0.691237	0.726944	0.0412789	0.0817875	unaffected
FBgn0011279	Obp69a	8.27409	-3.01685	0.903649	9.45779e-05	0.000312805	down
FBgn0011280	Obp19d	3.10538	-0.292142	0.631508	0.278671	0.409183	unaffected
FBgn0011282	Obp84a	8.16584	-0.335011	0.446466	0.152014	0.249159	unaffected
FBgn0011283	Obp28a	65.1399	-0.417871	1.10392	0.302143	0.435656	unaffected
FBgn0011284	RpS4	45111.2	0.346018	0.0885298	4.59154e-05	0.000159559	unaffected
FBgn0011286	RyR	37.3956	-1.5515	0.485012	3.58911e-05	0.000126424	down
FBgn0011288	Snap25	108.005	-0.12605	0.213305	0.452371	0.592433	unaffected
FBgn0011289	TfIIA-L	2324.62	0.0752956	0.0669923	0.232544	0.35398	unaffected
FBgn0011290	Taf12	1261.59	-0.0626384	0.0779884	0.390879	0.530958	unaffected
FBgn0011291	Taf11	546.854	0.0820815	0.106433	0.399671	0.540101	unaffected
FBgn0011293	a10	2.0515	0	0.846473	1	1	unaffected
FBgn0011296	l(2)efl	318.929	-2.60251	0.305165	9.30734e-18	9.33443e-17	down
FBgn0011297	Alg3	392.584	0.609164	0.12131	6.52871e-08	3.15156e-07	unaffected
FBgn0011300	babo	3786.4	-0.129736	0.123725	0.243903	0.367796	unaffected
FBgn0011305	Rsf1	4781.95	-0.347958	0.0967576	0.000156106	0.000499522	unaffected
FBgn0011327	Uch-L5	3306.57	0.267173	0.0809375	0.000595532	0.00173962	unaffected
FBgn0011335	vers	788.083	0.30514	0.0881993	0.000301426	0.000921964	unaffected
FBgn0011336	Stt3B	7613.14	-0.17262	0.0895494	0.039656	0.0790571	unaffected
FBgn0011361	ND-ACP	2356.47	0.657968	0.102725	1.40674e-11	9.37775e-11	unaffected
FBgn0011455	ND-SGDH	1390.83	0.36807	0.110826	0.000393533	0.00118212	unaffected
FBgn0011474	PR-Set7	2354.37	0.203395	0.0695884	0.00244836	0.00638788	unaffected
FBgn0011476	l(3)neo43	2.78189	-0.956889	1.20467	0.0543387	0.104176	unaffected
FBgn0011481	Ssdp	6349.17	0.0626206	0.107794	0.5257	0.660105	unaffected
FBgn0011509	SrpRbeta	1524.78	0.0325002	0.083661	0.677814	0.785958	unaffected
FBgn0011559	Acp36DE	1.0943	0.309093	1.02424	0.415604	0.555661	unaffected
FBgn0011566	Smyd3	412.949	0.00998398	0.0957302	0.910469	0.949902	unaffected
FBgn0011569	can	0.745556	0.0409733	0.87025	0.90325	0.944912	unaffected
FBgn0011570	cpb	3758.87	-0.0251522	0.0595125	0.65566	0.767443	unaffected
FBgn0011573	Cdc37	2856.95	0.0466594	0.077036	0.518378	0.653092	unaffected
FBgn0011581	Ms	1.39099	0.0808445	0.565964	0.741881	0.837214	unaffected
FBgn0011582	Dop1R1	1.8357	-0.0961054	0.633555	0.718042	0.818001	unaffected
FBgn0011584	Trp1	2905.08	-0.141661	0.0750577	0.0459721	0.0899291	unaffected
FBgn0011586	e(r)	2139.36	0.558998	0.0751655	1.874e-14	1.50576e-13	unaffected
FBgn0011589	Elk	60.0703	-3.26395	0.44864	1.6703e-13	1.26045e-12	down
FBgn0011591	fng	3137.11	0.24931	0.0515777	9.00699e-07	3.88123e-06	unaffected
FBgn0011592	fra	5471.94	-0.694459	0.119436	4.35236e-10	2.57611e-09	unaffected
FBgn0011596	fzo	2.72127	1.20204	1.20788	0.0263572	0.0554405	unaffected
FBgn0011603	ine	30.7435	-2.48641	0.546826	1.49033e-06	6.28237e-06	down
FBgn0011604	Iswi	6697.44	0.306285	0.0641556	1.04804e-06	4.4819e-06	unaffected
FBgn0011606	Klp3A	3284.98	0.205152	0.0744589	0.00409844	0.0102926	unaffected
FBgn0011638	La	6786.24	0.819991	0.0522894	5.56356e-57	2.35568e-55	unaffected
FBgn0011640	lark	7375.47	-0.00980204	0.0651765	0.873811	0.925245	unaffected
FBgn0011642	Zyx	3112.42	-0.11024	0.102084	0.239867	0.362681	unaffected
FBgn0011648	Mad	2588.45	0.0993433	0.0572682	0.0685428	0.127087	unaffected
FBgn0011653	mas	1953.37	-3.80808	0.142865	5.88322e-157	1.43112e-154	down
FBgn0011655	Med	2474.91	0.0142118	0.0516102	0.772232	0.857791	unaffected
FBgn0011656	Mef2	1128.34	0.154225	0.124894	0.169789	0.272743	unaffected
FBgn0011659	Mlh1	447.994	1.24713	0.101742	1.68563e-36	4.13278e-35	up
FBgn0011660	Pms2	935.245	0.261712	0.114453	0.0132195	0.0299184	unaffected
FBgn0011661	Moe	24472.9	0.308996	0.05002	3.83256e-10	2.27605e-09	unaffected
FBgn0011666	msi	5423.49	-1.23672	0.119121	3.12141e-27	5.15635e-26	down
FBgn0011672	Mvl	1429.42	-0.507009	0.074161	1.98859e-12	1.39023e-11	unaffected
FBgn0011674	insc	427.518	1.58724	0.218352	3.13969e-14	2.49048e-13	up
FBgn0011676	Nos	7.44671	2.14087	1.15749	0.00254719	0.00662483	up
FBgn0011692	pav	4393.34	0.729155	0.0884664	9.54902e-18	9.56135e-17	unaffected
FBgn0011693	Pdh	5.65416	-0.0656922	0.368291	0.741975	0.837214	unaffected
FBgn0011695	EbpIII	45.2366	-1.05563	0.684298	0.00527471	0.0129786	down
FBgn0011701	repo	611.397	-1.11766	0.15647	7.40988e-15	6.12438e-14	down
FBgn0011703	RnrL	4156.84	1.0902	0.112288	1.97516e-24	2.80044e-23	up
FBgn0011704	RnrS	2909.74	0.937254	0.12088	1.13122e-16	1.0656e-15	unaffected
FBgn0011705	rost	372.544	-0.803314	0.170941	8.63272e-08	4.11123e-07	unaffected
FBgn0011706	rpr	617.413	1.55533	0.161695	6.62097e-23	8.76625e-22	up
FBgn0011708	Syx5	1317.25	0.0126033	0.0805197	0.867503	0.921456	unaffected
FBgn0011710	2001-09-01	5193.8	0.259694	0.0514986	3.02448e-07	1.36244e-06	unaffected
FBgn0011715	Snr1	2198.85	0.376424	0.072263	8.65153e-08	4.11703e-07	unaffected
FBgn0011722	Tig	2168.05	-0.111352	0.231428	0.52517	0.659706	unaffected
FBgn0011723	byn	32.4829	0.906238	2.05385	0.0627726	0.117868	unaffected
FBgn0011725	twin	3375.85	0.018981	0.0417246	0.632267	0.748987	unaffected
FBgn0011726	tsr	22984.5	0.331851	0.0846774	4.62894e-05	0.000160724	unaffected
FBgn0011737	Wee1	1047.09	0.310806	0.0806102	6.43174e-05	0.000218395	unaffected
FBgn0011739	wts	2423.32	-0.423717	0.125349	0.000248816	0.000771896	unaffected
FBgn0011740	alpha-Man-IIa	2618.6	-0.256726	0.0596785	1.10993e-05	4.179e-05	unaffected
FBgn0011741	Arp6	1558.45	0.228157	0.0932961	0.00948567	0.0221243	unaffected
FBgn0011742	Arp2	4112.75	0.0734995	0.0535703	0.147897	0.243601	unaffected
FBgn0011745	Arp1	3362.26	-0.0237044	0.0784852	0.747697	0.840434	unaffected
FBgn0011746	ana	1119.49	-5.68111	0.228587	2.31546e-137	4.35235e-135	down
FBgn0011747	Ank	9084.57	-0.135659	0.115819	0.196816	0.308256	unaffected
FBgn0011754	PhKgamma	1832.69	0.217292	0.115934	0.0405369	0.0805802	unaffected
FBgn0011758	B-H1	1293.81	-5.59311	0.218666	2.78264e-145	5.56797e-143	down
FBgn0011760	ctp	15421.6	0.236775	0.0633554	0.000125774	0.000409325	unaffected
FBgn0011762	Prim1	379.251	1.11543	0.135092	1.13778e-18	1.2137e-17	up
FBgn0011763	Dp	5445.6	0.515263	0.077548	7.11152e-12	4.80269e-11	unaffected
FBgn0011766	E2f1	7183.81	-0.0133384	0.0977748	0.882854	0.931419	unaffected
FBgn0011768	Fdh	4412.35	-0.00727199	0.0770707	0.920091	0.955841	unaffected
FBgn0011769	Fdx1	194.673	0.751781	0.150653	2.8329e-08	1.4223e-07	unaffected
FBgn0011770	Gip	352.439	-0.688303	0.147651	2.29948e-07	1.04957e-06	unaffected
FBgn0011771	Hem	2345.06	-0.123636	0.0595351	0.0301122	0.062262	unaffected
FBgn0011774	Irbp	365.715	0.789251	0.125913	1.30182e-11	8.69702e-11	unaffected
FBgn0011785	BRWD3	5039.7	0.0791555	0.125193	0.481926	0.618793	unaffected
FBgn0011787	mRpL12	1404.29	0.362052	0.105511	0.000272071	0.000837961	unaffected
FBgn0011802	Gem3	737.984	0.354986	0.0693281	1.51021e-07	7.01708e-07	unaffected
FBgn0011817	nmo	6398.91	-0.289366	0.109339	0.00453583	0.0113177	unaffected
FBgn0011818	oaf	1186.51	0.601083	0.0879462	1.13911e-12	8.13576e-12	unaffected
FBgn0011824	CG4038	2782.85	0.994454	0.0714597	4.18715e-46	1.34227e-44	unaffected
FBgn0011826	Pp2B-14D	2686.26	0.0930747	0.0593074	0.0981311	0.172194	unaffected
FBgn0011828	Pxn	2835.93	-3.66645	0.218291	1.05683e-63	5.1416e-62	down
FBgn0011829	Ret	102.186	-3.85943	0.327899	2.01444e-32	4.11039e-31	down
FBgn0011836	Taf2	1743	0.176355	0.0518377	0.000504904	0.00149174	unaffected
FBgn0011837	Tis11	2683	0.122357	0.198696	0.446094	0.586751	unaffected
FBgn0011855	tRNA:Glu-CTC-3-9	0.519302	-0.123238	1.0571	0.744692	0.839026	unaffected
FBgn0011859	tRNA:Gly-GCC-1-1	1.07534	-0.0113356	0.758734	0.970428	0.985996	unaffected
FBgn0011877	tRNA:His-GTG-2-1Psi	0.588447	-0.187708	1.25165	0.639682	0.755192	unaffected
FBgn0011878	tRNA:His-GTG-1-4	0.795788	-0.458702	1.34661	0.306433	0.440604	unaffected
FBgn0011902	tRNA:Lys-TTT-1-1	0.539488	0.156704	1.41867	0.679132	0.786824	unaffected
FBgn0011916	tRNA:Met-CAT-1-2	0.63559	-0.524231	1.26338	0.242426	0.366058	unaffected
FBgn0011965	tRNA:Arg-TCG-4-1	3.45296	-1.0465	1.09995	0.0316997	0.0651427	unaffected
FBgn0011985	tRNA:Ser-AGA-2-3	1.22388	-0.919799	1.4001	0.0853805	0.152814	unaffected
FBgn0012017	tRNA:Tyr-GTA-1-2	0.809321	-0.632016	1.36357	0.188516	0.297775	unaffected
FBgn0012034	AcCoAS	449.647	2.25942	0.164957	7.33003e-43	2.13466e-41	up
FBgn0012036	Aldh	908.868	2.05671	0.253422	2.52519e-16	2.33265e-15	up
FBgn0012037	Ance	31573.2	-2.90047	0.119224	5.75326e-131	9.51665e-129	down
FBgn0012042	AttA	7.10741	-2.70727	0.926892	0.000246448	0.000764933	down
FBgn0012051	CalpA	1325.18	-0.0984184	0.0797643	0.186947	0.295749	unaffected
FBgn0012058	Cdc27	1934.93	0.106164	0.0534651	0.038347	0.0768426	unaffected
FBgn0012344	Dh44	4.86682	-0.527466	0.697983	0.0889989	0.158501	unaffected
FBgn0013263	Trl	584.94	0.209956	0.104544	0.0302646	0.0625667	unaffected
FBgn0013269	Fkbp39	11019.5	0.810594	0.085401	6.81915e-23	9.01901e-22	unaffected
FBgn0013272	Gp150	23221.6	-0.278414	0.0519734	5.36405e-08	2.61479e-07	unaffected
FBgn0013275	Hsp70Aa	939.618	-0.0275975	0.375634	0.889934	0.935876	unaffected
FBgn0013276	Hsp70Ab	1022.78	-0.0734846	0.375993	0.714438	0.815618	unaffected
FBgn0013277	Hsp70Ba	638.938	0.0071567	0.38674	0.971565	0.98649	unaffected
FBgn0013278	Hsp70Bb	4919.69	1.39351	0.929674	0.00570573	0.0139396	up
FBgn0013279	Hsp70Bc	366.882	0.486915	0.695075	0.109768	0.18932	unaffected
FBgn0013303	Nca	1326.1	0.108325	0.0763581	0.1306	0.219067	unaffected
FBgn0013305	Nmda1	2003.57	0.291248	0.0630513	2.32818e-06	9.53879e-06	unaffected
FBgn0013307	Odc1	1.44531	-0.222081	0.783122	0.475343	0.612559	unaffected
FBgn0013323	Ptth	4.1745	0.298844	0.612989	0.260451	0.388173	unaffected
FBgn0013325	RpL11	31502.4	0.489898	0.109766	2.0891e-06	8.61044e-06	unaffected
FBgn0013334	Sap47	2399.41	-0.417929	0.0882477	8.20321e-07	3.55215e-06	unaffected
FBgn0013342	nSyb	543.772	-5.87424	0.314261	4.64855e-79	3.00364e-77	down
FBgn0013343	Syx1A	1249.45	0.2223	0.191764	0.158069	0.25735	unaffected
FBgn0013347	TfIIA-S	2248.85	-0.141887	0.0841839	0.0720085	0.132405	unaffected
FBgn0013348	TpnC41C	0.930827	-0.329254	1.03638	0.390639	0.530923	unaffected
FBgn0013432	bcn92	528.229	0.365947	0.119186	0.000929109	0.00262026	unaffected
FBgn0013433	beat-Ia	17	-1.49809	1.20939	0.0121427	0.0276561	down
FBgn0013435	Cdc2rk	509.057	0.318742	0.0805688	4.15259e-05	0.000145241	unaffected
FBgn0013467	igl	16.5911	-2.47404	0.86216	0.000256566	0.000794349	down
FBgn0013469	klu	1664.6	-2.45385	0.0996451	4.52602e-134	8.13765e-132	down
FBgn0013531	MED20	385.113	-0.029634	0.103463	0.755719	0.845967	unaffected
FBgn0013548	l(2)dtl	852.829	0.766662	0.094629	2.29029e-17	2.24257e-16	unaffected
FBgn0013563	Pex1	371.582	0.180012	0.0976804	0.0474486	0.0924528	unaffected
FBgn0013576	mtd	4131.19	-0.232012	0.0627666	0.000149186	0.00047911	unaffected
FBgn0013717	not	1972.71	-0.166913	0.0920823	0.0521212	0.100422	unaffected
FBgn0013718	nuf	4787.91	-0.0163265	0.0912576	0.847564	0.907316	unaffected
FBgn0013720	pck	3803.77	0.0322167	0.0546105	0.533749	0.667245	unaffected
FBgn0013725	phyl	750.293	-6.74239	0.310498	5.49442e-106	5.82596e-104	down
FBgn0013726	pnut	8215.17	0.412821	0.0571097	1.94149e-13	1.45976e-12	unaffected
FBgn0013732	sced	855.81	-0.27019	0.0795136	0.000417988	0.00124893	unaffected
FBgn0013733	shot	11843	-0.129311	0.245797	0.473948	0.611304	unaffected
FBgn0013746	alien	2382.87	0.143174	0.0650945	0.0215246	0.0464395	unaffected
FBgn0013749	Arf102F	2713.13	0.0889333	0.0921739	0.297574	0.430218	unaffected
FBgn0013750	Arf51F	2412.08	0.0540594	0.0727263	0.428767	0.569882	unaffected
FBgn0013751	Awh	214.789	-2.23913	0.18429	3.92556e-34	8.66557e-33	down
FBgn0013753	Bgb	1806.47	-0.384441	0.102063	6.96504e-05	0.000235125	unaffected
FBgn0013755	Bro	0.927062	0.0672146	0.775327	0.828572	0.89486	unaffected
FBgn0013756	Mtor	9739.24	0.0405518	0.117639	0.704131	0.807718	unaffected
FBgn0013759	CASK	1888.61	0.027468	0.129406	0.812835	0.883944	unaffected
FBgn0013762	Cdk5	759.947	0.246588	0.0796815	0.00127174	0.00350371	unaffected
FBgn0013763	Idgf6	2189.63	0.847314	0.227614	5.36192e-06	2.09975e-05	unaffected
FBgn0013764	Chi	2184.51	-0.00932988	0.0783275	0.899135	0.942754	unaffected
FBgn0013765	cnn	2187.79	0.580187	0.094428	1.2627e-10	7.81282e-10	unaffected
FBgn0013767	Crz	0.643527	-0.0748769	0.902178	0.828296	0.894796	unaffected
FBgn0013770	Cp1	5015.29	-0.160652	0.0786275	0.0308178	0.063538	unaffected
FBgn0013771	Cyp6a9	1.80778	-0.24744	0.745053	0.409027	0.549227	unaffected
FBgn0013773	Cyp6a22	1.75645	0.0190759	0.551742	0.936988	0.965446	unaffected
FBgn0013799	Deaf1	1840.09	-0.0282012	0.0477024	0.533416	0.667018	unaffected
FBgn0013810	Dhc36C	48.2249	-3.47536	0.504814	2.51492e-12	1.744e-11	down
FBgn0013811	Dhc62B	72.8401	0.0871245	0.233824	0.620442	0.740258	unaffected
FBgn0013812	Dhc93AB	105.855	-5.96226	0.676524	8.62451e-20	9.78023e-19	down
FBgn0013813	Dhc98D	23.0341	-4.65306	0.912025	6.33325e-08	3.06078e-07	down
FBgn0013949	Elal	26.0122	-1.7757	0.427005	1.98219e-06	8.19973e-06	down
FBgn0013953	Esp	83.0306	-4.06289	0.853474	5.06428e-07	2.24064e-06	down
FBgn0013954	Fkbp12	14025.9	0.224113	0.0916407	0.00957753	0.022305	unaffected
FBgn0013972	Gycalpha99B	19.651	-2.73598	0.885072	0.000165345	0.000526506	down
FBgn0013973	Gycbeta100B	36.564	-3.28221	0.525291	1.93587e-10	1.18541e-09	down
FBgn0013981	His4r	16961.1	-0.170275	0.118055	0.111965	0.192575	unaffected
FBgn0013983	imd	479.263	-0.227881	0.101845	0.0164593	0.0364697	unaffected
FBgn0013987	MAPk-Ak2	3653.25	0.289139	0.0528592	2.77739e-08	1.39499e-07	unaffected
FBgn0013995	Calx	18.2609	-1.80184	0.54248	3.81192e-05	0.000133892	down
FBgn0013997	Nrx-IV	10360.6	-0.272735	0.0749948	0.000170584	0.000541797	unaffected
FBgn0014000	Hf	10.8378	-2.35284	0.856079	0.000324435	0.000987473	down
FBgn0014006	Ask1	2394.06	0.186123	0.0684779	0.00476161	0.0118429	unaffected
FBgn0014007	Ptp69D	2343.06	0.0489166	0.114218	0.638106	0.754105	unaffected
FBgn0014009	Rab2	2610.25	0.00414868	0.0532955	0.934815	0.964433	unaffected
FBgn0014010	Rab5	4917.04	-0.229601	0.0734142	0.00118621	0.00328632	unaffected
FBgn0014011	Rac2	2717.95	0.405073	0.0780179	8.37999e-08	3.99701e-07	unaffected
FBgn0014018	Rel	1529.64	-0.2687	0.0769809	0.000299324	0.000916666	unaffected
FBgn0014019	Rh5	18.5784	-0.762865	0.480633	0.00707674	0.0169389	unaffected
FBgn0014020	Rho1	12238.3	0.263005	0.0733199	0.000211496	0.000662582	unaffected
FBgn0014022	Rlb1	492.279	0.447562	0.124603	0.000101764	0.000335233	unaffected
FBgn0014023	mRpL47	960.643	0.443056	0.10611	9.72741e-06	3.69273e-05	unaffected
FBgn0014024	Rnp4F	2905.63	0.130899	0.0535598	0.0114964	0.0263242	unaffected
FBgn0014026	RpL7A	57190.3	0.496468	0.0854575	1.61066e-09	9.07854e-09	unaffected
FBgn0014028	SdhB	2456.37	0.442584	0.077967	4.67624e-09	2.53002e-08	unaffected
FBgn0014029	2002-09-01	4051.85	0.285819	0.0635214	4.16618e-06	1.655e-05	unaffected
FBgn0014031	Spat	8.63438	-0.0187039	0.345705	0.923914	0.958608	unaffected
FBgn0014032	Sptr	759.696	-0.448819	0.119764	5.55498e-05	0.000190689	unaffected
FBgn0014033	Sr-CI	318.442	-3.2145	0.310043	1.74429e-25	2.61664e-24	down
FBgn0014037	Su(Tpl)	4146.11	-0.165809	0.15539	0.218034	0.3355	unaffected
FBgn0014073	Tie	210.172	-4.14411	0.255279	8.99309e-60	3.99886e-58	down
FBgn0014075	Uggt	4835.91	-0.244733	0.0639926	8.72871e-05	0.000290084	unaffected
FBgn0014076	Vm32E	1.19413	0.658352	1.34537	0.171879	0.275495	unaffected
FBgn0014092	CG4278	840.001	0.411698	0.0886375	1.31474e-06	5.56486e-06	unaffected
FBgn0014127	barr	2672.35	0.164597	0.0764578	0.0233598	0.0498885	unaffected
FBgn0014133	bif	11417.8	-0.482599	0.0873196	9.00363e-09	4.74911e-08	unaffected
FBgn0014135	bnl	400.989	1.4837	0.273123	1.81745e-09	1.02024e-08	up
FBgn0014141	cher	6750.81	0.743518	0.149713	3.39755e-08	1.69686e-07	unaffected
FBgn0014143	croc	199.647	4.7125	0.222508	3.15239e-100	2.94049e-98	up
FBgn0014163	fax	52261.4	-0.649711	0.0811974	1.23883e-16	1.16519e-15	unaffected
FBgn0014179	gcm	63.664	-4.77691	1.18562	6.59235e-06	2.54958e-05	down
FBgn0014184	Oda	11158.5	-0.292144	0.0733134	4.00165e-05	0.000140318	unaffected
FBgn0014189	Hel25E	11531.9	0.273765	0.060613	3.96953e-06	1.57941e-05	unaffected
FBgn0014269	prod	1759.88	0.259328	0.0796375	0.000710646	0.00204744	unaffected
FBgn0014340	mof	763.642	0.322213	0.0893096	0.000163882	0.000522383	unaffected
FBgn0014342	mia	249.854	0.325646	0.136325	0.00814135	0.0192384	unaffected
FBgn0014343	mirr	2493.03	0.399001	0.0850306	1.10511e-06	4.71456e-06	unaffected
FBgn0014366	noi	2029.3	0.116415	0.0862859	0.147549	0.243158	unaffected
FBgn0014368	nol	24.3032	-0.708845	0.834073	0.0536727	0.103027	unaffected
FBgn0014380	RhoL	458.978	-1.18185	0.158476	7.78252e-16	6.92611e-15	down
FBgn0014388	sty	2869.26	-1.34662	0.165849	9.26971e-18	9.3042e-17	down
FBgn0014391	sun	3473.72	0.206139	0.101333	0.0287044	0.0597795	unaffected
FBgn0014395	tilB	39.3836	0.30389	0.293746	0.128291	0.215808	unaffected
FBgn0014396	tim	5.70543	-1.50505	1.16667	0.0104747	0.0241721	down
FBgn0014411	Vps26	2350.35	-0.235775	0.0594049	4.91807e-05	0.000170286	unaffected
FBgn0014417	CG13397	84.765	-0.479982	0.238217	0.00945131	0.0220525	unaffected
FBgn0014427	CG11899	2670.55	-0.179059	0.157875	0.189118	0.298537	unaffected
FBgn0014455	Ahcy	3534.05	0.878612	0.0965366	1.59975e-21	1.98465e-20	unaffected
FBgn0014464	Cp7Fa	1.05814	-0.0815223	0.858881	0.807185	0.880822	unaffected
FBgn0014469	Cyp4e2	382.382	-2.7997	0.196198	2.02694e-46	6.58278e-45	down
FBgn0014857	His3.3A	5871.96	0.312163	0.100798	0.00104264	0.00291328	unaffected
FBgn0014859	Hr38	18.9562	0.225083	0.282079	0.244833	0.36884	unaffected
FBgn0014861	Mcm2	2918.82	0.914616	0.0923188	5.35299e-25	7.78536e-24	unaffected
FBgn0014863	Mlp84B	126.837	-2.2927	0.323502	7.79518e-13	5.64218e-12	down
FBgn0014868	Ost48	6654.42	-0.278074	0.110411	0.00675606	0.0162434	unaffected
FBgn0014869	Pglym78	1218.56	-0.115698	0.102772	0.220259	0.338185	unaffected
FBgn0014870	Psi	7658.67	-0.0464648	0.0948724	0.597052	0.72144	unaffected
FBgn0014877	Roe1	788.824	0.352977	0.1056	0.000387629	0.00116637	unaffected
FBgn0014879	Set	7159.26	0.473825	0.0784543	4.50463e-10	2.66116e-09	unaffected
FBgn0014906	Hydr2	1325.61	0.426514	0.0757835	6.6985e-09	3.57734e-08	unaffected
FBgn0014930	CG2846	453.928	0.217742	0.0982227	0.0177895	0.0390596	unaffected
FBgn0014931	CG2678	44.4709	-1.07962	0.436824	0.000290026	0.000890389	down
FBgn0014949	btn	3.59377	0.196027	0.634909	0.461833	0.600296	unaffected
FBgn0015000	betaggt-I	876.212	0.0453842	0.0813894	0.551114	0.681742	unaffected
FBgn0015001	iotaTry	1.29059	0.0898518	0.655094	0.742061	0.837214	unaffected
FBgn0015010	Ag5r	27.4978	-0.618388	0.976586	0.113548	0.194622	unaffected
FBgn0015011	AhcyL2	94.3941	-3.43926	0.371003	8.3636e-21	9.96723e-20	down
FBgn0015019	CCT3	12959.1	0.504137	0.072129	6.88845e-13	5.0034e-12	unaffected
FBgn0015024	CkIalpha	9570.34	-0.139985	0.0550335	0.00858435	0.0201967	unaffected
FBgn0015025	CkIIalpha-i1	172.583	-0.158049	0.138687	0.19791	0.309617	unaffected
FBgn0015031	cype	2590.55	0.326643	0.0891938	0.00013107	0.000425224	unaffected
FBgn0015032	Cyp4c3	2.18682	-0.725948	1.1469	0.104981	0.182587	unaffected
FBgn0015033	Cyp4d8	2.98061	-1.77676	1.52922	0.0143714	0.0322466	down
FBgn0015034	Cyp4e1	47.0874	-1.39121	0.5459	0.000242615	0.000753789	down
FBgn0015036	Cyp4ae1	1.61143	0.244571	0.76302	0.422747	0.563391	unaffected
FBgn0015037	Cyp4p1	297.534	0.476379	0.208101	0.00508037	0.0125552	unaffected
FBgn0015038	Cyp9b1	0.606319	-0.10832	1.01143	0.769622	0.85624	unaffected
FBgn0015039	Cyp9b2	10.9619	-0.745791	0.765433	0.0360728	0.0728858	unaffected
FBgn0015075	Ddx1	1787.59	-0.0368003	0.0502473	0.439667	0.580266	unaffected
FBgn0015218	eIF4E1	9185.93	0.0756588	0.0522354	0.127146	0.214026	unaffected
FBgn0015221	Fer2LCH	4508.53	-0.178923	0.0802477	0.0187151	0.0408982	unaffected
FBgn0015222	Fer1HCH	5416.59	-0.0680839	0.0706652	0.305168	0.438947	unaffected
FBgn0015229	glec	2718.65	-2.55735	0.0707739	4.34581e-286	3.85101e-283	down
FBgn0015239	Hr78	2756.17	-0.267238	0.0729394	0.000155891	0.000499092	unaffected
FBgn0015240	Hr96	458.617	0.21109	0.0833643	0.00775845	0.0184107	unaffected
FBgn0015245	Hsp60A	13119.2	0.624121	0.0697546	4.40441e-20	5.07345e-19	unaffected
FBgn0015247	Diap2	1212.3	0.0124866	0.0706588	0.851511	0.909892	unaffected
FBgn0015268	Nap1	120.205	0.607057	0.186016	0.000130677	0.00042406	unaffected
FBgn0015269	Nf1	1664.73	-0.0168613	0.1946	0.915172	0.952585	unaffected
FBgn0015270	Orc2	541.856	1.01237	0.132286	1.782e-16	1.66222e-15	up
FBgn0015271	Orc5	438.843	0.440308	0.136661	0.000398061	0.00119543	unaffected
FBgn0015277	Pi3K59F	585.342	0.176527	0.0917193	0.0396298	0.079023	unaffected
FBgn0015278	Pi3K68D	2246.61	0.226087	0.135161	0.0612557	0.115439	unaffected
FBgn0015279	Pi3K92E	2461.4	0.542441	0.0920869	7.60549e-10	4.40493e-09	unaffected
FBgn0015282	Rpt2	6293.56	0.01645	0.0800991	0.826753	0.893596	unaffected
FBgn0015283	Rpn10	4952.93	-0.0418102	0.0779941	0.567542	0.695469	unaffected
FBgn0015286	Rala	2727.29	0.212037	0.0708651	0.00192596	0.00513287	unaffected
FBgn0015288	RpL22	41481.8	0.370339	0.135242	0.00255888	0.00664967	unaffected
FBgn0015295	Shark	1373.82	0.058063	0.0637365	0.33398	0.471103	unaffected
FBgn0015296	Shc	1424.41	0.242772	0.0852542	0.00283632	0.00731091	unaffected
FBgn0015298	Srp19	1141.38	0.113568	0.107832	0.249247	0.374127	unaffected
FBgn0015299	Ssb-c31a	1008.8	0.815512	0.105822	3.75794e-16	3.42801e-15	unaffected
FBgn0015316	Try29F	44.9326	0.122582	0.216736	0.468945	0.606519	unaffected
FBgn0015320	Ubc2	4121.31	0.2226	0.0687488	0.000826294	0.00235385	unaffected
FBgn0015321	Ubc4	2354.12	0.372633	0.0698572	4.45266e-08	2.19816e-07	unaffected
FBgn0015331	abs	1053.57	-0.137729	0.127831	0.229144	0.349491	unaffected
FBgn0015336	CG15865	4.27388	-0.00701753	0.400056	0.972409	0.986969	unaffected
FBgn0015338	CG5861	1283.41	0.231727	0.0970592	0.0110037	0.025294	unaffected
FBgn0015351	Mettl4	182.709	0.360909	0.148072	0.00619806	0.0150062	unaffected
FBgn0015359	CG2034	813.299	0.497053	0.0918349	1.58297e-08	8.14192e-08	unaffected
FBgn0015360	oxt	585.059	0.26243	0.0790566	0.000564874	0.0016567	unaffected
FBgn0015371	chn	5537.96	-0.042382	0.0999413	0.645865	0.759848	unaffected
FBgn0015372	RabX1	451.292	-0.0581012	0.0914962	0.49383	0.630488	unaffected
FBgn0015376	cutlet	677.08	1.01233	0.115884	2.08727e-20	2.4452e-19	up
FBgn0015379	dod	1517.13	-0.0438961	0.100177	0.634823	0.751204	unaffected
FBgn0015380	drl	4741.54	-4.95337	0.0897104	0	0	down
FBgn0015391	glu	3456.73	0.670371	0.112615	2.24692e-10	1.36577e-09	unaffected
FBgn0015396	jumu	4885.29	0.24481	0.108471	0.0149782	0.0334689	unaffected
FBgn0015399	kek1	5414.59	-0.667047	0.137797	1.10468e-07	5.19099e-07	unaffected
FBgn0015400	kek2	127.209	-4.59142	0.415269	4.60081e-29	8.17731e-28	down
FBgn0015402	ksr	1064.55	-0.242489	0.0846834	0.00270222	0.00698557	unaffected
FBgn0015477	Rme-8	3584.99	0.119114	0.128265	0.299638	0.432547	unaffected
FBgn0015509	Cul1	6217.67	-0.118009	0.0533329	0.0216001	0.0465646	unaffected
FBgn0015513	mbc	2535.44	0.611396	0.149557	5.28433e-06	2.07003e-05	unaffected
FBgn0015519	nAChRalpha3	24.1819	-0.930993	0.811548	0.0183958	0.0402642	unaffected
FBgn0015520	nonA-l	1003.58	-0.513409	0.0676596	7.7203e-15	6.37246e-14	unaffected
FBgn0015521	RpS21	21793.5	0.282677	0.108681	0.00528007	0.0129857	unaffected
FBgn0015522	olf186-M	51.0777	-3.42731	0.369465	7.93666e-21	9.48576e-20	down
FBgn0015524	otp	5.11259	0.590596	1.76606	0.16759	0.269631	unaffected
FBgn0015527	peng	3308.91	0.816958	0.0617791	1.81156e-41	5.13109e-40	unaffected
FBgn0015543	snoRNA:Me28S-A1322	253.489	-0.300958	0.160017	0.0305063	0.0629824	unaffected
FBgn0015544	spag	691.22	0.388539	0.103826	7.5362e-05	0.000253166	unaffected
FBgn0015546	spel1	1524.47	1.13627	0.100589	9.7233e-32	1.93935e-30	up
FBgn0015550	tap	2.47543	-1.79549	1.77402	0.0204677	0.044361	down
FBgn0015553	tos	316.691	0.64168	0.141801	6.0856e-07	2.66683e-06	unaffected
FBgn0015558	tty	999.43	-3.64164	0.183543	5.45719e-88	4.10314e-86	down
FBgn0015561	unpg	18.5191	5.99167	0.943637	1.386e-11	9.2445e-11	up
FBgn0015568	alpha-Est1	18.7422	-2.47376	1.07441	0.000950715	0.00267633	down
FBgn0015569	alpha-Est10	93.2501	-0.993762	0.294676	1.26415e-05	4.72383e-05	unaffected
FBgn0015570	alpha-Est2	2.37134	0.0945458	0.700639	0.742035	0.837214	unaffected
FBgn0015572	alpha-Est4	13.802	0.0145108	0.317199	0.940051	0.967422	unaffected
FBgn0015574	alpha-Est6	0.588455	0.282752	1.28076	0.495241	0.63177	unaffected
FBgn0015575	alpha-Est7	14.8241	-0.355148	0.369146	0.107304	0.185846	unaffected
FBgn0015576	alpha-Est8	20.6347	-3.56052	0.682843	6.92032e-08	3.33024e-07	down
FBgn0015577	alpha-Est9	77.4307	-2.30486	0.295752	3.99327e-15	3.35868e-14	down
FBgn0015582	dare	387.547	0.00441208	0.097392	0.960992	0.979949	unaffected
FBgn0015585	Acp63F	2.69456	-1.01641	1.17376	0.0420699	0.0831876	unaffected
FBgn0015586	Acp76A	2.09726	0.160104	0.606729	0.534466	0.668069	unaffected
FBgn0015589	Apc	2076.88	0.163741	0.113387	0.113172	0.194099	unaffected
FBgn0015591	AstA	2.97748	0.268252	0.672571	0.336706	0.474356	unaffected
FBgn0015600	toc	2571.4	-0.9487	0.132488	9.80121e-15	8.01541e-14	unaffected
FBgn0015602	BEAF-32	1820.65	0.361658	0.0870977	1.54773e-05	5.72998e-05	unaffected
FBgn0015609	CadN	2304.28	-3.01386	0.325802	1.22071e-20	1.44505e-19	down
FBgn0015614	CanB2	2085.8	-0.254317	0.0538308	1.53206e-06	6.44952e-06	unaffected
FBgn0015615	SMC3	2888.4	0.181162	0.0680148	0.00564822	0.0138127	unaffected
FBgn0015618	Cdk8	601.626	0.0580353	0.0748698	0.408593	0.548831	unaffected
FBgn0015621	Clp	527.473	0.230776	0.138355	0.0610121	0.114998	unaffected
FBgn0015622	Cnx99A	6586.81	-0.0748857	0.0753447	0.288835	0.420229	unaffected
FBgn0015623	Cpr	2566	-0.277509	0.0743532	0.00011613	0.000380234	unaffected
FBgn0015625	CycB3	2538.74	0.197701	0.0759866	0.00654479	0.0157751	unaffected
FBgn0015663	Ugt36A1	261.124	-1.05259	0.136515	1.02249e-16	9.66111e-16	down
FBgn0015664	Dref	3055.07	0.489465	0.0611785	3.36906e-16	3.08234e-15	unaffected
FBgn0015714	Cyp6a17	115.172	0.832923	0.222969	5.48666e-06	2.14521e-05	unaffected
FBgn0015721	ktub	83.0148	-6.88509	1.15692	7.01734e-11	4.41466e-10	down
FBgn0015737	Hmu	6289.44	-0.339799	0.0800164	1.11175e-05	4.1833e-05	unaffected
FBgn0015754	Lis-1	4870.45	-0.168381	0.0570713	0.00239818	0.00627015	unaffected
FBgn0015756	RpL9	31506.8	0.415649	0.0921146	2.422e-06	9.90682e-06	unaffected
FBgn0015765	p38a	364.701	0.273965	0.107278	0.00619914	0.0150062	unaffected
FBgn0015766	Msr-110	8612.6	-1.33547	0.103319	6.79735e-40	1.85336e-38	down
FBgn0015772	Nak	1833.17	-0.012028	0.114901	0.908523	0.94827	unaffected
FBgn0015773	NetA	83.8897	-4.06931	0.364879	2.2231e-29	4.02037e-28	down
FBgn0015774	NetB	994.068	-2.13532	0.243196	9.77774e-19	1.04662e-17	down
FBgn0015776	nrv1	2431.01	-0.600734	0.0686469	2.98105e-19	3.28446e-18	unaffected
FBgn0015777	nrv2	5088.24	0.515669	0.0578345	1.14001e-19	1.28456e-18	unaffected
FBgn0015778	rin	24295.2	0.255849	0.145108	0.0462083	0.0903626	unaffected
FBgn0015781	P5cr	694.801	-0.11456	0.121148	0.294591	0.426951	unaffected
FBgn0015789	Rab10	2781.2	0.282473	0.0573707	5.28891e-07	2.33336e-06	unaffected
FBgn0015790	Rab11	8534.56	-0.0488954	0.0611253	0.396994	0.537383	unaffected
FBgn0015791	Rab14	1164.28	-0.0145836	0.0702957	0.826073	0.893268	unaffected
FBgn0015793	Rab19	411.738	-0.188375	0.11914	0.0816387	0.147189	unaffected
FBgn0015794	Rab18	712.125	-0.00782379	0.0885263	0.924527	0.959143	unaffected
FBgn0015795	Rab7	3378.9	-0.0937207	0.0639154	0.120918	0.205068	unaffected
FBgn0015797	Rab6	3032.48	-0.0864838	0.0917616	0.309081	0.443701	unaffected
FBgn0015799	Rbf	3039.27	0.514204	0.0561976	1.35905e-20	1.60422e-19	unaffected
FBgn0015801	Reg-5	931.167	-1.70587	0.135924	1.15754e-36	2.86636e-35	down
FBgn0015803	RtGEF	1378.77	0.091834	0.0651564	0.13552	0.225945	unaffected
FBgn0015805	HDAC1	9383.82	0.492129	0.0458247	1.79941e-27	2.99644e-26	unaffected
FBgn0015808	ScpX	1694.06	-0.449903	0.0901838	1.9693e-07	9.04858e-07	unaffected
FBgn0015818	Spx	1453.62	0.357762	0.0769466	1.6136e-06	6.76751e-06	unaffected
FBgn0015828	TfIIEalpha	914.016	0.261037	0.0948133	0.00360505	0.00914418	unaffected
FBgn0015829	TfIIEbeta	678.706	0.0396689	0.107461	0.687228	0.793167	unaffected
FBgn0015831	Rtnl2	5.47072	1.37727	1.0058	0.00833503	0.0196512	up
FBgn0015834	eIF3i	7627.75	0.287452	0.0763252	9.8819e-05	0.00032606	unaffected
FBgn0015838	Vang	4533.74	0.221101	0.0602852	0.00017076	0.00054222	unaffected
FBgn0015872	Drip	233.113	-1.09117	0.345733	2.5346e-05	9.10109e-05	down
FBgn0015903	apt	482.97	-0.128417	0.137294	0.291157	0.422912	unaffected
FBgn0015904	ara	780.829	-0.722556	0.0964665	4.06341e-15	3.41536e-14	unaffected
FBgn0015905	ast	613.403	0.412951	0.0782531	5.10971e-08	2.49866e-07	unaffected
FBgn0015919	caup	1337.65	-0.0300706	0.0939942	0.730308	0.827794	unaffected
FBgn0015924	crq	1105.51	-0.753994	0.110425	3.99502e-13	2.94662e-12	unaffected
FBgn0015925	csul	978.243	0.639474	0.0905176	1.72927e-13	1.30415e-12	unaffected
FBgn0015926	dah	995.456	0.8787	0.0982318	6.6674e-21	7.99959e-20	unaffected
FBgn0015929	dpa	3473.77	1.10562	0.0923999	3.64055e-35	8.33296e-34	up
FBgn0015946	grim	2.93365	-1.74718	1.69529	0.0201017	0.0436745	down
FBgn0015949	hrg	5561.18	0.222873	0.0601749	0.000147749	0.000474863	unaffected
FBgn0016013	Faa	16.4576	-0.0285881	0.277356	0.878759	0.928768	unaffected
FBgn0016031	lama	11.0514	1.34662	0.710697	0.00176724	0.00474042	up
FBgn0016032	lbm	321.375	-3.47189	0.202594	3.51684e-66	1.77357e-64	down
FBgn0016034	mael	165.238	4.16809	0.191722	2.60432e-105	2.69243e-103	up
FBgn0016036	mei-P22	8.17355	0.175723	0.370433	0.394647	0.534789	unaffected
FBgn0016038	Vsp37A	1318.44	0.00920874	0.0780809	0.900141	0.943251	unaffected
FBgn0016041	Tom40	2594.06	0.68837	0.0832263	1.01748e-17	1.01634e-16	unaffected
FBgn0016047	nompA	50.0352	5.09357	0.401271	9.97288e-38	2.57758e-36	up
FBgn0016053	pgc	1.60458	0.0257535	0.731346	0.931005	0.962825	unaffected
FBgn0016054	phr6-4	165.067	0.245368	0.182607	0.10757	0.186281	unaffected
FBgn0016059	Sema1b	7869.21	-0.344456	0.0703276	4.96637e-07	2.1981e-06	unaffected
FBgn0016061	side	435.862	-2.46143	0.215719	2.47017e-30	4.70014e-29	down
FBgn0016070	smg	1393.1	-0.22381	0.125335	0.0484851	0.094162	unaffected
FBgn0016075	vkg	1896.07	-3.42176	0.236509	8.88567e-48	3.0119e-46	down
FBgn0016076	vri	1942.44	0.353269	0.125486	0.00218435	0.0057523	unaffected
FBgn0016078	wun	780.843	-0.508109	0.103216	2.0208e-07	9.27832e-07	unaffected
FBgn0016081	fry	3272.8	-0.107623	0.17466	0.464081	0.601922	unaffected
FBgn0016119	ATPsynCF6	3195.61	0.155549	0.0931845	0.0727949	0.133495	unaffected
FBgn0016120	ATPsynD	4304.51	0.334039	0.0877188	7.20111e-05	0.000242434	unaffected
FBgn0016122	Acer	91.9789	-3.21028	0.295887	1.00935e-27	1.69904e-26	down
FBgn0016123	Alp4	6.31771	-0.135811	0.442483	0.5282	0.662465	unaffected
FBgn0016126	CaMKI	4471.83	-0.126492	0.0797118	0.0908107	0.161311	unaffected
FBgn0016131	Cdk4	1671.04	0.323393	0.0720565	3.92538e-06	1.56435e-05	unaffected
FBgn0016641	PTP-ER	1158.78	-0.0442799	0.0751069	0.530117	0.663913	unaffected
FBgn0016650	Lgr1	8.83763	-0.381025	0.622507	0.166746	0.268416	unaffected
FBgn0016660	H15	673.131	-2.88399	0.165169	1.65989e-68	8.72568e-67	down
FBgn0016672	Ipp	1312.05	-1.25636	0.126571	3.72906e-25	5.46195e-24	down
FBgn0016675	Lectin-galC1	5.00661	-1.3132	1.1846	0.0182088	0.0398901	down
FBgn0016684	NaPi-T	40.1298	-0.00681698	0.21748	0.967855	0.984198	unaffected
FBgn0016685	Nlp	14759.9	0.534497	0.0730102	5.18175e-14	4.03799e-13	unaffected
FBgn0016687	Nurf-38	5074.11	0.200887	0.0887722	0.0164211	0.0364047	unaffected
FBgn0016691	ATPsynO	5033.09	0.276938	0.0962517	0.0023584	0.00617263	unaffected
FBgn0016693	Past1	2941.36	-0.400073	0.100776	2.85593e-05	0.000101783	unaffected
FBgn0016694	Pdp1	441.089	1.4378	0.446818	2.72748e-05	9.7401e-05	up
FBgn0016696	Pitslre	5514.53	-0.102531	0.106731	0.29376	0.425945	unaffected
FBgn0016697	Prosalpha5	3813.25	0.204213	0.106035	0.0372114	0.0748451	unaffected
FBgn0016698	Ptpa	692.566	0.0528915	0.108688	0.594909	0.719551	unaffected
FBgn0016701	Rab4	1638.88	-0.0319826	0.0589263	0.566576	0.694959	unaffected
FBgn0016715	Reg-2	87.7481	-2.38153	0.358114	1.63665e-11	1.08521e-10	down
FBgn0016726	RpL29	30138.9	0.179225	0.10392	0.0616922	0.116139	unaffected
FBgn0016754	sba	2724.13	-1.33052	0.130379	3.59833e-26	5.61521e-25	down
FBgn0016756	Usp47	5666.3	0.0849713	0.0912077	0.314905	0.450386	unaffected
FBgn0016762	angel	295.006	0.243422	0.120423	0.0268701	0.0564123	unaffected
FBgn0016794	dos	1585.24	-0.393172	0.0731779	3.30192e-08	1.64976e-07	unaffected
FBgn0016797	fz2	7344.77	-1.97154	0.0924008	3.37578e-101	3.22153e-99	down
FBgn0016917	Stat92E	4465.38	0.613725	0.0897026	9.97387e-13	7.17309e-12	unaffected
FBgn0016919	nompB	27.5826	-0.145623	0.325503	0.462612	0.600771	unaffected
FBgn0016920	nompC	3.48163	-0.278156	0.573705	0.274358	0.404239	unaffected
FBgn0016926	Pino	1215.39	-0.396796	0.0713774	1.1403e-08	5.95824e-08	unaffected
FBgn0016930	Dyrk2	4049.07	-2.22255	0.0938569	4.09793e-124	5.98104e-122	down
FBgn0016970	l(2)k10201	195.429	0.0969871	0.139924	0.432765	0.573164	unaffected
FBgn0016974	swaPsi	0.845631	-0.120162	0.938604	0.734553	0.83101	unaffected
FBgn0016977	spen	8844.17	-0.247389	0.294697	0.210554	0.325946	unaffected
FBgn0016978	snRNP-U1-70K	3435.67	-0.00314727	0.0646213	0.959002	0.978564	unaffected
FBgn0016983	smid	6569.36	0.663182	0.0609672	1.37186e-28	2.39035e-27	unaffected
FBgn0016984	sktl	2459.14	-0.00695676	0.058742	0.900772	0.943415	unaffected
FBgn0017414	cag	311.749	-0.196064	0.134811	0.102802	0.179275	unaffected
FBgn0017418	ari-1	2090.9	-0.0524511	0.0880287	0.522071	0.656772	unaffected
FBgn0017429	CG5989	514.483	0.642731	0.087937	2.83296e-14	2.25437e-13	unaffected
FBgn0017430	Nelf-E	801.916	0.106189	0.0873588	0.191212	0.301228	unaffected
FBgn0017457	U2af38	2148.86	0.0968501	0.0995358	0.290624	0.422253	unaffected
FBgn0017482	T3dh	150.923	0.574166	0.150858	2.14836e-05	7.7863e-05	unaffected
FBgn0017545	RpS3A	52114	0.364729	0.078926	1.79962e-06	7.48359e-06	unaffected
FBgn0017550	Rga	3034.31	0.0507439	0.0512218	0.295263	0.427774	unaffected
FBgn0017551	Rca1	1121.02	0.331085	0.096488	0.000306098	0.000935103	unaffected
FBgn0017558	Pdk	1101.98	-0.264289	0.103621	0.00643793	0.0155417	unaffected
FBgn0017561	Ork1	0.640415	0.334002	1.32235	0.4309	0.571908	unaffected
FBgn0017566	ND-75	3530.75	0.261626	0.0860024	0.0014552	0.00396686	unaffected
FBgn0017567	ND-23	1139.96	0.196698	0.109808	0.0513097	0.0990427	unaffected
FBgn0017572	Mo25	3220.59	-0.0536769	0.0663143	0.390296	0.53073	unaffected
FBgn0017577	Mcm5	2762.72	1.18907	0.0918201	1.91103e-40	5.29201e-39	up
FBgn0017578	Max	1020.46	0.476086	0.0795352	6.19362e-10	3.61845e-09	unaffected
FBgn0017579	RpL14	39565.4	0.375897	0.104251	0.000134703	0.000435985	unaffected
FBgn0017581	Lk6	13935.1	-0.0146207	0.0831121	0.850994	0.909728	unaffected
FBgn0017590	klg	465.698	-6.36467	0.386951	4.46168e-62	2.08874e-60	down
FBgn0019624	COX5A	4084.98	0.456668	0.112917	1.59291e-05	5.8867e-05	unaffected
FBgn0019643	AANAT1	15.7192	-2.59813	0.571687	1.62251e-06	6.79798e-06	down
FBgn0019644	ATPsynB	5567.28	0.242071	0.107586	0.0153597	0.034266	unaffected
FBgn0019650	toy	7520.45	-1.70714	0.090268	3.14048e-80	2.07238e-78	down
FBgn0019660	lncRNA:roX2	0.540489	0.129513	1.30568	0.741449	0.836927	unaffected
FBgn0019661	lncRNA:roX1	66.084	-1.43461	0.434077	1.98688e-05	7.22639e-05	down
FBgn0019662	qm	1019.16	0.00262827	0.0655531	0.966229	0.98327	unaffected
FBgn0019686	lok	1361.14	0.536819	0.0633277	4.83466e-18	4.96102e-17	unaffected
FBgn0019809	gcm2	42.0047	-5.17503	1.20612	1.78849e-06	7.44066e-06	down
FBgn0019828	dj	0.547212	0.0202307	1.17702	0.95845	0.978162	unaffected
FBgn0019830	colt	2021.17	-0.300665	0.143167	0.0184766	0.0404199	unaffected
FBgn0019890	Smg5	4231.04	-0.224049	0.0744335	0.00177059	0.00474641	unaffected
FBgn0019925	Surf4	4012.84	0.0163653	0.0722115	0.810072	0.882176	unaffected
FBgn0019932	SamDC	576.591	0.208281	0.0865304	0.0110311	0.0253523	unaffected
FBgn0019936	RpS20	35184.3	0.414647	0.0981649	9.01763e-06	3.44224e-05	unaffected
FBgn0019938	RpI1	2727.3	0.87128	0.0943311	4.81197e-22	6.11652e-21	unaffected
FBgn0019940	Rh6	3.44486	-0.345557	0.796793	0.27682	0.406996	unaffected
FBgn0019949	Cdk9	868.921	-0.0846198	0.062855	0.154106	0.251956	unaffected
FBgn0019952	Orct	412.449	0.638989	0.158988	5.88875e-06	2.29015e-05	unaffected
FBgn0019957	ND-42	2222.95	0.0376554	0.0796215	0.613805	0.735043	unaffected
FBgn0019960	Mitofilin	3874.23	0.324819	0.0466658	1.9107e-12	1.33922e-11	unaffected
FBgn0019968	Khc-73	4427.3	-0.033919	0.148083	0.793655	0.871643	unaffected
FBgn0019972	Drice	2858.35	0.0700814	0.0826031	0.363194	0.50221	unaffected
FBgn0019982	Gs1l	446.909	0.510762	0.100377	8.45552e-08	4.02993e-07	unaffected
FBgn0019985	mGluR	25.6134	-0.520832	0.436446	0.036863	0.0742166	unaffected
FBgn0019990	Gcn2	1545.33	-0.0583154	0.10701	0.55203	0.682596	unaffected
FBgn0020018	Ppox	508.998	0.150167	0.0948209	0.0879285	0.156843	unaffected
FBgn0020224	Cbl	2078.18	-0.180566	0.0563316	0.00100476	0.00281697	unaffected
FBgn0020235	ATPsyngamma	5862.41	0.219405	0.105142	0.0244931	0.052031	unaffected
FBgn0020236	ATPCL	5799.81	-0.121812	0.0680375	0.0589833	0.111572	unaffected
FBgn0020238	14-3-3epsilon	53634.1	0.244542	0.0513079	1.27311e-06	5.39604e-06	unaffected
FBgn0020248	stet	57.5092	-5.84239	0.851129	5.0354e-13	3.68985e-12	down
FBgn0020249	stck	1605.11	0.616324	0.0548205	3.24101e-30	6.13862e-29	unaffected
FBgn0020251	sfl	939.834	-0.393475	0.122826	0.000529644	0.00156149	unaffected
FBgn0020255	Ran	19303.4	0.711945	0.0682089	1.08374e-26	1.7237e-25	unaffected
FBgn0020257	Ppa	9069.35	0.101827	0.07671	0.156757	0.255583	unaffected
FBgn0020258	ppk	6.84516	-1.18978	1.06573	0.018197	0.0398742	down
FBgn0020261	pcm	3371.43	0.294967	0.1097	0.00393781	0.00992533	unaffected
FBgn0020269	mspo	257.921	-5.12085	0.40787	5.66265e-37	1.41635e-35	down
FBgn0020270	mre11	1454.56	0.452783	0.0604651	2.29235e-14	1.83122e-13	unaffected
FBgn0020272	mst	722.771	0.627571	0.0843854	1.20454e-14	9.7862e-14	unaffected
FBgn0020277	lush	1.33058	-1.5879	1.81292	0.0310004	0.0638431	unaffected
FBgn0020278	loco	3062.7	-0.997084	0.0800009	9.87524e-38	2.55767e-36	unaffected
FBgn0020279	lig	25689	0.110209	0.068955	0.0906699	0.16113	unaffected
FBgn0020294	ko	5386.74	1.14771	0.109	4.66084e-28	7.95357e-27	up
FBgn0020299	stumps	791.272	-2.687	0.112509	2.92531e-126	4.37246e-124	down
FBgn0020300	geko	398.301	-1.23727	0.219369	1.93042e-10	1.18324e-09	down
FBgn0020304	drongo	4694.56	-0.379549	0.0621394	4.59797e-10	2.71501e-09	unaffected
FBgn0020305	dbe	1225.67	0.300073	0.103726	0.00209005	0.00552389	unaffected
FBgn0020306	dom	17375.7	0.410031	0.160142	0.00354399	0.00900221	unaffected
FBgn0020307	dve	645.554	-0.759796	0.0994997	9.96581e-16	8.7997e-15	unaffected
FBgn0020309	crol	18742	0.175887	0.0928373	0.0425347	0.0839863	unaffected
FBgn0020312	Tmtc3	2270.79	-0.343752	0.0700942	4.82378e-07	2.13881e-06	unaffected
FBgn0020369	Rpt6	4800.73	-0.141651	0.0694888	0.0321782	0.0660276	unaffected
FBgn0020370	TppII	5819	-0.0297342	0.0672651	0.639694	0.755192	unaffected
FBgn0020372	TM4SF	14.6213	-0.486167	0.454337	0.0522935	0.100691	unaffected
FBgn0020376	Sr-CIII	2.8134	-3.74454	1.55485	0.000635201	0.00184724	down
FBgn0020378	Sp1	2669.77	2.46444	0.129732	1.23206e-80	8.26214e-79	up
FBgn0020379	Rfx	478.841	-0.410349	0.112727	0.000101495	0.000334436	unaffected
FBgn0020381	Dredd	1254.17	0.0642598	0.101354	0.490978	0.627881	unaffected
FBgn0020385	pug	676.765	-0.35711	0.104845	0.000304094	0.000929667	unaffected
FBgn0020386	Pdk1	4777.79	1.64809	0.106123	5.29803e-55	2.11342e-53	up
FBgn0020388	Gcn5	1664.51	-0.0758816	0.0634063	0.204567	0.318786	unaffected
FBgn0020389	Papss	1095.89	-0.469077	0.0934639	1.52761e-07	7.08997e-07	unaffected
FBgn0020391	Nrk	310.678	-1.7865	0.165842	1.68694e-27	2.81671e-26	down
FBgn0020392	Nmt	3082.11	0.157295	0.0788959	0.034914	0.0708793	unaffected
FBgn0020399	Mst89B	1.53168	0.359421	0.797045	0.259208	0.386972	unaffected
FBgn0020407	asun	462.328	0.405741	0.0936243	5.76057e-06	2.24735e-05	unaffected
FBgn0020412	JIL-1	3015.49	0.134718	0.103227	0.15553	0.253783	unaffected
FBgn0020414	Idgf3	354.04	-3.02061	0.263938	1.37507e-30	2.66549e-29	down
FBgn0020415	Idgf2	186.168	-2.84738	0.209151	1.9492e-42	5.61062e-41	down
FBgn0020416	Idgf1	144.491	-2.95291	0.33711	1.09642e-18	1.17159e-17	down
FBgn0020429	GluRIIB	1.88682	-0.513829	0.997059	0.181884	0.288992	unaffected
FBgn0020440	Fak	1450.62	-0.103244	0.089491	0.213958	0.330392	unaffected
FBgn0020443	eRF3	8818.63	0.283952	0.0504231	1.12069e-08	5.86638e-08	unaffected
FBgn0020445	E23	700.859	-0.299771	0.21914	0.0822964	0.148256	unaffected
FBgn0020493	Dad	2724.83	0.777098	0.117033	1.22309e-12	8.7005e-12	unaffected
FBgn0020496	CtBP	20160.8	0.298358	0.0609881	5.94453e-07	2.60777e-06	unaffected
FBgn0020497	emb	7794.67	0.219399	0.0940723	0.0131364	0.0297392	unaffected
FBgn0020503	CLIP-190	2083.08	-0.00528885	0.135652	0.965062	0.982997	unaffected
FBgn0020508	Ag5r2	10.916	-0.0682205	1.43088	0.851241	0.909761	unaffected
FBgn0020510	Abi	1961.17	-0.0237582	0.0519933	0.63045	0.747526	unaffected
FBgn0020513	Paics	3419.65	0.439832	0.0494296	2.0015e-19	2.219e-18	unaffected
FBgn0020518	snoRNA:Me28S-G764	2.27649	-0.216525	0.722968	0.459663	0.598692	unaffected
FBgn0020521	pio	13493.2	-0.302349	0.0947149	0.000782261	0.00224024	unaffected
FBgn0020545	kraken	774.845	0.6813	0.081532	5.22918e-18	5.33936e-17	unaffected
FBgn0020546	lncRNA:iab4	3.91007	1.24495	2.12834	0.0506497	0.0978601	unaffected
FBgn0020556	lncRNA:bxd	3.06345	4.53756	1.75977	0.000298766	0.000915184	up
FBgn0020616	SA	2106.4	0.293953	0.0799221	0.000137001	0.000442959	unaffected
FBgn0020617	Rx	31.3367	1.69005	0.426657	3.31581e-06	1.33558e-05	up
FBgn0020618	Rack1	56237.5	0.412608	0.0786597	6.0757e-08	2.94434e-07	unaffected
FBgn0020620	RN-tre	1843.13	0.121218	0.0818325	0.113418	0.194426	unaffected
FBgn0020621	Pkn	5277.52	-0.579634	0.113067	4.56677e-08	2.2518e-07	unaffected
FBgn0020622	Pi3K21B	1929.31	-0.166365	0.0855132	0.0384929	0.0770853	unaffected
FBgn0020626	Osbp	1778.76	-0.116704	0.0771025	0.106976	0.185406	unaffected
FBgn0020633	Mcm7	668.693	1.24464	0.143793	5.35942e-20	6.13933e-19	up
FBgn0020637	Lcp65Ag2	12.6205	-4.54623	0.838886	1.26012e-08	6.53281e-08	down
FBgn0020638	Lcp65Ag1	5.62416	-3.11323	1.36005	0.000972178	0.00273055	down
FBgn0020639	Lcp65Af	109.02	-5.67951	0.699674	4.30505e-17	4.1563e-16	down
FBgn0020640	Lcp65Ae	3.64067	-0.147206	0.536954	0.536094	0.669429	unaffected
FBgn0020641	Lcp65Ad	25.1002	-5.34753	0.876703	1.2133e-10	7.51481e-10	down
FBgn0020642	Lcp65Ac	38.8216	-2.03911	0.703485	0.000177044	0.00056131	down
FBgn0020645	Lcp65Aa	0.769571	0.346342	1.5635	0.373713	0.51309	unaffected
FBgn0020647	KrT95D	1735.81	-0.140804	0.105129	0.144398	0.238632	unaffected
FBgn0020653	Trxr-1	9324.26	0.290509	0.0700963	2.03859e-05	7.39928e-05	unaffected
FBgn0020655	ArfGAP1	1765.69	-0.0211065	0.0807027	0.780315	0.86272	unaffected
FBgn0020660	eIF4B	28.658	0.0567083	0.258304	0.757093	0.847087	unaffected
FBgn0020762	Atet	524.477	-1.99307	0.127385	2.26816e-55	9.1957e-54	down
FBgn0020764	Alas	893.34	0.059989	0.0993821	0.512794	0.648362	unaffected
FBgn0020765	Acp65Aa	1.01037	0.465942	1.60297	0.274167	0.404149	unaffected
FBgn0020767	Spred	2843.67	-0.122333	0.0789016	0.0984779	0.172681	unaffected
FBgn0020887	Su(z)12	2432.86	0.63023	0.0686056	4.72798e-21	5.72247e-20	unaffected
FBgn0020906	Jon25Bi	91.459	-0.508365	1.69162	0.220348	0.338247	unaffected
FBgn0020907	Scp2	5.93964	0	0.748312	1	1	unaffected
FBgn0020908	Scp1	1.50414	-0.197838	0.765605	0.517821	0.652656	unaffected
FBgn0020909	Rtc1	660.638	0.6495	0.109836	3.30677e-10	1.97991e-09	unaffected
FBgn0020910	RpL3	91650.2	0.426293	0.0693858	2.98308e-10	1.7939e-09	unaffected
FBgn0020912	Ptx1	0.501764	0.00240935	1.41528	0.994738	1	unaffected
FBgn0020930	Dgkepsilon	750.859	-0.192889	0.094735	0.0294388	0.0611242	unaffected
FBgn0021738	Crg-1	13.7611	0.180119	0.386091	0.388949	0.529206	unaffected
FBgn0021742	C901	23.0472	-0.324152	0.329805	0.122356	0.2072	unaffected
FBgn0021750	SerRS-m	672.386	0.0857717	0.0931709	0.319949	0.455943	unaffected
FBgn0021760	chb	3052.48	0.0124922	0.0964452	0.888862	0.935554	unaffected
FBgn0021761	Nup154	3604.6	0.437748	0.0984066	2.93487e-06	1.18987e-05	unaffected
FBgn0021764	sdk	8843.9	-0.443255	0.150916	0.000992583	0.00278471	unaffected
FBgn0021765	scu	3677.32	-0.360151	0.110291	0.00049352	0.0014609	unaffected
FBgn0021767	org-1	1.51052	-0.191874	0.833013	0.556412	0.686304	unaffected
FBgn0021768	nudC	2964.29	0.222777	0.0829769	0.00486612	0.0120811	unaffected
FBgn0021776	mira	313.987	-4.24908	0.232735	5.24755e-75	3.00005e-73	down
FBgn0021795	Tapdelta	5321.95	-0.24712	0.131864	0.0372972	0.0749934	unaffected
FBgn0021796	Tor	3203.61	-0.163673	0.124506	0.144273	0.238489	unaffected
FBgn0021800	Reph	931.631	-0.512487	0.136231	3.71463e-05	0.000130697	unaffected
FBgn0021814	Vps28	1072.11	0.341121	0.108583	0.000810178	0.00231218	unaffected
FBgn0021825	DCTN2-p50	2280.24	0.227968	0.0822592	0.00371231	0.00939706	unaffected
FBgn0021847	Ttc7	828.106	-0.0475625	0.0771016	0.510623	0.646539	unaffected
FBgn0021856	l(2)k14505	870.7	0.285487	0.0810202	0.000252596	0.000783036	unaffected
FBgn0021872	Xbp1	7383.56	-0.101047	0.13536	0.400718	0.541065	unaffected
FBgn0021874	Nle	1050.85	1.04398	0.105294	2.70802e-25	3.98998e-24	up
FBgn0021875	Zfrp8	630.775	0.18258	0.104391	0.0581002	0.110145	unaffected
FBgn0021895	ytr	4462.29	0.523688	0.0589644	1.49092e-19	1.66185e-18	unaffected
FBgn0021906	RFeSP	2221.4	0.33276	0.107034	0.000931843	0.00262678	unaffected
FBgn0021944	Coprox	1247.7	0.522654	0.0941159	6.18909e-09	3.31814e-08	unaffected
FBgn0021967	ND-PDSW	1358.67	0.364192	0.11329	0.000578011	0.00169282	unaffected
FBgn0021979	l(2)k09913	6129.25	-0.551541	0.0578163	2.75994e-22	3.56665e-21	unaffected
FBgn0021995	Rs1	2423.35	0.868596	0.0623661	8.09031e-46	2.56042e-44	unaffected
FBgn0022023	eIF3h	6508.22	0.596057	0.0721231	2.03434e-17	1.99826e-16	unaffected
FBgn0022027	Vps25	614.126	0.3668	0.126235	0.00156521	0.0042416	unaffected
FBgn0022029	l(2)k01209	1969.39	0.686128	0.0615629	5.9727e-30	1.11425e-28	unaffected
FBgn0022069	Nnp-1	3446.68	0.441346	0.0597894	5.43382e-14	4.22331e-13	unaffected
FBgn0022097	Vha36-1	1756.83	-0.0906012	0.0987108	0.31922	0.455147	unaffected
FBgn0022153	l(2)k05819	2472.13	0.241182	0.0911186	0.00520158	0.0128317	unaffected
FBgn0022160	Gpo1	250.691	-0.0122108	0.123004	0.912484	0.951204	unaffected
FBgn0022213	Cse1	5736.54	0.370057	0.0636717	2.91564e-09	1.60833e-08	unaffected
FBgn0022224	ubl	553.875	0.121129	0.112779	0.237845	0.360273	unaffected
FBgn0022238	lolal	5671.32	-0.0347643	0.0594847	0.536938	0.669876	unaffected
FBgn0022288	l(2)09851	2704.47	0.596438	0.0824214	6.60586e-14	5.10606e-13	unaffected
FBgn0022338	dnk	1179.85	1.12099	0.102757	7.29249e-30	1.34629e-28	up
FBgn0022343	CG3760	4671.56	0.22166	0.0931946	0.0115539	0.0264403	unaffected
FBgn0022344	CG10340	1071.1	0.301306	0.10683	0.00260305	0.00675029	unaffected
FBgn0022349	CG1910	8977.57	0.57527	0.0466943	1.18724e-35	2.79487e-34	unaffected
FBgn0022355	Tsf1	792.626	-1.27844	0.453246	8.90539e-05	0.000295402	down
FBgn0022359	Sodh-2	13.1099	-0.508655	0.525892	0.0585086	0.110818	unaffected
FBgn0022361	Pur-alpha	2879.88	-0.569417	0.11122	5.04807e-08	2.47144e-07	unaffected
FBgn0022382	Pka-R2	1064.74	-0.701088	0.196782	2.40634e-05	8.67294e-05	unaffected
FBgn0022699	D19B	1440.17	0.00593639	0.0542249	0.908391	0.948211	unaffected
FBgn0022700	Cht4	0.990204	-0.909093	1.54159	0.102514	0.178924	unaffected
FBgn0022702	Cht2	5310.78	-0.949567	0.0729844	1.13421e-40	3.16202e-39	unaffected
FBgn0022709	Ak1	150.629	-0.111332	0.17681	0.452828	0.592844	unaffected
FBgn0022710	Ac13E	454.575	-1.02177	0.195811	1.9759e-09	1.10543e-08	down
FBgn0022724	Taf8	506.597	0.104722	0.0891212	0.205756	0.320318	unaffected
FBgn0022740	HLH54F	1.37235	-0.737606	1.26148	0.121628	0.206052	unaffected
FBgn0022764	Sin3A	12784.7	0.052926	0.125043	0.638217	0.754119	unaffected
FBgn0022768	Pp2C1	2082.91	0.013474	0.111505	0.894836	0.939693	unaffected
FBgn0022770	Peritrophin-A	45.0851	-3.12075	0.400803	3.5743e-15	3.01446e-14	down
FBgn0022774	Oat	369.22	-3.74807	0.311414	8.90812e-34	1.93207e-32	down
FBgn0022786	Hira	918.489	0.106567	0.0661171	0.0885302	0.157735	unaffected
FBgn0022787	Hel89B	3379.02	-0.0835019	0.108525	0.399852	0.540131	unaffected
FBgn0022800	Cad96Ca	1366.18	0.0146435	0.0967466	0.870241	0.923117	unaffected
FBgn0022893	Df31	81911	0.247407	0.0605672	2.93776e-05	0.000104489	unaffected
FBgn0022935	D19A	1576.88	-0.0794671	0.0696609	0.225015	0.344293	unaffected
FBgn0022936	CycH	626.744	0.116767	0.0704712	0.0794447	0.143746	unaffected
FBgn0022942	Cbp80	3937.29	0.15319	0.0659756	0.0154093	0.0343579	unaffected
FBgn0022943	Cbp20	766.595	0.0015303	0.122163	0.988946	0.997631	unaffected
FBgn0022959	yps	20644	0.473745	0.0464658	6.18433e-25	8.94206e-24	unaffected
FBgn0022960	vimar	2446.4	0.101885	0.0600017	0.0740468	0.13539	unaffected
FBgn0022981	rpk	113.691	-1.36495	0.497109	0.000124372	0.000405508	down
FBgn0022984	qkr58E-3	3212.25	-0.0114834	0.106788	0.906785	0.947039	unaffected
FBgn0022985	qkr58E-2	1868.71	0.356889	0.0497232	3.57388e-13	2.64632e-12	unaffected
FBgn0022986	qkr58E-1	2176.58	0.0710641	0.101084	0.444965	0.585577	unaffected
FBgn0022987	qkr54B	2354	0.00291366	0.114607	0.977746	0.990683	unaffected
FBgn0023000	mth	2802.19	-0.677702	0.0573682	2.80775e-33	5.97477e-32	unaffected
FBgn0023001	melt	2478.28	0.385253	0.100862	5.62428e-05	0.000192961	unaffected
FBgn0023023	CRMP	484.245	-1.78315	0.145844	8.72793e-35	1.9687e-33	down
FBgn0023076	Clk	0.942377	-0.152704	0.834556	0.640435	0.755578	unaffected
FBgn0023081	gek	2604.17	0.0301473	0.08956	0.717757	0.817901	unaffected
FBgn0023083	fray	1745.76	0.0349445	0.0792318	0.638074	0.754105	unaffected
FBgn0023090	dtr	38.9048	-0.0190306	0.237141	0.914253	0.952022	unaffected
FBgn0023094	cyc	1156.03	0.121809	0.0790026	0.100302	0.175358	unaffected
FBgn0023095	caps	2215	-2.07078	0.0922296	8.44774e-112	9.88704e-110	down
FBgn0023096	btv	179.501	-0.262228	0.201462	0.10803	0.186842	unaffected
FBgn0023097	bon	3606.06	0.283077	0.133002	0.0183655	0.0402108	unaffected
FBgn0023129	aay	297.151	-2.93376	0.183636	1.07274e-57	4.63708e-56	down
FBgn0023130	a6	686.018	0.00772487	0.0819395	0.919895	0.955757	unaffected
FBgn0023143	Uba1	19212.8	0.151902	0.0478884	0.00118772	0.00328903	unaffected
FBgn0023167	SmD3	2664.77	0.291133	0.0857751	0.000399349	0.00119843	unaffected
FBgn0023169	AMPKalpha	2414.93	-0.0497355	0.0590568	0.372803	0.512295	unaffected
FBgn0023170	RpL39	11371.6	0.361268	0.111806	0.000552796	0.00162434	unaffected
FBgn0023171	rnh1	613.849	0.380183	0.0977097	4.30758e-05	0.000150281	unaffected
FBgn0023172	RhoGEF2	4994.96	0.0113495	0.155336	0.932851	0.963538	unaffected
FBgn0023174	Prosbeta2	4948.53	-0.0464299	0.06722	0.463641	0.601637	unaffected
FBgn0023175	Prosalpha7	4550.82	0.228356	0.0748387	0.00153232	0.00415882	unaffected
FBgn0023177	Pp4-19C	4439.92	0.266481	0.0647554	2.46575e-05	8.86925e-05	unaffected
FBgn0023178	Pdf	2.54596	-0.16257	0.680052	0.56135	0.690678	unaffected
FBgn0023179	amon	248.828	-6.10576	0.521565	7.56477e-33	1.56414e-31	down
FBgn0023180	Orc6	234.886	0.573117	0.17932	0.000203683	0.000640205	unaffected
FBgn0023181	Orc4	725.998	0.640485	0.09252	4.71908e-13	3.46215e-12	unaffected
FBgn0023197	Jon74E	0.702188	-0.349004	1.0922	0.379933	0.519732	unaffected
FBgn0023212	EloB	2811.37	0.0328894	0.0732028	0.633075	0.749492	unaffected
FBgn0023213	eIF4G1	14249.7	0.163324	0.129532	0.158947	0.258541	unaffected
FBgn0023214	edl	472.28	-2.51616	0.127803	1.81965e-86	1.33578e-84	down
FBgn0023215	Mnt	1976.12	-0.33443	0.297985	0.0983407	0.172513	unaffected
FBgn0023216	Parg	631.672	0.150372	0.0926145	0.080901	0.145987	unaffected
FBgn0023388	Dap160	2013.36	-0.529286	0.107986	1.99246e-07	9.15161e-07	unaffected
FBgn0023395	Chd3	393.835	0.902685	0.10991	3.33089e-18	3.46089e-17	unaffected
FBgn0023407	B4	3193.67	-0.268986	0.0984945	0.00376675	0.00952124	unaffected
FBgn0023415	Acp32CD	10.8963	-1.45187	0.775251	0.00194741	0.0051867	down
FBgn0023416	Ac3	177.621	-0.894526	0.331653	0.000191974	0.000606013	unaffected
FBgn0023441	fus	3856.66	-0.54121	0.110145	1.74486e-07	8.05012e-07	unaffected
FBgn0023458	Rbcn-3A	4340.5	0.0399506	0.163153	0.775114	0.860041	unaffected
FBgn0023477	Taldo	4476.3	0.223146	0.0960122	0.0133001	0.0300768	unaffected
FBgn0023479	teq	171.823	-0.934465	0.253711	4.29571e-06	1.70264e-05	unaffected
FBgn0023489	Pph13	26.6409	-4.38664	0.729147	4.36307e-10	2.58122e-09	down
FBgn0023495	Lip3	0.93657	0	1.32628	1	1	unaffected
FBgn0023496	Lip1	4.26795	-0.562607	1.07583	0.170253	0.273383	unaffected
FBgn0023506	Es2	312.148	0.0461351	0.109029	0.643836	0.758152	unaffected
FBgn0023507	D2hgdh	339.107	2.75265	0.124822	5.54114e-108	5.97769e-106	up
FBgn0023508	Ocrl	1214.66	0.218029	0.0739791	0.0021971	0.00578464	unaffected
FBgn0023509	mip130	2179.38	0.328728	0.0459084	4.47737e-13	3.29261e-12	unaffected
FBgn0023510	Rbcn-3B	1216.29	-0.210639	0.128876	0.0692121	0.128135	unaffected
FBgn0023511	Edem1	1564.33	0.271973	0.0555327	6.20169e-07	2.71387e-06	unaffected
FBgn0023512	eIF2Bepsilon	1518.66	0.414716	0.0787983	5.47227e-08	2.6644e-07	unaffected
FBgn0023513	CG14803	804.364	0.727116	0.110171	2.33531e-12	1.62763e-11	unaffected
FBgn0023514	CG14805	1364.15	0.297335	0.0860481	0.000313698	0.000956508	unaffected
FBgn0023515	CG14814	1232.65	0.283321	0.106235	0.00435719	0.0109004	unaffected
FBgn0023516	Pex5	555.461	0.0756183	0.0950737	0.389669	0.530127	unaffected
FBgn0023517	Pgam5	1623.31	0.431817	0.0968724	2.89464e-06	1.17433e-05	unaffected
FBgn0023518	trr	2568.54	0.141213	0.129722	0.223412	0.342221	unaffected
FBgn0023519	mRpL16	788.178	0.402995	0.10099	2.58802e-05	9.27413e-05	unaffected
FBgn0023520	CG3857	356.967	-0.0633144	0.116813	0.550367	0.681218	unaffected
FBgn0023521	CG3587	523.928	0.284752	0.136207	0.0200036	0.0434767	unaffected
FBgn0023522	CG11596	1368.28	0.577314	0.0774864	1.50929e-14	1.21665e-13	unaffected
FBgn0023523	Or2a	16.7053	-0.0831646	0.282276	0.660142	0.77116	unaffected
FBgn0023524	CG3078	4.41062	0.150875	0.576388	0.544332	0.675975	unaffected
FBgn0023525	CG3191	26.4441	-0.036246	0.274772	0.84628	0.906097	unaffected
FBgn0023526	CG2865	2113.99	0.0883653	0.162167	0.52528	0.659778	unaffected
FBgn0023527	CG3071	995.552	0.567016	0.114572	1.2439e-07	5.81675e-07	unaffected
FBgn0023528	CG2924	3125.56	-0.0474853	0.0813316	0.532481	0.666192	unaffected
FBgn0023529	CG2918	9534.89	-0.4384	0.105328	1.05428e-05	3.98432e-05	unaffected
FBgn0023530	CG3740	307.905	0.432705	0.135694	0.000462491	0.00137495	unaffected
FBgn0023531	CG32809	920.88	-0.403099	0.150227	0.00259092	0.00672305	unaffected
FBgn0023534	CG17778	44.0046	-1.30687	0.685294	0.00168845	0.00454675	down
FBgn0023535	arg	34.9408	-1.88639	0.501955	1.08418e-05	4.087e-05	down
FBgn0023536	CG3156	256.437	0.0778643	0.112505	0.447319	0.587927	unaffected
FBgn0023537	CG17896	2937.72	-0.200965	0.0515803	7.11762e-05	0.000239884	unaffected
FBgn0023540	CG3630	897.462	-0.403706	0.0840201	6.22511e-07	2.7222e-06	unaffected
FBgn0023541	Cyp4d14	1.12283	-0.282569	1.00662	0.450366	0.590334	unaffected
FBgn0023542	Nmd3	1359.68	0.528009	0.0756026	6.24886e-13	4.54949e-12	unaffected
FBgn0023545	PIG-K	884.71	-0.0894675	0.0836244	0.251028	0.376208	unaffected
FBgn0023549	Mct1	179.329	-3.58668	0.32236	3.9232e-29	6.99298e-28	down
FBgn0023550	FarO	8.01555	-2.81708	0.908004	0.000164248	0.000523416	down
FBgn0024150	Ac78C	82.6204	0.364881	0.255789	0.054179	0.103902	unaffected
FBgn0024179	wit	1869.97	0.306006	0.0723247	1.33342e-05	4.97068e-05	unaffected
FBgn0024183	vig	7926.45	0.761461	0.0786871	1.66751e-23	2.26585e-22	unaffected
FBgn0024184	unc-4	950.218	-1.00139	0.0796523	2.46304e-38	6.50138e-37	down
FBgn0024187	syd	1608.67	-0.299868	0.112167	0.00405346	0.010194	unaffected
FBgn0024188	san	1337.27	0.481183	0.113279	5.80828e-06	2.2624e-05	unaffected
FBgn0024189	sns	629.778	-0.0937697	0.14026	0.449119	0.589294	unaffected
FBgn0024191	sip1	699.345	0.240139	0.0768068	0.00116128	0.00322157	unaffected
FBgn0024194	rasp	814.08	0.193402	0.095339	0.029942	0.0619926	unaffected
FBgn0024196	robl	1244.05	0.0547534	0.112596	0.59378	0.718564	unaffected
FBgn0024222	IKKbeta	665.418	0.177775	0.0883187	0.0321078	0.0659158	unaffected
FBgn0024227	aurB	1761.54	0.739661	0.109803	8.4031e-13	6.06804e-12	unaffected
FBgn0024230	Hs2st	540.173	-0.228672	0.0839277	0.00426495	0.0106869	unaffected
FBgn0024232	gprs	69.3334	-5.72317	0.757144	3.48775e-15	2.94748e-14	down
FBgn0024234	gbb	4094.21	-0.0153506	0.0792801	0.836614	0.899942	unaffected
FBgn0024236	foi	2523.26	1.00703	0.115417	2.33726e-20	2.73289e-19	up
FBgn0024238	Fim	4542.52	0.00479196	0.0821645	0.950388	0.973297	unaffected
FBgn0024244	drm	5073.94	0.520597	0.0725696	1.66117e-13	1.25432e-12	unaffected
FBgn0024245	dnt	1293.72	-0.624312	0.0909702	8.02132e-13	5.7991e-12	unaffected
FBgn0024248	chico	936.779	0.0833466	0.109028	0.402691	0.543311	unaffected
FBgn0024249	cato	37.8219	-5.33679	1.02851	2.28948e-08	1.15837e-07	down
FBgn0024250	brk	2349.75	-0.275719	0.174628	0.0625496	0.117539	unaffected
FBgn0024251	bbx	6.18863	-0.446112	0.725051	0.146163	0.241194	unaffected
FBgn0024273	WASp	1005.78	-0.00284525	0.0703277	0.965835	0.98327	unaffected
FBgn0024277	trio	6647.58	0.246079	0.154862	0.0682027	0.126608	unaffected
FBgn0024285	Srp54	4204.13	0.123388	0.0662902	0.0501424	0.0969858	unaffected
FBgn0024288	Sox100B	20.494	4.73776	0.687884	1.09831e-12	7.85343e-12	up
FBgn0024289	Sodh-1	3.20822	0.0583547	0.460256	0.787151	0.867176	unaffected
FBgn0024291	Sirt1	2392.01	0.0429198	0.0722869	0.52788	0.662238	unaffected
FBgn0024293	Spn43Ab	10.3315	-1.07997	0.753919	0.00723119	0.0172652	down
FBgn0024294	Spn43Aa	5417.85	-4.66529	0.549527	4.34477e-18	4.46572e-17	down
FBgn0024314	Plap	3372.21	0.022537	0.0620304	0.701304	0.805665	unaffected
FBgn0024315	Picot	26.5102	-2.98126	0.49912	1.18816e-09	6.7865e-09	down
FBgn0024320	Npc1a	3761.74	-0.308617	0.115492	0.00394817	0.00994739	unaffected
FBgn0024321	NK7.1	660.702	-0.201862	0.12872	0.0810297	0.146155	unaffected
FBgn0024326	Mkk4	2673.92	0.217947	0.062896	0.00036988	0.00111594	unaffected
FBgn0024329	Mekk1	3640.77	0.781883	0.0731943	4.63675e-28	7.92334e-27	unaffected
FBgn0024330	MED6	1000.89	0.219179	0.0733234	0.00191475	0.00510517	unaffected
FBgn0024352	Stip1	7972.22	0.141751	0.0861724	0.0785057	0.142295	unaffected
FBgn0024360	MTPAP	542.091	0.284029	0.109737	0.00545153	0.0133607	unaffected
FBgn0024361	Tsp2A	23.5065	-0.219961	0.324186	0.27695	0.40709	unaffected
FBgn0024362	Naa30A	2238.87	0.217593	0.0567071	8.775e-05	0.000291466	unaffected
FBgn0024364	CG11417	1540.46	0.772153	0.068671	1.00606e-30	1.95937e-29	unaffected
FBgn0024365	CG12773	2190.19	0.366848	0.0499648	1.01895e-13	7.77913e-13	unaffected
FBgn0024366	CG11409	142.578	-2.10321	0.274367	9.34612e-15	7.65838e-14	down
FBgn0024371	E2f2	1066.15	-0.013372	0.078649	0.856373	0.913042	unaffected
FBgn0024432	Dlc90F	3156.74	0.2052	0.102531	0.0311167	0.064072	unaffected
FBgn0024491	Bin1	1473.89	0.600632	0.109575	5.7442e-09	3.08496e-08	unaffected
FBgn0024509	Sec13	3302	0.100138	0.109884	0.317879	0.453653	unaffected
FBgn0024510	dlt	378.401	-0.257534	0.103953	0.00804451	0.0190349	unaffected
FBgn0024542	Neos	689.596	-0.111301	0.0983684	0.219658	0.337387	unaffected
FBgn0024555	flfl	6984.74	0.0895684	0.085802	0.261983	0.390036	unaffected
FBgn0024556	mEFTu1	3211.67	0.262609	0.0805817	0.000698329	0.00201476	unaffected
FBgn0024558	Dph5	1813.13	0.588772	0.100076	5.96031e-10	3.48791e-09	unaffected
FBgn0024689	fws	1289.18	-0.105089	0.0671436	0.0977319	0.171591	unaffected
FBgn0024698	Cpsf160	1600.88	0.286645	0.0759303	9.55834e-05	0.000316047	unaffected
FBgn0024728	Slip1	2835.64	-0.177689	0.0930454	0.0409291	0.0812426	unaffected
FBgn0024732	Drep1	554.949	0.00209922	0.0833592	0.978549	0.991091	unaffected
FBgn0024733	RpL10	55400.1	0.449976	0.0975376	1.27104e-06	5.3891e-06	unaffected
FBgn0024734	PRL-1	893.463	-0.170634	0.144875	0.180097	0.286777	unaffected
FBgn0024754	Flo1	2194.27	0.573143	0.0995096	1.3762e-09	7.81024e-09	unaffected
FBgn0024804	Dbp80	3419.32	0.389143	0.0574405	5.48947e-12	3.73984e-11	unaffected
FBgn0024806	DIP2	3245.77	-0.170415	0.119897	0.116521	0.198867	unaffected
FBgn0024807	DIP1	7142.68	-0.626421	0.141612	1.08221e-06	4.62323e-06	unaffected
FBgn0024811	Crk	3583.76	-0.237711	0.0685251	0.000349615	0.00105866	unaffected
FBgn0024814	Clc	5852.43	-0.0269698	0.0937777	0.75673	0.846834	unaffected
FBgn0024833	AP-1mu	2103.33	-0.00519014	0.0689727	0.936547	0.965337	unaffected
FBgn0024836	stan	6458.94	-1.22355	0.212459	9.17262e-11	5.727e-10	down
FBgn0024841	Pcd	1073.86	-0.433931	0.127718	0.000222554	0.000695466	unaffected
FBgn0024846	p38b	1050.93	0.270779	0.0841579	0.000788271	0.00225485	unaffected
FBgn0024887	kin17	897.829	0.0573683	0.0867202	0.477484	0.614615	unaffected
FBgn0024889	Kap-alpha1	1604.74	0.201076	0.07106	0.00329303	0.00841469	unaffected
FBgn0024897	b6	22.8873	-0.274997	0.359803	0.195657	0.306867	unaffected
FBgn0024909	Taf7	581.621	0.0265809	0.0880491	0.746143	0.83944	unaffected
FBgn0024912	agt	149.165	0.30768	0.15516	0.0236558	0.0504252	unaffected
FBgn0024913	Actbeta	335.024	-7.16434	0.481287	1.01372e-51	3.73183e-50	down
FBgn0024920	Ts	1190.36	1.30961	0.129877	1.07277e-25	1.63298e-24	up
FBgn0024921	Tnpo	4105.87	0.088253	0.135583	0.463745	0.601637	unaffected
FBgn0024941	RSG7	104.392	-5.07557	0.500255	5.36101e-25	7.7879e-24	down
FBgn0024943	PIP82	4.43568	0.103122	0.489308	0.645728	0.759848	unaffected
FBgn0024944	Oamb	13.5508	-0.811894	0.800657	0.0300203	0.0621238	unaffected
FBgn0024945	NitFhit	571.281	-0.0169252	0.0921047	0.843374	0.903844	unaffected
FBgn0024947	NTPase	1382.36	0.134195	0.0711235	0.0465668	0.0909776	unaffected
FBgn0024956	Mat1	971.658	0.182426	0.0958067	0.0410623	0.081455	unaffected
FBgn0024957	Irp-1B	2573.77	-0.68975	0.0860466	8.2723e-17	7.86041e-16	unaffected
FBgn0024958	Irp-1A	1659.46	0.0613387	0.0777935	0.399699	0.540101	unaffected
FBgn0024963	GluClalpha	4.21415	-0.134609	0.573753	0.587128	0.712781	unaffected
FBgn0024973	CG2701	1433.16	-0.109231	0.066017	0.0806121	0.14555	unaffected
FBgn0024975	CG2712	261.461	0.345915	0.140119	0.00606839	0.0147414	unaffected
FBgn0024980	Syx4	18.755	-0.665055	0.589312	0.027544	0.0576617	unaffected
FBgn0024983	CG4293	1167.43	-0.169889	0.110287	0.0923895	0.163647	unaffected
FBgn0024984	CG3457	32.1087	-0.0305553	0.263743	0.868461	0.922066	unaffected
FBgn0024985	Rilpl	2215.21	-0.0507572	0.0952801	0.565045	0.693816	unaffected
FBgn0024986	CG3719	543.398	0.169879	0.121006	0.120592	0.204655	unaffected
FBgn0024987	ssx	3720.25	0.098094	0.0704591	0.139186	0.23125	unaffected
FBgn0024989	CG3777	5764.06	-1.48739	0.120398	3.38023e-36	8.17448e-35	down
FBgn0024991	CG2694	845.512	1.01329	0.0982428	4.96826e-27	8.09937e-26	up
FBgn0024992	Spg7	1028.09	0.526029	0.0742777	3.13497e-13	2.32749e-12	unaffected
FBgn0024993	CG2662	273.889	0.307556	0.102913	0.00150724	0.00409522	unaffected
FBgn0024994	Ugalt	1082.43	0.00534575	0.0953786	0.951831	0.97437	unaffected
FBgn0024995	CG2680	3.26718	-0.907064	0.996159	0.0383632	0.0768627	unaffected
FBgn0024996	eIF2Bbeta	1241.61	0.22897	0.0848519	0.00460667	0.0114806	unaffected
FBgn0024997	CG2681	4.32707	1.52758	1.39547	0.0182397	0.0399439	up
FBgn0024998	CG2685	1023.71	0.276471	0.0898155	0.00124011	0.00342188	unaffected
FBgn0025109	Bem46	376.865	0.321202	0.108513	0.00157473	0.00426367	unaffected
FBgn0025111	Ant2	167.655	-0.215539	0.137136	0.0775336	0.140811	unaffected
FBgn0025185	az2	416.054	0.25326	0.115087	0.0168726	0.0372458	unaffected
FBgn0025186	ari-2	2152.63	-1.27626	0.0651121	2.08859e-87	1.55156e-85	down
FBgn0025335	Cpes	682.587	-0.123108	0.0916533	0.147724	0.243413	unaffected
FBgn0025336	CG4882	970.002	0.0696185	0.0937457	0.422483	0.563099	unaffected
FBgn0025352	Mtpbeta	4326.41	-0.29718	0.0906842	0.000593563	0.00173428	unaffected
FBgn0025360	Optix	2010.06	0.960962	0.081451	4.0362e-34	8.89398e-33	unaffected
FBgn0025366	Ip259	6740.58	0.586327	0.0760707	1.96913e-15	1.69882e-14	unaffected
FBgn0025373	Fpps	1838.4	0.571155	0.0756671	7.44735e-15	6.15125e-14	unaffected
FBgn0025381	rush	1475.08	0.228773	0.0707747	0.000830791	0.00236557	unaffected
FBgn0025382	Rab27	439.261	0.730957	0.0986276	6.93396e-15	5.73867e-14	unaffected
FBgn0025383	CG14780	2.16146	-0.319335	0.940037	0.372381	0.511885	unaffected
FBgn0025387	CG12184	29.3421	0.506378	0.352821	0.0255373	0.0539996	unaffected
FBgn0025388	CG12179	880.552	0.211011	0.140671	0.0904018	0.1607	unaffected
FBgn0025390	Mur2B	43.5934	-0.566998	0.373049	0.016439	0.0364378	unaffected
FBgn0025391	Scgdelta	3.31116	-1.08316	1.18424	0.0351466	0.0712466	unaffected
FBgn0025394	inc	4042.31	0.137894	0.0652918	0.0270369	0.0567162	unaffected
FBgn0025454	Cyp6g1	26.4218	-0.258931	0.418777	0.242062	0.365598	unaffected
FBgn0025455	CycT	3537.7	0.0102571	0.121298	0.925552	0.959585	unaffected
FBgn0025456	CREG	372.331	-1.26314	0.497024	0.000226803	0.000707142	down
FBgn0025457	Bub3	2866.3	0.168752	0.0781025	0.0227313	0.0487025	unaffected
FBgn0025463	Bap60	5581.29	0.033842	0.0766139	0.638126	0.754105	unaffected
FBgn0025469	slv	392.67	-0.0621538	0.115123	0.552617	0.682981	unaffected
FBgn0025519	fidipidine	1215.05	-0.096568	0.0837674	0.216186	0.333045	unaffected
FBgn0025525	bab2	3654.92	1.1931	0.0954741	6.46872e-38	1.68949e-36	up
FBgn0025549	unc-119	1698.29	-0.122159	0.0575225	0.0268738	0.0564123	unaffected
FBgn0025558	CG4101	6.12389	0.848188	0.92217	0.0386361	0.077347	unaffected
FBgn0025571	SF1	5797.28	-0.110974	0.0677436	0.0832977	0.149832	unaffected
FBgn0025574	Pli	3538.53	-0.316797	0.0588288	4.11627e-08	2.03777e-07	unaffected
FBgn0025578	Lcp9	25.6264	-3.70348	0.87516	5.60627e-06	2.19128e-05	down
FBgn0025582	eIF3e	6482.04	0.361081	0.0789819	2.31118e-06	9.47227e-06	unaffected
FBgn0025592	Gk1	647.624	0.243345	0.0863395	0.00309838	0.00793857	unaffected
FBgn0025595	AkhR	2.01384	-0.069847	0.68384	0.80459	0.879837	unaffected
FBgn0025608	Faf2	1647.9	0.255897	0.0726014	0.00027235	0.000838613	unaffected
FBgn0025615	Torsin	1829.15	0.0452117	0.0797833	0.545069	0.676619	unaffected
FBgn0025616	CG13359	3.03643	-0.380989	0.735562	0.209154	0.324224	unaffected
FBgn0025620	CG13360	113.418	-0.695782	0.205985	4.93684e-05	0.000170841	unaffected
FBgn0025621	CG16989	1327.16	0.421791	0.0849762	2.56935e-07	1.1676e-06	unaffected
FBgn0025624	CG4025	416.329	0.390289	0.0972767	2.49969e-05	8.98093e-05	unaffected
FBgn0025625	Sik2	288.713	-3.01462	0.252531	4.14323e-33	8.72681e-32	down
FBgn0025626	CG4281	1761.12	0.112735	0.0627832	0.0589874	0.111572	unaffected
FBgn0025627	CG4194	62.276	-0.124295	0.220025	0.466574	0.604398	unaffected
FBgn0025628	CG4199	2800.52	0.0299134	0.0909357	0.723643	0.823097	unaffected
FBgn0025629	CG4045	789.213	0.566139	0.0862555	9.06789e-12	6.08558e-11	unaffected
FBgn0025630	Rtca	1005.32	-0.170645	0.0749493	0.0168239	0.037145	unaffected
FBgn0025631	moody	836.685	0.245681	0.15001	0.0619566	0.116583	unaffected
FBgn0025632	CG4313	164.408	-0.180152	0.153285	0.176348	0.281821	unaffected
FBgn0025633	CG13366	4005.72	0.1076	0.108888	0.279188	0.409604	unaffected
FBgn0025634	CG13367	1049.92	0.166127	0.0869806	0.0418333	0.0827725	unaffected
FBgn0025635	CG17829	672.939	0.241715	0.078686	0.00138788	0.00380013	unaffected
FBgn0025637	SkpA	5940.28	0.116258	0.0746323	0.0978422	0.171736	unaffected
FBgn0025638	Roc1a	4694.58	0.16801	0.0911016	0.0484491	0.0941066	unaffected
FBgn0025639	Hmt4-20	7017.3	-0.272749	0.0960889	0.00269114	0.00696039	unaffected
FBgn0025640	CG13369	539.888	0.802965	0.112068	2.4924e-14	1.98847e-13	unaffected
FBgn0025641	DAAM	2805.56	-1.92958	0.123373	2.31028e-55	9.33593e-54	down
FBgn0025642	CG32812	7.6075	0.0196453	0.338922	0.919824	0.955757	unaffected
FBgn0025643	CG3588	132.645	-2.20348	0.251695	1.27776e-18	1.35835e-17	down
FBgn0025644	CG14424	6.7212	-2.88155	1.58224	0.00256454	0.00666296	down
FBgn0025645	CG3598	6.22187	-0.00852185	0.535285	0.971237	0.986423	unaffected
FBgn0025674	CycK	2198.75	0.380841	0.0785942	5.60589e-07	2.46619e-06	unaffected
FBgn0025676	CkIIalpha-i3	943.074	0.135356	0.0886498	0.101278	0.176891	unaffected
FBgn0025678	CaBP1	8477.95	-0.313877	0.113553	0.00295577	0.00759827	unaffected
FBgn0025680	cry	3.99343	-0.887855	0.952234	0.0362265	0.0731845	unaffected
FBgn0025681	CG3558	2248.5	-0.203535	0.0581673	0.000335649	0.00101961	unaffected
FBgn0025682	scf	2045.48	-0.470842	0.0983088	4.84174e-07	2.146e-06	unaffected
FBgn0025683	CG3164	2717.57	-0.347499	0.0716269	6.20523e-07	2.71446e-06	unaffected
FBgn0025684	MFS18	515.17	-0.153925	0.0917878	0.071821	0.13208	unaffected
FBgn0025686	Amnionless	4.40281	-0.504403	0.783891	0.124189	0.209617	unaffected
FBgn0025693	ZnT41F	686.665	-0.632729	0.129682	1.15445e-07	5.41276e-07	unaffected
FBgn0025697	santa-maria	61.6953	-4.44504	0.497691	1.03786e-19	1.17265e-18	down
FBgn0025700	CG5885	5345.94	-0.225558	0.156636	0.0969566	0.170447	unaffected
FBgn0025702	Srpk79D	123.186	-3.0419	0.293139	1.71133e-25	2.57655e-24	down
FBgn0025709	CNT2	19.6524	-0.865246	0.470773	0.00282938	0.00729454	unaffected
FBgn0025712	CG13920	38.2767	-0.775827	0.277306	0.000223733	0.000698801	unaffected
FBgn0025716	Bap55	2406.15	0.307295	0.0707318	7.99451e-06	3.07059e-05	unaffected
FBgn0025720	Ate1	1227.34	0.15002	0.0713583	0.0271576	0.0569309	unaffected
FBgn0025724	beta'COP	5308.07	0.00566	0.0847752	0.94311	0.968828	unaffected
FBgn0025725	alphaCOP	6261.3	-0.126372	0.0928077	0.141945	0.23514	unaffected
FBgn0025726	unc-13	3394.86	-0.259903	0.235302	0.146409	0.241472	unaffected
FBgn0025739	pon	2300.79	0.339387	0.0641591	6.44303e-08	3.11263e-07	unaffected
FBgn0025740	PlexB	2375.41	-0.326829	0.164807	0.0219	0.047136	unaffected
FBgn0025741	PlexA	10758.6	0.0120905	0.146414	0.925057	0.959313	unaffected
FBgn0025742	mtm	1810.14	0.135691	0.0804115	0.0724124	0.132971	unaffected
FBgn0025743	mbt	2510.21	0.109894	0.0583509	0.0485095	0.0941946	unaffected
FBgn0025776	ind	0.92795	-0.200611	1.10462	0.606783	0.729503	unaffected
FBgn0025777	homer	1874.53	0.104712	0.0657608	0.0924149	0.163669	unaffected
FBgn0025781	Cdc16	1192.18	0.243354	0.067074	0.000189585	0.000599235	unaffected
FBgn0025790	TBPH	2754	-0.134908	0.0585319	0.0166011	0.0367189	unaffected
FBgn0025800	Smox	4136.54	0.0293284	0.0738667	0.673099	0.782099	unaffected
FBgn0025802	Sbf	1382.34	-0.126507	0.12799	0.269768	0.398944	unaffected
FBgn0025807	Rad9	286.866	0.358165	0.128542	0.00233527	0.00612242	unaffected
FBgn0025808	Rad17	347.94	0.129496	0.104783	0.177848	0.283779	unaffected
FBgn0025809	Paf-AHalpha	1574.09	-0.116533	0.071223	0.0830533	0.149436	unaffected
FBgn0025814	Mgstl	476.643	-0.178917	0.138445	0.144796	0.239129	unaffected
FBgn0025815	Mcm6	3935.12	1.08195	0.0774091	1.41529e-46	4.62056e-45	up
FBgn0025820	JTBR	381.863	-0.275231	0.145854	0.0330674	0.067595	unaffected
FBgn0025830	IntS8	911.668	0.153795	0.0715287	0.0239625	0.0509999	unaffected
FBgn0025832	Fen1	924.42	0.807032	0.105029	4.78101e-16	4.32312e-15	unaffected
[truncated: 10,407 more rows]

## Sheet: Trans. ph-KD d9 vs trans. w-KD
FBgn	symbol	baseMean	log2FoldChange	lfcSE	pvalue	padj	diff
FBgn0000003	7SLRNA:CR32864	2.71675	-0.0223744	0.452768	0.892083	0.938356	unaffected
FBgn0000008	a	2373.81	-0.607759	0.159539	4.5999e-06	3.11564e-05	unaffected
FBgn0000014	abd-A	84.2224	5.88515	1.48544	1.35878e-08	1.42133e-07	up
FBgn0000015	Abd-B	1082.51	5.42719	1.04961	3.94991e-11	5.97985e-10	up
FBgn0000017	Abl	4440.33	-0.474508	0.129461	2.09823e-05	0.000124373	unaffected
FBgn0000018	abo	321.015	0.128468	0.104896	0.149674	0.276518	unaffected
FBgn0000022	ac	240.801	-1.08429	0.157653	6.72349e-13	1.30997e-11	down
FBgn0000024	Ace	686.821	-2.09887	0.25738	4.21865e-17	1.35033e-15	down
FBgn0000028	acj6	14.4371	0.0282786	0.272817	0.840728	0.90538	unaffected
FBgn0000032	Acph-1	829.877	0.0231572	0.0661188	0.70589	0.813673	unaffected
FBgn0000036	nAChRalpha1	6.57375	0.131772	0.348753	0.409563	0.575123	unaffected
FBgn0000037	mAChR-A	5.80802	-0.00989761	0.342971	0.948215	0.971778	unaffected
FBgn0000038	nAChRbeta1	2.25912	-0.189755	0.55266	0.312486	0.475263	unaffected
FBgn0000039	nAChRalpha2	2.6358	-0.226303	0.601882	0.244428	0.39841	unaffected
FBgn0000042	Act5C	138531	0.396889	0.061339	1.76783e-11	2.82928e-10	unaffected
FBgn0000043	Act42A	27781.4	0.138136	0.0720042	0.0356928	0.088564	unaffected
FBgn0000044	Act57B	977.097	-0.0716188	0.276162	0.616384	0.749853	unaffected
FBgn0000045	Act79B	2.80688	0.335442	0.657815	0.131325	0.250596	unaffected
FBgn0000046	Act87E	164.081	-0.22819	0.213838	0.10415	0.210044	unaffected
FBgn0000047	Act88F	6.53926	1.0891	0.838763	0.00617825	0.0199754	up
FBgn0000052	Pfas	2339.76	0.251497	0.0621029	1.71301e-05	0.000103462	unaffected
FBgn0000053	Gart	3376.85	0.225888	0.087622	0.00386584	0.0133258	unaffected
FBgn0000055	Adh	0.67793	-0.137259	0.676372	0.331119		unaffected
FBgn0000057	adp	639.753	-0.109335	0.0889169	0.162893	0.295434	unaffected
FBgn0000061	al	570.206	-1.24015	0.15101	5.63879e-17	1.77261e-15	down
FBgn0000063	Mps1	512.18	0.376179	0.0995533	2.73001e-05	0.000158468	unaffected
FBgn0000064	Ald1	5996.94	-0.854985	0.0917643	2.87686e-22	1.7235e-20	unaffected
FBgn0000071	Ama	5738.47	0.636548	0.118603	1.92483e-09	2.27947e-08	unaffected
FBgn0000075	amd	74.2025	-0.0146258	0.192577	0.908042	0.948336	unaffected
FBgn0000077	amx	187.608	-0.0162858	0.142697	0.882116	0.931859	unaffected
FBgn0000079	Amy-p	0.791411	0.0703919	0.605377	0.633634		unaffected
FBgn0000083	AnxB9	5686	0.202825	0.0926403	0.0127941	0.0372872	unaffected
FBgn0000084	AnxB10	788.334	0.584313	0.166617	1.75577e-05	0.000105695	unaffected
FBgn0000092	dyw	9.57901	0.283004	0.416183	0.135044	0.255903	unaffected
FBgn0000097	aop	7870.28	-0.458472	0.0939518	1.14128e-07	1.00834e-06	unaffected
FBgn0000100	RpLP0	49172	0.137386	0.0944407	0.0947618	0.194935	unaffected
FBgn0000108	Appl	4989.12	-1.27911	0.204891	8.61863e-11	1.24426e-09	down
FBgn0000109	Aprt	248.611	0.0613918	0.14612	0.581996	0.723813	unaffected
FBgn0000114	bru1	32.0652	-2.1758	0.405884	6.96072e-09	7.59308e-08	down
FBgn0000115	Arl1	1506.88	-0.0189894	0.094901	0.818453	0.89118	unaffected
FBgn0000116	Argk	19811.7	-0.237183	0.148217	0.0399892	0.097476	unaffected
FBgn0000117	arm	23331.7	-0.250879	0.0677926	7.20734e-05	0.000380508	unaffected
FBgn0000119	arr	5087.79	-0.313628	0.0964186	0.000273994	0.00126894	unaffected
FBgn0000120	Arr1	4.96316	-0.34697	0.603516	0.122744	0.238278	unaffected
FBgn0000121	Arr2	12.5426	-0.0934505	0.318263	0.537284	0.686574	unaffected
FBgn0000137	ase	76.8219	-1.44145	0.245154	9.40149e-10	1.17419e-08	down
FBgn0000139	ash2	1142.72	0.166839	0.0794616	0.0197303	0.0535333	unaffected
FBgn0000140	asp	2941.81	0.571578	0.143287	2.72092e-06	1.92805e-05	unaffected
FBgn0000146	aub	30.8767	0.489811	0.373937	0.0177042	0.0489124	unaffected
FBgn0000147	aurA	814.219	0.380563	0.105878	5.38901e-05	0.000292647	unaffected
FBgn0000150	awd	31669.2	0.177179	0.106069	0.0496299	0.115879	unaffected
FBgn0000152	Axs	473.752	0.0588222	0.116594	0.541422	0.690523	unaffected
FBgn0000153	b	221.036	-1.94111	0.569529	2.72062e-05	0.000158005	down
FBgn0000157	Dll	2811.61	0.289591	0.121734	0.00465671	0.0157373	unaffected
FBgn0000158	bam	8.64552	0.586675	0.603869	0.0303497	0.077292	unaffected
FBgn0000163	baz	2855.02	-0.0416277	0.121476	0.674493	0.791406	unaffected
FBgn0000166	bcd	0.592972	0.00329302	0.63698	0.978713		unaffected
FBgn0000173	ben	6660.16	0.0687054	0.0607925	0.227189	0.377738	unaffected
FBgn0000179	bi	2919.71	1.16826	0.166388	3.75821e-13	7.51843e-12	up
FBgn0000180	bib	3003.92	-0.420477	0.117707	4.46745e-05	0.00024582	unaffected
FBgn0000181	bic	28505.2	0.308439	0.0923902	0.000208455	0.000994598	unaffected
FBgn0000183	BicD	2969.77	-0.0602889	0.0721843	0.361505	0.527611	unaffected
FBgn0000206	boss	110.983	-1.12864	0.278503	2.6898e-06	1.90721e-05	down
FBgn0000212	brm	8602.62	0.042881	0.0913578	0.593095	0.732009	unaffected
FBgn0000216	Brd	1324.99	-1.01788	0.14082	3.80301e-14	8.55525e-13	down
FBgn0000221	brn	249.176	0.190646	0.133555	0.0742082	0.161209	unaffected
FBgn0000228	Bsg25D	1429.17	0.0174607	0.0758197	0.800188	0.878184	unaffected
FBgn0000229	bsk	1709.35	-0.0135695	0.0553932	0.795928	0.875482	unaffected
FBgn0000233	btd	550.447	0.486618	0.129339	1.31128e-05	8.04947e-05	unaffected
FBgn0000239	bur	2749.23	0.124572	0.0616827	0.0302796	0.0771487	unaffected
FBgn0000241	bw	3.94421	-0.393676	0.696566	0.09709	0.198885	unaffected
FBgn0000244	by	916.879	0.0839384	0.0972653	0.318577	0.481708	unaffected
FBgn0000246	c(3)G	214.601	-0.0468996	0.145039	0.672553	0.789958	unaffected
FBgn0000247	ca	1632.6	-0.168797	0.111716	0.0717965	0.157097	unaffected
FBgn0000250	cact	2703.02	-0.101984	0.0542965	0.0470176	0.110939	unaffected
FBgn0000251	cad	526.056	5.45527	1.63557	1.34555e-07	1.17859e-06	up
FBgn0000253	Cam	21701.9	0.143565	0.106625	0.112036	0.222346	unaffected
FBgn0000256	capu	2320.7	-0.426985	0.0810391	1.9283e-08	1.96747e-07	unaffected
FBgn0000257	car	648.525	0.0693637	0.0684762	0.271824	0.429564	unaffected
FBgn0000259	CkIIbeta	5170.13	0.0749109	0.0885495	0.337951	0.502998	unaffected
FBgn0000261	Cat	6451.36	-0.869403	0.142565	2.6238e-11	4.11686e-10	unaffected
FBgn0000273	Pka-C1	2962.55	-0.350315	0.144187	0.00275019	0.00991325	unaffected
FBgn0000274	Pka-C2	0.572339	0.0157858	0.693676	0.852619		unaffected
FBgn0000276	CecA1	0.658853	-0.0406582	0.635263	0.751057		unaffected
FBgn0000278	CecB	0.700148	0.0629346	0.677544	0.56314		unaffected
FBgn0000279	CecC	0.87903	0.0908458	0.63278	0.523196		unaffected
FBgn0000283	Cp190	6526.47	0.253362	0.084924	0.00094549	0.0038644	unaffected
FBgn0000286	Cf2	998.386	-0.251076	0.109312	0.00730057	0.0231171	unaffected
FBgn0000287	salr	1836.86	-1.401	0.141498	1.41935e-23	1.02587e-21	down
FBgn0000289	cg	8162.55	0.0969297	0.0713337	0.137632	0.259534	unaffected
FBgn0000299	Col4a1	3496.35	0.0550454	0.154111	0.631833	0.760957	unaffected
FBgn0000303	ChAT	6.86748	0.0034751	0.326782	0.98147	0.989953	unaffected
FBgn0000307	chif	3549.01	0.0297849	0.0954668	0.720006	0.824171	unaffected
FBgn0000308	chic	31549.1	0.249636	0.0731945	0.000218912	0.00103786	unaffected
FBgn0000316	cin	1832.44	0.129777	0.0648629	0.0308011	0.0782105	unaffected
FBgn0000317	ck	2966.35	-0.383583	0.136792	0.000757855	0.00317393	unaffected
FBgn0000318	cl	2871.37	-0.0673166	0.104984	0.450646	0.613275	unaffected
FBgn0000319	Chc	18229.4	0.0466167	0.0645178	0.437294	0.601547	unaffected
FBgn0000320	eya	7579.4	-0.319957	0.0757575	5.79667e-06	3.85859e-05	unaffected
FBgn0000326	clt	524.179	-0.156951	0.0938197	0.0552566	0.126464	unaffected
FBgn0000330	cm	1312.45	-0.15619	0.0822758	0.0338465	0.0845069	unaffected
FBgn0000337	cn	13.6211	-0.190313	0.340174	0.246441	0.400824	unaffected
FBgn0000339	cni	1027.7	0.158338	0.0903512	0.0462932	0.109785	unaffected
FBgn0000346	comt	621.837	0.150024	0.0896145	0.0572387	0.130281	unaffected
FBgn0000351	cort	136.543	0.14002	0.139662	0.199728	0.344398	unaffected
FBgn0000352	cos	2294.86	0.162818	0.0527711	0.00113777	0.00454905	unaffected
FBgn0000355	Cp15	15.027	0.115921	0.304514	0.441993	0.606151	unaffected
FBgn0000357	Cp18	9.86427	0.131734	0.345115	0.407854	0.573413	unaffected
FBgn0000370	crc	5968.06	-0.286697	0.06396	2.08747e-06	1.52351e-05	unaffected
FBgn0000376	crm	1127.52	0.0416568	0.0839608	0.578588	0.721094	unaffected
FBgn0000377	crn	1845.26	0.0427079	0.0703143	0.508946	0.664304	unaffected
FBgn0000382	csw	2038.75	-0.415646	0.0829313	8.03717e-08	7.29072e-07	unaffected
FBgn0000384	cta	1732.6	0.0179036	0.0928977	0.825839	0.896586	unaffected
FBgn0000394	cv	713.381	-0.0476955	0.0783359	0.500642	0.656765	unaffected
FBgn0000395	cv-2	1006.2	1.55069	0.116652	8.44921e-41	3.5058e-38	up
FBgn0000404	CycA	7196.6	0.145829	0.0374898	6.21307e-05	0.000333038	unaffected
FBgn0000405	CycB	6690.29	0.497701	0.0639721	6.20525e-16	1.72929e-14	unaffected
FBgn0000406	Cyt-b5-r	1.11843	0.00957546	0.564269	0.950208		unaffected
FBgn0000411	D	329.293	-0.105384	0.122048	0.289583	0.44921	unaffected
FBgn0000412	D1	19353.9	0.19356	0.067382	0.00189962	0.00716307	unaffected
FBgn0000414	Dab	2432.27	-0.0636086	0.122637	0.523746	0.676625	unaffected
FBgn0000416	Sap-r	11685.9	0.0484022	0.0595232	0.38652	0.551335	unaffected
FBgn0000422	Ddc	123.672	2.61466	0.872739	1.89453e-05	0.000113341	up
FBgn0000426	SmF	1796.61	0.242649	0.0922254	0.00300713	0.0107125	unaffected
FBgn0000427	2001-12-01	1.01235	0.0437224	0.535112	0.786841		unaffected
FBgn0000439	Dfd	813.329	-1.32832	0.135105	2.74917e-23	1.9493e-21	down
FBgn0000442	Pkg21D	0.627117	-0.0264827	0.649805	0.821725		unaffected
FBgn0000447	Dhod	1841.47	-0.0383028	0.0747536	0.573956	0.717557	unaffected
FBgn0000448	Hr3	82.1282	-2.12288	1.00422	0.000256008	0.00119353	down
FBgn0000449	dib	86.6606	-0.412841	0.547889	0.0745886	0.161878	unaffected
FBgn0000451	ect	193.808	-1.24862	0.196922	4.36034e-11	6.57454e-10	down
FBgn0000454	Dip-B	3621.72	-0.00930913	0.0913507	0.907716	0.948172	unaffected
FBgn0000455	Dip-C	883.767	-0.299111	0.0952365	0.000436019	0.00192539	unaffected
FBgn0000459	disco	1608.49	-0.0806473	0.112831	0.39133	0.55616	unaffected
FBgn0000463	Dl	4968.18	-0.380191	0.148742	0.00158889	0.00611904	unaffected
FBgn0000464	Lar	270.389	-0.27656	0.202603	0.047341	0.111514	unaffected
FBgn0000473	Cyp6a2	2.63772	0.172483	0.498522	0.347955	0.513982	unaffected
FBgn0000477	DNaseII	11.773	-0.426622	0.570994	0.0722222	0.157835	unaffected
FBgn0000479	dnc	583.784	-0.372993	0.233509	0.0163961	0.0458869	unaffected
FBgn0000482	dor	1295.8	-0.0960319	0.0588966	0.0821416	0.175149	unaffected
FBgn0000489	Pka-C3	411.907	-1.06036	0.146653	4.9563e-14	1.09734e-12	down
FBgn0000490	dpp	1902.62	0.619962	0.0795663	1.55329e-16	4.60356e-15	unaffected
FBgn0000492	Dr	133.949	-0.235042	0.168864	0.0598258	0.135345	unaffected
FBgn0000499	dsh	1984.06	-0.0630805	0.0657517	0.300789	0.461925	unaffected
FBgn0000500	Dsk	1.30462	-0.0591534	0.568818	0.705984		unaffected
FBgn0000504	dsx	2376.27	-0.309121	0.114278	0.00164451	0.00630293	unaffected
FBgn0000520	dwg	764.883	-0.149839	0.0746822	0.02724	0.0705593	unaffected
FBgn0000524	dx	3497.97	-0.242287	0.054736	3.35216e-06	2.33479e-05	unaffected
FBgn0000527	e	7.18774	0.378794	0.537757	0.0910473	0.188889	unaffected
FBgn0000529	bsh	5.93619	-0.575968	0.658124	0.0375494	0.0922513	unaffected
FBgn0000533	ea	341.446	0.257583	0.169218	0.0406638	0.0987763	unaffected
FBgn0000535	eag	11.2618	-0.493644	0.606465	0.0524219	0.120989	unaffected
FBgn0000536	eas	1580.82	-0.245142	0.0826806	0.00105089	0.00422732	unaffected
FBgn0000541	E(bx)	9379.15	0.0563858	0.153225	0.622494	0.754332	unaffected
FBgn0000542	ec	7854.16	-0.156546	0.113972	0.0995021	0.202566	unaffected
FBgn0000543	ecd	1804.44	-0.0694318	0.0783689	0.326541	0.49025	unaffected
FBgn0000546	EcR	2780.44	0.0986709	0.144076	0.373531	0.538844	unaffected
FBgn0000547	ed	18553.8	-0.486948	0.125019	7.71279e-06	5.00617e-05	unaffected
FBgn0000551	Edg78E	9.75166	-0.322744	0.517403	0.127321	0.244618	unaffected
FBgn0000557	eEF1alpha2	1259	-2.80094	0.43188	1.34886e-12	2.48134e-11	down
FBgn0000559	eEF2	112661	0.235533	0.0604049	3.50504e-05	0.000197321	unaffected
FBgn0000560	eg	17.1573	1.09505	0.460501	0.000532519	0.00230786	up
FBgn0000562	egl	2709.8	-0.130845	0.0725769	0.0481228	0.112976	unaffected
FBgn0000565	MsrA	1322.55	-0.369151	0.112958	0.000187243	0.000903783	unaffected
FBgn0000566	Eip55E	1891.15	-0.187057	0.0892824	0.0177694	0.049052	unaffected
FBgn0000567	Eip74EF	2381.9	0.042017	0.132704	0.689269	0.801857	unaffected
FBgn0000568	Eip75B	6483.41	-0.727296	0.152945	3.74286e-08	3.61788e-07	unaffected
FBgn0000575	emc	13435.1	-0.321723	0.0728078	2.38806e-06	1.71387e-05	unaffected
FBgn0000576	ems	1307.24	0.012413	0.0854172	0.870446	0.923623	unaffected
FBgn0000577	en	1252.65	0.12842	0.127786	0.211752	0.359814	unaffected
FBgn0000578	ena	5995.42	-0.145997	0.0877924	0.0598696	0.135403	unaffected
FBgn0000579	Eno	11946.8	-0.23367	0.0714816	0.000397981	0.00177491	unaffected
FBgn0000581	E(Pc)	6152.56	0.0439542	0.128805	0.669809	0.787933	unaffected
FBgn0000588	esc	548.163	1.11518	0.10898	2.84967e-25	2.51377e-23	up
FBgn0000591	E(spl)m8-HLH	1093.22	-0.995649	0.119822	7.38378e-18	2.63441e-16	unaffected
FBgn0000592	Est-6	1.65644	-0.0126871	0.471099	0.938689	0.966645	unaffected
FBgn0000606	eve	154.353	-0.0303973	0.696437	0.722934	0.82601	unaffected
FBgn0000611	exd	8590.03	-0.120059	0.036918	0.000823212	0.00342333	unaffected
FBgn0000615	exu	66.4735	-0.228748	0.189986	0.084975	0.17948	unaffected
FBgn0000617	Taf9	898.691	0.252947	0.10899	0.00677607	0.0216274	unaffected
FBgn0000618	e(y)2	585.166	0.167838	0.112961	0.0757808	0.163863	unaffected
FBgn0000625	eyg	1446.34	-0.546052	0.0795368	3.36205e-13	6.76213e-12	unaffected
FBgn0000629	E(z)	1231.84	0.205646	0.0646987	0.000640581	0.00274223	unaffected
FBgn0000633	CG17716	31.3096	-0.875293	0.441946	0.00159063	0.00612364	unaffected
FBgn0000635	Fas2	13492.7	0.388812	0.110932	7.11319e-05	0.000376069	unaffected
FBgn0000636	Fas3	15476.8	-0.248966	0.0614392	1.71642e-05	0.000103605	unaffected
FBgn0000639	Fbp1	2278.35	0.172341	0.512405	0.349746	0.515688	unaffected
FBgn0000640	Fbp2	367.345	0.0366448	0.425893	0.823033	0.894667	unaffected
FBgn0000644	Fcp3C	48.7096	-0.052787	0.186528	0.674334	0.791385	unaffected
FBgn0000658	fj	5175.38	0.0295844	0.0661051	0.629591	0.75982	unaffected
FBgn0000659	fkh	300.309	-0.432553	0.457998	0.047732	0.112176	unaffected
FBgn0000662	fl(2)d	3602.11	-0.139814	0.0602145	0.0129965	0.0377788	unaffected
FBgn0000667	Actn	5663.61	0.0283376	0.0490613	0.546244	0.69375	unaffected
FBgn0000709	fliI	1650.15	0.0539897	0.070591	0.405072	0.570318	unaffected
FBgn0000711	flw	1779.45	0.127247	0.0627393	0.0292455	0.0749616	unaffected
FBgn0000719	fog	807.001	-0.354648	0.0915851	2.13263e-05	0.000126212	unaffected
FBgn0000721	for	2628.07	-0.00163619	0.0657321	0.978625	0.988236	unaffected
FBgn0000723	FER	3265.55	0.311805	0.0702511	2.28413e-06	1.65411e-05	unaffected
FBgn0000808	gd	25.2687	1.69538	0.416721	4.51183e-06	3.06154e-05	up
FBgn0000810	fs(1)K10	1246.64	0.089053	0.0938646	0.276532	0.434501	unaffected
FBgn0000826	png	24.1699	1.46346	0.456951	6.55689e-05	0.00034938	up
FBgn0000928	fs(1)Yb	20.9682	0.0897645	0.255388	0.523067	0.676041	unaffected
FBgn0000964	tj	3.58811	0.892361	0.905377	0.0136642	0.0393783	unaffected
FBgn0000996	dup	1700.01	0.939811	0.100543	4.71624e-22	2.73762e-20	unaffected
FBgn0001075	ft	9714.67	0.0371448	0.159348	0.750464	0.845479	unaffected
FBgn0001077	ftz	115.146	-0.0436882	0.61791	0.750205	0.845357	unaffected
FBgn0001078	ftz-f1	497.116	1.8859	0.268497	3.92894e-13	7.83202e-12	up
FBgn0001079	fu	922.921	0.0307197	0.061856	0.595539	0.734186	unaffected
FBgn0001083	fw	1888.02	-0.417606	0.0960427	1.91423e-06	1.4101e-05	unaffected
FBgn0001084	fy	581.602	-0.409609	0.122234	0.000107086	0.000545809	unaffected
FBgn0001085	fz	2738.54	-0.17782	0.0820976	0.0156888	0.0442724	unaffected
FBgn0001086	fzy	2860.23	0.545583	0.0774142	9.28505e-14	1.99655e-12	unaffected
FBgn0001087	g	2756.6	-0.298507	0.0758471	2.19756e-05	0.000129371	unaffected
FBgn0001089	Gal	445.728	-1.16993	0.562832	0.00111827	0.00447426	down
FBgn0001090	bnb	15002.2	-0.78365	0.0875454	5.19085e-21	2.66758e-19	unaffected
FBgn0001091	Gapdh1	5981.16	-0.0643622	0.0819516	0.380892	0.546019	unaffected
FBgn0001092	Gapdh2	11109.5	-0.537061	0.0925278	3.55677e-10	4.74929e-09	unaffected
FBgn0001098	Gdh	9101.33	0.336491	0.0972208	0.00011475	0.000580645	unaffected
FBgn0001099	gdl	10.7401	0.0153404	0.260462	0.911798	0.951106	unaffected
FBgn0001104	Galphai	6296.12	0.104841	0.0619445	0.0694331	0.152968	unaffected
FBgn0001105	Gbeta13F	11216.5	0.0467987	0.1131	0.619614	0.752144	unaffected
FBgn0001108	DCTN1-p150	2689.05	0.217034	0.0584156	8.17448e-05	0.000424762	unaffected
FBgn0001112	Gld	212.867	0.156297	0.179133	0.215618	0.364504	unaffected
FBgn0001114	Glt	4291.78	-0.0223133	0.13961	0.836932	0.903638	unaffected
FBgn0001120	gnu	12.1306	1.74148	0.712511	0.000309611	0.00142388	up
FBgn0001122	Galphao	1781.82	0.00818474	0.109739	0.929331	0.961783	unaffected
FBgn0001123	Galphas	2949.01	-0.0853691	0.0520817	0.0844799	0.178774	unaffected
FBgn0001124	Got1	2114.46	-0.0869097	0.0733699	0.193903	0.336738	unaffected
FBgn0001125	Got2	2900.39	0.0163212	0.0572639	0.762705	0.853604	unaffected
FBgn0001128	Gpdh1	490.865	0.443271	0.105321	2.93125e-06	2.06274e-05	unaffected
FBgn0001133	grau	642.461	0.131659	0.0831346	0.075925	0.164143	unaffected
FBgn0001134	Grd	7.81778	-0.153128	0.347346	0.343284	0.509038	unaffected
FBgn0001137	grk	70.7645	0.275381	0.181322	0.0362949	0.0897127	unaffected
FBgn0001138	grn	661.328	0.421839	0.134568	0.000204704	0.000978789	unaffected
FBgn0001139	gro	8668.9	0.219864	0.0754055	0.00142031	0.00552682	unaffected
FBgn0001142	Gs1	1171.3	-1.061	0.628478	0.00299035	0.0106589	down
FBgn0001145	Gs2	382.923	-0.33332	0.272957	0.0422792	0.101949	unaffected
FBgn0001147	gsb-n	333.365	-1.0222	0.125398	3.30312e-17	1.08519e-15	down
FBgn0001148	gsb	330.087	-0.849947	0.150654	3.70808e-10	4.93956e-09	unaffected
FBgn0001149	GstD1	9593.89	-0.501104	0.0969307	1.77811e-08	1.82586e-07	unaffected
FBgn0001150	gt	57.2579	-0.250282	0.259225	0.103634	0.209252	unaffected
FBgn0001168	h	1972.79	0.244381	0.122544	0.0162212	0.0454769	unaffected
FBgn0001169	H	3093.06	-0.0672134	0.118778	0.490974	0.648859	unaffected
FBgn0001170	H2.0	43.8903	-2.54986	0.477072	2.75756e-09	3.15879e-08	down
FBgn0001174	halo	0.552346	-0.0235041	0.634685	0.851999		unaffected
FBgn0001179	hay	1089.54	0.163026	0.0625651	0.00514256	0.0171176	unaffected
FBgn0001185	her	966.379	0.0165297	0.0765055	0.812033	0.886806	unaffected
FBgn0001186	Hex-A	2820.94	-0.0666184	0.0599861	0.236117	0.388032	unaffected
FBgn0001187	Hex-C	22.9853	-0.168997	0.276024	0.260855	0.417659	unaffected
FBgn0001189	hfw	1524.58	-0.0200127	0.0625391	0.732064	0.832379	unaffected
FBgn0001197	His2Av	13442.7	0.461895	0.0944379	1.04993e-07	9.3649e-07	unaffected
FBgn0001202	hook	1040.17	-0.175826	0.0670835	0.00455893	0.0154628	unaffected
FBgn0001206	Hmr	981.587	0.0453876	0.111309	0.626274	0.757192	unaffected
FBgn0001208	Hn	17.5809	1.46724	0.857737	0.00167314	0.00640609	up
FBgn0001215	Hrb98DE	17146.1	0.0831328	0.073572	0.215145	0.363924	unaffected
FBgn0001216	Hsc70-1	2.72804	-0.0461793	0.502054	0.780247	0.865788	unaffected
FBgn0001217	Hsc70-2	3.95134	0.317869	0.585545	0.143789	0.268299	unaffected
FBgn0001218	Hsc70-3	33829.7	-0.237828	0.15036	0.0413037	0.100006	unaffected
FBgn0001220	Hsc70-5	6165.56	0.274113	0.0653753	8.23339e-06	5.30717e-05	unaffected
FBgn0001222	Hsf	2624.34	-0.221794	0.068276	0.000457193	0.00200781	unaffected
FBgn0001224	Hsp23	49683.9	-1.00476	0.170164	1.95883e-10	2.70255e-09	down
FBgn0001225	Hsp26	14792.6	-0.606428	0.309262	0.00238771	0.00875599	unaffected
FBgn0001226	Hsp27	60999.1	-1.11541	0.168142	4.03856e-12	6.94993e-11	down
FBgn0001227	Hsp67Ba	1174.8	-0.510607	0.156459	6.93278e-05	0.000367398	unaffected
FBgn0001228	CG4456	2.64164	0.139725	0.517545	0.433124	0.598633	unaffected
FBgn0001229	Hsp67Bc	1931.66	-1.32061	0.396368	4.29224e-05	0.00023711	down
FBgn0001230	Hsp68	2410.81	-0.0905484	0.394475	0.57996	0.722162	unaffected
FBgn0001233	Hsp83	68165.9	0.173871	0.157648	0.141488	0.265199	unaffected
FBgn0001234	lncRNA:Hsromega	2346.99	-0.294407	0.11904	0.00349632	0.0122175	unaffected
FBgn0001235	hth	14643.5	-0.354942	0.282167	0.0351027	0.0872543	unaffected
FBgn0001247	Ide	2061.31	0.00538719	0.0633447	0.927402	0.960407	unaffected
FBgn0001248	Idh	14000.5	-0.277888	0.0980711	0.00133249	0.00522417	unaffected
FBgn0001250	if	2252.75	-1.12348	0.147781	4.54851e-15	1.15287e-13	down
FBgn0001253	ImpE1	18133.2	-0.441233	0.315546	0.0174138	0.048277	unaffected
FBgn0001254	ImpE2	54556.2	-2.08311	0.4808	1.05352e-06	8.11735e-06	down
FBgn0001255	ImpE3	3500.02	-0.924094	0.621432	0.00545135	0.0179728	unaffected
FBgn0001256	ImpL1	135.996	-2.03504	0.577083	1.71312e-05	0.000103462	down
FBgn0001257	ImpL2	2555.55	-0.921567	0.118514	2.95429e-16	8.46468e-15	unaffected
FBgn0001258	Ldh	2306.47	0.192014	0.148616	0.0935953	0.193032	unaffected
FBgn0001259	in	834.747	-0.456848	0.0899493	4.19565e-08	4.02775e-07	unaffected
FBgn0001263	inaD	37.7269	-0.15119	0.241921	0.288002	0.447315	unaffected
FBgn0001269	inv	1538.23	0.111411	0.0867755	0.147008	0.272717	unaffected
FBgn0001276	ix	415.58	-0.153775	0.106805	0.08936	0.186536	unaffected
FBgn0001280	janA	2033.75	0.063744	0.0812239	0.382011	0.546852	unaffected
FBgn0001281	janB	1.76598	-0.164288	0.544057	0.367796	0.533595	unaffected
FBgn0001291	Jra	1199.66	0.144062	0.0901116	0.0690167	0.152174	unaffected
FBgn0001296	kar	444.295	0.188433	0.146986	0.0973081	0.199222	unaffected
FBgn0001297	kay	3016.36	0.319849	0.0795532	1.38894e-05	8.48898e-05	unaffected
FBgn0001301	kel	2617.49	-0.23657	0.0718544	0.000360418	0.00162355	unaffected
FBgn0001308	Khc	7840.4	0.29667	0.0582624	9.68952e-08	8.66334e-07	unaffected
FBgn0001311	kkv	8029.22	0.0157758	0.0847707	0.834789	0.902629	unaffected
FBgn0001316	klar	17706.2	-0.2262	0.13359	0.0354518	0.0880439	unaffected
FBgn0001319	kn	7.21909	0.749742	0.716575	0.0184198	0.0505405	unaffected
FBgn0001320	kni	518.311	-0.803065	0.140512	2.00121e-10	2.75764e-09	unaffected
FBgn0001321	knk	578.154	-0.506287	0.119128	1.47054e-06	1.1005e-05	unaffected
FBgn0001323	knrl	380.684	-0.816211	0.168975	2.75562e-08	2.72955e-07	unaffected
FBgn0001324	kto	3441.55	-0.0488731	0.110014	0.596893	0.734787	unaffected
FBgn0001325	Kr	6.32421	0.143054	0.489084	0.422808	0.588353	unaffected
FBgn0001330	kz	883.943	0.403148	0.0795328	6.49343e-08	6.00214e-07	unaffected
FBgn0001341	Mybbp1A	2001.59	0.504587	0.0915892	2.68937e-09	3.09016e-08	unaffected
FBgn0001404	egh	1464.92	0.136802	0.0827068	0.0640463	0.143044	unaffected
FBgn0001491	l(1)10Bb	1078.51	0.159234	0.0793415	0.025807	0.0674559	unaffected
FBgn0001565	Hlc	2127.04	0.365968	0.046511	7.85324e-16	2.16167e-14	unaffected
FBgn0001612	Grip91	1408.7	0.344034	0.0814276	5.11081e-06	3.43406e-05	unaffected
FBgn0001624	dlg1	5194.92	-0.0248229	0.118519	0.798948	0.8773	unaffected
FBgn0001941	ifc	1351.12	0.257688	0.0752387	0.000198981	0.000953458	unaffected
FBgn0001942	eIF4A	64356.6	0.124589	0.0730985	0.0614373	0.138487	unaffected
FBgn0001961	Arpc1	4010.84	0.549499	0.0944453	2.89854e-10	3.93128e-09	unaffected
FBgn0001965	Sos	2662.45	-0.0925959	0.0960821	0.266557	0.424109	unaffected
FBgn0001970	Pgant35A	0.733333	0.118982	0.641308	0.423102		unaffected
FBgn0001977	CIAPIN1	1442.12	0.140807	0.0786798	0.0469799	0.110897	unaffected
FBgn0001978	stc	2728.14	0.122337	0.058835	0.026525	0.0689817	unaffected
FBgn0001983	wor	8.27226	-0.322742	0.461325	0.111845	0.222225	unaffected
FBgn0001986	Mtr4	1764.49	0.424711	0.053864	5.01796e-16	1.40893e-14	unaffected
FBgn0001987	Gli	7998.81	-0.966069	0.117992	1.58819e-17	5.44114e-16	unaffected
FBgn0001989	ND-B17	1284.24	0.0948997	0.111535	0.309048	0.471748	unaffected
FBgn0001990	wek	540.267	0.199119	0.0851987	0.00886335	0.0273644	unaffected
FBgn0001991	Ca-alpha1D	55.0547	-1.6346	0.289035	3.33565e-09	3.78043e-08	down
FBgn0001992	Cyp303a1	28.4882	-0.172664	0.265824	0.245509	0.399714	unaffected
FBgn0001994	crp	6623.35	0.0423031	0.0958629	0.611698	0.746743	unaffected
FBgn0001995	mRpL4	638.713	0.0367736	0.101214	0.672121	0.789698	unaffected
FBgn0002021	l(2)37Bb	526.561	0.306932	0.114947	0.00184671	0.00699651	unaffected
FBgn0002022	Catsup	2777.29	-0.206151	0.0864159	0.00746017	0.0235609	unaffected
FBgn0002023	Lim3	223.683	-1.62781	0.17889	2.63766e-20	1.25211e-18	down
FBgn0002031	l(2)37Cc	4281.77	0.0938611	0.0764221	0.175088	0.312277	unaffected
FBgn0002036	CG10561	157.076	-0.180279	0.155366	0.124618	0.241039	unaffected
FBgn0002044	swm	3729.48	-0.0672171	0.0618903	0.244886	0.398932	unaffected
FBgn0002069	AspRS	1545.57	0.102059	0.0725036	0.12307	0.238742	unaffected
FBgn0002121	l(2)gl	8544.55	0.399777	0.144608	0.000762171	0.00318961	unaffected
FBgn0002174	CG5504	1143.08	0.252965	0.0856688	0.00104683	0.00421401	unaffected
FBgn0002183	dre4	8264.33	0.405323	0.0559202	7.46748e-14	1.63395e-12	unaffected
FBgn0002283	l(3)73Ah	895.986	-0.321426	0.0840971	3.11575e-05	0.000178352	unaffected
FBgn0002284	Prosbeta6	3950.77	0.34863	0.0748069	6.74701e-07	5.36456e-06	unaffected
FBgn0002306	sas	8378.99	0.378418	0.144741	0.00136531	0.00533689	unaffected
FBgn0002354	l(3)87Df	164.69	0.176138	0.148153	0.122168	0.237488	unaffected
FBgn0002413	dco	5771.44	0.0434268	0.0495997	0.359709	0.525949	unaffected
FBgn0002431	hyd	7918.23	0.118506	0.14851	0.294943	0.455085	unaffected
FBgn0002441	l(3)mbt	1714.18	0.158306	0.0936931	0.0529541	0.121992	unaffected
FBgn0002466	sti	5295.87	0.720278	0.125524	1.5975e-10	2.24553e-09	unaffected
FBgn0002521	pho	2920.43	-0.00646283	0.0582153	0.906231	0.947415	unaffected
FBgn0002522	lab	220.703	-1.26174	0.223301	2.54656e-09	2.94114e-08	down
FBgn0002524	lace	1627.93	0.105258	0.0546518	0.0415361	0.100407	unaffected
FBgn0002525	Lam	19660.6	0.231964	0.0473289	3.51514e-07	2.89134e-06	unaffected
FBgn0002526	LanA	11016.4	-0.168671	0.122993	0.0933952	0.192725	unaffected
FBgn0002531	Lcp1	137.343	-0.369647	0.801119	0.0825156	0.175712	unaffected
FBgn0002533	Lcp2	34.4392	-0.24909	0.718959	0.164745	0.298021	unaffected
FBgn0002534	Lcp3	0.686261	-0.00962905	0.602915	0.945289		unaffected
FBgn0002535	Lcp4	220.005	-0.410913	0.842245	0.0635076	0.142181	unaffected
FBgn0002542	lds	3339.37	0.300935	0.0697977	4.28257e-06	2.9219e-05	unaffected
FBgn0002543	robo2	2349.49	0.440232	0.199643	0.00267658	0.0096853	unaffected
FBgn0002552	lin	1334.94	0.00221575	0.0568781	0.96711	0.982903	unaffected
FBgn0002561	l(1)sc	2.8752	-0.06093	0.401423	0.707746	0.814471	unaffected
FBgn0002562	Lsp1alpha	412.569	0.0751301	0.47197	0.65647	0.778128	unaffected
FBgn0002563	Lsp1beta	774.554	0.0155673	0.430168	0.924168	0.958415	unaffected
FBgn0002564	Lsp1gamma	523.388	0.0988982	0.437604	0.559275	0.705184	unaffected
FBgn0002565	Lsp2	70.7239	-0.00638758	0.409199	0.968468	0.983826	unaffected
FBgn0002566	lt	2067.83	-0.0100447	0.0624043	0.863325	0.918241	unaffected
FBgn0002567	Rab32	540.509	-1.48398	0.137959	1.89101e-27	2.09752e-25	down
FBgn0002570	Mal-A1	2.03457	-0.053191	0.537836	0.743071	0.839681	unaffected
FBgn0002573	sens	396.449	-1.0515	0.163154	9.60106e-12	1.57945e-10	down
FBgn0002576	lz	2041.56	-1.70959	0.152056	6.71542e-30	9.7705e-28	down
FBgn0002577	m	217.636	-0.325481	0.450705	0.106308	0.213281	unaffected
FBgn0002578	Kaz-m1	2.23243	-0.149421	0.522114	0.406512	0.572058	unaffected
FBgn0002579	RpL36	41741.6	0.0451048	0.102135	0.606066	0.742456	unaffected
FBgn0002590	RpS5a	43135.2	0.09552	0.0873843	0.216505	0.365783	unaffected
FBgn0002592	E(spl)m2-BFM	2178.77	-1.36219	0.123229	7.41756e-29	9.77634e-27	down
FBgn0002593	RpLP1	46005.8	0.175226	0.0870614	0.0232502	0.0616503	unaffected
FBgn0002609	E(spl)m3-HLH	1804.3	-0.478222	0.12319	8.71447e-06	5.58834e-05	unaffected
FBgn0002622	RpS3	42048.6	0.0541881	0.0872986	0.483629	0.642564	unaffected
FBgn0002626	RpL32	32218.9	-0.0280998	0.0937217	0.731561	0.832217	unaffected
FBgn0002629	E(spl)m4-BFM	2359.17	-1.11394	0.133921	1.48733e-17	5.12694e-16	down
FBgn0002631	E(spl)m5-HLH	119.295	-0.652891	0.242639	0.000236179	0.00111126	unaffected
FBgn0002632	E(spl)m6-BFM	20.3198	-0.190017	0.282936	0.215855	0.364739	unaffected
FBgn0002633	E(spl)m7-HLH	1102.39	-1.00328	0.114582	1.73521e-19	7.33569e-18	down
FBgn0002638	Rcc1	4061.1	0.598465	0.0650645	1.02063e-21	5.71704e-20	unaffected
FBgn0002641	mal	849.877	0.26615	0.0800129	0.000272281	0.00126152	unaffected
FBgn0002643	mam	6729.94	-0.823404	0.176917	6.78986e-08	6.25035e-07	unaffected
FBgn0002645	Map205	10642.2	0.272642	0.10194	0.00222858	0.00821546	unaffected
FBgn0002673	twe	197.467	1.11297	0.139553	2.39534e-16	6.98827e-15	up
FBgn0002707	mei-9	747.68	-0.201318	0.0766012	0.00384397	0.0132685	unaffected
FBgn0002709	mei-218	93.0302	-0.160047	0.160489	0.179218	0.317227	unaffected
FBgn0002715	mei-S332	462.827	0.267832	0.11842	0.00724483	0.0229926	unaffected
FBgn0002716	mei-W68	23.1871	0.301317	0.313903	0.0781481	0.168166	unaffected
FBgn0002719	Men	1271.78	0.633256	0.160725	2.32377e-06	1.6774e-05	unaffected
FBgn0002723	Met	608.669	-0.0872041	0.0892825	0.267578	0.425203	unaffected
FBgn0002732	E(spl)malpha-BFM	3620.44	-1.13656	0.10658	3.42865e-27	3.6582e-25	down
FBgn0002733	E(spl)mbeta-HLH	2025.94	-0.407296	0.124481	0.000143124	0.000709163	unaffected
FBgn0002734	E(spl)mdelta-HLH	1391.98	-1.38277	0.107543	2.84943e-38	8.73877e-36	down
FBgn0002735	E(spl)mgamma-HLH	1778.85	-1.11876	0.11985	1.93129e-21	1.03523e-19	down
FBgn0002736	mago	1956.99	0.284718	0.0894176	0.000406505	0.00180861	unaffected
FBgn0002772	Mlc1	222.843	-0.0260245	0.261024	0.851224	0.911772	unaffected
FBgn0002773	Mlc2	887.227	0.0613169	0.256222	0.659517	0.780316	unaffected
FBgn0002774	mle	3070.53	-0.186449	0.0660997	0.0023333	0.00856487	unaffected
FBgn0002775	msl-3	727.864	-0.000746236	0.080108	0.991757	0.996382	unaffected
FBgn0002778	mnd	1430.1	0.0813528	0.168911	0.500572	0.656765	unaffected
FBgn0002780	mod	12991.9	0.477744	0.0898129	9.81741e-09	1.04847e-07	unaffected
FBgn0002781	mod(mdg4)	12447.7	0.0875867	0.0405177	0.0255394	0.0668499	unaffected
FBgn0002783	mor	9475.27	-0.0443961	0.0515395	0.365937	0.531862	unaffected
FBgn0002787	Rpn8	5437.88	0.0911179	0.0680581	0.146291	0.2717	unaffected
FBgn0002789	Mp20	437.847	-0.663463	0.307605	0.00119141	0.00474902	unaffected
FBgn0002791	mr	1126.8	0.0753799	0.0693643	0.237448	0.389706	unaffected
FBgn0002838	ms(3)K81	1.81376	-0.242304	0.669207	0.20106	0.345683	unaffected
FBgn0002842	sa	0.740065	0.0837072	0.618023	0.567051		unaffected
FBgn0002862	Mst87F	1.50019	0.0649634	0.447032	0.697321	0.80745	unaffected
FBgn0002868	MtnA	311.578	-0.275887	0.229582	0.0621238	0.139782	unaffected
FBgn0002869	MtnB	43.3485	-1.33162	0.439153	0.000100811	0.000516646	down
FBgn0002872	mu2	1220.41	0.317558	0.122751	0.00220185	0.00813296	unaffected
FBgn0002873	mud	4.0306	0.266288	0.531428	0.189949	0.331654	unaffected
FBgn0002878	mus101	970.796	0.275117	0.0992987	0.00164415	0.00630293	unaffected
FBgn0002887	mus201	655.692	0.241304	0.10445	0.00746175	0.0235609	unaffected
FBgn0002891	PolZ1	663.095	0.12798	0.13084	0.22065	0.370717	unaffected
FBgn0002899	mus301	557.813	0.573225	0.105462	2.1375e-09	2.49962e-08	unaffected
FBgn0002901	mus304	369.772	-0.040556	0.0960821	0.62711	0.757478	unaffected
FBgn0002905	PolQ	1133.42	0.245809	0.125557	0.0175192	0.0485091	unaffected
FBgn0002906	Blm	810.705	0.346942	0.111364	0.000360218	0.0016233	unaffected
FBgn0002917	na	463.958	-2.00889	0.262834	3.0868e-15	8.04219e-14	down
FBgn0002921	Atpalpha	16164.2	-0.399477	0.0823731	2.02365e-07	1.73723e-06	unaffected
FBgn0002924	ncd	2962.56	0.743971	0.0942807	4.13745e-17	1.32813e-15	unaffected
FBgn0002926	ndl	5.75594	-1.94936	1.45939	0.000628503	0.00269362	down
FBgn0002930	nec	19.1621	0.0737617	0.259493	0.599126	0.73645	unaffected
FBgn0002931	net	573.483	-0.25339	0.15142	0.031101	0.0787755	unaffected
FBgn0002932	neur	979.196	-0.553285	0.0965633	4.72164e-10	6.16509e-09	unaffected
FBgn0002937	ninaB	82.7265	-2.73585	0.365418	1.38108e-15	3.72826e-14	down
FBgn0002938	ninaC	38.2469	-0.531581	0.333826	0.00786111	0.0246344	unaffected
FBgn0002939	ninaD	0.493309	0	0.652061	1		unaffected
FBgn0002940	ninaE	0.61626	0.0655144	0.632133	0.628103		unaffected
FBgn0002941	slou	0.996149	0	0.631218	1		unaffected
FBgn0002945	nkd	5694.63	-0.0463127	0.111755	0.62026	0.752602	unaffected
FBgn0002948	nod	771.253	0.155247	0.0923511	0.0548301	0.125796	unaffected
FBgn0002962	nos	3.14251	0.0385836	0.397222	0.81056	0.885835	unaffected
FBgn0002973	numb	4758.49	-0.630463	0.0589987	2.31512e-28	2.85014e-26	unaffected
FBgn0002985	odd	848.49	0.21225	0.107556	0.0206295	0.0556362	unaffected
FBgn0002989	okr	365.264	0.207961	0.10575	0.021497	0.0577118	unaffected
FBgn0003002	opa	730.561	-1.06133	0.105532	1.26107e-24	1.03881e-22	down
FBgn0003008	or	612.694	-0.0524588	0.100218	0.542802	0.691623	unaffected
FBgn0003009	ord	4.31284	0.172276	0.593694	0.337229	0.502257	unaffected
FBgn0003011	ort	1.58994	0.122997	0.589406	0.458804	0.620394	unaffected
FBgn0003015	osk	0.556277	-0.0987186	0.660604	0.454785		unaffected
FBgn0003016	osp	1929.84	0.279732	0.132433	0.00981419	0.0297238	unaffected
FBgn0003023	otu	3.85123	0.268995	0.559535	0.190748	0.332445	unaffected
FBgn0003028	ovo	3865.46	-0.579109	0.13471	6.59881e-07	5.25419e-06	unaffected
FBgn0003041	pbl	3143.95	0.377245	0.0867784	2.4826e-06	1.7783e-05	unaffected
FBgn0003042	Pc	672.334	0.0241444	0.0764275	0.728058	0.830002	unaffected
FBgn0003044	Pcl	2663.58	0.119654	0.0955769	0.149302	0.275921	unaffected
FBgn0003046	Pcp	75.7949	-0.135709	0.32234	0.383006	0.547588	unaffected
FBgn0003048	pcx	2426.34	0.162669	0.155975	0.165387	0.298893	unaffected
FBgn0003053	peb	4560.73	-1.44296	0.155231	4.92499e-21	2.55438e-19	down
FBgn0003060	CG9757	1.88775	0.0572623	0.616941	0.683004	0.797233	unaffected
FBgn0003062	Fib	6193.78	0.48555	0.0852252	1.0931e-09	1.35465e-08	unaffected
FBgn0003065	CG2150	29.5661	-2.01484	0.394936	3.77388e-08	3.64159e-07	down
FBgn0003068	per	23.8779	0.000215498	0.215101	0.998689	1	unaffected
FBgn0003071	Pfk	2581.01	-0.781032	0.0752632	4.45333e-27	4.70666e-25	unaffected
FBgn0003074	Pgi	2412.42	-0.293193	0.064329	1.42223e-06	1.06791e-05	unaffected
FBgn0003076	Pgm1	468.197	-0.596335	0.152816	3.33722e-06	2.3265e-05	unaffected
FBgn0003079	Raf	1317.99	-0.0233577	0.0556047	0.657234	0.778669	unaffected
FBgn0003082	phr	1242.75	0.176039	0.0648153	0.00342726	0.0120024	unaffected
FBgn0003086	Pig1	56.8316	0.144331	0.599144	0.396061	0.560998	unaffected
FBgn0003087	pim	745.497	-0.102844	0.0868722	0.181146	0.319889	unaffected
FBgn0003089	pip	533.162	-1.3178	0.148415	2.12207e-19	8.93741e-18	down
FBgn0003090	pk	4133.06	-0.77971	0.17014	8.91675e-08	8.03655e-07	unaffected
FBgn0003091	Pkc53E	15.7914	-1.05375	0.588535	0.00236889	0.00868981	down
FBgn0003093	Pkc98E	2314.65	-0.338008	0.182733	0.0121713	0.0358357	unaffected
FBgn0003116	pn	184.777	0.089717	0.125352	0.375835	0.540568	unaffected
FBgn0003117	pnr	909.976	-0.90119	0.18075	1.69661e-08	1.7502e-07	unaffected
FBgn0003118	pnt	2411.42	-0.373164	0.147968	0.00183268	0.00695041	unaffected
FBgn0003124	polo	8110.94	0.439251	0.0636066	6.97074e-13	1.35343e-11	unaffected
FBgn0003129	Poxm	36.9005	-0.356599	0.29925	0.0393341	0.0960461	unaffected
FBgn0003130	Poxn	27.5813	2.22959	0.457861	7.38019e-08	6.75492e-07	up
FBgn0003134	Pp1alpha-96A	1510.34	0.10045	0.0668364	0.103634	0.209252	unaffected
FBgn0003137	Ppn	12637.1	0.674643	0.149709	1.46058e-07	1.27338e-06	unaffected
FBgn0003139	PpV	1509.92	0.150011	0.0685239	0.017338	0.0481262	unaffected
FBgn0003141	pr	923.222	0.0992908	0.0792764	0.164071	0.297159	unaffected
FBgn0003145	prd	1.22165	0.177994	0.683573	0.258089		unaffected
FBgn0003149	Prm	280.948	-0.152866	0.302555	0.319803	0.482721	unaffected
FBgn0003159	CG2841	223.178	-1.14099	0.251271	3.81859e-07	3.13175e-06	down
FBgn0003162	Pu	309.038	-1.14089	0.275526	1.97631e-06	1.45089e-05	down
FBgn0003165	pum	6864.96	-0.394476	0.163551	0.00212873	0.00791245	unaffected
FBgn0003169	put	3220.58	-0.0325809	0.043337	0.43632	0.601277	unaffected
FBgn0003174	pwn	2190.61	-0.0297316	0.117582	0.759017	0.851268	unaffected
FBgn0003175	px	2781.57	-0.174414	0.101982	0.046344	0.109859	unaffected
FBgn0003187	qua	763.58	-1.2938	0.141095	1.47966e-20	7.27047e-19	down
FBgn0003189	r	4671.14	0.194177	0.0996738	0.024314	0.0641068	unaffected
FBgn0003204	ras	4762.09	0.0907266	0.0489471	0.0522677	0.120708	unaffected
FBgn0003205	Ras85D	5564.58	0.0847905	0.0433754	0.0425595	0.102536	unaffected
FBgn0003206	Ras64B	1264.11	0.195794	0.0750964	0.00422201	0.0144381	unaffected
FBgn0003209	raw	1570.52	-0.119691	0.0885296	0.125257	0.241981	unaffected
FBgn0003210	rb	2879.01	-0.0699427	0.0486418	0.132703	0.252492	unaffected
FBgn0003218	rdgB	471.578	-0.184527	0.120495	0.0630896	0.141387	unaffected
FBgn0003227	rec	514.449	0.0508662	0.0971058	0.545495	0.693192	unaffected
FBgn0003231	ref(2)P	2356.35	-0.0251863	0.0661828	0.681713	0.796208	unaffected
FBgn0003250	Rh4	3.09147	-0.0942237	0.472047	0.581676	0.723495	unaffected
FBgn0003254	rib	2.62629	-0.111469	0.527429	0.518311	0.671834	unaffected
FBgn0003255	rk	126.803	-1.10908	0.244797	3.57645e-07	2.93961e-06	down
FBgn0003256	rl	2058.79	-0.0177741	0.0762451	0.797608	0.876383	unaffected
FBgn0003257	r-l	1571.51	0.266133	0.0650028	1.31552e-05	8.07106e-05	unaffected
FBgn0003261	Rm62	44362.2	-0.134151	0.0610999	0.0186348	0.0510804	unaffected
FBgn0003267	ro	293.557	-1.14691	0.156779	4.24832e-14	9.53787e-13	down
FBgn0003268	rod	2694.28	0.362562	0.124145	0.000611126	0.00262396	unaffected
FBgn0003274	RpLP2	52516.6	-0.0123807	0.100783	0.886374	0.934505	unaffected
FBgn0003275	RpII18	2431.56	0.053378	0.0933945	0.513132	0.668133	unaffected
FBgn0003277	RpII215	6951.59	0.0548996	0.0892643	0.485706	0.644329	unaffected
FBgn0003278	RpI135	1268.82	0.437122	0.0929232	3.18907e-07	2.65281e-06	unaffected
FBgn0003279	RpL4	73054.9	0.182721	0.0819297	0.0129323	0.0376214	unaffected
FBgn0003285	rst	4170.49	-0.866593	0.107483	1.91162e-17	6.4312e-16	unaffected
FBgn0003292	rt	1101.65	-0.388303	0.159755	0.00211398	0.00786547	unaffected
FBgn0003295	ru	2082.01	-2.33616	0.194051	1.5386e-34	3.51775e-32	down
FBgn0003300	run	233.418	-2.00146	0.226734	1.62961e-19	6.91535e-18	down
FBgn0003301	rut	2045.23	-0.279977	0.159919	0.0222573	0.0593969	unaffected
FBgn0003302	rux	414.51	-0.0665364	0.0979798	0.432028	0.597532	unaffected
FBgn0003308	ry	135.971	1.70364	0.250584	2.52214e-12	4.44969e-11	up
FBgn0003310	S	3152.86	-0.239387	0.0698561	0.000217882	0.00103385	unaffected
FBgn0003312	sad	726.305	-0.233426	0.523281	0.234464	0.386507	unaffected
FBgn0003317	sax	1687.78	-0.0919002	0.0562311	0.0829971	0.176469	unaffected
FBgn0003319	Sb	1141.83	-1.52609	0.201658	1.13138e-14	2.71993e-13	down
FBgn0003321	sbr	2280.94	-0.0993183	0.0825391	0.178214	0.316006	unaffected
FBgn0003326	sca	2456.96	-0.575586	0.192472	0.000118259	0.000596782	unaffected
FBgn0003330	Sce	1153.67	-0.0626981	0.0760625	0.36386	0.529668	unaffected
FBgn0003334	Scm	1971.41	0.0144654	0.0629021	0.805533	0.882408	unaffected
FBgn0003339	Scr	620.282	-0.579258	0.252766	0.00102902	0.00415128	unaffected
FBgn0003345	sd	6790.09	0.0889628	0.100341	0.302004	0.463282	unaffected
FBgn0003346	RanGAP	3971.96	0.491559	0.0648976	3.2674e-15	8.41488e-14	unaffected
FBgn0003353	sei	506.016	-0.420056	0.126997	0.000115641	0.000584622	unaffected
FBgn0003357	Jon99Ciii	0.532213	-0.0412434	0.673627	0.69388		unaffected
FBgn0003360	sesB	29563.4	0.164169	0.0799953	0.0225021	0.0599502	unaffected
FBgn0003366	sev	5028.6	-1.99077	0.370731	9.86609e-09	1.05266e-07	down
FBgn0003371	sgg	5193.84	0.210232	0.129845	0.045514	0.108396	unaffected
FBgn0003372	Sgs1	10.3593	0.0579833	0.491382	0.728575	0.830338	unaffected
FBgn0003373	Sgs3	550.953	0.271501	0.624673	0.186953	0.327512	unaffected
FBgn0003374	Sgs4	370.244	0.234037	0.587805	0.235961	0.388011	unaffected
FBgn0003375	Sgs5	275.597	0.254598	0.602921	0.208109	0.355133	unaffected
FBgn0003377	Sgs7	440.488	0.457385	0.765996	0.0694539	0.152968	unaffected
FBgn0003378	Sgs8	148.856	0.370866	0.687615	0.108515	0.216809	unaffected
FBgn0003380	Sh	72.6717	-1.29465	0.45592	0.000166453	0.000811832	down
FBgn0003382	sha	58.7762	-1.47653	0.757118	0.00110977	0.00444185	down
FBgn0003386	Shaw	75.8864	-1.06544	0.25301	1.18289e-06	9.01491e-06	down
FBgn0003388	shd	24.615	-0.0927778	0.252653	0.50838	0.664029	unaffected
FBgn0003390	shf	3084.18	-0.312517	0.0713619	2.9859e-06	2.09856e-05	unaffected
FBgn0003391	shg	12883.6	-0.107695	0.0839192	0.149744	0.2766	unaffected
FBgn0003392	shi	4614.42	-0.0295172	0.0723086	0.655963	0.778003	unaffected
FBgn0003396	shn	2888.49	0.0159371	0.16278	0.892516	0.938596	unaffected
FBgn0003401	shu	332.655	0.511217	0.146284	3.0065e-05	0.00017335	unaffected
FBgn0003410	sina	2303.64	-0.0871547	0.0537704	0.0870304	0.182859	unaffected
FBgn0003415	skd	4629.89	-0.132585	0.150325	0.245551	0.399725	unaffected
FBgn0003416	sl	1208.27	0.203044	0.099276	0.0183162	0.0502932	unaffected
FBgn0003423	slgA	3368.64	-0.440861	0.0814693	8.01538e-09	8.68437e-08	unaffected
FBgn0003429	slo	15.2195	-0.583	0.563007	0.0265985	0.0691377	unaffected
FBgn0003430	slp1	405.132	-0.77248	0.137161	3.04654e-10	4.1121e-09	unaffected
FBgn0003435	sm	1207.73	-1.95884	0.45582	1.4901e-06	1.11291e-05	down
FBgn0003444	smo	2047.79	0.0973249	0.0692215	0.126106	0.243213	unaffected
FBgn0003447	sn	7235.19	0.239727	0.0816653	0.0011916	0.00474902	unaffected
FBgn0003448	sna	3.32976	-0.503808	0.790742	0.0566537	0.129213	unaffected
FBgn0003449	snf	2178.77	0.0634064	0.0803014	0.380061	0.545455	unaffected
FBgn0003459	stwl	869.613	0.0739165	0.119436	0.450534	0.613264	unaffected
FBgn0003460	so	2482.92	-0.668163	0.101978	1.02356e-12	1.93046e-11	unaffected
FBgn0003462	Sod1	5193.97	-0.4457	0.132348	7.77658e-05	0.000406265	unaffected
FBgn0003463	sog	2249.07	-0.362178	0.152583	0.00294298	0.0105336	unaffected
FBgn0003464	sol	3708.41	-0.081475	0.109056	0.374653	0.539623	unaffected
FBgn0003475	spir	533.949	-0.21564	0.166868	0.0805406	0.172435	unaffected
FBgn0003479	spn-A	544.739	0.0328705	0.08268	0.657274	0.778669	unaffected
FBgn0003480	spn-B	73.3971	0.326236	0.234125	0.0324729	0.0815682	unaffected
FBgn0003482	spn-D	44.5613	0.469004	0.333909	0.0153423	0.0434479	unaffected
FBgn0003483	spn-E	294.705	-0.193231	0.115903	0.045579	0.108504	unaffected
FBgn0003486	spo	0.842595	0.0437116	0.579256	0.773265		unaffected
FBgn0003495	spz	172.524	0.292367	0.163385	0.0188829	0.0516846	unaffected
FBgn0003499	sr	272.508	-0.981487	0.149203	2.57173e-12	4.53004e-11	unaffected
FBgn0003502	Btk29A	4985.4	0.591902	0.0765574	3.28769e-16	9.39592e-15	unaffected
FBgn0003507	srp	496.651	-0.197594	0.186178	0.129017	0.247158	unaffected
FBgn0003512	Sry-delta	1249.21	-0.060981	0.104755	0.493751	0.650993	unaffected
FBgn0003513	ss	1187.37	0.100934	0.1216	0.309123	0.471748	unaffected
FBgn0003514	sqh	6335.48	0.451641	0.0797616	1.78727e-09	2.13009e-08	unaffected
FBgn0003515	st	40.0324	-2.63779	0.510649	5.45755e-09	6.04757e-08	down
FBgn0003517	sta	65306.7	0.0394467	0.0888768	0.615413	0.748992	unaffected
FBgn0003520	stau	3270.09	-0.0387807	0.0998168	0.651918	0.775147	unaffected
FBgn0003525	stg	6110.33	-0.0385818	0.0900982	0.62695	0.757478	unaffected
FBgn0003527	stil	5.01208	0.173449	0.47338	0.340889	0.506161	unaffected
FBgn0003545	sub	1094.71	0.71732	0.0908502	3.99712e-17	1.29083e-15	unaffected
FBgn0003557	Su(dx)	2260.13	-0.0728718	0.0701885	0.258301	0.414695	unaffected
FBgn0003559	su(f)	2229.53	0.128902	0.0697945	0.0441	0.105504	unaffected
FBgn0003567	su(Hw)	3775.22	0.200885	0.0647703	0.000857629	0.00355195	unaffected
FBgn0003575	su(sable)	2688.71	-0.38398	0.0842211	9.0297e-07	7.04414e-06	unaffected
FBgn0003598	Su(var)3-7	2776.51	0.0168473	0.0617008	0.770551	0.859125	unaffected
FBgn0003607	Su(var)205	9372.41	0.250267	0.0848223	0.00107062	0.00429896	unaffected
FBgn0003612	Su(var)2-10	3726.82	0.071234	0.0718231	0.278633	0.437188	unaffected
FBgn0003638	su(w[a])	7185.3	-0.321752	0.133262	0.00345796	0.0120947	unaffected
FBgn0003651	svp	761.453	-1.22378	0.164956	2.63722e-14	6.04188e-13	down
FBgn0003654	sw	1282.22	0.0485696	0.0784837	0.493486	0.650899	unaffected
FBgn0003656	sws	1717.82	0.258972	0.101636	0.00348882	0.0121951	unaffected
FBgn0003660	Syb	5654.75	0.151745	0.0709972	0.01957	0.0532229	unaffected
FBgn0003676	CCT1	11326.2	0.389183	0.0605637	2.46764e-11	3.89365e-10	unaffected
FBgn0003687	Tbp	729.24	0.172255	0.0943014	0.0363886	0.0898526	unaffected
FBgn0003701	thr	942.459	0.354988	0.11409	0.000347229	0.00157554	unaffected
FBgn0003710	tipE	93.1458	-0.976999	0.276289	1.25294e-05	7.7465e-05	unaffected
FBgn0003714	tko	1133.03	0.356385	0.131174	0.00117902	0.00470556	unaffected
FBgn0003716	tkv	7689.43	-0.400807	0.0535069	1.25132e-14	3.00182e-13	unaffected
FBgn0003719	tld	852.41	0.566183	0.175219	5.40491e-05	0.000293226	unaffected
FBgn0003720	tll	74.625	1.74587	0.3166	6.58567e-09	7.21205e-08	up
FBgn0003721	Tm1	14870.2	0.105997	0.071456	0.104865	0.211181	unaffected
FBgn0003731	Egfr	7482.89	-0.292099	0.0864345	0.000196244	0.000941552	unaffected
FBgn0003733	tor	19.7385	-0.345208	0.466057	0.0956552	0.196376	unaffected
FBgn0003741	tra	606.245	0.145041	0.0926785	0.0734673	0.159847	unaffected
FBgn0003742	tra2	1182.61	0.165308	0.0726509	0.0127081	0.037114	unaffected
FBgn0003744	trc	2388.23	-0.18779	0.0625469	0.00129095	0.00508347	unaffected
FBgn0003747	Gr5a	0.989788	0.00295661	0.509854	0.985518		unaffected
FBgn0003748	Treh	1268.83	-0.465608	0.0677475	7.10306e-13	1.37436e-11	unaffected
FBgn0003751	trk	10.6656	-0.222843	0.362974	0.195201	0.338467	unaffected
FBgn0003861	trp	1.00269	-0.213145	0.680908	0.221496		unaffected
FBgn0003862	trx	4930.45	-0.0919926	0.198479	0.478185	0.637551	unaffected
FBgn0003863	alphaTry	10.9178	-0.0810118	0.722681	0.366413	0.532274	unaffected
FBgn0003866	tsh	2300.83	0.289172	0.116505	0.00352092	0.0122958	unaffected
FBgn0003867	tsl	1399.54	-0.197637	0.0635263	0.000846128	0.0035082	unaffected
FBgn0003870	ttk	5869.03	-0.5214	0.092714	1.19311e-09	1.46561e-08	unaffected
FBgn0003882	tub	1471.79	0.142589	0.0656583	0.0188969	0.0517103	unaffected
FBgn0003884	alphaTub84B	101346	0.0290014	0.0649244	0.631037	0.760326	unaffected
FBgn0003885	alphaTub84D	6209.29	0.43165	0.0619979	4.94666e-13	9.73944e-12	unaffected
FBgn0003886	alphaTub85E	105.009	-0.885869	0.399363	0.000814292	0.00338875	unaffected
FBgn0003888	betaTub60D	21284.4	-0.178541	0.0731141	0.00749512	0.0236529	unaffected
FBgn0003889	betaTub85D	0.725021	0.0556432	0.606972	0.699197		unaffected
FBgn0003890	betaTub97EF	1703.7	-0.503537	0.112047	4.99516e-07	4.03176e-06	unaffected
FBgn0003891	tud	8464.37	-0.0650269	0.129454	0.529628	0.681219	unaffected
FBgn0003892	ptc	7068.38	0.153264	0.0984907	0.0715456	0.15667	unaffected
FBgn0003896	tup	876.649	-1.11641	0.0967212	1.76398e-31	2.96655e-29	down
FBgn0003900	twi	119.195	-0.430875	0.21738	0.00491646	0.0164661	unaffected
FBgn0003930	snRNA:U4:39B	4.26927	-0.533186	0.736477	0.0514648	0.119321	unaffected
FBgn0003941	RpL40	27203.9	0.0135241	0.08197	0.854209	0.913444	unaffected
FBgn0003942	RpS27A	49684.7	0.0211344	0.0826954	0.775545	0.862241	unaffected
FBgn0003943	Ubi-p63E	14957	-0.0594763	0.0918235	0.460118	0.621423	unaffected
FBgn0003944	Ubx	171.849	0.327121	0.357816	0.0746459	0.161971	unaffected
FBgn0003950	unc	103.867	-0.348621	0.19475	0.0128721	0.0374658	unaffected
FBgn0003963	ush	1036.2	-0.388029	0.122189	0.000226327	0.00106805	unaffected
FBgn0003964	usp	1857.32	-0.167055	0.0600584	0.00295824	0.0105622	unaffected
FBgn0003965	v	35.8566	-7.06649	1.44168	4.136e-10	5.45767e-09	down
FBgn0003969	vap	3765.36	-0.0469469	0.0632794	0.426221	0.591646	unaffected
FBgn0003975	vg	437.412	3.11762	0.247065	9.88228e-39	3.25621e-36	up
FBgn0003977	vir	2315.38	0.0321792	0.085734	0.673227	0.7905	unaffected
FBgn0003978	vls	798.967	0.345024	0.0914739	3.35935e-05	0.000190653	unaffected
FBgn0003983	Vm34Ca	5.38143	0.292856	0.560407	0.164384	0.297538	unaffected
FBgn0003984	vn	617.191	0.193269	0.158985	0.105333	0.211856	unaffected
FBgn0003996	w	3270.02	-0.0492492	0.0794276	0.491752	0.649595	unaffected
FBgn0003997	hid	2314.42	-0.0699349	0.128563	0.497118	0.65372	unaffected
FBgn0004003	wbl	2449.31	-1.48207	0.364013	4.46074e-06	3.03054e-05	down
FBgn0004034	y	219.371	0.220274	0.236073	0.131107	0.250349	unaffected
FBgn0004045	Yp1	2.71258	0.164559	0.533312	0.368123	0.533736	unaffected
FBgn0004047	Yp3	3.89228	0.0944825	0.401945	0.566744	0.711319	unaffected
FBgn0004049	yrt	2789.39	-0.0243974	0.090458	0.759418	0.851427	unaffected
FBgn0004050	z	2489.85	-0.0976182	0.0741041	0.147727	0.273687	unaffected
FBgn0004052	Z600	4.18049	-1.04112	1.09462	0.00779585	0.0244722	down
FBgn0004055	uzip	2051.54	0.268121	0.079806	0.000239015	0.00112178	unaffected
FBgn0004057	Zw	694.81	0.688793	0.133383	4.65668e-09	5.2221e-08	unaffected
FBgn0004066	Prosalpha4	5791.3	0.0228234	0.0875536	0.76874	0.857815	unaffected
FBgn0004087	Dhfr	782.852	0.148924	0.121711	0.134774	0.255521	unaffected
FBgn0004101	bs	610.44	0.0943049	0.0737422	0.160291	0.291564	unaffected
FBgn0004102	oc	1302.93	-0.810822	0.12685	2.97065e-12	5.20002e-11	unaffected
FBgn0004103	Pp1-87B	12123.4	0.0835698	0.0474214	0.0657563	0.146193	unaffected
FBgn0004106	Cdk1	2992.35	0.316293	0.0864242	6.06302e-05	0.000325618	unaffected
FBgn0004107	Cdk2	1216.84	0.485162	0.0786869	6.45781e-11	9.46948e-10	unaffected
FBgn0004108	Nrt	7750.03	-0.849377	0.0890783	3.45025e-23	2.41582e-21	unaffected
FBgn0004110	tin	31.666	-0.102918	0.327004	0.50301	0.659091	unaffected
FBgn0004117	Tm2	409.363	-0.313372	0.340229	0.0785483	0.168902	unaffected
FBgn0004118	nAChRbeta2	11.7824	-0.154309	0.306099	0.317665	0.480789	unaffected
FBgn0004132	boca	1607.52	-0.371404	0.119189	0.000307959	0.00141686	unaffected
FBgn0004133	blow	5177.24	0.835211	0.0574432	1.4495e-49	9.55223e-47	unaffected
FBgn0004167	kst	13175	-0.273898	0.238721	0.0684723	0.151152	unaffected
FBgn0004168	5-HT1A	9.33408	-0.227668	0.434453	0.218172	0.367902	unaffected
FBgn0004169	up	716.756	-0.189007	0.304153	0.229992	0.381041	unaffected
FBgn0004170	sc	511.836	-1.36534	0.131701	1.21927e-25	1.11963e-23	down
FBgn0004177	mts	16981.6	0.177321	0.0443277	3.22315e-05	0.00018376	unaffected
FBgn0004179	Csp	4258.99	0.0734349	0.0634442	0.213703	0.362086	unaffected
FBgn0004183	snRNA:U1:82Eb	0.623238	-0.0936813	0.650309	0.488524		unaffected
FBgn0004186	snRNA:U1:95Cb	0.715851	0.000590146	0.570062	0.996894		unaffected
FBgn0004192	snRNA:U2:34ABb	0.537864	0.0193121	0.669598	0.851854		unaffected
FBgn0004197	Ser	3698.45	-0.319811	0.119197	0.00164428	0.00630293	unaffected
FBgn0004198	ct	2535.31	-0.156955	0.212992	0.249259	0.403767	unaffected
FBgn0004227	nonA	7911.88	-0.141369	0.0795212	0.0480684	0.112872	unaffected
FBgn0004228	mex1	5.23331	-0.900574	1.00307	0.0127404	0.0371941	unaffected
FBgn0004237	Hrb87F	14050.4	0.119268	0.040733	0.00245784	0.00898962	unaffected
FBgn0004240	DptA	2.29244	-0.173314	0.64342	0.304564	0.466443	unaffected
FBgn0004242	Syt1	409.884	-2.41986	0.279445	2.49982e-19	1.0411e-17	down
FBgn0004244	Rdl	56.9741	-0.98533	0.586037	0.00323862	0.0114347	unaffected
FBgn0004359	T48	1043.94	-0.662188	0.0787686	6.95194e-19	2.78152e-17	unaffected
FBgn0004360	Wnt2	745.775	-0.647917	0.133037	2.6436e-08	2.63256e-07	unaffected
FBgn0004362	HmgD	33624.8	0.34595	0.0880429	1.7739e-05	0.000106672	unaffected
FBgn0004363	porin	15613.7	0.0139868	0.0725589	0.833357	0.901864	unaffected
FBgn0004367	mei-41	794.121	-0.0416133	0.110354	0.653253	0.776158	unaffected
FBgn0004368	Ptp4E	2159.57	0.0974617	0.1158	0.309311	0.471971	unaffected
FBgn0004369	Ptp99A	1862.15	-0.0858019	0.130146	0.408797	0.574335	unaffected
FBgn0004370	Ptp10D	3994.87	0.011692	0.124485	0.907632	0.948172	unaffected
FBgn0004373	fwd	3943.07	-0.0911994	0.115904	0.341707	0.507105	unaffected
FBgn0004374	neb	946.566	0.40432	0.102051	1.09352e-05	6.87086e-05	unaffected
FBgn0004378	Klp61F	3511.7	0.674897	0.119502	3.10893e-10	4.1855e-09	unaffected
FBgn0004379	Klp67A	1764.23	0.559515	0.100668	1.20749e-09	1.48003e-08	unaffected
FBgn0004380	Klp64D	445.579	-0.246771	0.104381	0.00625362	0.0201842	unaffected
FBgn0004381	Klp68D	340.444	-0.0610562	0.0969596	0.467393	0.62837	unaffected
FBgn0004387	Klp98A	1713.83	-0.0274131	0.0851581	0.71797	0.822688	unaffected
FBgn0004390	RasGAP1	2969.71	-0.20225	0.115611	0.0363159	0.0897127	unaffected
FBgn0004391	shtd	1909.33	0.217525	0.105987	0.0165471	0.0462774	unaffected
FBgn0004394	pdm2	7.63064	0.541359	0.543643	0.031931	0.0804785	unaffected
FBgn0004395	unk	2781.37	-0.0701006	0.103101	0.425832	0.591225	unaffected
FBgn0004396	CrebA	3237.13	-0.90646	0.186741	3.37665e-08	3.29231e-07	unaffected
FBgn0004397	Vinc	2894.13	0.554237	0.0772082	3.27694e-14	7.43148e-13	unaffected
FBgn0004400	rhi	4.18152	0.296724	0.565033	0.16107	0.292552	unaffected
FBgn0004401	Pep	25034.8	-0.0801794	0.0426083	0.0512256	0.118865	unaffected
FBgn0004403	RpS14a	32328.9	0.0455444	0.0930925	0.575989	0.718888	unaffected
FBgn0004404	RpS14b	6809.05	-0.109013	0.107499	0.229888	0.380969	unaffected
FBgn0004406	PolG1	460.128	0.234756	0.107317	0.0106773	0.0319405	unaffected
FBgn0004419	me31B	7635.01	0.159749	0.0522254	0.00126699	0.00500496	unaffected
FBgn0004425	LysB	68.741	-17.4357	10.3572	7.53879e-06	4.90744e-05	down
FBgn0004426	LysC	13.5289	-25.0532	7.41055	8.53018e-07	6.70152e-06	down
FBgn0004427	LysD	56.4754	-27.0565	6.16163	2.07577e-07	1.77789e-06	down
FBgn0004428	LysE	0.975007	-0.0303845	0.6765	0.761896		unaffected
FBgn0004429	LysP	4.58145	-0.0847526	0.534395	0.612301	0.746827	unaffected
FBgn0004430	LysS	61.1678	-6.98669	4.0372	5.11864e-06	3.43584e-05	down
FBgn0004431	LysX	4.60549	0.144412	0.402245	0.394788	0.559566	unaffected
FBgn0004432	Cyp1	36157.1	0.180173	0.0895404	0.0226287	0.0602303	unaffected
FBgn0004435	Galphaq	1252.86	-0.690639	0.138172	1.13265e-08	1.19935e-07	unaffected
FBgn0004436	Ubc6	3325.71	0.092153	0.0594796	0.0982584	0.200546	unaffected
FBgn0004449	Ten-m	7544.02	0.134753	0.142855	0.223499	0.373822	unaffected
FBgn0004456	mew	3051.37	-0.104878	0.0655621	0.083957	0.178071	unaffected
FBgn0004463	RpIII128	1214.74	0.253655	0.063958	2.41493e-05	0.000141465	unaffected
FBgn0004465	Su(P)	787.477	0.570218	0.0957138	1.01981e-10	1.46286e-09	unaffected
FBgn0004507	GlyP	2346.89	-0.53815	0.110132	5.50023e-08	5.15641e-07	unaffected
FBgn0004509	Fur1	2101.96	0.358198	0.117117	0.000404875	0.00180207	unaffected
FBgn0004510	Ets97D	717.482	-0.0361953	0.0788514	0.611403	0.746544	unaffected
FBgn0004511	dy	97.545	-1.83803	0.293434	7.03464e-11	1.02217e-09	down
FBgn0004512	Mdr49	612.561	-0.565199	0.16878	3.55826e-05	0.000200217	unaffected
FBgn0004513	Mdr65	114.161	-1.12058	0.215128	1.56535e-08	1.62376e-07	down
FBgn0004514	Oct-TyrR	22.4583	0.165083	0.341852	0.307669	0.470235	unaffected
FBgn0004516	Gad1	2.09793	0.0872858	0.498448	0.608093	0.7438	unaffected
FBgn0004552	Akh	40.5684	-1.19929	0.813323	0.00384622	0.0132685	down
FBgn0004554	Edg91	28.4722	-0.68738	0.590889	0.016198	0.0454575	unaffected
FBgn0004556	Dbp73D	703.903	0.48469	0.110196	9.08428e-07	7.07727e-06	unaffected
FBgn0004567	slp2	648.033	-0.439479	0.0867237	5.09546e-08	4.81725e-07	unaffected
FBgn0004569	aos	1263.41	-1.00452	0.131502	1.65001e-15	4.41172e-14	down
FBgn0004573	5-HT7	10.7058	-0.348175	0.484186	0.0985136	0.200882	unaffected
FBgn0004574	Rop	2238.98	-0.353513	0.0816438	3.05591e-06	2.14507e-05	unaffected
FBgn0004575	Syn	125.394	-2.12618	0.26496	1.14861e-16	3.44984e-15	down
FBgn0004577	Pxd	3.27749	0.245395	0.578226	0.221239	0.371261	unaffected
FBgn0004580	Cbp53E	12.7936	-0.0206808	0.256115	0.880767	0.931046	unaffected
FBgn0004581	bgcn	31.3608	0.546572	0.38839	0.0118512	0.0350037	unaffected
FBgn0004583	ex	8458.43	0.133769	0.137552	0.215711	0.364606	unaffected
FBgn0004584	Rrp1	5911.25	0.328341	0.0490501	5.39372e-12	9.03226e-11	unaffected
FBgn0004587	B52	17087.1	0.0585647	0.0507889	0.226487	0.377131	unaffected
FBgn0004588	Eig71Ea	5.0615	-0.0329135	0.661686	0.76681	0.85683	unaffected
FBgn0004589	Eig71Eb	3.19737	-0.1867	0.665922	0.264852	0.422248	unaffected
FBgn0004590	Eig71Ec	2.51053	0.137664	0.617255	0.399391	0.563807	unaffected
FBgn0004591	Eig71Ed	2.86622	0	0.602747	1	1	unaffected
FBgn0004592	Eig71Ee	89.3412	0.212561	0.592568	0.266587	0.424109	unaffected
FBgn0004593	Eig71Ef	0.626883	0	0.692415	1		unaffected
FBgn0004594	Eig71Eg	0.627491	-0.0124635	0.693133	0.883404		unaffected
FBgn0004595	pros	529.484	-2.17116	0.261769	1.11157e-17	3.89187e-16	down
FBgn0004597	CycC	736.83	0.294144	0.0933004	0.000430234	0.0019036	unaffected
FBgn0004598	Fur2	5248.11	-0.21168	0.10513	0.0188103	0.0515236	unaffected
FBgn0004606	zfh1	1908.48	2.23774	0.225301	2.66067e-24	2.08444e-22	up
FBgn0004607	zfh2	2763.4	-0.0212016	0.173264	0.861424	0.917002	unaffected
FBgn0004611	Plc21C	1387.2	-0.237657	0.0939145	0.00414479	0.0142	unaffected
FBgn0004618	gl	4115.89	-1.42117	0.164415	1.77913e-18	6.82589e-17	down
FBgn0004619	GluRIA	3.10822	-0.0859546	0.44563	0.610524	0.745716	unaffected
FBgn0004620	GluRIIA	9.87166	-0.141602	0.378052	0.392585	0.557431	unaffected
FBgn0004622	TkR99D	2.98561	-0.567769	0.850295	0.0417892	0.100854	unaffected
FBgn0004623	Gbeta76C	8.95698	-1.01424	0.841612	0.00820731	0.0256118	down
FBgn0004629	Cys	1.35565	-0.0334086	0.561579	0.829812		unaffected
FBgn0004635	rho	1086.5	-1.14415	0.09391	9.62775e-35	2.24708e-32	down
FBgn0004636	Rap1	6997.28	0.425173	0.0679813	6.00228e-11	8.84783e-10	unaffected
FBgn0004638	drk	3794.68	0.242987	0.0555867	4.3069e-06	2.93672e-05	unaffected
FBgn0004643	Zw10	2045.56	0.189668	0.0637533	0.00139669	0.0054425	unaffected
FBgn0004644	hh	1636.01	-0.302204	0.0622376	3.18962e-07	2.65281e-06	unaffected
FBgn0004646	ogre	14485.2	-0.23041	0.0833448	0.00215426	0.0079835	unaffected
FBgn0004647	N	17820.4	-0.0339445	0.132761	0.746715	0.842357	unaffected
FBgn0004648	svr	3623.03	-0.294592	0.0976494	0.000675419	0.00287599	unaffected
FBgn0004649	yl	1.76662	-0.124709	0.48915	0.477657	0.637198	unaffected
FBgn0004650	fs(1)N	6.67911	0.276469	0.519336	0.175031	0.312241	unaffected
FBgn0004652	fru	2909.81	2.46183	0.30793	5.97734e-17	1.87051e-15	up
FBgn0004654	Pgd	2498	0.256098	0.0790755	0.000392029	0.00175395	unaffected
FBgn0004655	wapl	2679.68	0.129183	0.115187	0.176556	0.314011	unaffected
FBgn0004656	fs(1)h	12374.4	0.0404565	0.143605	0.713769	0.819466	unaffected
FBgn0004657	mys	7156.91	0.410575	0.0817722	7.9347e-08	7.2153e-07	unaffected
FBgn0004666	sim	53.1109	0.330017	0.280572	0.0465942	0.110195	unaffected
FBgn0004687	Mlc-c	6826.21	0.665594	0.0816133	5.69517e-18	2.07152e-16	unaffected
FBgn0004698	Xpc	4114.22	0.0420517	0.0757094	0.541333	0.690523	unaffected
FBgn0004777	Ccp84Ag	1.61018	-0.160917	0.621879	0.34411	0.509695	unaffected
FBgn0004778	Ccp84Af	1.61983	-0.232677	0.709395	0.182352	0.321562	unaffected
FBgn0004780	Ccp84Ad	6.35529	0.018409	0.355652	0.905185	0.946499	unaffected
FBgn0004782	Ccp84Ab	11.4633	0.184648	0.350436	0.264322	0.421763	unaffected
FBgn0004783	Ccp84Aa	79.1679	-0.467011	0.304964	0.0115924	0.0343842	unaffected
FBgn0004784	inaC	319.668	-1.62473	0.189627	3.02694e-18	1.1266e-16	down
FBgn0004795	retn	2315.83	-1.82045	0.140208	3.40537e-39	1.23066e-36	down
FBgn0004797	mdy	883.903	-0.0846834	0.0916963	0.291937	0.451924	unaffected
FBgn0004811	fs(2)ltoPP43	1779.39	0.0669417	0.0572192	0.214358	0.362867	unaffected
FBgn0004828	His3.3B	26286.3	-0.132961	0.0650106	0.0272278	0.0705441	unaffected
FBgn0004832	Xpac	760.175	-0.0736647	0.0955384	0.374917	0.539801	unaffected
FBgn0004837	Su(H)	875.145	-0.028466	0.0779731	0.686798	0.800126	unaffected
FBgn0004838	Hrb27C	44227.9	-0.00393433	0.0905925	0.96067	0.979645	unaffected
FBgn0004839	otk	3074.58	0.238164	0.107843	0.00991913	0.0299768	unaffected
FBgn0004841	TkR86C	71.4688	-0.109418	0.168054	0.365899	0.531862	unaffected
FBgn0004842	RYa-R	1.39914	-0.161332	0.616956	0.346706		unaffected
FBgn0004852	Ac76E	14.3258	-0.109798	0.307542	0.466603	0.627705	unaffected
FBgn0004854	B-H2	1732.48	-1.17106	0.129603	3.75907e-20	1.74742e-18	down
FBgn0004855	RpII15	1006.54	0.0603448	0.091394	0.451902	0.61424	unaffected
FBgn0004856	Bx42	2819.44	0.0115874	0.0710285	0.859122	0.91564	unaffected
FBgn0004858	elB	1556.65	0.0557326	0.0582994	0.309602	0.472252	unaffected
FBgn0004859	ci	13528.3	0.178679	0.117893	0.0672902	0.149071	unaffected
FBgn0004860	ph-d	1916.4	0.141512	0.097048	0.0921406	0.190804	unaffected
FBgn0004861	ph-p	3550.67	-0.123358	0.096087	0.138769	0.260914	unaffected
FBgn0004862	bap	17.9256	-0.684782	0.502993	0.0100227	0.030249	unaffected
FBgn0004863	C15	278.254	-0.410707	0.106278	1.55281e-05	9.43393e-05	unaffected
FBgn0004864	hop	1969.55	-0.0597039	0.0858773	0.434066	0.599501	unaffected
FBgn0004865	Eip78C	1466.82	-1.10214	0.505681	0.000890571	0.00367344	down
FBgn0004867	RpS2	55879.2	0.10947	0.0948596	0.184479	0.324191	unaffected
FBgn0004868	Gdi	11903.7	-0.19471	0.097177	0.021249	0.0571418	unaffected
FBgn0004870	bab1	193.38	-0.149792	0.132542	0.156134	0.285998	unaffected
FBgn0004872	piwi	37.3505	0.251145	0.26903	0.107742	0.215658	unaffected
FBgn0004875	enc	3993.93	0.00958629	0.109789	0.917297	0.954885	unaffected
FBgn0004876	cdi	2332.31	0.025842	0.125005	0.79816	0.876817	unaffected
FBgn0004878	cas	100.739	-1.98109	0.303985	1.05251e-11	1.72639e-10	down
FBgn0004880	scrt	3401.35	-1.71194	0.215938	5.60949e-16	1.57108e-14	down
FBgn0004882	orb	52.3152	0.245667	0.227695	0.0911243	0.189014	unaffected
FBgn0004885	tok	5625.66	0.238394	0.107189	0.00951538	0.0289912	unaffected
FBgn0004888	Scsalpha1	4847.48	0.0394201	0.0804889	0.586387	0.727279	unaffected
FBgn0004889	tws	7124.49	0.171531	0.0889072	0.0289114	0.0742877	unaffected
FBgn0004892	sob	1816.17	-0.61254	0.110779	9.01367e-10	1.12953e-08	unaffected
FBgn0004893	bowl	10509.4	-0.356525	0.0608086	9.84089e-10	1.22361e-08	unaffected
FBgn0004895	FoxL1	3.07665	0.168954	0.55999	0.354638	0.521119	unaffected
FBgn0004896	fd59A	2.28855	0.193658	0.585768	0.299582	0.460627	unaffected
FBgn0004897	fd96Ca	250.714	-0.264796	0.142104	0.0192828	0.0525895	unaffected
FBgn0004898	fd96Cb	964.481	-0.0373519	0.112321	0.690548	0.802678	unaffected
FBgn0004901	Prat	1741.69	0.116376	0.0602874	0.0389316	0.0952295	unaffected
FBgn0004903	Rb97D	2096.8	-0.192236	0.107358	0.0351795	0.0874259	unaffected
FBgn0004907	14-3-3zeta	28774.3	0.395519	0.0589012	3.45888e-12	6.02642e-11	unaffected
FBgn0004908	Arl2	513.189	0.120662	0.0873797	0.118306	0.23171	unaffected
FBgn0004910	Eip63F-1	75.6979	-0.800682	0.376537	0.0010951	0.00439099	unaffected
FBgn0004913	Gnf1	2625.05	0.528569	0.0717425	1.06715e-14	2.59333e-13	unaffected
FBgn0004914	Hnf4	1269.13	-0.469223	0.0763615	8.4949e-11	1.22798e-09	unaffected
FBgn0004915	TfIIB	1671.77	-0.0445272	0.0732194	0.50584	0.661715	unaffected
FBgn0004919	gol	111.54	-1.78279	0.304501	9.20615e-10	1.15236e-08	down
FBgn0004921	Ggamma1	6138.27	-0.0131223	0.0734837	0.845171	0.908244	unaffected
FBgn0004924	Top1	7223.18	-0.0133869	0.0966133	0.873213	0.925521	unaffected
FBgn0004926	eIF2beta	7452.65	0.180726	0.0800797	0.0122053	0.0359263	unaffected
FBgn0004956	upd1	318.226	2.90553	0.170774	7.98384e-67	1.49072e-63	up
FBgn0004957	por	926.072	-0.152659	0.101219	0.0788691	0.169526	unaffected
FBgn0004959	phm	1119.32	-0.127224	0.405837	0.450087	0.613123	unaffected
FBgn0005198	gig	1749.53	0.0401147	0.0925319	0.62072	0.753078	unaffected
FBgn0005278	Sam-S	8460.25	0.462054	0.063183	3.08241e-14	7.03304e-13	unaffected
FBgn0005322	nmd	1044.31	0.142802	0.0751649	0.0363157	0.0897127	unaffected
FBgn0005355	Su(fu)	1492.96	-0.095723	0.0814917	0.189828	0.331614	unaffected
FBgn0005386	ash1	1759.38	-0.006508	0.129616	0.949854	0.972915	unaffected
FBgn0005390	fs(1)M3	2.99581	0.0535797	0.439601	0.746514	0.842215	unaffected
FBgn0005391	Yp2	16.7362	-1.71895	0.690676	0.000292787	0.00135094	down
FBgn0005411	U2af50	3672.19	0.0511878	0.0722518	0.439061	0.603312	unaffected
FBgn0005427	ewg	2558.26	-0.394939	0.134281	0.000460688	0.00202078	unaffected
FBgn0005533	RpS17	31980.7	0.0802324	0.0932617	0.324589	0.488104	unaffected
FBgn0005536	Mbs	3456.39	-0.0211005	0.126472	0.835854	0.90291	unaffected
FBgn0005558	ey	2397.68	0.690477	0.103038	3.34637e-13	6.74269e-12	unaffected
FBgn0005561	sv	285.753	-2.77512	0.265105	2.21338e-27	2.4268e-25	down
FBgn0005564	Shal	142.495	-0.641126	0.239118	0.000252071	0.00117763	unaffected
FBgn0005585	Calr	30900.7	-0.180441	0.0986706	0.0345805	0.08609	unaffected
FBgn0005586	Rab3	170.765	-1.76918	0.225764	1.06759e-15	2.90296e-14	down
FBgn0005590	scw	0.743276	-0.1293	0.695224	0.314146		unaffected
FBgn0005593	RpL7	53076.2	0.156309	0.0917896	0.0520563	0.120245	unaffected
FBgn0005596	yem	1517.09	0.0610177	0.0656767	0.316444	0.479654	unaffected
FBgn0005612	Sox14	1368.96	0.0485553	0.0836687	0.516042	0.670364	unaffected
FBgn0005613	Sox15	437.39	4.73607	0.357249	2.75901e-44	1.47187e-41	up
FBgn0005614	trpl	0.945517	-0.117215	0.612013	0.45896		unaffected
FBgn0005616	msl-2	780.309	-0.132706	0.0962788	0.111883	0.222225	unaffected
FBgn0005617	msl-1	1804.74	0.158932	0.0986272	0.0620602	0.139751	unaffected
FBgn0005619	Hdc	23.6699	-2.07817	0.608154	2.14914e-05	0.000126921	down
FBgn0005624	Psc	3184.85	-0.151841	0.110501	0.101969	0.206501	unaffected
FBgn0005626	ple	212.456	0.214115	0.287618	0.171907	0.307697	unaffected
FBgn0005631	robo1	2547.41	-0.215513	0.111982	0.0226924	0.0603713	unaffected
FBgn0005632	faf	8121.7	-0.00647611	0.135298	0.951437	0.973857	unaffected
FBgn0005636	nvy	595.247	-1.42876	0.130126	1.68817e-28	2.125e-26	down
FBgn0005638	slbo	2.89319	-0.100563	0.551374	0.549064	0.696936	unaffected
FBgn0005640	Eip63E	2771.52	-0.17534	0.0859645	0.0217694	0.0583451	unaffected
FBgn0005642	wdn	1630.56	-0.0424509	0.0558557	0.42157	0.587239	unaffected
FBgn0005648	Pabp2	8454.19	0.014043	0.065348	0.817196	0.890222	unaffected
FBgn0005649	Rox8	8466.53	-0.0292844	0.0431708	0.482602	0.641878	unaffected
FBgn0005655	PCNA	4077.3	0.948951	0.117326	3.09653e-17	1.02031e-15	unaffected
FBgn0005658	Ets65A	4.17826	-0.0550517	0.395764	0.733204	0.833156	unaffected
FBgn0005659	Ets98B	289.343	0.143098	0.164486	0.234629	0.386608	unaffected
FBgn0005660	Ets21C	397.203	5.52831	0.622875	1.77688e-22	1.13104e-20	up
FBgn0005666	bt	265.303	0.0221814	0.192161	0.860898	0.916791	unaffected
FBgn0005670	Cyp4d1	13.1027	0.259157	0.546684	0.20144	0.34628	unaffected
FBgn0005671	Vha55	3941.98	-0.0839185	0.0476844	0.0660038	0.146627	unaffected
FBgn0005672	spi	6066.83	-0.175603	0.0539144	0.000582233	0.00250586	unaffected
FBgn0005674	GluProRS	6287.19	0.00783616	0.0537642	0.878065	0.929107	unaffected
FBgn0005677	dac	7351.51	0.37445	0.0923892	9.05086e-06	5.78419e-05	unaffected
FBgn0005683	pie	294.631	0.340529	0.139808	0.00288844	0.0103583	unaffected
FBgn0005694	Aef1	1697.36	-0.102284	0.0557894	0.0519001	0.120054	unaffected
FBgn0005695	gcl	486.221	-0.252842	0.109865	0.00713941	0.0226942	unaffected
FBgn0005696	PolA2	579.501	1.03784	0.139781	1.04085e-14	2.54044e-13	up
FBgn0005771	noc	4481.46	-0.562671	0.06808	5.90159e-18	2.13276e-16	unaffected
FBgn0005775	Con	210.073	0.0761872	0.155316	0.50975	0.665044	unaffected
FBgn0005777	PpD3	2221.64	0.0982077	0.0534847	0.0525585	0.121205	unaffected
FBgn0008635	betaCOP	7082.14	-0.224159	0.106525	0.0140097	0.0402025	unaffected
FBgn0008636	hbn	1.20127	-0.142636	0.611685	0.391696		unaffected
FBgn0008646	E5	1176.98	-0.139657	0.0991821	0.102196	0.206923	unaffected
FBgn0008651	lbl	771.66	-0.779006	0.119069	9.74396e-13	1.84084e-11	unaffected
FBgn0010014	CanB	125.536	-2.12845	0.299879	1.3814e-13	2.8819e-12	down
FBgn0010015	CanA1	19.002	-0.393066	0.3855	0.0466608	0.110289	unaffected
FBgn0010019	Cyp4g1	11.3557	-0.12812	0.605041	0.433728	0.599144	unaffected
FBgn0010038	GstD2	11.6837	-0.0199776	0.26654	0.88615	0.934505	unaffected
FBgn0010039	GstD3	691.279	0.41562	0.112654	2.97495e-05	0.000171707	unaffected
FBgn0010040	GstD4	3.96686	1.43062	1.03671	0.00258387	0.00938623	up
FBgn0010041	GstD5	3.36839	-0.0201142	0.456655	0.902956	0.945315	unaffected
FBgn0010044	GstD8	0.916679	-0.0766043	0.660829	0.535694		unaffected
FBgn0010051	Itpr	2905.1	-0.176973	0.160509	0.138877	0.261047	unaffected
FBgn0010078	RpL23	44473.9	0.0323347	0.0961505	0.698744	0.808681	unaffected
FBgn0010097	gammaTub37C	5.21294	-0.277419	0.670096	0.170722	0.306212	unaffected
FBgn0010100	mAcon1	6348.48	0.234099	0.0528181	3.40695e-06	2.37069e-05	unaffected
FBgn0010105	comm	1314.71	-0.748078	0.0906286	2.07803e-18	7.91844e-17	unaffected
FBgn0010109	dpn	154.639	-0.490561	0.199968	0.00100766	0.0040754	unaffected
FBgn0010113	hdc	13195.6	-0.177386	0.235519	0.214109	0.36261	unaffected
FBgn0010114	hig	365.982	-1.38696	0.146074	7.4801e-22	4.27549e-20	down
FBgn0010173	RpA-70	3845.8	0.550405	0.0776116	6.41278e-14	1.41144e-12	unaffected
FBgn0010194	Wnt5	3148.53	-0.206175	0.0524366	3.60758e-05	0.000202687	unaffected
FBgn0010197	Gyc32E	135.555	-2.027	0.265422	3.11529e-15	8.09758e-14	down
FBgn0010198	RpS15Aa	31153.8	0.0707672	0.0870426	0.358814	0.525225	unaffected
FBgn0010213	Sod2	2173.59	0.122724	0.0898728	0.120422	0.234909	unaffected
FBgn0010215	alpha-Cat	6123.85	-0.0563708	0.0679053	0.368709	0.534435	unaffected
FBgn0010217	ATPsynbeta	20639.4	0.0868314	0.0607041	0.126111	0.243213	unaffected
FBgn0010220	Dbp45A	792.79	0.402203	0.115523	7.07906e-05	0.000374441	unaffected
FBgn0010222	Nmdmc	786.259	0.593555	0.119389	2.2244e-08	2.24302e-07	unaffected
FBgn0010223	Galphaf	25.434	-0.358498	0.488299	0.0924345	0.19108	unaffected
FBgn0010225	Gel	1971.4	-0.44588	0.0841162	1.41201e-08	1.47563e-07	unaffected
FBgn0010226	GstS1	12432.6	0.0410459	0.0463965	0.357269	0.523543	unaffected
FBgn0010228	HmgZ	13286.2	0.227001	0.101699	0.00996046	0.0300936	unaffected
FBgn0010235	Klc	3196.14	0.125361	0.0533837	0.0131158	0.0380663	unaffected
FBgn0010238	Lac	10357.4	-0.0780883	0.0896775	0.322698	0.486108	unaffected
FBgn0010240	Lcch3	27.491	-0.183423	0.257711	0.215103	0.363907	unaffected
FBgn0010241	Mdr50	0.926553	-0.0014044	0.55403	0.992805		unaffected
FBgn0010246	Myo61F	1984.37	0.733516	0.126449	1.08053e-10	1.54402e-09	unaffected
FBgn0010247	Parp	3152.89	0.359431	0.0990121	5.35709e-05	0.000291055	unaffected
FBgn0010258	Rbp4	36.4479	0.287344	0.261501	0.0678409	0.150113	unaffected
FBgn0010263	Rbp9	187.949	-1.39817	0.182531	5.63276e-15	1.40857e-13	down
FBgn0010265	RpS13	55328.3	0.0930771	0.081848	0.204031	0.349932	unaffected
FBgn0010269	Dsor1	1480.68	-0.215446	0.0643036	0.000329206	0.0015035	unaffected
FBgn0010278	Ssrp	6052.76	0.337256	0.0675394	1.35718e-07	1.18692e-06	unaffected
FBgn0010280	Taf4	5809.25	0.0469458	0.104647	0.598144	0.735802	unaffected
FBgn0010282	TfIIFalpha	2739.44	0.0101594	0.0629582	0.86284	0.917873	unaffected
FBgn0010287	Trf	370.086	0.0250697	0.116789	0.794951	0.874988	unaffected
FBgn0010288	Uch	3570.7	0.138327	0.0663851	0.0240827	0.0635417	unaffected
FBgn0010292	bys	1654.96	0.268242	0.0783092	0.000187945	0.000906392	unaffected
FBgn0010295	ng3	5.75332	0.0103882	0.689608	0.90549	0.946729	unaffected
FBgn0010300	brat	11412	-0.129032	0.0989525	0.130223	0.249082	unaffected
FBgn0010303	hep	2469.72	0.0561605	0.0929034	0.489575	0.647864	unaffected
FBgn0010309	pigeon	642.934	-0.0510025	0.0880742	0.512759	0.66788	unaffected
FBgn0010313	corto	4548.14	-0.127364	0.0581547	0.0196071	0.0532666	unaffected
FBgn0010314	Cks30A	1819.62	0.644997	0.137389	6.55897e-08	6.05772e-07	unaffected
FBgn0010315	CycD	2076.65	-0.219931	0.0642856	0.000247817	0.00115969	unaffected
FBgn0010316	dap	2973.54	0.0321116	0.0817249	0.661699	0.781716	unaffected
FBgn0010317	CycJ	0.585904	0.00312146	0.622825	0.980993		unaffected
FBgn0010323	Gsc	9.85745	-0.553856	0.774873	0.0472847	0.111405	unaffected
FBgn0010328	woc	7443.44	0.241007	0.0995573	0.00553758	0.0182088	unaffected
FBgn0010329	Tbh	14.9752	-0.448163	0.485287	0.0476532	0.112061	unaffected
FBgn0010333	Rac1	3979.71	0.143249	0.0633814	0.0150026	0.0426261	unaffected
FBgn0010339	128up	2015.29	0.225732	0.0894183	0.00451616	0.0153317	unaffected
FBgn0010340	140up	241.326	0.309876	0.119306	0.00224179	0.00825874	unaffected
FBgn0010341	Cdc42	7852.02	0.229436	0.0583759	3.18397e-05	0.000181712	unaffected
FBgn0010342	Map60	4849.1	0.182298	0.064424	0.00232547	0.00854452	unaffected
FBgn0010348	Arf79F	19595.5	0.14666	0.0625678	0.0117859	0.0348568	unaffected
FBgn0010350	Cds	936.701	-0.176249	0.0687408	0.00537165	0.0177847	unaffected
FBgn0010352	Nc73EF	3917.09	0.523951	0.0948118	2.03272e-09	2.38956e-08	unaffected
FBgn0010355	Taf1	4461.42	-0.15533	0.108014	0.0888986	0.185808	unaffected
FBgn0010356	Taf5	1102.04	0.0171239	0.0725798	0.796762	0.875831	unaffected
FBgn0010357	betaTry	25.6066	-24.1454	7.99163	1.31883e-06	9.96951e-06	down
FBgn0010358	deltaTry	20.9235	-0.14238	0.802365	0.133393	0.253375	unaffected
FBgn0010359	gammaTry	18.2614	-0.0600658	0.708242	0.495118	0.652106	unaffected
FBgn0010379	Akt1	3929.2	0.174698	0.103892	0.0491699	0.115017	unaffected
FBgn0010380	AP-1-2beta	4612.21	-0.0491381	0.0542181	0.339134	0.504338	unaffected
FBgn0010382	CycE	1882.17	0.369309	0.0815513	1.13225e-06	8.6617e-06	unaffected
FBgn0010383	Cyp18a1	328.566	3.0753	0.33465	2.60899e-22	1.59719e-20	up
FBgn0010385	Def	6.14622	-0.182413	0.454834	0.314779	0.477777	unaffected
FBgn0010387	Acbp2	3.10615	-0.143147	0.55566	0.417906	0.583766	unaffected
FBgn0010388	Dro	2.36693	0.2371	0.660804	0.210382	0.358192	unaffected
FBgn0010389	htl	256.68	-0.167921	0.124377	0.0974551	0.199486	unaffected
FBgn0010391	SrpRalpha	4140.42	-0.281436	0.117613	0.00471215	0.0159007	unaffected
FBgn0010395	Itgbn	19.5132	1.11328	0.440722	0.000359938	0.00162294	up
FBgn0010397	LamC	1179.87	0.695191	0.205119	1.78045e-05	0.000106951	unaffected
FBgn0010398	Lrr47	321.883	-0.00878496	0.108936	0.923759	0.958318	unaffected
FBgn0010399	Nmdar1	9.90808	0.134431	0.31463	0.383013	0.547588	unaffected
FBgn0010401	Os-C	60.5929	-1.02569	0.356916	0.000124578	0.000625291	down
FBgn0010406	RNaseX25	990.417	-0.0503298	0.0870895	0.514561	0.669291	unaffected
FBgn0010407	Ror	382.845	-0.67961	0.150397	1.35181e-07	1.18315e-06	unaffected
FBgn0010408	RpS9	18922	0.0119633	0.103215	0.892121	0.938356	unaffected
FBgn0010409	RpL18A	37608.9	0.188745	0.0899569	0.0174649	0.0483947	unaffected
FBgn0010411	RpS18	37169	0.00789822	0.0919172	0.922034	0.957681	unaffected
FBgn0010412	RpS19a	46317.1	0.0914505	0.0905113	0.25007	0.404847	unaffected
FBgn0010414	SerT	15.0351	0.146796	0.324746	0.349814	0.515721	unaffected
FBgn0010415	Sdc	9586.32	-0.171976	0.117566	0.0773691	0.166814	unaffected
FBgn0010416	TH1	1965.33	0.209285	0.0625972	0.000349939	0.00158527	unaffected
FBgn0010417	Taf6	1209.78	0.0199787	0.0829125	0.787965	0.870226	unaffected
FBgn0010421	TfIIFbeta	857.872	0.15844	0.0885559	0.0427115	0.102814	unaffected
FBgn0010422	TfIIS	2788.58	0.141437	0.08782	0.0683297	0.150926	unaffected
FBgn0010423	TpnC47D	12.6176	0.0267583	0.435309	0.870538	0.923632	unaffected
FBgn0010424	TpnC73F	335.912	-0.27938	0.22144	0.0551661	0.126308	unaffected
FBgn0010425	epsilonTry	6.79258	-0.118085	0.764839	0.199903	0.344434	unaffected
FBgn0010431	mtrm	4.16636	-0.00710447	0.357624	0.963381	0.981427	unaffected
FBgn0010433	ato	1272.34	-0.237732	0.159162	0.048906	0.11455	unaffected
FBgn0010434	cora	11902.2	-0.106705	0.0934094	0.190421	0.332132	unaffected
FBgn0010435	emp	2554.1	-0.864635	0.127612	3.00382e-13	6.07433e-12	unaffected
FBgn0010438	mtSSB	332.656	0.768738	0.167179	8.182e-08	7.4101e-07	unaffected
FBgn0010441	pll	864.411	0.0900359	0.0753311	0.188049	0.329019	unaffected
FBgn0010452	trn	4839.44	-0.255009	0.0831309	0.000709061	0.00300099	unaffected
FBgn0010453	Wnt4	844.697	1.13566	0.131104	8.89419e-19	3.53339e-17	up
FBgn0010470	Fkbp14	5070.2	-0.814719	0.217179	3.96135e-06	2.72097e-05	unaffected
FBgn0010473	tutl	4842.67	-0.802	0.159092	8.88155e-09	9.55812e-08	unaffected
FBgn0010482	l(2)01289	36.4298	-0.0188132	0.250893	0.890793	0.937929	unaffected
FBgn0010488	NAT1	21098.8	0.0508494	0.0802391	0.481449	0.641065	unaffected
FBgn0010497	dmGlut	462.452	-0.429382	0.141429	0.00026731	0.00124209	unaffected
FBgn0010501	Dcp-1	1502.29	0.184703	0.0784023	0.00916075	0.0281056	unaffected
FBgn0010504	kermit	670.161	-0.328296	0.0766895	4.31866e-06	2.94294e-05	unaffected
FBgn0010516	wal	2446.88	-0.102704	0.0889304	0.190046	0.331736	unaffected
FBgn0010520	Bka	436.094	0.29167	0.114237	0.00283908	0.0101976	unaffected
FBgn0010531	Ccs	380.125	-0.193051	0.09469	0.0197112	0.0534943	unaffected
FBgn0010548	Aldh-III	2355.77	0.0176748	0.0701681	0.784391	0.868166	unaffected
FBgn0010549	l(2)03659	173.803	0.603935	0.216577	0.000202845	0.000970725	unaffected
FBgn0010551	Phb2	6730.51	0.122653	0.0644636	0.0401694	0.0978513	unaffected
FBgn0010583	dock	2190.45	-0.15374	0.0564703	0.00383563	0.0132543	unaffected
FBgn0010590	Prosbeta1	3899.95	0.0787711	0.0912626	0.32522	0.488725	unaffected
FBgn0010591	Sply	1383.2	-0.107959	0.0775355	0.123154	0.238785	unaffected
FBgn0010602	lwr	7382.64	0.219446	0.0789179	0.0021813	0.00807039	unaffected
FBgn0010607	l(2)05714	683.289	0.0624286	0.102419	0.476089	0.636091	unaffected
FBgn0010611	Hmgs	1469.69	0.136597	0.077447	0.0508347	0.118116	unaffected
FBgn0010612	ATPsynG	3402.73	0.284232	0.109856	0.00269057	0.00972653	unaffected
FBgn0010620	CG10939	5163.12	0.344429	0.082887	6.90603e-06	4.52976e-05	unaffected
FBgn0010621	CCT5	15112.9	0.334554	0.0824234	1.09727e-05	6.89053e-05	unaffected
FBgn0010622	DCTN3-p24	1091.15	-0.138263	0.114541	0.14661	0.272203	unaffected
FBgn0010638	Sec61beta	8113.25	-0.165448	0.132589	0.118048	0.231367	unaffected
FBgn0010651	MFS14	973.672	-0.349337	0.238743	0.0246943	0.0649566	unaffected
FBgn0010660	Nup214	4434.38	0.232715	0.0903183	0.00373276	0.0129508	unaffected
FBgn0010741	Pfdn2	2906.01	0.449114	0.0968212	3.98265e-07	3.24728e-06	unaffected
FBgn0010747	Srp54k	3682.26	-0.331323	0.0829513	1.4645e-05	8.92159e-05	unaffected
FBgn0010750	atms	2016.65	0.0303476	0.0709096	0.641408	0.767624	unaffected
FBgn0010762	simj	4128.74	-0.269187	0.0786616	0.000189317	0.00091183	unaffected
FBgn0010768	sqz	1206.95	-0.266639	0.07633	0.000147373	0.000727963	unaffected
FBgn0010770	ppan	934.096	0.586477	0.107997	1.95656e-09	2.31461e-08	unaffected
FBgn0010772	Xe7	4371.14	-0.329946	0.113043	0.000754249	0.00316119	unaffected
FBgn0010774	Ref1	8122.86	-0.0962876	0.0762112	0.163179	0.295856	unaffected
FBgn0010786	l(3)02640	1044.41	-0.254365	0.0793449	0.000443809	0.00195594	unaffected
FBgn0010803	TrpRS	1265.77	0.17267	0.0715418	0.00839172	0.0260985	unaffected
FBgn0010808	Chchd3	1454.03	0.24545	0.087302	0.00171123	0.0065385	unaffected
FBgn0010812	unc-45	1555.36	0.705963	0.076496	3.59089e-22	2.13983e-20	unaffected
FBgn0010825	Gug	7120.69	0.0344154	0.132083	0.742516	0.839311	unaffected
FBgn0010830	l(3)04053	701.592	-0.147551	0.0817521	0.0438033	0.104879	unaffected
FBgn0010877	l(3)05822	1804.8	0.0513393	0.0569822	0.339536	0.50462	unaffected
FBgn0010894	sinu	3990.95	-0.0710578	0.0434058	0.0896006	0.186822	unaffected
FBgn0010905	Spn	2244.43	-0.660519	0.191175	1.5144e-05	9.21052e-05	unaffected
FBgn0010909	msn	11240.3	-0.110271	0.093647	0.176877	0.314284	unaffected
FBgn0010926	l(3)07882	1520.36	0.308215	0.0807486	3.39978e-05	0.000192265	unaffected
FBgn0011016	SsRbeta	5352.78	-0.244979	0.145648	0.03226	0.0811063	unaffected
FBgn0011020	Sas-4	1086.3	0.414124	0.0796271	3.02917e-08	2.97944e-07	unaffected
FBgn0011202	dia	1872.95	0.217779	0.106253	0.0166339	0.046448	unaffected
FBgn0011204	cue	967.477	0.092561	0.0756621	0.177512	0.315023	unaffected
FBgn0011205	fbl	434.71	0.261223	0.0984598	0.00253503	0.00922844	unaffected
FBgn0011206	bol	29.0763	-0.0103235	0.260571	0.940562	0.967774	unaffected
FBgn0011207	pelo	1394.76	0.107684	0.0653852	0.0752803	0.163095	unaffected
FBgn0011211	blw	21653.2	0.199033	0.049071	2.22632e-05	0.000130926	unaffected
FBgn0011217	eff	17077.7	0.0812062	0.066598	0.187298	0.327961	unaffected
FBgn0011224	heph	21049.9	-0.0718689	0.146212	0.519724	0.672962	unaffected
FBgn0011225	jar	6914.82	-0.642188	0.115006	5.35432e-10	6.91862e-09	unaffected
FBgn0011227	ox	825.618	0.249939	0.128525	0.0176069	0.0486917	unaffected
FBgn0011230	poe	9516.7	0.0655626	0.167376	0.584793	0.72608	unaffected
FBgn0011232	scat	839.864	-0.253841	0.0839816	0.000828914	0.0034432	unaffected
FBgn0011236	ken	1072.52	0.7374	0.221233	2.07059e-05	0.000122897	unaffected
FBgn0011259	Sema1a	1322.28	-0.452414	0.312136	0.0148359	0.0421951	unaffected
FBgn0011260	Sema2a	10639.4	-0.0767833	0.0609298	0.177821	0.315509	unaffected
FBgn0011272	RpL13	45325.7	0.0592603	0.089511	0.452645	0.614814	unaffected
FBgn0011274	Dif	415.54	0.867695	0.216631	1.49845e-06	1.1184e-05	unaffected
FBgn0011278	lbe	5.86018	-0.684025	0.860927	0.0281557	0.0726125	unaffected
FBgn0011279	Obp69a	8.27409	-0.171835	0.398128	0.318064	0.481263	unaffected
FBgn0011280	Obp19d	3.10538	-0.147864	0.486706	0.409088	0.5746	unaffected
FBgn0011282	Obp84a	8.16584	-0.0562066	0.310496	0.704188	0.812453	unaffected
FBgn0011283	Obp28a	65.1399	-0.0344638	0.569408	0.822354	0.894276	unaffected
FBgn0011284	RpS4	45111.2	0.157301	0.0861942	0.0397093	0.0968991	unaffected
FBgn0011286	RyR	37.3956	0.0164067	0.23039	0.902379	0.944799	unaffected
FBgn0011288	Snap25	108.005	-0.0340901	0.160726	0.771323	0.859503	unaffected
FBgn0011289	TfIIA-L	2324.62	-0.0360195	0.0642484	0.547096	0.694596	unaffected
FBgn0011290	Taf12	1261.59	-0.0932541	0.0759597	0.175699	0.312885	unaffected
FBgn0011291	Taf11	546.854	-0.0999294	0.101858	0.251657	0.406775	unaffected
FBgn0011293	a10	2.0515	1.00025	1.3282	0.00499802	0.0167043	up
FBgn0011296	l(2)efl	318.929	-0.552851	0.330609	0.00600941	0.0195367	unaffected
FBgn0011297	Alg3	392.584	0.462504	0.124296	1.85971e-05	0.000111354	unaffected
FBgn0011300	babo	3786.4	-0.299689	0.129227	0.00512537	0.0170728	unaffected
FBgn0011305	Rsf1	4781.95	-0.231833	0.0963374	0.00607379	0.0196946	unaffected
FBgn0011327	Uch-L5	3306.57	0.19482	0.0801704	0.00704553	0.0224109	unaffected
FBgn0011335	vers	788.083	0.154368	0.0865079	0.0441368	0.105543	unaffected
FBgn0011336	Stt3B	7613.14	-0.265268	0.0902372	0.00102071	0.00411926	unaffected
FBgn0011361	ND-ACP	2356.47	0.343624	0.102349	0.000160068	0.000783417	unaffected
FBgn0011455	ND-SGDH	1390.83	0.217849	0.109786	0.019454	0.052963	unaffected
FBgn0011474	PR-Set7	2354.37	0.120221	0.06765	0.053779	0.123688	unaffected
FBgn0011476	l(3)neo43	2.78189	0.0368395	0.436883	0.822984	0.894667	unaffected
FBgn0011481	Ssdp	6349.17	-0.0534018	0.10113	0.538365	0.687564	unaffected
FBgn0011509	SrpRbeta	1524.78	-0.144074	0.0832578	0.0524656	0.121065	unaffected
FBgn0011559	Acp36DE	1.0943	-0.14761	0.65408	0.340736		unaffected
FBgn0011566	Smyd3	412.949	-0.135362	0.100189	0.115964	0.22836	unaffected
FBgn0011569	can	0.745556	-0.0644123	0.568439	0.68302		unaffected
FBgn0011570	cpb	3758.87	0.226391	0.06157	9.02485e-05	0.000466999	unaffected
FBgn0011573	Cdc37	2856.95	0.153554	0.0786808	0.0303639	0.0772932	unaffected
FBgn0011581	Ms	1.39099	-0.133256	0.582864	0.433721		unaffected
FBgn0011582	Dop1R1	1.8357	0.234239	0.588618	0.235594	0.387763	unaffected
FBgn0011584	Trp1	2905.08	-0.158894	0.073535	0.0177165	0.0489343	unaffected
FBgn0011586	e(r)	2139.36	0.501353	0.0763057	4.01746e-12	6.93491e-11	unaffected
FBgn0011589	Elk	60.0703	-0.421858	0.353596	0.0292378	0.0749616	unaffected
FBgn0011591	fng	3137.11	0.506528	0.0512319	3.80945e-24	2.90322e-22	unaffected
FBgn0011592	fra	5471.94	-0.500283	0.120861	2.50038e-06	1.78874e-05	unaffected
FBgn0011596	fzo	2.72127	-0.0965624	0.444697	0.569437	0.713819	unaffected
FBgn0011603	ine	30.7435	-0.237397	0.312455	0.147861	0.273845	unaffected
FBgn0011604	Iswi	6697.44	0.276438	0.0648193	5.92139e-06	3.93927e-05	unaffected
FBgn0011606	Klp3A	3284.98	0.168009	0.0734833	0.0121544	0.0357954	unaffected
FBgn0011638	La	6786.24	0.293173	0.0517876	4.20881e-09	4.7436e-08	unaffected
FBgn0011640	lark	7375.47	0.0309287	0.0642042	0.604993	0.741628	unaffected
FBgn0011642	Zyx	3112.42	-0.400653	0.10652	2.49776e-05	0.000145893	unaffected
FBgn0011648	Mad	2588.45	-0.260875	0.0582075	2.36188e-06	1.69943e-05	unaffected
FBgn0011653	mas	1953.37	-0.817097	0.134045	2.05336e-11	3.27689e-10	unaffected
FBgn0011655	Med	2474.91	-0.123952	0.0528536	0.0133262	0.0385471	unaffected
FBgn0011656	Mef2	1128.34	0.272289	0.128339	0.0100475	0.0302994	unaffected
FBgn0011659	Mlh1	447.994	0.639547	0.112689	3.17843e-10	4.26954e-09	unaffected
FBgn0011660	Pms2	935.245	0.0834726	0.104401	0.347416	0.513334	unaffected
FBgn0011661	Moe	24472.9	0.190516	0.0500639	6.65729e-05	0.000353971	unaffected
FBgn0011666	msi	5423.49	-0.517143	0.118263	7.75097e-07	6.11939e-06	unaffected
FBgn0011672	Mvl	1429.42	-0.223914	0.0717708	0.000705705	0.00299005	unaffected
FBgn0011674	insc	427.518	1.81461	0.207054	4.12588e-19	1.68694e-17	up
FBgn0011676	Nos	7.44671	0.190631	0.432723	0.288655	0.447895	unaffected
FBgn0011692	pav	4393.34	0.593279	0.0903705	1.63957e-12	2.98184e-11	unaffected
FBgn0011693	Pdh	5.65416	-0.206828	0.456011	0.263758	0.421404	unaffected
FBgn0011695	EbpIII	45.2366	-0.0749668	0.296814	0.60916	0.744699	unaffected
FBgn0011701	repo	611.397	-0.256962	0.135841	0.0190249	0.0519864	unaffected
FBgn0011703	RnrL	4156.84	0.985317	0.111127	5.66102e-20	2.56763e-18	unaffected
FBgn0011704	RnrS	2909.74	0.61049	0.123191	2.13287e-08	2.16045e-07	unaffected
FBgn0011705	rost	372.544	-0.620854	0.177017	1.44641e-05	8.82099e-05	unaffected
FBgn0011706	rpr	617.413	3.03798	0.158091	2.12778e-84	2.38376e-80	up
FBgn0011708	Syx5	1317.25	-0.0407945	0.078293	0.56453	0.709415	unaffected
FBgn0011710	2001-09-01	5193.8	0.119088	0.0504869	0.0131843	0.0382156	unaffected
FBgn0011715	Snr1	2198.85	0.142993	0.0708863	0.0275682	0.0712613	unaffected
FBgn0011722	Tig	2168.05	1.84146	0.293758	6.78786e-11	9.90161e-10	up
FBgn0011723	byn	32.4829	0	0.692415	1	1	unaffected
FBgn0011725	twin	3375.85	0.0153988	0.0422589	0.706498	0.813701	unaffected
FBgn0011726	tsr	22984.5	0.349373	0.085831	9.67506e-06	6.15501e-05	unaffected
FBgn0011737	Wee1	1047.09	0.176153	0.0801798	0.0146351	0.0416981	unaffected
FBgn0011739	wts	2423.32	-0.105232	0.112724	0.263067	0.42072	unaffected
FBgn0011740	alpha-Man-IIa	2618.6	-0.326666	0.0602513	1.43425e-08	1.49747e-07	unaffected
FBgn0011741	Arp6	1558.45	0.151591	0.0901883	0.0559598	0.127916	unaffected
FBgn0011742	Arp2	4112.75	0.140724	0.0525349	0.00472147	0.0159225	unaffected
FBgn0011745	Arp1	3362.26	0.149224	0.079439	0.0368111	0.0907358	unaffected
FBgn0011746	ana	1119.49	-1.24684	0.103032	3.41366e-34	7.49868e-32	down
FBgn0011747	Ank	9084.57	-0.118027	0.109547	0.199986	0.344524	unaffected
FBgn0011754	PhKgamma	1832.69	-0.0999216	0.106836	0.268871	0.426652	unaffected
FBgn0011758	B-H1	1293.81	-1.31929	0.164322	2.89552e-16	8.31755e-15	down
FBgn0011760	ctp	15421.6	0.331053	0.0637956	4.9999e-08	4.73891e-07	unaffected
FBgn0011762	Prim1	379.251	0.98527	0.136437	3.15595e-14	7.18621e-13	unaffected
FBgn0011763	Dp	5445.6	0.394429	0.0779832	7.25247e-08	6.65434e-07	unaffected
FBgn0011766	E2f1	7183.81	-0.0925053	0.0954542	0.264578	0.422101	unaffected
FBgn0011768	Fdh	4412.35	-0.112926	0.0775502	0.106845	0.214131	unaffected
FBgn0011769	Fdx1	194.673	0.0829113	0.126942	0.41701	0.582732	unaffected
FBgn0011770	Gip	352.439	0.176888	0.136374	0.101601	0.205883	unaffected
FBgn0011771	Hem	2345.06	-0.119362	0.0582453	0.028972	0.0743922	unaffected
FBgn0011774	Irbp	365.715	0.449278	0.129829	5.43808e-05	0.000294598	unaffected
FBgn0011785	BRWD3	5039.7	0.00767708	0.113876	0.935436	0.965057	unaffected
FBgn0011787	mRpL12	1404.29	0.451368	0.110448	4.63763e-06	3.1374e-05	unaffected
FBgn0011802	Gem3	737.984	0.145125	0.069901	0.0236267	0.062545	unaffected
FBgn0011817	nmo	6398.91	-0.412699	0.112449	3.26772e-05	0.00018591	unaffected
FBgn0011818	oaf	1186.51	0.581783	0.0900529	3.68195e-12	6.39518e-11	unaffected
FBgn0011824	CG4038	2782.85	0.635967	0.0718852	1.76489e-20	8.55933e-19	unaffected
FBgn0011826	Pp2B-14D	2686.26	0.0147501	0.0563079	0.78177	0.866374	unaffected
FBgn0011828	Pxn	2835.93	-0.0277066	0.159398	0.81243	0.886843	unaffected
FBgn0011829	Ret	102.186	-0.0656015	0.171947	0.589359	0.729245	unaffected
FBgn0011836	Taf2	1743	0.00642699	0.0507741	0.89454	0.940194	unaffected
FBgn0011837	Tis11	2683	-0.0450387	0.171457	0.709944	0.816079	unaffected
FBgn0011855	tRNA:Glu-CTC-3-9	0.519302	-0.0326314	0.622277	0.806903		unaffected
FBgn0011859	tRNA:Gly-GCC-1-1	1.07534	0.25401	0.692218	0.178764		unaffected
FBgn0011877	tRNA:His-GTG-2-1Psi	0.588447	0.0199859	0.65287	0.861793		unaffected
FBgn0011878	tRNA:His-GTG-1-4	0.795788	0.101413	0.658932	0.449037		unaffected
FBgn0011902	tRNA:Lys-TTT-1-1	0.539488	0.0124998	0.684596	0.891382		unaffected
FBgn0011916	tRNA:Met-CAT-1-2	0.63559	0.111519	0.631896	0.455794		unaffected
FBgn0011965	tRNA:Arg-TCG-4-1	3.45296	-0.182952	0.52385	0.326857	0.490658	unaffected
FBgn0011985	tRNA:Ser-AGA-2-3	1.22388	-0.0183492	0.493573	0.911148		unaffected
FBgn0012017	tRNA:Tyr-GTA-1-2	0.809321	0.00183983	0.588245	0.989932		unaffected
FBgn0012034	AcCoAS	449.647	0.566185	0.177301	6.18236e-05	0.000331551	unaffected
FBgn0012036	Aldh	908.868	1.13785	0.273829	1.8506e-06	1.36757e-05	up
FBgn0012037	Ance	31573.2	-1.35955	0.118681	7.88314e-31	1.2266e-28	down
FBgn0012042	AttA	7.10741	0.0469098	0.431047	0.775852	0.862374	unaffected
FBgn0012051	CalpA	1325.18	0.11603	0.0769525	0.0953704	0.196007	unaffected
FBgn0012058	Cdc27	1934.93	0.13042	0.052644	0.00895808	0.0275934	unaffected
FBgn0012344	Dh44	4.86682	-0.309671	0.564962	0.148581	0.274951	unaffected
FBgn0013263	Trl	584.94	0.245258	0.105607	0.00705893	0.0224471	unaffected
FBgn0013269	Fkbp39	11019.5	0.511832	0.0855605	1.56088e-10	2.19681e-09	unaffected
FBgn0013272	Gp150	23221.6	-0.0506137	0.0503578	0.29231	0.452018	unaffected
FBgn0013275	Hsp70Aa	939.618	-0.273459	0.463888	0.163011	0.295599	unaffected
FBgn0013276	Hsp70Ab	1022.78	-0.27755	0.45963	0.156701	0.286803	unaffected
FBgn0013277	Hsp70Ba	638.938	-0.494599	0.620787	0.0538731	0.123879	unaffected
FBgn0013278	Hsp70Bb	4919.69	-0.127804	0.375585	0.435548	0.600991	unaffected
FBgn0013279	Hsp70Bc	366.882	0.0503372	0.376927	0.751118	0.845791	unaffected
FBgn0013303	Nca	1326.1	-0.22244	0.0774285	0.00160574	0.00617759	unaffected
FBgn0013305	Nmda1	2003.57	0.294859	0.0639056	1.07951e-06	8.30046e-06	unaffected
FBgn0013307	Odc1	1.44531	-0.00744882	0.55769	0.96166		unaffected
FBgn0013323	Ptth	4.1745	0.0103089	0.38772	0.948341	0.971778	unaffected
FBgn0013325	RpL11	31502.4	0.11523	0.101188	0.183996	0.323646	unaffected
FBgn0013334	Sap47	2399.41	-0.245541	0.0882165	0.00186635	0.007059	unaffected
FBgn0013342	nSyb	543.772	-2.11176	0.207188	2.58685e-25	2.31844e-23	down
FBgn0013343	Syx1A	1249.45	0.0922937	0.165965	0.441505	0.605797	unaffected
FBgn0013347	TfIIA-S	2248.85	0.0827133	0.0793171	0.246903	0.401285	unaffected
FBgn0013348	TpnC41C	0.930827	0.0106301	0.548545	0.946053		unaffected
FBgn0013432	bcn92	528.229	0.166781	0.116039	0.0835898	0.177494	unaffected
FBgn0013433	beat-Ia	17	-2.14602	0.577594	8.13177e-06	5.25073e-05	down
FBgn0013435	Cdc2rk	509.057	-0.0433687	0.074729	0.524185	0.676683	unaffected
FBgn0013467	igl	16.5911	-0.305784	0.34246	0.0853802	0.180101	unaffected
FBgn0013469	klu	1664.6	-0.873206	0.095527	1.73933e-21	9.4357e-20	unaffected
FBgn0013531	MED20	385.113	0.0863127	0.100049	0.31558	0.478604	unaffected
FBgn0013548	l(2)dtl	852.829	0.569318	0.0967955	1.63339e-10	2.29022e-09	unaffected
FBgn0013563	Pex1	371.582	0.0781964	0.0904173	0.325196	0.488725	unaffected
FBgn0013576	mtd	4131.19	-0.295638	0.0633856	8.44782e-07	6.64147e-06	unaffected
FBgn0013717	not	1972.71	-0.228663	0.0916997	0.00484864	0.0162925	unaffected
FBgn0013718	nuf	4787.91	0.0384584	0.0870935	0.618644	0.751536	unaffected
FBgn0013720	pck	3803.77	-0.153954	0.0553668	0.00320709	0.0113305	unaffected
FBgn0013725	phyl	750.293	-1.28307	0.122984	5.76094e-26	5.66138e-24	down
FBgn0013726	pnut	8215.17	0.367735	0.057364	3.03749e-11	4.70014e-10	unaffected
FBgn0013732	sced	855.81	-0.0874616	0.0742604	0.195624	0.338886	unaffected
FBgn0013733	shot	11843	0.199342	0.24412	0.17301	0.309226	unaffected
FBgn0013746	alien	2382.87	0.133126	0.0638553	0.024709	0.0649801	unaffected
FBgn0013749	Arf102F	2713.13	-0.0271952	0.0858856	0.721956	0.825145	unaffected
FBgn0013750	Arf51F	2412.08	0.142879	0.0729618	0.0317123	0.0800524	unaffected
FBgn0013751	Awh	214.789	-0.950568	0.174243	1.81446e-09	2.16019e-08	unaffected
FBgn0013753	Bgb	1806.47	-0.426777	0.104993	6.11158e-06	4.05376e-05	unaffected
FBgn0013755	Bro	0.927062	-0.131582	0.632488	0.400292		unaffected
FBgn0013756	Mtor	9739.24	0.107064	0.113428	0.257017	0.413148	unaffected
FBgn0013759	CASK	1888.61	-0.0377023	0.119159	0.699903	0.80952	unaffected
FBgn0013762	Cdk5	759.947	0.215018	0.0785964	0.0025694	0.0093397	unaffected
FBgn0013763	Idgf6	2189.63	-0.35681	0.207968	0.0142513	0.0407809	unaffected
FBgn0013764	Chi	2184.51	-0.020715	0.0756398	0.763492	0.854144	unaffected
FBgn0013765	cnn	2187.79	0.337046	0.0945742	7.8188e-05	0.000407793	unaffected
FBgn0013767	Crz	0.643527	-0.0405684	0.604242	0.775981		unaffected
FBgn0013770	Cp1	5015.29	0.260436	0.0789645	0.000310408	0.00142637	unaffected
FBgn0013771	Cyp6a9	1.80778	-0.13367	0.517607	0.450464	0.613263	unaffected
FBgn0013773	Cyp6a22	1.75645	-0.096039	0.544251	0.567474	0.711916	unaffected
FBgn0013799	Deaf1	1840.09	-0.0603081	0.0473327	0.183903	0.323534	unaffected
FBgn0013810	Dhc36C	48.2249	-0.783093	0.410306	0.00206052	0.00769722	unaffected
FBgn0013811	Dhc62B	72.8401	0.0709155	0.209126	0.589274	0.729245	unaffected
FBgn0013812	Dhc93AB	105.855	-2.06014	0.366424	2.14189e-09	2.50215e-08	down
FBgn0013813	Dhc98D	23.0341	-1.43291	0.597694	0.000470692	0.00206144	down
FBgn0013949	Elal	26.0122	-0.0895928	0.222961	0.506463	0.662297	unaffected
FBgn0013953	Esp	83.0306	-0.0800181	0.178318	0.518169	0.671834	unaffected
FBgn0013954	Fkbp12	14025.9	0.21962	0.091438	0.00660015	0.0211564	unaffected
FBgn0013972	Gycalpha99B	19.651	-2.22053	0.448573	5.11453e-08	4.83121e-07	down
FBgn0013973	Gycbeta100B	36.564	-0.894978	0.501133	0.00265225	0.00960658	unaffected
FBgn0013981	His4r	16961.1	-0.357846	0.123125	0.000658499	0.00281357	unaffected
FBgn0013983	imd	479.263	-0.155459	0.0971676	0.0647497	0.144414	unaffected
FBgn0013987	MAPk-Ak2	3653.25	0.221345	0.0529165	1.12775e-05	7.05823e-05	unaffected
FBgn0013995	Calx	18.2609	0.164322	0.266183	0.267009	0.424479	unaffected
FBgn0013997	Nrx-IV	10360.6	-0.180753	0.0742703	0.00757035	0.0238299	unaffected
FBgn0014000	Hf	10.8378	-0.568592	0.584136	0.0314988	0.079585	unaffected
FBgn0014006	Ask1	2394.06	-0.063262	0.0655273	0.297958	0.458961	unaffected
FBgn0014007	Ptp69D	2343.06	0.0178951	0.105615	0.841922	0.906018	unaffected
FBgn0014009	Rab2	2610.25	0.0901768	0.0534399	0.0749521	0.16251	unaffected
FBgn0014010	Rab5	4917.04	0.100817	0.0703272	0.117974	0.231303	unaffected
FBgn0014011	Rac2	2717.95	0.567145	0.0794099	3.7252e-14	8.39707e-13	unaffected
FBgn0014018	Rel	1529.64	0.0258677	0.0722882	0.696194	0.80698	unaffected
FBgn0014019	Rh5	18.5784	-1.34313	0.493983	0.000228241	0.00107617	down
FBgn0014020	Rho1	12238.3	0.207709	0.0733644	0.00199338	0.00747599	unaffected
FBgn0014022	Rlb1	492.279	0.399151	0.129738	0.000290659	0.00134279	unaffected
FBgn0014023	mRpL47	960.643	0.139233	0.10076	0.107494	0.215276	unaffected
FBgn0014024	Rnp4F	2905.63	-0.0234318	0.050937	0.629799	0.759896	unaffected
FBgn0014026	RpL7A	57190.3	0.208873	0.0844544	0.00575613	0.018817	unaffected
FBgn0014028	SdhB	2456.37	0.26933	0.0783343	0.000178283	0.000864259	unaffected
FBgn0014029	2002-09-01	4051.85	0.13224	0.0622273	0.022481	0.0599083	unaffected
FBgn0014031	Spat	8.63438	0.684491	0.688567	0.0233391	0.0618635	unaffected
FBgn0014032	Sptr	759.696	-0.142898	0.110969	0.124733	0.24122	unaffected
FBgn0014033	Sr-CI	318.442	0.925488	0.350221	0.000233228	0.00109876	unaffected
FBgn0014037	Su(Tpl)	4146.11	-0.14959	0.146255	0.183836	0.323466	unaffected
FBgn0014073	Tie	210.172	-1.62783	0.195553	2.41157e-17	8.06471e-16	down
FBgn0014075	Uggt	4835.91	-0.0028388	0.0602212	0.95996	0.979189	unaffected
FBgn0014076	Vm32E	1.19413	0.0661963	0.610969	0.647154		unaffected
FBgn0014092	CG4278	840.001	0.287739	0.0890406	0.00033946	0.00154592	unaffected
FBgn0014127	barr	2672.35	0.252399	0.0768486	0.000340291	0.00154845	unaffected
FBgn0014133	bif	11417.8	0.257766	0.0868892	0.000974821	0.00396692	unaffected
FBgn0014135	bnl	400.989	-0.0732726	0.181206	0.556352	0.702726	unaffected
FBgn0014141	cher	6750.81	0.991752	0.151944	3.8528e-12	6.66094e-11	unaffected
FBgn0014143	croc	199.647	-0.222669	0.200071	0.101357	0.205521	unaffected
FBgn0014163	fax	52261.4	-0.124248	0.0770436	0.074386	0.16147	unaffected
FBgn0014179	gcm	63.664	2.45289	0.341972	3.38642e-14	7.657e-13	up
FBgn0014184	Oda	11158.5	-0.271422	0.0742195	7.69603e-05	0.000402703	unaffected
FBgn0014189	Hel25E	11531.9	0.19031	0.0605689	0.000795134	0.00331394	unaffected
FBgn0014269	prod	1759.88	0.16499	0.0780741	0.0192764	0.0525895	unaffected
FBgn0014340	mof	763.642	0.0586538	0.0844092	0.435816	0.601057	unaffected
FBgn0014342	mia	249.854	0.763528	0.167953	1.05456e-07	9.38385e-07	unaffected
FBgn0014343	mirr	2493.03	-0.317782	0.0867122	5.90082e-05	0.000317822	unaffected
FBgn0014366	noi	2029.3	0.0891765	0.0822404	0.225527	0.376148	unaffected
FBgn0014368	nol	24.3032	0.516722	0.64264	0.0498654	0.116359	unaffected
FBgn0014380	RhoL	458.978	0.380614	0.139859	0.000988403	0.00401198	unaffected
FBgn0014388	sty	2869.26	-0.540665	0.167445	6.38055e-05	0.0003412	unaffected
FBgn0014391	sun	3473.72	0.0215062	0.0917108	0.789454	0.871269	unaffected
FBgn0014395	tilB	39.3836	0.0972277	0.219241	0.469753	0.630367	unaffected
FBgn0014396	tim	5.70543	0.0271784	0.369518	0.862435	0.917817	unaffected
FBgn0014411	Vps26	2350.35	-0.0648152	0.0572517	0.229562	0.380554	unaffected
FBgn0014417	CG13397	84.765	0.138524	0.170814	0.258978	0.415366	unaffected
FBgn0014427	CG11899	2670.55	-0.638346	0.189964	2.35816e-05	0.000138317	unaffected
FBgn0014455	Ahcy	3534.05	0.340974	0.0946747	6.6366e-05	0.000353038	unaffected
FBgn0014464	Cp7Fa	1.05814	0.31452	0.788455	0.0984719		unaffected
FBgn0014469	Cyp4e2	382.382	-1.07319	0.186758	7.15268e-10	9.05594e-09	down
FBgn0014857	His3.3A	5871.96	0.184719	0.0986283	0.0305463	0.0777127	unaffected
FBgn0014859	Hr38	18.9562	1.42329	0.410481	3.06632e-05	0.000176074	up
FBgn0014861	Mcm2	2918.82	0.759421	0.0942738	1.11167e-17	3.89187e-16	unaffected
FBgn0014863	Mlp84B	126.837	-0.327533	0.276128	0.046439	0.109944	unaffected
FBgn0014868	Ost48	6654.42	-0.271733	0.111233	0.00435473	0.0148196	unaffected
FBgn0014869	Pglym78	1218.56	-0.637467	0.114114	5.44164e-10	7.02335e-09	unaffected
FBgn0014870	Psi	7658.67	-0.0344185	0.0897769	0.663742	0.783139	unaffected
FBgn0014877	Roe1	788.824	0.255426	0.106798	0.00551694	0.0181661	unaffected
FBgn0014879	Set	7159.26	0.382371	0.0790417	2.37708e-07	2.00833e-06	unaffected
FBgn0014906	Hydr2	1325.61	0.0711821	0.0705138	0.271444	0.429396	unaffected
FBgn0014930	CG2846	453.928	-0.106522	0.0958014	0.200073	0.344553	unaffected
FBgn0014931	CG2678	44.4709	0.574292	0.388898	0.00927616	0.0283768	unaffected
FBgn0014949	btn	3.59377	0.0708343	0.447457	0.672424	0.789888	unaffected
FBgn0015000	betaggt-I	876.212	0.162908	0.0835261	0.0288983	0.0742712	unaffected
FBgn0015001	iotaTry	1.29059	0.163228	0.623077	0.338657		unaffected
FBgn0015010	Ag5r	27.4978	0.183836	0.486696	0.320046	0.482957	unaffected
FBgn0015011	AhcyL2	94.3941	-0.595211	0.352511	0.00510812	0.0170367	unaffected
FBgn0015019	CCT3	12959.1	0.379077	0.0723897	3.08382e-08	3.02522e-07	unaffected
FBgn0015024	CkIalpha	9570.34	-0.0569894	0.0527752	0.255775	0.411733	unaffected
FBgn0015025	CkIIalpha-i1	172.583	0.262388	0.142721	0.0206903	0.0557865	unaffected
FBgn0015031	cype	2590.55	0.219813	0.0888793	0.00540498	0.0178619	unaffected
FBgn0015032	Cyp4c3	2.18682	0.0889009	0.468417	0.601633	0.738884	unaffected
FBgn0015033	Cyp4d8	2.98061	-0.0441077	0.406268	0.785733	0.868619	unaffected
FBgn0015034	Cyp4e1	47.0874	-0.113711	0.229573	0.407955	0.57344	unaffected
FBgn0015036	Cyp4ae1	1.61143	0.142827	0.608156	0.393782	0.558581	unaffected
FBgn0015037	Cyp4p1	297.534	0.145243	0.178425	0.247618	0.401689	unaffected
FBgn0015038	Cyp9b1	0.606319	-0.00935857	0.600153	0.947244		unaffected
FBgn0015039	Cyp9b2	10.9619	-0.143943	0.412561	0.400332	0.564857	unaffected
FBgn0015075	Ddx1	1787.59	-0.0872828	0.0493514	0.0638897	0.142865	unaffected
FBgn0015218	eIF4E1	9185.93	0.0525137	0.0503881	0.274794	0.432741	unaffected
FBgn0015221	Fer2LCH	4508.53	0.102298	0.0761635	0.138178	0.260169	unaffected
FBgn0015222	Fer1HCH	5416.59	0.0752734	0.068685	0.234146	0.38604	unaffected
FBgn0015229	glec	2718.65	-0.793627	0.0628684	2.33601e-38	7.47724e-36	unaffected
FBgn0015239	Hr78	2756.17	-0.495529	0.0741283	1.96652e-12	3.51932e-11	unaffected
FBgn0015240	Hr96	458.617	-0.0455472	0.0797285	0.526242	0.678422	unaffected
FBgn0015245	Hsp60A	13119.2	0.0718377	0.0660595	0.240329	0.393397	unaffected
FBgn0015247	Diap2	1212.3	-0.189305	0.0746634	0.00540207	0.0178576	unaffected
FBgn0015268	Nap1	120.205	0.314678	0.178418	0.0171331	0.0476519	unaffected
FBgn0015269	Nf1	1664.73	-0.0553217	0.172065	0.648665	0.772509	unaffected
FBgn0015270	Orc2	541.856	0.650293	0.135581	3.81883e-08	3.67862e-07	unaffected
FBgn0015271	Orc5	438.843	0.188689	0.130522	0.0725754	0.158245	unaffected
FBgn0015277	Pi3K59F	585.342	0.0813733	0.0876802	0.293974	0.454074	unaffected
FBgn0015278	Pi3K68D	2246.61	0.00562664	0.117573	0.953706	0.975024	unaffected
FBgn0015279	Pi3K92E	2461.4	0.310924	0.0920743	0.000179219	0.000868424	unaffected
FBgn0015282	Rpt2	6293.56	0.0441099	0.0776335	0.530373	0.681557	unaffected
FBgn0015283	Rpn10	4952.93	0.0811087	0.0763245	0.241045	0.394338	unaffected
FBgn0015286	Rala	2727.29	0.208863	0.0701487	0.00123818	0.0049102	unaffected
FBgn0015288	RpL22	41481.8	0.028295	0.116504	0.768887	0.857815	unaffected
FBgn0015295	Shark	1373.82	-0.111913	0.0637458	0.0587171	0.133106	unaffected
FBgn0015296	Shc	1424.41	0.237341	0.0863139	0.0021679	0.00802609	unaffected
FBgn0015298	Srp19	1141.38	0.00204698	0.0983232	0.980795	0.989807	unaffected
FBgn0015299	Ssb-c31a	1008.8	0.471604	0.105074	6.71751e-07	5.34491e-06	unaffected
FBgn0015316	Try29F	44.9326	0.114538	0.201053	0.38271	0.54755	unaffected
FBgn0015320	Ubc2	4121.31	0.151378	0.0676335	0.0151681	0.043009	unaffected
FBgn0015321	Ubc4	2354.12	0.212086	0.0696263	0.000968457	0.00394388	unaffected
FBgn0015331	abs	1053.57	-0.0770413	0.116269	0.422876	0.588361	unaffected
FBgn0015336	CG15865	4.27388	-0.411257	0.664409	0.0895267	0.186738	unaffected
FBgn0015338	CG5861	1283.41	0.0630815	0.0892349	0.422818	0.588353	unaffected
FBgn0015351	Mettl4	182.709	0.722646	0.181114	1.42385e-06	1.06842e-05	unaffected
FBgn0015359	CG2034	813.299	0.124414	0.0871619	0.106586	0.213686	unaffected
FBgn0015360	oxt	585.059	0.259735	0.0803546	0.000393045	0.0017564	unaffected
FBgn0015371	chn	5537.96	-0.0967098	0.0969024	0.248982	0.403435	unaffected
FBgn0015372	RabX1	451.292	0.0541768	0.0888836	0.490002	0.648186	unaffected
FBgn0015376	cutlet	677.08	1.05277	0.114245	4.02073e-21	2.11475e-19	up
FBgn0015379	dod	1517.13	-0.0442213	0.0943045	0.590913	0.730362	unaffected
FBgn0015380	drl	4741.54	-0.251008	0.0660392	4.82862e-05	0.000264394	unaffected
FBgn0015391	glu	3456.73	0.548696	0.115809	1.05203e-07	9.37625e-07	unaffected
FBgn0015396	jumu	4885.29	0.333326	0.110671	0.000549087	0.00237598	unaffected
FBgn0015399	kek1	5414.59	-0.266482	0.131474	0.0131021	0.0380366	unaffected
FBgn0015400	kek2	127.209	-1.16208	0.23858	9.39148e-08	8.4103e-07	down
FBgn0015402	ksr	1064.55	-0.0979731	0.0808167	0.176613	0.314062	unaffected
FBgn0015477	Rme-8	3584.99	0.106966	0.120187	0.277257	0.435395	unaffected
FBgn0015509	Cul1	6217.67	-0.137975	0.0523578	0.00545606	0.017983	unaffected
FBgn0015513	mbc	2535.44	0.32222	0.146447	0.00599982	0.0195112	unaffected
FBgn0015519	nAChRalpha3	24.1819	3.90698	0.683126	4.57272e-12	7.78544e-11	up
FBgn0015520	nonA-l	1003.58	-0.413322	0.0651551	3.66018e-11	5.57891e-10	unaffected
FBgn0015521	RpS21	21793.5	-0.00876255	0.0969982	0.917066	0.954734	unaffected
FBgn0015522	olf186-M	51.0777	-0.312716	0.239439	0.0412743	0.0999559	unaffected
FBgn0015524	otp	5.11259	0	0.692415	1	1	unaffected
FBgn0015527	peng	3308.91	0.592915	0.0627461	1.00915e-22	6.53496e-21	unaffected
FBgn0015543	snoRNA:Me28S-A1322	253.489	-0.201238	0.15131	0.08284	0.176269	unaffected
FBgn0015544	spag	691.22	0.403746	0.107465	2.48768e-05	0.00014539	unaffected
FBgn0015546	spel1	1524.47	0.271277	0.0963178	0.00145834	0.00566301	unaffected
FBgn0015550	tap	2.47543	-0.252552	0.598457	0.210996	0.358747	unaffected
FBgn0015553	tos	316.691	0.390956	0.145236	0.00100294	0.00405923	unaffected
FBgn0015558	tty	999.43	-1.06456	0.170679	3.7983e-11	5.77117e-10	down
FBgn0015561	unpg	18.5191	0.209733	0.631859	0.257042	0.413148	unaffected
FBgn0015568	alpha-Est1	18.7422	-1.74929	0.97644	0.000854429	0.00354	down
FBgn0015569	alpha-Est10	93.2501	-0.278317	0.21023	0.0501505	0.116927	unaffected
FBgn0015570	alpha-Est2	2.37134	-0.27699	0.737292	0.138673	0.260839	unaffected
FBgn0015572	alpha-Est4	13.802	0.217486	0.381152	0.213049	0.361416	unaffected
FBgn0015574	alpha-Est6	0.588455	-0.0491576	0.656762	0.676227		unaffected
[truncated: 11,018 more rows]

## Sheet: Trans. ph-KD d11 vs trans. w-KD
FBgn	symbol	baseMean	log2FoldChange	lfcSE	pvalue	padj	diff
[truncated: 12,406 more rows]

[truncated: 1 more sheets: Transcriptomes FPKMs]
