# Supplementary material for: Transient loss of Polycomb components induces an epigenetic cancer fate
Source: Nature. 2024 Apr 24;629(8012):688–96. doi: 10.1038/s41586-024-07328-w (PMC11096130; doi:10.1038/s41586-024-07328-w)
Supplement: Supplementary file 5 — Clustering of differentially expressed genes, PcG binding and recovery status. [file 41586_2024_7328_MOESM5_ESM.xlsx]

## Sheet: Cluster., PcG bind., class
FBgn	symbol	cluster	class	PcG_bound
FBgn0000003	7SLRNA:CR32864	Unaffected	Unaffected	TRUE
FBgn0000008	a	Down 3	NA	FALSE
FBgn0000014	abd-A	Irreversible	Irreversible	TRUE
FBgn0000015	Abd-B	Irreversible	Irreversible	TRUE
FBgn0000017	Abl	Unaffected	NA	FALSE
FBgn0000018	abo	Unaffected	NA	FALSE
FBgn0000022	ac	Down 2	NA	TRUE
FBgn0000024	Ace	Down 1	NA	FALSE
FBgn0000028	acj6	Unaffected	NA	FALSE
FBgn0000032	Acph-1	Unaffected	NA	FALSE
FBgn0000036	nAChRalpha1	Unaffected	NA	FALSE
FBgn0000037	mAChR-A	Unaffected	Unaffected	TRUE
FBgn0000038	nAChRbeta1	Unaffected	NA	FALSE
FBgn0000039	nAChRalpha2	Unaffected	NA	FALSE
FBgn0000042	Act5C	Unaffected	NA	FALSE
FBgn0000043	Act42A	Unaffected	NA	FALSE
FBgn0000044	Act57B	Down 3	NA	TRUE
FBgn0000045	Act79B	Unaffected	NA	FALSE
FBgn0000046	Act87E	Down 3	NA	FALSE
FBgn0000047	Act88F	Transient-specific	NA	FALSE
FBgn0000052	Pfas	Unaffected	NA	FALSE
FBgn0000053	Gart	Unaffected	NA	FALSE
FBgn0000055	Adh	Unaffected	NA	FALSE
FBgn0000057	adp	Unaffected	NA	FALSE
FBgn0000061	al	Down 2	NA	TRUE
FBgn0000063	Mps1	Unaffected	NA	FALSE
FBgn0000064	Ald1	Unaffected	NA	FALSE
FBgn0000071	Ama	Transient-specific	NA	TRUE
FBgn0000075	amd	Down 2	NA	FALSE
FBgn0000077	amx	Unaffected	NA	FALSE
FBgn0000078	Amy-d	NA	NA	FALSE
FBgn0000079	Amy-p	Unaffected	NA	FALSE
FBgn0000083	AnxB9	Unaffected	NA	FALSE
FBgn0000084	AnxB10	Unaffected	NA	FALSE
FBgn0000092	dyw	Unaffected	NA	FALSE
FBgn0000097	aop	Down 3	NA	FALSE
FBgn0000100	RpLP0	Unaffected	NA	FALSE
FBgn0000108	Appl	Down 1	NA	FALSE
FBgn0000109	Aprt	Unaffected	NA	FALSE
FBgn0000114	bru1	Down 1	NA	FALSE
FBgn0000115	Arl1	Unaffected	NA	FALSE
FBgn0000116	Argk	Unaffected	NA	FALSE
FBgn0000117	arm	Unaffected	NA	FALSE
FBgn0000119	arr	Down 3	NA	FALSE
FBgn0000120	Arr1	Unaffected	NA	FALSE
FBgn0000121	Arr2	Unaffected	Unaffected	TRUE
FBgn0000137	ase	Down 1	NA	TRUE
FBgn0000139	ash2	Unaffected	NA	FALSE
FBgn0000140	asp	Unaffected	NA	FALSE
FBgn0000146	aub	Unaffected	NA	FALSE
FBgn0000147	aurA	Unaffected	NA	FALSE
FBgn0000150	awd	Unaffected	NA	FALSE
FBgn0000152	Axs	Unaffected	NA	FALSE
FBgn0000153	b	Down 3	NA	FALSE
FBgn0000157	Dll	Unaffected	Unaffected	TRUE
FBgn0000158	bam	Unaffected	NA	FALSE
FBgn0000163	baz	Unaffected	NA	FALSE
FBgn0000166	bcd	Unaffected	Unaffected	TRUE
FBgn0000173	ben	Unaffected	NA	FALSE
FBgn0000179	bi	Irreversible	Irreversible	TRUE
FBgn0000180	bib	Down 3	NA	FALSE
FBgn0000181	bic	Unaffected	NA	FALSE
FBgn0000183	BicD	Unaffected	NA	FALSE
FBgn0000206	boss	Down 1	NA	FALSE
FBgn0000212	brm	Unaffected	NA	FALSE
FBgn0000216	Brd	Down 2	NA	FALSE
FBgn0000221	brn	Unaffected	NA	FALSE
FBgn0000228	Bsg25D	Unaffected	NA	FALSE
FBgn0000229	bsk	Unaffected	NA	FALSE
FBgn0000233	btd	Reversible	Reversible	TRUE
FBgn0000239	bur	Unaffected	NA	FALSE
FBgn0000241	bw	Unaffected	NA	FALSE
FBgn0000244	by	Unaffected	NA	FALSE
FBgn0000246	c(3)G	Unaffected	NA	FALSE
FBgn0000247	ca	Unaffected	NA	FALSE
FBgn0000250	cact	Unaffected	NA	FALSE
FBgn0000251	cad	Irreversible	Irreversible	TRUE
FBgn0000253	Cam	Unaffected	NA	FALSE
FBgn0000256	capu	Unaffected	NA	FALSE
FBgn0000257	car	Unaffected	NA	FALSE
FBgn0000259	CkIIbeta	Unaffected	NA	FALSE
FBgn0000261	Cat	Unaffected	NA	FALSE
FBgn0000273	Pka-C1	Unaffected	NA	FALSE
FBgn0000274	Pka-C2	Unaffected	NA	FALSE
FBgn0000276	CecA1	Unaffected	NA	FALSE
FBgn0000277	CecA2	NA	NA	FALSE
FBgn0000278	CecB	Unaffected	NA	FALSE
FBgn0000279	CecC	Unaffected	NA	FALSE
FBgn0000283	Cp190	Unaffected	NA	FALSE
FBgn0000286	Cf2	Unaffected	NA	FALSE
FBgn0000287	salr	Down 3	NA	TRUE
FBgn0000289	cg	Unaffected	NA	FALSE
FBgn0000299	Col4a1	Down 2	NA	FALSE
FBgn0000303	ChAT	Down 3	NA	FALSE
FBgn0000307	chif	Unaffected	NA	FALSE
FBgn0000308	chic	Unaffected	NA	FALSE
FBgn0000316	cin	Unaffected	NA	FALSE
FBgn0000317	ck	Unaffected	NA	FALSE
FBgn0000318	cl	Unaffected	NA	FALSE
FBgn0000319	Chc	Unaffected	NA	FALSE
FBgn0000320	eya	Down 2	NA	TRUE
FBgn0000326	clt	Unaffected	NA	FALSE
FBgn0000330	cm	Unaffected	NA	FALSE
FBgn0000337	cn	Down 2	NA	FALSE
FBgn0000339	cni	Unaffected	NA	FALSE
FBgn0000346	comt	Down 3	NA	FALSE
FBgn0000351	cort	Unaffected	NA	FALSE
FBgn0000352	cos	Unaffected	NA	FALSE
FBgn0000355	Cp15	Unaffected	NA	FALSE
FBgn0000357	Cp18	Unaffected	NA	FALSE
FBgn0000370	crc	Unaffected	NA	FALSE
FBgn0000376	crm	Unaffected	NA	FALSE
FBgn0000377	crn	Unaffected	NA	FALSE
FBgn0000382	csw	Unaffected	NA	FALSE
FBgn0000384	cta	Unaffected	NA	FALSE
FBgn0000394	cv	Unaffected	NA	FALSE
FBgn0000395	cv-2	Irreversible	Irreversible	TRUE
FBgn0000404	CycA	Unaffected	NA	FALSE
FBgn0000405	CycB	Unaffected	NA	FALSE
FBgn0000406	Cyt-b5-r	Unaffected	NA	FALSE
FBgn0000411	D	Unaffected	Unaffected	TRUE
FBgn0000412	D1	Unaffected	NA	FALSE
FBgn0000414	Dab	Unaffected	NA	FALSE
FBgn0000416	Sap-r	Unaffected	NA	FALSE
FBgn0000422	Ddc	Transient-specific	NA	FALSE
FBgn0000426	SmF	Unaffected	NA	FALSE
FBgn0000427	2001-12-01	Unaffected	NA	FALSE
FBgn0000439	Dfd	Down 3	NA	TRUE
FBgn0000442	Pkg21D	Unaffected	NA	FALSE
FBgn0000447	Dhod	Unaffected	NA	FALSE
FBgn0000448	Hr3	Down 1	NA	FALSE
FBgn0000449	dib	Unaffected	NA	FALSE
FBgn0000451	ect	Down 1	NA	FALSE
FBgn0000454	Dip-B	Unaffected	NA	FALSE
FBgn0000455	Dip-C	Unaffected	NA	FALSE
FBgn0000459	disco	Reversible	Reversible	TRUE
FBgn0000463	Dl	Down 3	NA	FALSE
FBgn0000464	Lar	Unaffected	NA	FALSE
FBgn0000473	Cyp6a2	Unaffected	NA	FALSE
FBgn0000477	DNaseII	Down 3	NA	FALSE
FBgn0000479	dnc	Unaffected	NA	FALSE
FBgn0000482	dor	Unaffected	NA	FALSE
FBgn0000489	Pka-C3	Down 2	NA	FALSE
FBgn0000490	dpp	Unaffected	Unaffected	TRUE
FBgn0000492	Dr	Unaffected	Unaffected	TRUE
FBgn0000499	dsh	Unaffected	NA	FALSE
FBgn0000500	Dsk	Unaffected	NA	FALSE
FBgn0000504	dsx	Reversible	Reversible	TRUE
FBgn0000520	dwg	Unaffected	NA	FALSE
FBgn0000524	dx	Unaffected	NA	FALSE
FBgn0000527	e	Unaffected	NA	FALSE
FBgn0000529	bsh	Down 3	NA	FALSE
FBgn0000533	ea	Unaffected	NA	FALSE
FBgn0000535	eag	Down 2	NA	FALSE
FBgn0000536	eas	Unaffected	NA	FALSE
FBgn0000541	E(bx)	Unaffected	NA	FALSE
FBgn0000542	ec	Unaffected	Unaffected	TRUE
FBgn0000543	ecd	Unaffected	NA	FALSE
FBgn0000546	EcR	Unaffected	NA	FALSE
FBgn0000547	ed	Unaffected	NA	FALSE
FBgn0000551	Edg78E	Down 2	NA	FALSE
FBgn0000557	eEF1alpha2	Down 1	NA	FALSE
FBgn0000559	eEF2	Unaffected	NA	FALSE
FBgn0000560	eg	Transient-specific	NA	TRUE
FBgn0000562	egl	Unaffected	NA	FALSE
FBgn0000565	MsrA	Unaffected	NA	FALSE
FBgn0000566	Eip55E	Unaffected	NA	FALSE
FBgn0000567	Eip74EF	Unaffected	NA	FALSE
FBgn0000568	Eip75B	Unaffected	NA	FALSE
FBgn0000575	emc	Unaffected	NA	FALSE
FBgn0000576	ems	Down 2	NA	TRUE
FBgn0000577	en	Reversible	Reversible	TRUE
FBgn0000578	ena	Unaffected	NA	FALSE
FBgn0000579	Eno	Unaffected	NA	FALSE
FBgn0000581	E(Pc)	Unaffected	Unaffected	TRUE
FBgn0000588	esc	Irreversible	NA	FALSE
FBgn0000591	E(spl)m8-HLH	Down 2	NA	FALSE
FBgn0000592	Est-6	Unaffected	NA	FALSE
FBgn0000606	eve	Reversible	Reversible	TRUE
FBgn0000611	exd	Unaffected	NA	FALSE
FBgn0000615	exu	Down 3	NA	FALSE
FBgn0000617	Taf9	Unaffected	NA	FALSE
FBgn0000618	e(y)2	Unaffected	NA	FALSE
FBgn0000625	eyg	Unaffected	Unaffected	TRUE
FBgn0000629	E(z)	Unaffected	NA	FALSE
FBgn0000633	CG17716	Down 3	NA	FALSE
FBgn0000635	Fas2	Unaffected	NA	FALSE
FBgn0000636	Fas3	Unaffected	NA	FALSE
FBgn0000639	Fbp1	Unaffected	NA	FALSE
FBgn0000640	Fbp2	Unaffected	NA	FALSE
FBgn0000644	Fcp3C	Unaffected	NA	FALSE
FBgn0000658	fj	Down 3	NA	FALSE
FBgn0000659	fkh	Reversible	Reversible	TRUE
FBgn0000662	fl(2)d	Unaffected	NA	FALSE
FBgn0000667	Actn	Unaffected	NA	FALSE
FBgn0000709	fliI	Unaffected	NA	FALSE
FBgn0000711	flw	Unaffected	NA	FALSE
FBgn0000715	FMRFa	NA	NA	FALSE
FBgn0000719	fog	Down 3	NA	FALSE
FBgn0000721	for	Unaffected	NA	FALSE
FBgn0000723	FER	Unaffected	NA	FALSE
FBgn0000808	gd	Irreversible	NA	FALSE
FBgn0000810	fs(1)K10	Unaffected	NA	FALSE
FBgn0000826	png	Transient-specific	NA	FALSE
FBgn0000928	fs(1)Yb	Unaffected	NA	FALSE
FBgn0000964	tj	Unaffected	NA	FALSE
FBgn0000996	dup	Irreversible	NA	FALSE
FBgn0001075	ft	Unaffected	NA	FALSE
FBgn0001077	ftz	Unaffected	Unaffected	TRUE
FBgn0001078	ftz-f1	Reversible	NA	FALSE
FBgn0001079	fu	Unaffected	NA	FALSE
FBgn0001083	fw	Unaffected	NA	FALSE
FBgn0001084	fy	Unaffected	NA	FALSE
FBgn0001085	fz	Unaffected	NA	FALSE
FBgn0001086	fzy	Unaffected	NA	FALSE
FBgn0001087	g	Unaffected	NA	FALSE
FBgn0001089	Gal	Down 2	NA	FALSE
FBgn0001090	bnb	Unaffected	NA	FALSE
FBgn0001091	Gapdh1	Unaffected	NA	FALSE
FBgn0001092	Gapdh2	Unaffected	NA	FALSE
FBgn0001098	Gdh	Unaffected	NA	FALSE
FBgn0001099	gdl	Unaffected	NA	FALSE
FBgn0001104	Galphai	Unaffected	NA	FALSE
FBgn0001105	Gbeta13F	Unaffected	NA	FALSE
FBgn0001108	DCTN1-p150	Unaffected	NA	FALSE
FBgn0001112	Gld	Down 3	NA	FALSE
FBgn0001114	Glt	Down 2	NA	FALSE
FBgn0001120	gnu	Transient-specific	NA	FALSE
FBgn0001122	Galphao	Unaffected	NA	FALSE
FBgn0001123	Galphas	Unaffected	NA	FALSE
FBgn0001124	Got1	Unaffected	NA	FALSE
FBgn0001125	Got2	Unaffected	NA	FALSE
FBgn0001128	Gpdh1	Unaffected	NA	FALSE
FBgn0001133	grau	Unaffected	NA	FALSE
FBgn0001134	Grd	Unaffected	NA	FALSE
FBgn0001137	grk	Unaffected	NA	FALSE
FBgn0001138	grn	Irreversible	Irreversible	TRUE
FBgn0001139	gro	Unaffected	NA	FALSE
FBgn0001142	Gs1	Down 2	NA	FALSE
FBgn0001145	Gs2	NA	NA	FALSE
FBgn0001147	gsb-n	Reversible	Reversible	TRUE
FBgn0001148	gsb	Unaffected	Unaffected	TRUE
FBgn0001149	GstD1	Unaffected	NA	FALSE
FBgn0001150	gt	Unaffected	Unaffected	TRUE
FBgn0001168	h	Unaffected	Unaffected	TRUE
FBgn0001169	H	Unaffected	NA	FALSE
FBgn0001170	H2.0	Down 1	NA	TRUE
FBgn0001174	halo	Unaffected	NA	FALSE
FBgn0001179	hay	Unaffected	NA	FALSE
FBgn0001180	hb	NA	NA	FALSE
FBgn0001185	her	Unaffected	NA	FALSE
FBgn0001186	Hex-A	Unaffected	NA	FALSE
FBgn0001187	Hex-C	Unaffected	NA	FALSE
FBgn0001189	hfw	Unaffected	NA	FALSE
FBgn0001197	His2Av	Unaffected	NA	FALSE
FBgn0001202	hook	Unaffected	NA	FALSE
FBgn0001206	Hmr	Unaffected	NA	FALSE
FBgn0001208	Hn	NA	NA	FALSE
FBgn0001215	Hrb98DE	Unaffected	NA	FALSE
FBgn0001216	Hsc70-1	Unaffected	NA	FALSE
FBgn0001217	Hsc70-2	Unaffected	NA	FALSE
FBgn0001218	Hsc70-3	Unaffected	NA	FALSE
FBgn0001220	Hsc70-5	Unaffected	NA	FALSE
FBgn0001222	Hsf	Unaffected	NA	FALSE
FBgn0001224	Hsp23	Down 3	NA	FALSE
FBgn0001225	Hsp26	Unaffected	NA	FALSE
FBgn0001226	Hsp27	Down 3	NA	FALSE
FBgn0001227	Hsp67Ba	Down 3	NA	FALSE
FBgn0001228	CG4456	Down 3	NA	FALSE
FBgn0001229	Hsp67Bc	Down 3	NA	FALSE
FBgn0001230	Hsp68	Unaffected	NA	FALSE
FBgn0001233	Hsp83	Unaffected	NA	FALSE
FBgn0001234	lncRNA:Hsromega	Unaffected	NA	FALSE
FBgn0001235	hth	Down 3	NA	TRUE
FBgn0001247	Ide	Unaffected	NA	FALSE
FBgn0001248	Idh	Unaffected	NA	FALSE
FBgn0001250	if	Down 3	NA	FALSE
FBgn0001253	ImpE1	Down 3	NA	FALSE
FBgn0001254	ImpE2	Down 1	NA	FALSE
FBgn0001255	ImpE3	Down 2	NA	FALSE
FBgn0001256	ImpL1	Down 1	NA	FALSE
FBgn0001257	ImpL2	Unaffected	NA	FALSE
FBgn0001258	Ldh	Reversible	NA	FALSE
FBgn0001259	in	Unaffected	NA	FALSE
FBgn0001263	inaD	Unaffected	NA	FALSE
FBgn0001269	inv	Reversible	Reversible	TRUE
FBgn0001276	ix	Unaffected	NA	FALSE
FBgn0001280	janA	Unaffected	NA	FALSE
FBgn0001281	janB	Unaffected	NA	FALSE
FBgn0001285	Jon44E	NA	NA	FALSE
FBgn0001291	Jra	Unaffected	NA	FALSE
FBgn0001296	kar	Down 3	NA	FALSE
FBgn0001297	kay	Unaffected	NA	FALSE
FBgn0001301	kel	Unaffected	NA	FALSE
FBgn0001308	Khc	Unaffected	NA	FALSE
FBgn0001311	kkv	Down 3	NA	FALSE
FBgn0001316	klar	Unaffected	Unaffected	TRUE
FBgn0001319	kn	Unaffected	Unaffected	TRUE
FBgn0001320	kni	Unaffected	Unaffected	TRUE
FBgn0001321	knk	Unaffected	NA	FALSE
FBgn0001323	knrl	Down 3	NA	TRUE
FBgn0001324	kto	Unaffected	NA	FALSE
FBgn0001325	Kr	Unaffected	Unaffected	TRUE
FBgn0001330	kz	Unaffected	NA	FALSE
FBgn0001341	Mybbp1A	Unaffected	NA	FALSE
FBgn0001404	egh	Unaffected	NA	FALSE
FBgn0001491	l(1)10Bb	Unaffected	NA	FALSE
FBgn0001565	Hlc	Unaffected	NA	FALSE
FBgn0001612	Grip91	Unaffected	NA	FALSE
FBgn0001624	dlg1	Unaffected	NA	FALSE
FBgn0001941	ifc	Unaffected	NA	FALSE
FBgn0001942	eIF4A	Unaffected	NA	FALSE
FBgn0001961	Arpc1	Unaffected	NA	FALSE
FBgn0001965	Sos	Unaffected	NA	FALSE
FBgn0001970	Pgant35A	Unaffected	NA	FALSE
FBgn0001977	CIAPIN1	Unaffected	NA	FALSE
FBgn0001978	stc	Unaffected	Unaffected	TRUE
FBgn0001983	wor	Unaffected	Unaffected	TRUE
FBgn0001986	Mtr4	Unaffected	NA	FALSE
FBgn0001987	Gli	Unaffected	NA	FALSE
FBgn0001989	ND-B17	Unaffected	NA	FALSE
FBgn0001990	wek	Unaffected	NA	FALSE
FBgn0001991	Ca-alpha1D	Down 1	NA	FALSE
FBgn0001992	Cyp303a1	Unaffected	NA	FALSE
FBgn0001994	crp	Unaffected	NA	FALSE
FBgn0001995	mRpL4	Unaffected	NA	FALSE
FBgn0002021	l(2)37Bb	Unaffected	NA	FALSE
FBgn0002022	Catsup	Unaffected	NA	FALSE
FBgn0002023	Lim3	Down 1	NA	FALSE
FBgn0002031	l(2)37Cc	Unaffected	NA	FALSE
FBgn0002036	CG10561	Unaffected	NA	FALSE
FBgn0002044	swm	Unaffected	NA	FALSE
FBgn0002069	AspRS	Unaffected	Unaffected	TRUE
FBgn0002121	l(2)gl	Unaffected	Unaffected	TRUE
FBgn0002174	CG5504	Reversible	NA	FALSE
FBgn0002183	dre4	Unaffected	NA	FALSE
FBgn0002283	l(3)73Ah	Unaffected	NA	FALSE
FBgn0002284	Prosbeta6	Unaffected	NA	FALSE
FBgn0002306	sas	Unaffected	NA	FALSE
FBgn0002354	l(3)87Df	Unaffected	NA	FALSE
FBgn0002413	dco	Unaffected	Unaffected	TRUE
FBgn0002431	hyd	Unaffected	NA	FALSE
FBgn0002440	l(3)mbn	NA	NA	FALSE
FBgn0002441	l(3)mbt	Unaffected	NA	FALSE
FBgn0002466	sti	Unaffected	NA	FALSE
FBgn0002521	pho	Unaffected	NA	FALSE
FBgn0002522	lab	Down 3	NA	TRUE
FBgn0002524	lace	Unaffected	NA	FALSE
FBgn0002525	Lam	Unaffected	NA	FALSE
FBgn0002526	LanA	Unaffected	NA	FALSE
FBgn0002531	Lcp1	Down 3	NA	FALSE
FBgn0002533	Lcp2	Unaffected	NA	FALSE
FBgn0002534	Lcp3	Unaffected	NA	FALSE
FBgn0002535	Lcp4	Down 2	NA	FALSE
FBgn0002542	lds	Unaffected	NA	FALSE
FBgn0002543	robo2	Unaffected	Unaffected	TRUE
FBgn0002552	lin	Unaffected	NA	FALSE
FBgn0002561	l(1)sc	Down 3	NA	TRUE
FBgn0002562	Lsp1alpha	Unaffected	NA	FALSE
FBgn0002563	Lsp1beta	Unaffected	NA	FALSE
FBgn0002564	Lsp1gamma	Unaffected	NA	FALSE
FBgn0002565	Lsp2	Unaffected	NA	FALSE
FBgn0002566	lt	Unaffected	NA	FALSE
FBgn0002567	Rab32	Down 1	NA	FALSE
FBgn0002570	Mal-A1	Down 3	NA	FALSE
FBgn0002573	sens	Down 1	NA	TRUE
FBgn0002576	lz	Down 1	NA	TRUE
FBgn0002577	m	Down 2	NA	FALSE
FBgn0002578	Kaz-m1	Unaffected	NA	FALSE
FBgn0002579	RpL36	Unaffected	NA	FALSE
FBgn0002590	RpS5a	Unaffected	NA	FALSE
FBgn0002592	E(spl)m2-BFM	Down 3	NA	FALSE
FBgn0002593	RpLP1	Unaffected	NA	FALSE
FBgn0002609	E(spl)m3-HLH	Down 3	NA	TRUE
FBgn0002622	RpS3	Unaffected	NA	FALSE
FBgn0002626	RpL32	Unaffected	NA	FALSE
FBgn0002629	E(spl)m4-BFM	Down 1	NA	TRUE
FBgn0002631	E(spl)m5-HLH	Down 2	NA	TRUE
FBgn0002632	E(spl)m6-BFM	Unaffected	Unaffected	TRUE
FBgn0002633	E(spl)m7-HLH	Down 2	NA	TRUE
FBgn0002638	Rcc1	Unaffected	NA	FALSE
FBgn0002641	mal	Unaffected	NA	FALSE
FBgn0002643	mam	Unaffected	NA	FALSE
FBgn0002645	Map205	Unaffected	Unaffected	TRUE
FBgn0002673	twe	Irreversible	NA	FALSE
FBgn0002707	mei-9	Unaffected	NA	FALSE
FBgn0002709	mei-218	Unaffected	NA	FALSE
FBgn0002715	mei-S332	Unaffected	NA	FALSE
FBgn0002716	mei-W68	Unaffected	NA	FALSE
FBgn0002719	Men	Unaffected	NA	FALSE
FBgn0002723	Met	Unaffected	NA	FALSE
FBgn0002732	E(spl)malpha-BFM	Down 3	NA	FALSE
FBgn0002733	E(spl)mbeta-HLH	Unaffected	NA	FALSE
FBgn0002734	E(spl)mdelta-HLH	Down 1	NA	FALSE
FBgn0002735	E(spl)mgamma-HLH	Down 2	NA	FALSE
FBgn0002736	mago	Unaffected	NA	FALSE
FBgn0002772	Mlc1	Down 3	NA	FALSE
FBgn0002773	Mlc2	Unaffected	NA	FALSE
FBgn0002774	mle	Unaffected	NA	FALSE
FBgn0002775	msl-3	Unaffected	NA	FALSE
FBgn0002778	mnd	Reversible	NA	FALSE
FBgn0002780	mod	Unaffected	NA	FALSE
FBgn0002781	mod(mdg4)	Unaffected	Unaffected	TRUE
FBgn0002783	mor	Unaffected	NA	FALSE
FBgn0002787	Rpn8	Unaffected	NA	FALSE
FBgn0002789	Mp20	Down 3	NA	FALSE
FBgn0002791	mr	Unaffected	NA	FALSE
FBgn0002838	ms(3)K81	Unaffected	NA	FALSE
FBgn0002842	sa	Unaffected	NA	FALSE
FBgn0002862	Mst87F	Unaffected	Unaffected	TRUE
FBgn0002868	MtnA	Down 3	NA	FALSE
FBgn0002869	MtnB	NA	NA	FALSE
FBgn0002872	mu2	Unaffected	NA	FALSE
FBgn0002873	mud	Unaffected	NA	FALSE
FBgn0002878	mus101	Unaffected	NA	FALSE
FBgn0002887	mus201	Unaffected	NA	FALSE
FBgn0002891	PolZ1	Unaffected	NA	FALSE
FBgn0002899	mus301	Unaffected	NA	FALSE
FBgn0002901	mus304	Unaffected	NA	FALSE
FBgn0002905	PolQ	Unaffected	NA	FALSE
FBgn0002906	Blm	Unaffected	NA	FALSE
FBgn0002917	na	Down 1	NA	FALSE
FBgn0002921	Atpalpha	Unaffected	NA	FALSE
FBgn0002922	nau	NA	NA	FALSE
FBgn0002924	ncd	Unaffected	NA	FALSE
FBgn0002926	ndl	Down 1	NA	FALSE
FBgn0002930	nec	Unaffected	NA	FALSE
FBgn0002931	net	Unaffected	NA	FALSE
FBgn0002932	neur	Down 3	NA	FALSE
FBgn0002937	ninaB	Down 1	NA	FALSE
FBgn0002938	ninaC	Down 2	NA	TRUE
FBgn0002939	ninaD	Unaffected	NA	FALSE
FBgn0002940	ninaE	Unaffected	NA	FALSE
FBgn0002941	slou	Unaffected	Unaffected	TRUE
FBgn0002945	nkd	Unaffected	NA	FALSE
FBgn0002948	nod	Unaffected	NA	FALSE
FBgn0002962	nos	Unaffected	NA	FALSE
FBgn0002973	numb	Down 3	NA	FALSE
FBgn0002985	odd	Unaffected	Unaffected	TRUE
FBgn0002989	okr	Unaffected	NA	FALSE
FBgn0003002	opa	Down 3	NA	TRUE
FBgn0003008	or	Unaffected	NA	FALSE
FBgn0003009	ord	Reversible	NA	FALSE
FBgn0003011	ort	Unaffected	NA	FALSE
FBgn0003015	osk	Unaffected	NA	FALSE
FBgn0003016	osp	Unaffected	NA	FALSE
FBgn0003023	otu	Unaffected	NA	FALSE
FBgn0003028	ovo	Unaffected	NA	FALSE
FBgn0003041	pbl	Unaffected	NA	FALSE
FBgn0003042	Pc	Unaffected	NA	FALSE
FBgn0003044	Pcl	Unaffected	NA	FALSE
FBgn0003046	Pcp	Down 2	NA	FALSE
FBgn0003048	pcx	Unaffected	NA	FALSE
FBgn0003053	peb	Reversible	Reversible	TRUE
FBgn0003057	CG10598	NA	NA	FALSE
FBgn0003060	CG9757	Unaffected	NA	FALSE
FBgn0003062	Fib	Unaffected	NA	FALSE
FBgn0003065	CG2150	Down 1	NA	FALSE
FBgn0003068	per	Down 3	NA	FALSE
FBgn0003071	Pfk	Unaffected	NA	FALSE
FBgn0003074	Pgi	Unaffected	NA	FALSE
FBgn0003076	Pgm1	Unaffected	NA	FALSE
FBgn0003079	Raf	Unaffected	NA	FALSE
FBgn0003082	phr	Unaffected	NA	FALSE
FBgn0003086	Pig1	Reversible	NA	FALSE
FBgn0003087	pim	Unaffected	NA	FALSE
FBgn0003089	pip	Down 2	NA	FALSE
FBgn0003090	pk	Down 3	NA	FALSE
FBgn0003091	Pkc53E	Down 3	NA	FALSE
FBgn0003093	Pkc98E	Unaffected	NA	FALSE
FBgn0003116	pn	Unaffected	NA	FALSE
FBgn0003117	pnr	Unaffected	Unaffected	TRUE
FBgn0003118	pnt	Unaffected	Unaffected	TRUE
FBgn0003124	polo	Unaffected	NA	FALSE
FBgn0003129	Poxm	Unaffected	Unaffected	TRUE
FBgn0003130	Poxn	Irreversible	Irreversible	TRUE
FBgn0003134	Pp1alpha-96A	Unaffected	NA	FALSE
FBgn0003137	Ppn	Irreversible	NA	FALSE
FBgn0003139	PpV	Unaffected	NA	FALSE
FBgn0003141	pr	Unaffected	NA	FALSE
FBgn0003145	prd	Unaffected	Unaffected	TRUE
FBgn0003149	Prm	Down 3	NA	FALSE
FBgn0003159	CG2841	Down 3	NA	FALSE
FBgn0003162	Pu	Down 3	NA	FALSE
FBgn0003165	pum	Unaffected	NA	FALSE
FBgn0003169	put	Unaffected	NA	FALSE
FBgn0003174	pwn	Unaffected	NA	FALSE
FBgn0003175	px	Unaffected	NA	FALSE
FBgn0003187	qua	Down 1	NA	FALSE
FBgn0003189	r	Unaffected	NA	FALSE
FBgn0003204	ras	Unaffected	NA	FALSE
FBgn0003205	Ras85D	Unaffected	NA	FALSE
FBgn0003206	Ras64B	Unaffected	NA	FALSE
FBgn0003209	raw	Unaffected	NA	FALSE
FBgn0003210	rb	Unaffected	NA	FALSE
FBgn0003218	rdgB	Down 3	NA	FALSE
FBgn0003227	rec	Unaffected	NA	FALSE
FBgn0003231	ref(2)P	Unaffected	NA	FALSE
FBgn0003248	Rh2	NA	NA	FALSE
FBgn0003250	Rh4	Unaffected	NA	FALSE
FBgn0003254	rib	Unaffected	Unaffected	TRUE
FBgn0003255	rk	Down 3	NA	FALSE
FBgn0003256	rl	Unaffected	NA	FALSE
FBgn0003257	r-l	Unaffected	NA	FALSE
FBgn0003261	Rm62	Unaffected	NA	FALSE
FBgn0003267	ro	Down 1	NA	FALSE
FBgn0003268	rod	Unaffected	NA	FALSE
FBgn0003274	RpLP2	Unaffected	NA	FALSE
FBgn0003275	RpII18	Unaffected	NA	FALSE
FBgn0003277	RpII215	Unaffected	NA	FALSE
FBgn0003278	RpI135	Unaffected	NA	FALSE
FBgn0003279	RpL4	Unaffected	NA	FALSE
FBgn0003285	rst	Down 1	NA	FALSE
FBgn0003292	rt	Unaffected	NA	FALSE
FBgn0003295	ru	Down 1	NA	TRUE
FBgn0003300	run	Down 1	NA	FALSE
FBgn0003301	rut	Unaffected	NA	FALSE
FBgn0003302	rux	Unaffected	NA	FALSE
FBgn0003308	ry	Transient-specific	NA	FALSE
FBgn0003310	S	Unaffected	NA	FALSE
FBgn0003312	sad	Unaffected	NA	FALSE
FBgn0003317	sax	Unaffected	NA	FALSE
FBgn0003319	Sb	Down 1	NA	FALSE
FBgn0003321	sbr	Unaffected	NA	FALSE
FBgn0003326	sca	Down 2	NA	TRUE
FBgn0003330	Sce	Unaffected	NA	FALSE
FBgn0003334	Scm	Unaffected	NA	FALSE
FBgn0003339	Scr	Reversible	Reversible	TRUE
FBgn0003345	sd	Unaffected	NA	FALSE
FBgn0003346	RanGAP	Unaffected	NA	FALSE
FBgn0003353	sei	Unaffected	NA	FALSE
FBgn0003356	Jon99Cii	NA	NA	FALSE
FBgn0003357	Jon99Ciii	Unaffected	NA	FALSE
FBgn0003358	Jon99Ci	NA	NA	FALSE
FBgn0003360	sesB	Unaffected	NA	FALSE
FBgn0003366	sev	Down 1	NA	FALSE
FBgn0003371	sgg	Unaffected	NA	FALSE
FBgn0003372	Sgs1	Unaffected	NA	FALSE
FBgn0003373	Sgs3	Unaffected	NA	FALSE
FBgn0003374	Sgs4	Unaffected	NA	FALSE
FBgn0003375	Sgs5	Unaffected	NA	FALSE
FBgn0003377	Sgs7	Unaffected	NA	FALSE
FBgn0003378	Sgs8	Unaffected	NA	FALSE
FBgn0003380	Sh	Down 1	NA	FALSE
FBgn0003382	sha	Reversible	NA	FALSE
FBgn0003386	Shaw	Down 1	NA	FALSE
FBgn0003388	shd	Unaffected	NA	FALSE
FBgn0003390	shf	Down 2	NA	FALSE
FBgn0003391	shg	Unaffected	NA	FALSE
FBgn0003392	shi	Unaffected	NA	FALSE
FBgn0003396	shn	Unaffected	NA	FALSE
FBgn0003401	shu	Irreversible	NA	FALSE
FBgn0003410	sina	Unaffected	NA	FALSE
FBgn0003415	skd	Unaffected	NA	FALSE
FBgn0003416	sl	Unaffected	NA	FALSE
FBgn0003423	slgA	Unaffected	NA	FALSE
FBgn0003429	slo	Down 3	NA	FALSE
FBgn0003430	slp1	Down 2	NA	TRUE
FBgn0003435	sm	Down 2	NA	FALSE
FBgn0003444	smo	Unaffected	NA	FALSE
FBgn0003447	sn	Unaffected	NA	FALSE
FBgn0003448	sna	Unaffected	Unaffected	TRUE
FBgn0003449	snf	Unaffected	NA	FALSE
FBgn0003450	snk	NA	NA	FALSE
FBgn0003459	stwl	Unaffected	NA	FALSE
FBgn0003460	so	Down 2	NA	TRUE
FBgn0003462	Sod1	Unaffected	NA	FALSE
FBgn0003463	sog	Down 3	NA	TRUE
FBgn0003464	sol	Unaffected	NA	FALSE
FBgn0003475	spir	Unaffected	NA	FALSE
FBgn0003479	spn-A	Unaffected	NA	FALSE
FBgn0003480	spn-B	Unaffected	NA	FALSE
FBgn0003482	spn-D	Unaffected	Unaffected	TRUE
FBgn0003483	spn-E	Unaffected	NA	FALSE
FBgn0003486	spo	Unaffected	NA	FALSE
FBgn0003495	spz	Down 3	NA	FALSE
FBgn0003499	sr	Down 3	NA	TRUE
FBgn0003502	Btk29A	Unaffected	NA	FALSE
FBgn0003507	srp	Down 2	NA	TRUE
FBgn0003512	Sry-delta	Unaffected	NA	FALSE
FBgn0003513	ss	Down 3	NA	TRUE
FBgn0003514	sqh	Unaffected	NA	FALSE
FBgn0003515	st	Down 1	NA	FALSE
FBgn0003517	sta	Unaffected	NA	FALSE
FBgn0003520	stau	Unaffected	NA	FALSE
FBgn0003525	stg	Unaffected	NA	FALSE
FBgn0003527	stil	Unaffected	NA	FALSE
FBgn0003545	sub	Unaffected	NA	FALSE
FBgn0003557	Su(dx)	Unaffected	NA	FALSE
FBgn0003559	su(f)	Unaffected	NA	FALSE
FBgn0003567	su(Hw)	Unaffected	NA	FALSE
FBgn0003575	su(sable)	Unaffected	NA	FALSE
FBgn0003598	Su(var)3-7	Unaffected	NA	FALSE
FBgn0003607	Su(var)205	Unaffected	NA	FALSE
FBgn0003612	Su(var)2-10	Unaffected	NA	FALSE
FBgn0003638	su(w[a])	Unaffected	NA	FALSE
FBgn0003651	svp	Down 1	NA	TRUE
FBgn0003654	sw	Unaffected	NA	FALSE
FBgn0003655	swa	NA	NA	FALSE
FBgn0003656	sws	Unaffected	NA	FALSE
FBgn0003660	Syb	Unaffected	NA	FALSE
FBgn0003676	CCT1	Unaffected	NA	FALSE
FBgn0003687	Tbp	Unaffected	NA	FALSE
FBgn0003701	thr	Unaffected	NA	FALSE
FBgn0003710	tipE	Down 1	NA	FALSE
FBgn0003714	tko	Unaffected	NA	FALSE
FBgn0003716	tkv	Unaffected	NA	FALSE
FBgn0003719	tld	Unaffected	NA	FALSE
FBgn0003720	tll	Transient-specific	NA	FALSE
FBgn0003721	Tm1	Unaffected	NA	FALSE
FBgn0003731	Egfr	Down 3	NA	FALSE
FBgn0003733	tor	Unaffected	NA	FALSE
FBgn0003741	tra	Unaffected	NA	FALSE
FBgn0003742	tra2	Unaffected	NA	FALSE
FBgn0003744	trc	Unaffected	NA	FALSE
FBgn0003747	Gr5a	Unaffected	NA	FALSE
FBgn0003748	Treh	Unaffected	NA	FALSE
FBgn0003751	trk	Unaffected	NA	FALSE
FBgn0003861	trp	Unaffected	NA	FALSE
FBgn0003862	trx	Unaffected	NA	FALSE
FBgn0003863	alphaTry	Unaffected	NA	FALSE
FBgn0003866	tsh	Down 3	NA	TRUE
FBgn0003867	tsl	Unaffected	NA	FALSE
FBgn0003870	ttk	Unaffected	NA	FALSE
FBgn0003882	tub	Unaffected	NA	FALSE
FBgn0003884	alphaTub84B	Unaffected	NA	FALSE
FBgn0003885	alphaTub84D	Unaffected	NA	FALSE
FBgn0003886	alphaTub85E	Down 2	NA	FALSE
FBgn0003888	betaTub60D	Unaffected	NA	FALSE
FBgn0003889	betaTub85D	Unaffected	NA	FALSE
FBgn0003890	betaTub97EF	Down 2	NA	FALSE
FBgn0003891	tud	Unaffected	NA	FALSE
FBgn0003892	ptc	Unaffected	NA	FALSE
FBgn0003896	tup	NA	NA	TRUE
FBgn0003900	twi	Unaffected	Unaffected	TRUE
FBgn0003930	snRNA:U4:39B	Unaffected	NA	FALSE
FBgn0003931	snRNA:U4:38AB	NA	NA	FALSE
FBgn0003941	RpL40	Unaffected	NA	FALSE
FBgn0003942	RpS27A	Unaffected	NA	FALSE
FBgn0003943	Ubi-p63E	Unaffected	NA	FALSE
FBgn0003944	Ubx	Reversible	Reversible	TRUE
FBgn0003950	unc	Reversible	NA	FALSE
FBgn0003963	ush	Unaffected	Unaffected	TRUE
FBgn0003964	usp	Unaffected	NA	FALSE
FBgn0003965	v	NA	NA	FALSE
FBgn0003969	vap	Unaffected	NA	FALSE
FBgn0003975	vg	Irreversible	Irreversible	TRUE
FBgn0003977	vir	Unaffected	NA	FALSE
FBgn0003978	vls	Unaffected	NA	FALSE
FBgn0003979	Vm26Aa	NA	NA	FALSE
FBgn0003983	Vm34Ca	Unaffected	NA	FALSE
FBgn0003984	vn	Reversible	Reversible	TRUE
FBgn0003996	w	Unaffected	NA	FALSE
FBgn0003997	hid	Unaffected	NA	FALSE
FBgn0004003	wbl	Down 3	NA	FALSE
FBgn0004034	y	Down 2	NA	TRUE
FBgn0004045	Yp1	Unaffected	NA	FALSE
FBgn0004047	Yp3	Unaffected	NA	FALSE
FBgn0004049	yrt	Unaffected	NA	FALSE
FBgn0004050	z	Unaffected	NA	FALSE
FBgn0004052	Z600	Down 2	NA	FALSE
FBgn0004055	uzip	Unaffected	NA	FALSE
FBgn0004057	Zw	Unaffected	NA	FALSE
FBgn0004066	Prosalpha4	Unaffected	NA	FALSE
FBgn0004087	Dhfr	Unaffected	NA	FALSE
FBgn0004101	bs	Unaffected	Unaffected	TRUE
FBgn0004102	oc	Down 3	NA	TRUE
FBgn0004103	Pp1-87B	Unaffected	NA	FALSE
FBgn0004106	Cdk1	Unaffected	NA	FALSE
FBgn0004107	Cdk2	Unaffected	NA	FALSE
FBgn0004108	Nrt	Down 2	NA	FALSE
FBgn0004110	tin	Reversible	Reversible	TRUE
FBgn0004117	Tm2	Down 3	NA	FALSE
FBgn0004118	nAChRbeta2	Down 3	NA	FALSE
FBgn0004132	boca	Unaffected	NA	FALSE
FBgn0004133	blow	Irreversible	NA	FALSE
FBgn0004167	kst	Unaffected	NA	FALSE
FBgn0004168	5-HT1A	Unaffected	NA	FALSE
FBgn0004169	up	Down 3	NA	FALSE
FBgn0004170	sc	Down 1	NA	TRUE
FBgn0004171	Mst98Cb	NA	NA	FALSE
FBgn0004177	mts	Unaffected	NA	FALSE
FBgn0004179	Csp	Unaffected	NA	FALSE
FBgn0004183	snRNA:U1:82Eb	Unaffected	NA	FALSE
FBgn0004186	snRNA:U1:95Cb	Unaffected	NA	FALSE
FBgn0004188	snRNA:U6:96Aa	NA	NA	FALSE
FBgn0004192	snRNA:U2:34ABb	Unaffected	NA	FALSE
FBgn0004197	Ser	Unaffected	Unaffected	TRUE
FBgn0004198	ct	Unaffected	Unaffected	TRUE
FBgn0004227	nonA	Unaffected	NA	FALSE
FBgn0004228	mex1	Down 3	NA	FALSE
FBgn0004237	Hrb87F	Unaffected	NA	FALSE
FBgn0004240	DptA	Unaffected	NA	FALSE
FBgn0004242	Syt1	Down 1	NA	FALSE
FBgn0004244	Rdl	Down 1	NA	FALSE
FBgn0004359	T48	Down 3	NA	FALSE
FBgn0004360	Wnt2	Down 3	NA	TRUE
FBgn0004362	HmgD	Unaffected	NA	FALSE
FBgn0004363	porin	Unaffected	NA	FALSE
FBgn0004367	mei-41	Unaffected	NA	FALSE
FBgn0004368	Ptp4E	Unaffected	NA	FALSE
FBgn0004369	Ptp99A	Unaffected	NA	FALSE
FBgn0004370	Ptp10D	Unaffected	NA	FALSE
FBgn0004373	fwd	Unaffected	NA	FALSE
FBgn0004374	neb	Unaffected	NA	FALSE
FBgn0004378	Klp61F	Unaffected	NA	FALSE
FBgn0004379	Klp67A	Unaffected	NA	FALSE
FBgn0004380	Klp64D	Unaffected	NA	FALSE
FBgn0004381	Klp68D	Unaffected	NA	FALSE
FBgn0004387	Klp98A	Unaffected	NA	FALSE
FBgn0004390	RasGAP1	Unaffected	NA	FALSE
FBgn0004391	shtd	Unaffected	NA	FALSE
FBgn0004394	pdm2	Down 3	NA	TRUE
FBgn0004395	unk	Unaffected	Unaffected	TRUE
FBgn0004396	CrebA	Unaffected	NA	FALSE
FBgn0004397	Vinc	Unaffected	NA	FALSE
FBgn0004400	rhi	Unaffected	NA	FALSE
FBgn0004401	Pep	Unaffected	NA	FALSE
FBgn0004403	RpS14a	Unaffected	NA	FALSE
FBgn0004404	RpS14b	Unaffected	NA	FALSE
FBgn0004406	PolG1	Reversible	NA	FALSE
FBgn0004419	me31B	Unaffected	NA	FALSE
FBgn0004425	LysB	Down 1	NA	TRUE
FBgn0004426	LysC	Down 1	NA	TRUE
FBgn0004427	LysD	Down 3	NA	TRUE
FBgn0004428	LysE	Unaffected	Unaffected	TRUE
FBgn0004429	LysP	Unaffected	Unaffected	TRUE
FBgn0004430	LysS	Down 1	NA	FALSE
FBgn0004431	LysX	Unaffected	Unaffected	TRUE
FBgn0004432	Cyp1	Unaffected	NA	FALSE
FBgn0004435	Galphaq	Unaffected	NA	FALSE
FBgn0004436	Ubc6	Unaffected	NA	FALSE
FBgn0004449	Ten-m	Unaffected	NA	FALSE
FBgn0004456	mew	Unaffected	NA	FALSE
FBgn0004463	RpIII128	Unaffected	NA	FALSE
FBgn0004465	Su(P)	Unaffected	NA	FALSE
FBgn0004507	GlyP	Reversible	NA	FALSE
FBgn0004509	Fur1	Unaffected	NA	FALSE
FBgn0004510	Ets97D	Unaffected	NA	FALSE
FBgn0004511	dy	Down 1	NA	FALSE
FBgn0004512	Mdr49	Unaffected	Unaffected	TRUE
FBgn0004513	Mdr65	Down 3	NA	FALSE
FBgn0004514	Oct-TyrR	Unaffected	NA	FALSE
FBgn0004516	Gad1	Unaffected	NA	FALSE
FBgn0004552	Akh	Down 3	NA	FALSE
FBgn0004554	Edg91	Unaffected	NA	FALSE
FBgn0004556	Dbp73D	Unaffected	NA	FALSE
FBgn0004567	slp2	Down 2	NA	TRUE
FBgn0004569	aos	Down 2	NA	TRUE
FBgn0004573	5-HT7	Down 3	NA	FALSE
FBgn0004574	Rop	Unaffected	NA	FALSE
FBgn0004575	Syn	Down 1	NA	FALSE
FBgn0004577	Pxd	Unaffected	NA	FALSE
FBgn0004580	Cbp53E	Unaffected	NA	FALSE
FBgn0004581	bgcn	Unaffected	NA	FALSE
FBgn0004583	ex	Unaffected	NA	FALSE
FBgn0004584	Rrp1	Unaffected	NA	FALSE
FBgn0004587	B52	Unaffected	NA	FALSE
FBgn0004588	Eig71Ea	Unaffected	NA	FALSE
FBgn0004589	Eig71Eb	Unaffected	NA	FALSE
FBgn0004590	Eig71Ec	Unaffected	NA	FALSE
FBgn0004591	Eig71Ed	Unaffected	NA	FALSE
FBgn0004592	Eig71Ee	Unaffected	NA	FALSE
FBgn0004593	Eig71Ef	Unaffected	NA	FALSE
FBgn0004594	Eig71Eg	Unaffected	NA	FALSE
FBgn0004595	pros	Down 1	NA	TRUE
FBgn0004597	CycC	Unaffected	NA	FALSE
FBgn0004598	Fur2	Unaffected	NA	FALSE
FBgn0004606	zfh1	Irreversible	Irreversible	TRUE
FBgn0004607	zfh2	Unaffected	Unaffected	TRUE
FBgn0004611	Plc21C	Unaffected	NA	FALSE
FBgn0004618	gl	Down 1	NA	TRUE
FBgn0004619	GluRIA	Unaffected	NA	FALSE
FBgn0004620	GluRIIA	Down 2	NA	FALSE
FBgn0004622	TkR99D	Unaffected	NA	FALSE
FBgn0004623	Gbeta76C	Down 3	NA	FALSE
FBgn0004629	Cys	Unaffected	NA	FALSE
FBgn0004635	rho	Down 3	NA	TRUE
FBgn0004636	Rap1	Unaffected	NA	FALSE
FBgn0004638	drk	Unaffected	NA	FALSE
FBgn0004643	Zw10	Unaffected	NA	FALSE
FBgn0004644	hh	Unaffected	Unaffected	TRUE
FBgn0004646	ogre	Down 3	NA	FALSE
FBgn0004647	N	Unaffected	NA	FALSE
FBgn0004648	svr	Unaffected	NA	FALSE
FBgn0004649	yl	Unaffected	NA	FALSE
FBgn0004650	fs(1)N	Unaffected	NA	FALSE
FBgn0004652	fru	Reversible	NA	FALSE
FBgn0004654	Pgd	Unaffected	NA	FALSE
FBgn0004655	wapl	Unaffected	NA	FALSE
FBgn0004656	fs(1)h	Unaffected	NA	FALSE
FBgn0004657	mys	Unaffected	NA	FALSE
FBgn0004666	sim	Transient-specific	NA	TRUE
FBgn0004687	Mlc-c	Unaffected	NA	FALSE
FBgn0004698	Xpc	Unaffected	NA	FALSE
FBgn0004777	Ccp84Ag	Down 3	NA	TRUE
FBgn0004778	Ccp84Af	Down 3	NA	TRUE
FBgn0004780	Ccp84Ad	Down 2	NA	FALSE
FBgn0004781	Ccp84Ac	NA	NA	FALSE
FBgn0004782	Ccp84Ab	Down 2	NA	FALSE
FBgn0004783	Ccp84Aa	Down 2	NA	FALSE
FBgn0004784	inaC	Down 1	NA	FALSE
FBgn0004795	retn	Reversible	Reversible	TRUE
FBgn0004797	mdy	Unaffected	NA	FALSE
FBgn0004811	fs(2)ltoPP43	Unaffected	NA	FALSE
FBgn0004828	His3.3B	Unaffected	NA	FALSE
FBgn0004832	Xpac	Unaffected	NA	FALSE
FBgn0004837	Su(H)	Unaffected	NA	FALSE
FBgn0004838	Hrb27C	Unaffected	NA	FALSE
FBgn0004839	otk	Unaffected	NA	FALSE
FBgn0004841	TkR86C	Down 2	NA	FALSE
FBgn0004842	RYa-R	Unaffected	NA	FALSE
FBgn0004852	Ac76E	Unaffected	NA	FALSE
FBgn0004854	B-H2	Down 2	NA	TRUE
FBgn0004855	RpII15	Unaffected	NA	FALSE
FBgn0004856	Bx42	Unaffected	NA	FALSE
FBgn0004858	elB	Unaffected	NA	FALSE
FBgn0004859	ci	Unaffected	NA	FALSE
FBgn0004860	ph-d	Unaffected	NA	FALSE
FBgn0004861	ph-p	Unaffected	Unaffected	TRUE
FBgn0004862	bap	Down 3	NA	TRUE
FBgn0004863	C15	Down 3	NA	TRUE
FBgn0004864	hop	Unaffected	NA	FALSE
FBgn0004865	Eip78C	Down 3	NA	FALSE
FBgn0004867	RpS2	Unaffected	NA	FALSE
FBgn0004868	Gdi	Unaffected	NA	FALSE
FBgn0004870	bab1	Unaffected	NA	FALSE
FBgn0004872	piwi	Unaffected	NA	FALSE
FBgn0004875	enc	Unaffected	Unaffected	TRUE
FBgn0004876	cdi	Unaffected	NA	FALSE
FBgn0004878	cas	Down 1	NA	FALSE
FBgn0004880	scrt	Down 1	NA	FALSE
FBgn0004882	orb	Unaffected	NA	FALSE
FBgn0004885	tok	Down 3	NA	FALSE
FBgn0004888	Scsalpha1	Unaffected	NA	FALSE
FBgn0004889	tws	Unaffected	NA	FALSE
FBgn0004892	sob	Unaffected	Unaffected	TRUE
FBgn0004893	bowl	Unaffected	NA	FALSE
FBgn0004895	FoxL1	Down 2	NA	FALSE
FBgn0004896	fd59A	Unaffected	NA	FALSE
FBgn0004897	fd96Ca	Unaffected	Unaffected	TRUE
FBgn0004898	fd96Cb	Unaffected	Unaffected	TRUE
FBgn0004901	Prat	Unaffected	NA	FALSE
FBgn0004903	Rb97D	Unaffected	NA	FALSE
FBgn0004907	14-3-3zeta	Unaffected	NA	FALSE
FBgn0004908	Arl2	Unaffected	NA	FALSE
FBgn0004910	Eip63F-1	Down 3	NA	FALSE
FBgn0004913	Gnf1	Unaffected	NA	FALSE
FBgn0004914	Hnf4	Unaffected	NA	FALSE
FBgn0004915	TfIIB	Unaffected	NA	FALSE
FBgn0004919	gol	Down 1	NA	TRUE
FBgn0004921	Ggamma1	Unaffected	NA	FALSE
FBgn0004924	Top1	Unaffected	NA	FALSE
FBgn0004926	eIF2beta	Unaffected	NA	FALSE
FBgn0004956	upd1	Irreversible	Irreversible	TRUE
FBgn0004957	por	Unaffected	NA	FALSE
FBgn0004959	phm	Unaffected	NA	FALSE
FBgn0005198	gig	Unaffected	NA	FALSE
FBgn0005278	Sam-S	Reversible	NA	FALSE
FBgn0005322	nmd	Unaffected	NA	FALSE
FBgn0005355	Su(fu)	Unaffected	NA	FALSE
FBgn0005386	ash1	Unaffected	NA	FALSE
FBgn0005390	fs(1)M3	Down 3	NA	FALSE
FBgn0005391	Yp2	Down 3	NA	FALSE
FBgn0005411	U2af50	Unaffected	NA	FALSE
FBgn0005427	ewg	Unaffected	NA	FALSE
FBgn0005533	RpS17	Unaffected	NA	FALSE
FBgn0005536	Mbs	Unaffected	NA	FALSE
FBgn0005558	ey	Transient-specific	NA	TRUE
FBgn0005561	sv	Down 1	NA	TRUE
FBgn0005564	Shal	Down 3	NA	FALSE
FBgn0005585	Calr	Unaffected	NA	FALSE
FBgn0005586	Rab3	Down 3	NA	FALSE
FBgn0005590	scw	Unaffected	NA	FALSE
FBgn0005593	RpL7	Unaffected	NA	FALSE
FBgn0005596	yem	Unaffected	NA	FALSE
FBgn0005612	Sox14	Unaffected	NA	FALSE
FBgn0005613	Sox15	Irreversible	Irreversible	TRUE
FBgn0005614	trpl	Unaffected	NA	FALSE
FBgn0005616	msl-2	Unaffected	NA	FALSE
FBgn0005617	msl-1	Unaffected	NA	FALSE
FBgn0005619	Hdc	Down 2	NA	FALSE
FBgn0005624	Psc	Reversible	Reversible	TRUE
FBgn0005626	ple	NA	NA	FALSE
FBgn0005631	robo1	Unaffected	NA	FALSE
FBgn0005632	faf	Unaffected	NA	FALSE
FBgn0005636	nvy	Down 1	NA	FALSE
FBgn0005638	slbo	Unaffected	NA	FALSE
FBgn0005640	Eip63E	Unaffected	NA	FALSE
FBgn0005642	wdn	Unaffected	NA	FALSE
FBgn0005648	Pabp2	Unaffected	NA	FALSE
FBgn0005649	Rox8	Unaffected	NA	FALSE
FBgn0005655	PCNA	Unaffected	NA	FALSE
FBgn0005658	Ets65A	Unaffected	NA	FALSE
FBgn0005659	Ets98B	Unaffected	NA	FALSE
FBgn0005660	Ets21C	Irreversible	Irreversible	TRUE
FBgn0005666	bt	Down 3	NA	FALSE
FBgn0005670	Cyp4d1	Unaffected	NA	FALSE
FBgn0005671	Vha55	Unaffected	NA	FALSE
FBgn0005672	spi	Unaffected	NA	FALSE
FBgn0005674	GluProRS	Unaffected	NA	FALSE
FBgn0005677	dac	Unaffected	NA	FALSE
FBgn0005683	pie	Unaffected	NA	FALSE
FBgn0005694	Aef1	Unaffected	NA	FALSE
FBgn0005695	gcl	Unaffected	NA	FALSE
FBgn0005696	PolA2	Irreversible	NA	FALSE
FBgn0005771	noc	Down 3	NA	FALSE
FBgn0005775	Con	Unaffected	NA	FALSE
FBgn0005777	PpD3	Unaffected	NA	FALSE
FBgn0008635	betaCOP	Unaffected	NA	FALSE
FBgn0008636	hbn	Unaffected	Unaffected	TRUE
FBgn0008646	E5	Down 3	NA	TRUE
FBgn0008651	lbl	Reversible	Reversible	TRUE
FBgn0010014	CanB	Down 1	NA	FALSE
FBgn0010015	CanA1	Down 3	NA	FALSE
FBgn0010019	Cyp4g1	Unaffected	Unaffected	TRUE
FBgn0010038	GstD2	Unaffected	NA	FALSE
FBgn0010039	GstD3	Unaffected	NA	FALSE
FBgn0010040	GstD4	Transient-specific	NA	FALSE
FBgn0010041	GstD5	Unaffected	NA	FALSE
FBgn0010042	GstD6	NA	NA	FALSE
FBgn0010043	GstD7	NA	NA	FALSE
FBgn0010044	GstD8	Unaffected	NA	FALSE
FBgn0010051	Itpr	Unaffected	NA	FALSE
FBgn0010078	RpL23	Unaffected	NA	FALSE
FBgn0010097	gammaTub37C	Unaffected	NA	FALSE
FBgn0010100	mAcon1	Unaffected	NA	FALSE
FBgn0010105	comm	Down 2	NA	FALSE
FBgn0010109	dpn	Down 3	NA	FALSE
FBgn0010113	hdc	Unaffected	NA	FALSE
FBgn0010114	hig	Down 1	NA	FALSE
FBgn0010173	RpA-70	Unaffected	NA	FALSE
FBgn0010194	Wnt5	Unaffected	NA	FALSE
FBgn0010197	Gyc32E	Down 1	NA	FALSE
FBgn0010198	RpS15Aa	Unaffected	NA	FALSE
FBgn0010213	Sod2	Unaffected	NA	FALSE
FBgn0010215	alpha-Cat	Unaffected	NA	FALSE
FBgn0010217	ATPsynbeta	Unaffected	NA	FALSE
FBgn0010220	Dbp45A	Unaffected	NA	FALSE
FBgn0010222	Nmdmc	Unaffected	NA	FALSE
FBgn0010223	Galphaf	Down 3	NA	FALSE
FBgn0010225	Gel	Down 3	NA	FALSE
FBgn0010226	GstS1	Unaffected	NA	FALSE
FBgn0010228	HmgZ	Unaffected	NA	FALSE
FBgn0010235	Klc	Unaffected	NA	FALSE
FBgn0010238	Lac	Unaffected	NA	FALSE
FBgn0010240	Lcch3	Unaffected	NA	FALSE
FBgn0010241	Mdr50	Unaffected	NA	FALSE
FBgn0010246	Myo61F	Unaffected	NA	FALSE
FBgn0010247	Parp	Unaffected	NA	FALSE
FBgn0010258	Rbp4	Unaffected	NA	FALSE
FBgn0010263	Rbp9	Down 3	NA	FALSE
FBgn0010265	RpS13	Unaffected	NA	FALSE
FBgn0010269	Dsor1	Unaffected	NA	FALSE
FBgn0010278	Ssrp	Unaffected	NA	FALSE
FBgn0010280	Taf4	Unaffected	NA	FALSE
FBgn0010282	TfIIFalpha	Unaffected	NA	FALSE
FBgn0010287	Trf	Unaffected	NA	FALSE
FBgn0010288	Uch	Unaffected	NA	FALSE
FBgn0010292	bys	Unaffected	NA	FALSE
FBgn0010295	ng3	Unaffected	NA	FALSE
FBgn0010300	brat	Unaffected	NA	FALSE
FBgn0010303	hep	Unaffected	NA	FALSE
FBgn0010309	pigeon	Unaffected	NA	FALSE
FBgn0010313	corto	Unaffected	NA	FALSE
FBgn0010314	Cks30A	Unaffected	NA	FALSE
FBgn0010315	CycD	Unaffected	NA	FALSE
FBgn0010316	dap	Unaffected	NA	FALSE
FBgn0010317	CycJ	Unaffected	NA	FALSE
FBgn0010323	Gsc	Reversible	Reversible	TRUE
FBgn0010328	woc	Unaffected	NA	FALSE
FBgn0010329	Tbh	Down 3	NA	FALSE
FBgn0010333	Rac1	Unaffected	NA	FALSE
FBgn0010339	128up	Unaffected	NA	FALSE
FBgn0010340	140up	Unaffected	NA	FALSE
FBgn0010341	Cdc42	Unaffected	NA	FALSE
FBgn0010342	Map60	Unaffected	NA	FALSE
FBgn0010348	Arf79F	Unaffected	NA	FALSE
FBgn0010350	Cds	Unaffected	NA	FALSE
FBgn0010352	Nc73EF	Unaffected	NA	FALSE
FBgn0010355	Taf1	Unaffected	NA	FALSE
FBgn0010356	Taf5	Unaffected	NA	FALSE
FBgn0010357	betaTry	Down 1	NA	FALSE
FBgn0010358	deltaTry	Unaffected	NA	FALSE
FBgn0010359	gammaTry	Down 3	NA	FALSE
FBgn0010379	Akt1	Unaffected	NA	FALSE
FBgn0010380	AP-1-2beta	Unaffected	NA	FALSE
FBgn0010382	CycE	Unaffected	NA	FALSE
FBgn0010383	Cyp18a1	Irreversible	NA	FALSE
FBgn0010385	Def	Down 3	NA	FALSE
FBgn0010387	Acbp2	Unaffected	NA	FALSE
FBgn0010388	Dro	Unaffected	NA	FALSE
FBgn0010389	htl	Down 3	NA	TRUE
FBgn0010391	SrpRalpha	Unaffected	NA	FALSE
FBgn0010395	Itgbn	Transient-specific	NA	FALSE
FBgn0010397	LamC	Reversible	NA	FALSE
FBgn0010398	Lrr47	Unaffected	NA	FALSE
FBgn0010399	Nmdar1	Unaffected	NA	FALSE
FBgn0010401	Os-C	Down 2	NA	FALSE
FBgn0010406	RNaseX25	Unaffected	NA	FALSE
FBgn0010407	Ror	Down 3	NA	FALSE
FBgn0010408	RpS9	Unaffected	NA	FALSE
FBgn0010409	RpL18A	Unaffected	NA	FALSE
FBgn0010411	RpS18	Unaffected	NA	FALSE
FBgn0010412	RpS19a	Unaffected	NA	FALSE
FBgn0010414	SerT	Irreversible	NA	FALSE
FBgn0010415	Sdc	Unaffected	NA	FALSE
FBgn0010416	TH1	Unaffected	NA	FALSE
FBgn0010417	Taf6	Unaffected	NA	FALSE
FBgn0010421	TfIIFbeta	Unaffected	NA	FALSE
FBgn0010422	TfIIS	Unaffected	NA	FALSE
FBgn0010423	TpnC47D	Down 3	NA	FALSE
FBgn0010424	TpnC73F	Down 3	NA	FALSE
FBgn0010425	epsilonTry	Unaffected	NA	FALSE
FBgn0010431	mtrm	Unaffected	NA	FALSE
FBgn0010433	ato	Down 2	NA	TRUE
FBgn0010434	cora	Unaffected	NA	FALSE
FBgn0010435	emp	Down 3	NA	FALSE
FBgn0010438	mtSSB	Unaffected	NA	FALSE
FBgn0010441	pll	Unaffected	NA	FALSE
FBgn0010452	trn	Down 2	NA	FALSE
FBgn0010453	Wnt4	Irreversible	Irreversible	TRUE
FBgn0010470	Fkbp14	Unaffected	NA	FALSE
FBgn0010473	tutl	Down 3	NA	FALSE
FBgn0010482	l(2)01289	Unaffected	NA	FALSE
FBgn0010488	NAT1	Unaffected	NA	FALSE
FBgn0010497	dmGlut	Down 2	NA	FALSE
FBgn0010501	Dcp-1	Unaffected	NA	FALSE
FBgn0010504	kermit	Unaffected	NA	FALSE
FBgn0010516	wal	Unaffected	NA	FALSE
FBgn0010520	Bka	Unaffected	NA	FALSE
FBgn0010531	Ccs	Unaffected	NA	FALSE
FBgn0010548	Aldh-III	Unaffected	NA	FALSE
FBgn0010549	l(2)03659	Reversible	NA	FALSE
FBgn0010551	Phb2	Unaffected	NA	FALSE
FBgn0010583	dock	Unaffected	NA	FALSE
FBgn0010590	Prosbeta1	Unaffected	NA	FALSE
FBgn0010591	Sply	Unaffected	NA	FALSE
FBgn0010602	lwr	Unaffected	NA	FALSE
FBgn0010607	l(2)05714	Unaffected	NA	FALSE
FBgn0010611	Hmgs	Unaffected	NA	FALSE
FBgn0010612	ATPsynG	Unaffected	NA	FALSE
FBgn0010620	CG10939	Unaffected	NA	FALSE
FBgn0010621	CCT5	Unaffected	NA	FALSE
FBgn0010622	DCTN3-p24	Unaffected	NA	FALSE
FBgn0010638	Sec61beta	Unaffected	NA	FALSE
FBgn0010651	MFS14	Reversible	NA	FALSE
FBgn0010660	Nup214	Unaffected	NA	FALSE
FBgn0010741	Pfdn2	Unaffected	NA	FALSE
FBgn0010747	Srp54k	Unaffected	NA	FALSE
FBgn0010750	atms	Unaffected	NA	FALSE
FBgn0010762	simj	Unaffected	NA	FALSE
FBgn0010768	sqz	Unaffected	NA	FALSE
FBgn0010770	ppan	Unaffected	NA	FALSE
FBgn0010772	Xe7	Unaffected	NA	FALSE
FBgn0010774	Ref1	Unaffected	NA	FALSE
FBgn0010786	l(3)02640	Unaffected	NA	FALSE
FBgn0010803	TrpRS	Unaffected	NA	FALSE
FBgn0010808	Chchd3	Unaffected	NA	FALSE
FBgn0010812	unc-45	Unaffected	NA	FALSE
FBgn0010825	Gug	Unaffected	NA	FALSE
FBgn0010830	l(3)04053	Unaffected	NA	FALSE
FBgn0010877	l(3)05822	Unaffected	NA	FALSE
FBgn0010894	sinu	Unaffected	NA	FALSE
FBgn0010905	Spn	Down 2	NA	FALSE
FBgn0010909	msn	Unaffected	NA	FALSE
FBgn0010926	l(3)07882	Unaffected	NA	FALSE
FBgn0011016	SsRbeta	Unaffected	NA	FALSE
FBgn0011020	Sas-4	Unaffected	NA	FALSE
FBgn0011202	dia	Unaffected	Unaffected	TRUE
FBgn0011204	cue	Unaffected	NA	FALSE
FBgn0011205	fbl	Unaffected	NA	FALSE
FBgn0011206	bol	Unaffected	NA	FALSE
FBgn0011207	pelo	Unaffected	NA	FALSE
FBgn0011211	blw	Unaffected	NA	FALSE
FBgn0011217	eff	Unaffected	NA	FALSE
FBgn0011224	heph	Unaffected	NA	FALSE
FBgn0011225	jar	Unaffected	NA	FALSE
FBgn0011227	ox	Unaffected	NA	FALSE
FBgn0011230	poe	Unaffected	NA	FALSE
FBgn0011232	scat	Unaffected	NA	FALSE
FBgn0011236	ken	Unaffected	NA	FALSE
FBgn0011259	Sema1a	Down 3	NA	FALSE
FBgn0011260	Sema2a	Unaffected	NA	FALSE
FBgn0011272	RpL13	Unaffected	NA	FALSE
FBgn0011274	Dif	Unaffected	NA	FALSE
FBgn0011276	HLH3B	NA	NA	FALSE
FBgn0011278	lbe	Unaffected	Unaffected	TRUE
FBgn0011279	Obp69a	Down 2	NA	FALSE
FBgn0011280	Obp19d	Unaffected	NA	FALSE
FBgn0011282	Obp84a	Unaffected	NA	FALSE
FBgn0011283	Obp28a	Unaffected	NA	FALSE
FBgn0011284	RpS4	Unaffected	NA	FALSE
FBgn0011286	RyR	Down 3	NA	FALSE
FBgn0011288	Snap25	Unaffected	NA	FALSE
FBgn0011289	TfIIA-L	Unaffected	NA	FALSE
FBgn0011290	Taf12	Unaffected	NA	FALSE
FBgn0011291	Taf11	Unaffected	NA	FALSE
FBgn0011293	a10	Transient-specific	NA	FALSE
FBgn0011296	l(2)efl	Down 3	NA	FALSE
FBgn0011297	Alg3	Unaffected	NA	FALSE
FBgn0011300	babo	Unaffected	NA	FALSE
FBgn0011305	Rsf1	Unaffected	NA	FALSE
FBgn0011327	Uch-L5	Unaffected	NA	FALSE
FBgn0011335	vers	Unaffected	NA	FALSE
FBgn0011336	Stt3B	Unaffected	NA	FALSE
FBgn0011361	ND-ACP	Unaffected	NA	FALSE
FBgn0011455	ND-SGDH	Unaffected	NA	FALSE
FBgn0011474	PR-Set7	Unaffected	NA	FALSE
FBgn0011476	l(3)neo43	Unaffected	NA	FALSE
FBgn0011481	Ssdp	Unaffected	NA	FALSE
FBgn0011509	SrpRbeta	Unaffected	NA	FALSE
FBgn0011559	Acp36DE	Unaffected	NA	FALSE
FBgn0011566	Smyd3	Unaffected	NA	FALSE
FBgn0011569	can	Unaffected	NA	FALSE
FBgn0011570	cpb	Unaffected	NA	FALSE
FBgn0011573	Cdc37	Unaffected	NA	FALSE
FBgn0011581	Ms	Unaffected	NA	FALSE
FBgn0011582	Dop1R1	Unaffected	NA	FALSE
FBgn0011584	Trp1	Unaffected	NA	FALSE
FBgn0011586	e(r)	Unaffected	NA	FALSE
FBgn0011589	Elk	Down 2	NA	FALSE
FBgn0011591	fng	Unaffected	NA	FALSE
FBgn0011592	fra	Unaffected	NA	FALSE
FBgn0011596	fzo	Unaffected	Unaffected	TRUE
FBgn0011603	ine	Down 3	NA	FALSE
FBgn0011604	Iswi	Unaffected	NA	FALSE
FBgn0011606	Klp3A	Unaffected	NA	FALSE
FBgn0011638	La	Unaffected	NA	FALSE
FBgn0011640	lark	Unaffected	NA	FALSE
FBgn0011642	Zyx	Unaffected	NA	FALSE
FBgn0011648	Mad	Unaffected	NA	FALSE
FBgn0011653	mas	Down 2	NA	FALSE
FBgn0011655	Med	Unaffected	NA	FALSE
FBgn0011656	Mef2	Unaffected	NA	FALSE
FBgn0011659	Mlh1	Irreversible	NA	FALSE
FBgn0011660	Pms2	Unaffected	NA	FALSE
FBgn0011661	Moe	Unaffected	NA	FALSE
FBgn0011666	msi	Down 3	NA	FALSE
FBgn0011672	Mvl	Unaffected	NA	FALSE
FBgn0011674	insc	Irreversible	NA	FALSE
FBgn0011676	Nos	Reversible	NA	FALSE
FBgn0011692	pav	Unaffected	NA	FALSE
FBgn0011693	Pdh	Unaffected	NA	FALSE
FBgn0011695	EbpIII	Down 3	NA	FALSE
FBgn0011701	repo	Down 3	NA	TRUE
FBgn0011703	RnrL	Irreversible	NA	FALSE
FBgn0011704	RnrS	Unaffected	NA	FALSE
FBgn0011705	rost	Unaffected	NA	FALSE
FBgn0011706	rpr	Irreversible	Irreversible	TRUE
FBgn0011708	Syx5	Unaffected	NA	FALSE
FBgn0011710	2001-09-01	Unaffected	NA	FALSE
FBgn0011715	Snr1	Unaffected	NA	FALSE
FBgn0011722	Tig	Transient-specific	NA	FALSE
FBgn0011723	byn	Unaffected	Unaffected	TRUE
FBgn0011725	twin	Unaffected	NA	FALSE
FBgn0011726	tsr	Unaffected	NA	FALSE
FBgn0011737	Wee1	Unaffected	NA	FALSE
FBgn0011739	wts	Unaffected	NA	FALSE
FBgn0011740	alpha-Man-IIa	Unaffected	NA	FALSE
FBgn0011741	Arp6	Unaffected	NA	FALSE
FBgn0011742	Arp2	Unaffected	NA	FALSE
FBgn0011745	Arp1	Unaffected	NA	FALSE
FBgn0011746	ana	Down 1	NA	TRUE
FBgn0011747	Ank	Unaffected	NA	FALSE
FBgn0011754	PhKgamma	Unaffected	NA	FALSE
FBgn0011758	B-H1	Down 1	NA	TRUE
FBgn0011760	ctp	Unaffected	NA	FALSE
FBgn0011762	Prim1	Irreversible	NA	FALSE
FBgn0011763	Dp	Unaffected	NA	FALSE
FBgn0011766	E2f1	Unaffected	NA	FALSE
FBgn0011768	Fdh	Unaffected	NA	FALSE
FBgn0011769	Fdx1	Unaffected	NA	FALSE
FBgn0011770	Gip	Unaffected	NA	FALSE
FBgn0011771	Hem	Unaffected	NA	FALSE
FBgn0011774	Irbp	Unaffected	NA	FALSE
FBgn0011785	BRWD3	Unaffected	NA	FALSE
FBgn0011787	mRpL12	Unaffected	NA	FALSE
FBgn0011802	Gem3	Unaffected	NA	FALSE
FBgn0011817	nmo	Unaffected	NA	FALSE
FBgn0011818	oaf	Unaffected	NA	FALSE
FBgn0011824	CG4038	Unaffected	NA	FALSE
FBgn0011826	Pp2B-14D	Unaffected	NA	FALSE
FBgn0011828	Pxn	Down 2	NA	FALSE
FBgn0011829	Ret	Down 2	NA	FALSE
FBgn0011836	Taf2	Unaffected	NA	FALSE
FBgn0011837	Tis11	Unaffected	NA	FALSE
FBgn0011855	tRNA:Glu-CTC-3-9	Unaffected	Unaffected	TRUE
FBgn0011859	tRNA:Gly-GCC-1-1	Unaffected	NA	FALSE
FBgn0011877	tRNA:His-GTG-2-1Psi	Unaffected	NA	FALSE
FBgn0011878	tRNA:His-GTG-1-4	Unaffected	NA	FALSE
FBgn0011880	tRNA:Ile-AAT-1-1	NA	NA	FALSE
FBgn0011902	tRNA:Lys-TTT-1-1	Unaffected	NA	FALSE
FBgn0011916	tRNA:Met-CAT-1-2	Unaffected	NA	FALSE
FBgn0011921	tRNA:iMet-CAT-2-1	NA	NA	FALSE
FBgn0011965	tRNA:Arg-TCG-4-1	Unaffected	NA	FALSE
FBgn0011985	tRNA:Ser-AGA-2-3	Unaffected	NA	FALSE
FBgn0012003	tRNA:Val-CAC-2-5	NA	NA	FALSE
FBgn0012017	tRNA:Tyr-GTA-1-2	Unaffected	Unaffected	TRUE
FBgn0012034	AcCoAS	Reversible	NA	FALSE
FBgn0012036	Aldh	Reversible	NA	FALSE
FBgn0012037	Ance	Down 3	NA	FALSE
FBgn0012042	AttA	Down 3	NA	FALSE
FBgn0012051	CalpA	Unaffected	NA	FALSE
FBgn0012058	Cdc27	Unaffected	NA	FALSE
FBgn0012344	Dh44	Unaffected	NA	FALSE
FBgn0013263	Trl	Unaffected	NA	FALSE
FBgn0013269	Fkbp39	Unaffected	NA	FALSE
FBgn0013272	Gp150	Unaffected	NA	FALSE
FBgn0013275	Hsp70Aa	Unaffected	NA	FALSE
FBgn0013276	Hsp70Ab	Unaffected	NA	FALSE
FBgn0013277	Hsp70Ba	Unaffected	NA	FALSE
FBgn0013278	Hsp70Bb	Reversible	NA	FALSE
FBgn0013279	Hsp70Bc	Unaffected	NA	FALSE
FBgn0013303	Nca	Unaffected	NA	FALSE
FBgn0013305	Nmda1	Unaffected	NA	FALSE
FBgn0013307	Odc1	Unaffected	NA	FALSE
FBgn0013308	Odc2	NA	NA	FALSE
FBgn0013323	Ptth	Unaffected	NA	FALSE
FBgn0013325	RpL11	Unaffected	NA	FALSE
FBgn0013334	Sap47	Unaffected	NA	FALSE
FBgn0013342	nSyb	Down 1	NA	FALSE
FBgn0013343	Syx1A	Unaffected	NA	FALSE
FBgn0013347	TfIIA-S	Unaffected	NA	FALSE
FBgn0013348	TpnC41C	Unaffected	NA	FALSE
FBgn0013432	bcn92	Unaffected	NA	FALSE
FBgn0013433	beat-Ia	Down 3	NA	FALSE
FBgn0013435	Cdc2rk	Unaffected	NA	FALSE
FBgn0013467	igl	Down 3	NA	FALSE
FBgn0013469	klu	Down 3	NA	TRUE
FBgn0013531	MED20	Unaffected	NA	FALSE
FBgn0013548	l(2)dtl	Unaffected	NA	FALSE
FBgn0013563	Pex1	Unaffected	NA	FALSE
FBgn0013576	mtd	Unaffected	NA	FALSE
FBgn0013717	not	Unaffected	NA	FALSE
FBgn0013718	nuf	Unaffected	NA	FALSE
FBgn0013720	pck	Unaffected	NA	FALSE
FBgn0013725	phyl	Down 1	NA	FALSE
FBgn0013726	pnut	Unaffected	NA	FALSE
FBgn0013732	sced	Unaffected	NA	FALSE
FBgn0013733	shot	Unaffected	NA	FALSE
FBgn0013746	alien	Unaffected	NA	FALSE
FBgn0013749	Arf102F	Unaffected	NA	FALSE
FBgn0013750	Arf51F	Unaffected	NA	FALSE
FBgn0013751	Awh	Down 3	NA	TRUE
FBgn0013753	Bgb	Unaffected	NA	FALSE
FBgn0013755	Bro	Unaffected	NA	FALSE
FBgn0013756	Mtor	Unaffected	NA	FALSE
FBgn0013759	CASK	Unaffected	NA	FALSE
FBgn0013762	Cdk5	Unaffected	NA	FALSE
FBgn0013763	Idgf6	Reversible	NA	FALSE
FBgn0013764	Chi	Unaffected	NA	FALSE
FBgn0013765	cnn	Unaffected	NA	FALSE
FBgn0013767	Crz	Unaffected	NA	FALSE
FBgn0013770	Cp1	Unaffected	NA	FALSE
FBgn0013771	Cyp6a9	Unaffected	NA	FALSE
FBgn0013773	Cyp6a22	Unaffected	NA	FALSE
FBgn0013799	Deaf1	Unaffected	NA	FALSE
FBgn0013810	Dhc36C	Down 2	NA	FALSE
FBgn0013811	Dhc62B	Unaffected	NA	FALSE
FBgn0013812	Dhc93AB	Down 1	NA	FALSE
FBgn0013813	Dhc98D	Down 1	NA	FALSE
FBgn0013949	Elal	Down 3	NA	FALSE
FBgn0013953	Esp	Down 2	NA	FALSE
FBgn0013954	Fkbp12	Unaffected	NA	FALSE
FBgn0013972	Gycalpha99B	Down 1	NA	TRUE
FBgn0013973	Gycbeta100B	Down 2	NA	FALSE
FBgn0013981	His4r	Unaffected	NA	FALSE
FBgn0013983	imd	Unaffected	NA	FALSE
FBgn0013987	MAPk-Ak2	Unaffected	NA	FALSE
FBgn0013995	Calx	Down 3	NA	FALSE
FBgn0013997	Nrx-IV	Unaffected	NA	FALSE
FBgn0014000	Hf	Down 3	NA	FALSE
FBgn0014006	Ask1	Unaffected	NA	FALSE
FBgn0014007	Ptp69D	Unaffected	NA	FALSE
FBgn0014009	Rab2	Unaffected	NA	FALSE
FBgn0014010	Rab5	Unaffected	NA	FALSE
FBgn0014011	Rac2	Unaffected	NA	FALSE
FBgn0014018	Rel	Unaffected	NA	FALSE
FBgn0014019	Rh5	Down 3	NA	TRUE
FBgn0014020	Rho1	Unaffected	NA	FALSE
FBgn0014022	Rlb1	Unaffected	NA	FALSE
FBgn0014023	mRpL47	Unaffected	NA	FALSE
FBgn0014024	Rnp4F	Unaffected	NA	FALSE
FBgn0014026	RpL7A	Unaffected	NA	FALSE
FBgn0014028	SdhB	Unaffected	NA	FALSE
FBgn0014029	2002-09-01	Unaffected	NA	FALSE
FBgn0014031	Spat	Unaffected	NA	FALSE
FBgn0014032	Sptr	Unaffected	NA	FALSE
FBgn0014033	Sr-CI	Transient-specific	NA	FALSE
FBgn0014037	Su(Tpl)	Unaffected	NA	FALSE
FBgn0014073	Tie	NA	NA	FALSE
FBgn0014075	Uggt	Unaffected	NA	FALSE
FBgn0014076	Vm32E	Unaffected	NA	FALSE
FBgn0014092	CG4278	Unaffected	NA	FALSE
FBgn0014127	barr	Unaffected	NA	FALSE
FBgn0014133	bif	Unaffected	NA	FALSE
FBgn0014135	bnl	Reversible	NA	FALSE
FBgn0014141	cher	Unaffected	NA	FALSE
FBgn0014143	croc	Reversible	Reversible	TRUE
FBgn0014163	fax	Unaffected	NA	FALSE
FBgn0014179	gcm	NA	NA	TRUE
FBgn0014184	Oda	Unaffected	NA	FALSE
FBgn0014189	Hel25E	Unaffected	NA	FALSE
FBgn0014269	prod	Unaffected	NA	FALSE
FBgn0014340	mof	Unaffected	NA	FALSE
FBgn0014342	mia	Unaffected	NA	FALSE
FBgn0014343	mirr	Unaffected	Unaffected	TRUE
FBgn0014366	noi	Unaffected	NA	FALSE
FBgn0014368	nol	Down 3	NA	FALSE
FBgn0014380	RhoL	Transient-specific	NA	FALSE
FBgn0014388	sty	Down 3	NA	TRUE
FBgn0014391	sun	Unaffected	NA	FALSE
FBgn0014395	tilB	Unaffected	NA	FALSE
FBgn0014396	tim	Down 3	NA	FALSE
FBgn0014411	Vps26	Unaffected	NA	FALSE
FBgn0014417	CG13397	Unaffected	NA	FALSE
FBgn0014427	CG11899	Unaffected	NA	FALSE
FBgn0014455	Ahcy	Unaffected	NA	FALSE
FBgn0014464	Cp7Fa	Unaffected	NA	FALSE
FBgn0014469	Cyp4e2	Down 3	NA	FALSE
FBgn0014857	His3.3A	Unaffected	NA	FALSE
FBgn0014859	Hr38	Transient-specific	NA	FALSE
FBgn0014861	Mcm2	Unaffected	NA	FALSE
FBgn0014863	Mlp84B	Down 3	NA	FALSE
FBgn0014868	Ost48	Unaffected	NA	FALSE
FBgn0014869	Pglym78	Unaffected	NA	FALSE
FBgn0014870	Psi	Unaffected	NA	FALSE
FBgn0014877	Roe1	Unaffected	NA	FALSE
FBgn0014879	Set	Unaffected	NA	FALSE
FBgn0014903	CG14630	NA	NA	FALSE
FBgn0014906	Hydr2	Unaffected	NA	FALSE
FBgn0014930	CG2846	Unaffected	NA	FALSE
FBgn0014931	CG2678	Down 3	NA	FALSE
FBgn0014949	btn	Unaffected	NA	FALSE
FBgn0015000	betaggt-I	Unaffected	NA	FALSE
FBgn0015001	iotaTry	Unaffected	NA	FALSE
FBgn0015010	Ag5r	Unaffected	NA	FALSE
FBgn0015011	AhcyL2	Down 2	NA	TRUE
FBgn0015019	CCT3	Unaffected	NA	FALSE
FBgn0015024	CkIalpha	Unaffected	NA	FALSE
FBgn0015025	CkIIalpha-i1	Unaffected	NA	FALSE
FBgn0015031	cype	Unaffected	NA	FALSE
FBgn0015032	Cyp4c3	Unaffected	Unaffected	TRUE
FBgn0015033	Cyp4d8	Down 3	NA	FALSE
FBgn0015034	Cyp4e1	Down 3	NA	FALSE
FBgn0015036	Cyp4ae1	Unaffected	NA	FALSE
FBgn0015037	Cyp4p1	Unaffected	NA	FALSE
FBgn0015038	Cyp9b1	Unaffected	NA	FALSE
FBgn0015039	Cyp9b2	Unaffected	NA	FALSE
FBgn0015075	Ddx1	Unaffected	NA	FALSE
FBgn0015218	eIF4E1	Unaffected	NA	FALSE
FBgn0015221	Fer2LCH	Unaffected	NA	FALSE
FBgn0015222	Fer1HCH	Unaffected	NA	FALSE
FBgn0015229	glec	Down 3	NA	FALSE
FBgn0015239	Hr78	Unaffected	NA	FALSE
FBgn0015240	Hr96	Unaffected	NA	FALSE
FBgn0015245	Hsp60A	Unaffected	NA	FALSE
FBgn0015247	Diap2	Unaffected	NA	FALSE
FBgn0015268	Nap1	Unaffected	NA	FALSE
FBgn0015269	Nf1	Unaffected	NA	FALSE
FBgn0015270	Orc2	Irreversible	NA	FALSE
FBgn0015271	Orc5	Unaffected	NA	FALSE
FBgn0015277	Pi3K59F	Unaffected	NA	FALSE
FBgn0015278	Pi3K68D	Unaffected	NA	FALSE
FBgn0015279	Pi3K92E	Unaffected	NA	FALSE
FBgn0015282	Rpt2	Unaffected	NA	FALSE
FBgn0015283	Rpn10	Unaffected	NA	FALSE
FBgn0015286	Rala	Unaffected	NA	FALSE
FBgn0015288	RpL22	Unaffected	NA	FALSE
FBgn0015295	Shark	Unaffected	NA	FALSE
FBgn0015296	Shc	Unaffected	NA	FALSE
FBgn0015298	Srp19	Unaffected	NA	FALSE
FBgn0015299	Ssb-c31a	Unaffected	NA	FALSE
FBgn0015316	Try29F	Unaffected	NA	FALSE
FBgn0015320	Ubc2	Unaffected	NA	FALSE
FBgn0015321	Ubc4	Unaffected	NA	FALSE
FBgn0015331	abs	Unaffected	NA	FALSE
FBgn0015336	CG15865	Unaffected	NA	FALSE
FBgn0015338	CG5861	Unaffected	NA	FALSE
FBgn0015351	Mettl4	Unaffected	NA	FALSE
FBgn0015359	CG2034	Unaffected	NA	FALSE
FBgn0015360	oxt	Unaffected	NA	FALSE
FBgn0015371	chn	Unaffected	NA	FALSE
FBgn0015372	RabX1	Unaffected	NA	FALSE
FBgn0015376	cutlet	Irreversible	NA	FALSE
FBgn0015379	dod	Unaffected	NA	FALSE
FBgn0015380	drl	Down 2	NA	FALSE
FBgn0015381	dsf	NA	NA	FALSE
FBgn0015391	glu	Unaffected	NA	FALSE
FBgn0015396	jumu	Unaffected	NA	FALSE
FBgn0015399	kek1	Unaffected	NA	FALSE
FBgn0015400	kek2	Down 1	NA	FALSE
FBgn0015402	ksr	Unaffected	NA	FALSE
FBgn0015477	Rme-8	Unaffected	NA	FALSE
FBgn0015509	Cul1	Unaffected	NA	FALSE
FBgn0015513	mbc	Unaffected	NA	FALSE
FBgn0015519	nAChRalpha3	Transient-specific	NA	FALSE
FBgn0015520	nonA-l	Unaffected	NA	FALSE
FBgn0015521	RpS21	Unaffected	NA	FALSE
FBgn0015522	olf186-M	Down 2	NA	FALSE
FBgn0015524	otp	Unaffected	Unaffected	TRUE
FBgn0015527	peng	Unaffected	NA	FALSE
FBgn0015543	snoRNA:Me28S-A1322	Unaffected	NA	FALSE
FBgn0015544	spag	Unaffected	NA	FALSE
FBgn0015546	spel1	Reversible	NA	FALSE
FBgn0015550	tap	Down 3	NA	FALSE
FBgn0015553	tos	Unaffected	NA	FALSE
FBgn0015558	tty	Down 2	NA	FALSE
FBgn0015561	unpg	Reversible	Reversible	TRUE
FBgn0015568	alpha-Est1	Down 3	NA	FALSE
FBgn0015569	alpha-Est10	Unaffected	NA	FALSE
FBgn0015570	alpha-Est2	Unaffected	NA	FALSE
FBgn0015572	alpha-Est4	Unaffected	NA	FALSE
FBgn0015574	alpha-Est6	Unaffected	NA	FALSE
FBgn0015575	alpha-Est7	Unaffected	NA	FALSE
FBgn0015576	alpha-Est8	Down 2	NA	FALSE
FBgn0015577	alpha-Est9	Down 3	NA	FALSE
FBgn0015582	dare	Unaffected	NA	FALSE
FBgn0015584	Acp53Ea	NA	NA	FALSE
FBgn0015585	Acp63F	Unaffected	NA	FALSE
FBgn0015586	Acp76A	Unaffected	Unaffected	TRUE
FBgn0015589	Apc	Unaffected	NA	FALSE
FBgn0015591	AstA	Unaffected	NA	FALSE
FBgn0015600	toc	Unaffected	NA	FALSE
FBgn0015602	BEAF-32	Unaffected	NA	FALSE
FBgn0015609	CadN	Down 3	NA	FALSE
FBgn0015614	CanB2	Unaffected	NA	FALSE
FBgn0015615	SMC3	Unaffected	NA	FALSE
FBgn0015618	Cdk8	Unaffected	NA	FALSE
FBgn0015621	Clp	Unaffected	NA	FALSE
FBgn0015622	Cnx99A	Unaffected	NA	FALSE
FBgn0015623	Cpr	Unaffected	NA	FALSE
FBgn0015625	CycB3	Unaffected	NA	FALSE
FBgn0015663	Ugt36A1	Down 3	NA	TRUE
FBgn0015664	Dref	Unaffected	NA	FALSE
FBgn0015714	Cyp6a17	Unaffected	NA	FALSE
FBgn0015721	ktub	Down 1	NA	FALSE
FBgn0015737	Hmu	Unaffected	NA	FALSE
FBgn0015754	Lis-1	Unaffected	NA	FALSE
FBgn0015756	RpL9	Unaffected	NA	FALSE
FBgn0015765	p38a	Unaffected	NA	FALSE
FBgn0015766	Msr-110	Down 3	NA	FALSE
FBgn0015772	Nak	Unaffected	NA	FALSE
FBgn0015773	NetA	Down 2	NA	FALSE
FBgn0015774	NetB	Down 3	NA	FALSE
FBgn0015776	nrv1	Unaffected	NA	FALSE
FBgn0015777	nrv2	Unaffected	NA	FALSE
FBgn0015778	rin	Unaffected	NA	FALSE
FBgn0015781	P5cr	Unaffected	NA	FALSE
FBgn0015789	Rab10	Unaffected	NA	FALSE
FBgn0015790	Rab11	Unaffected	NA	FALSE
FBgn0015791	Rab14	Unaffected	NA	FALSE
FBgn0015793	Rab19	Unaffected	NA	FALSE
FBgn0015794	Rab18	Unaffected	NA	FALSE
FBgn0015795	Rab7	Unaffected	NA	FALSE
FBgn0015797	Rab6	Unaffected	NA	FALSE
FBgn0015799	Rbf	Unaffected	NA	FALSE
FBgn0015801	Reg-5	Down 3	NA	FALSE
FBgn0015803	RtGEF	Unaffected	NA	FALSE
FBgn0015805	HDAC1	Unaffected	NA	FALSE
FBgn0015808	ScpX	Unaffected	NA	FALSE
FBgn0015818	Spx	Unaffected	NA	FALSE
FBgn0015828	TfIIEalpha	Unaffected	NA	FALSE
FBgn0015829	TfIIEbeta	Unaffected	NA	FALSE
FBgn0015831	Rtnl2	Reversible	NA	FALSE
FBgn0015834	eIF3i	Unaffected	NA	FALSE
FBgn0015838	Vang	Unaffected	NA	FALSE
FBgn0015872	Drip	Down 3	NA	FALSE
FBgn0015903	apt	Unaffected	Unaffected	TRUE
FBgn0015904	ara	Unaffected	Unaffected	TRUE
FBgn0015905	ast	Unaffected	NA	FALSE
FBgn0015919	caup	Unaffected	Unaffected	TRUE
FBgn0015924	crq	Unaffected	NA	FALSE
FBgn0015925	csul	Unaffected	NA	FALSE
FBgn0015926	dah	Unaffected	NA	FALSE
FBgn0015929	dpa	Irreversible	NA	FALSE
FBgn0015946	grim	Down 3	NA	FALSE
FBgn0015949	hrg	Unaffected	NA	FALSE
FBgn0016013	Faa	Unaffected	NA	FALSE
FBgn0016031	lama	Irreversible	NA	FALSE
FBgn0016032	lbm	Down 2	NA	FALSE
FBgn0016034	mael	Irreversible	Irreversible	TRUE
FBgn0016036	mei-P22	Unaffected	NA	FALSE
FBgn0016038	Vsp37A	Unaffected	NA	FALSE
FBgn0016041	Tom40	Unaffected	NA	FALSE
FBgn0016047	nompA	Reversible	NA	FALSE
FBgn0016053	pgc	Unaffected	NA	FALSE
FBgn0016054	phr6-4	Unaffected	NA	FALSE
FBgn0016059	Sema1b	Unaffected	NA	FALSE
FBgn0016061	side	Down 3	NA	FALSE
FBgn0016070	smg	Unaffected	NA	FALSE
FBgn0016075	vkg	Down 2	NA	FALSE
FBgn0016076	vri	Irreversible	NA	FALSE
FBgn0016078	wun	Unaffected	NA	FALSE
FBgn0016081	fry	Unaffected	NA	FALSE
FBgn0016119	ATPsynCF6	Unaffected	NA	FALSE
FBgn0016120	ATPsynD	Unaffected	NA	FALSE
FBgn0016122	Acer	Down 2	NA	FALSE
FBgn0016123	Alp4	Unaffected	NA	FALSE
FBgn0016126	CaMKI	Unaffected	NA	FALSE
FBgn0016131	Cdk4	Unaffected	NA	FALSE
FBgn0016641	PTP-ER	Unaffected	NA	FALSE
FBgn0016650	Lgr1	Unaffected	NA	FALSE
FBgn0016660	H15	Down 3	NA	TRUE
FBgn0016672	Ipp	Down 3	NA	FALSE
FBgn0016675	Lectin-galC1	Down 3	NA	FALSE
FBgn0016684	NaPi-T	Unaffected	Unaffected	TRUE
FBgn0016685	Nlp	Unaffected	NA	FALSE
FBgn0016687	Nurf-38	Unaffected	NA	FALSE
FBgn0016691	ATPsynO	Unaffected	NA	FALSE
FBgn0016693	Past1	Unaffected	NA	FALSE
FBgn0016694	Pdp1	Reversible	NA	FALSE
FBgn0016696	Pitslre	Unaffected	NA	FALSE
FBgn0016697	Prosalpha5	Unaffected	NA	FALSE
FBgn0016698	Ptpa	Unaffected	NA	FALSE
FBgn0016701	Rab4	Unaffected	NA	FALSE
FBgn0016715	Reg-2	Down 3	NA	FALSE
FBgn0016726	RpL29	Unaffected	NA	FALSE
FBgn0016754	sba	Down 3	NA	FALSE
FBgn0016756	Usp47	Unaffected	NA	FALSE
FBgn0016762	angel	Unaffected	NA	FALSE
FBgn0016794	dos	Unaffected	NA	FALSE
FBgn0016797	fz2	Down 3	NA	FALSE
FBgn0016917	Stat92E	Unaffected	NA	FALSE
FBgn0016919	nompB	Unaffected	NA	FALSE
FBgn0016920	nompC	Unaffected	Unaffected	TRUE
FBgn0016926	Pino	Unaffected	NA	FALSE
FBgn0016930	Dyrk2	Down 3	NA	FALSE
FBgn0016970	l(2)k10201	Unaffected	NA	FALSE
FBgn0016974	swaPsi	Unaffected	NA	FALSE
FBgn0016977	spen	Unaffected	NA	FALSE
FBgn0016978	snRNP-U1-70K	Unaffected	NA	FALSE
FBgn0016983	smid	Unaffected	NA	FALSE
FBgn0016984	sktl	Unaffected	NA	FALSE
FBgn0017414	cag	Unaffected	NA	FALSE
FBgn0017418	ari-1	Unaffected	NA	FALSE
FBgn0017429	CG5989	Unaffected	NA	FALSE
FBgn0017430	Nelf-E	Unaffected	NA	FALSE
FBgn0017448	CG2187	NA	NA	FALSE
FBgn0017457	U2af38	Unaffected	NA	FALSE
FBgn0017482	T3dh	Unaffected	NA	FALSE
FBgn0017545	RpS3A	Unaffected	NA	FALSE
FBgn0017550	Rga	Unaffected	NA	FALSE
FBgn0017551	Rca1	Unaffected	NA	FALSE
FBgn0017558	Pdk	Unaffected	NA	FALSE
FBgn0017561	Ork1	Unaffected	NA	FALSE
FBgn0017566	ND-75	Unaffected	NA	FALSE
FBgn0017567	ND-23	Unaffected	NA	FALSE
FBgn0017572	Mo25	Unaffected	NA	FALSE
FBgn0017577	Mcm5	Irreversible	NA	FALSE
FBgn0017578	Max	Unaffected	NA	FALSE
FBgn0017579	RpL14	Unaffected	NA	FALSE
FBgn0017581	Lk6	Unaffected	NA	FALSE
FBgn0017590	klg	Down 1	NA	FALSE
FBgn0019624	COX5A	Unaffected	NA	FALSE
FBgn0019643	AANAT1	Down 3	NA	FALSE
FBgn0019644	ATPsynB	Unaffected	NA	FALSE
FBgn0019650	toy	Down 3	NA	TRUE
FBgn0019660	lncRNA:roX2	Unaffected	NA	FALSE
FBgn0019661	lncRNA:roX1	NA	NA	FALSE
FBgn0019662	qm	Unaffected	NA	FALSE
FBgn0019686	lok	Unaffected	NA	FALSE
FBgn0019809	gcm2	Transient-specific	NA	TRUE
FBgn0019828	dj	Unaffected	Unaffected	TRUE
FBgn0019830	colt	Unaffected	NA	FALSE
FBgn0019890	Smg5	Unaffected	NA	FALSE
FBgn0019925	Surf4	Unaffected	NA	FALSE
FBgn0019928	Ser8	NA	NA	FALSE
FBgn0019932	SamDC	Unaffected	NA	FALSE
FBgn0019936	RpS20	Unaffected	NA	FALSE
FBgn0019938	RpI1	Unaffected	NA	FALSE
FBgn0019940	Rh6	Unaffected	NA	FALSE
FBgn0019949	Cdk9	Unaffected	NA	FALSE
FBgn0019952	Orct	Unaffected	NA	FALSE
FBgn0019957	ND-42	Unaffected	NA	FALSE
FBgn0019960	Mitofilin	Unaffected	NA	FALSE
FBgn0019968	Khc-73	Unaffected	NA	FALSE
FBgn0019972	Drice	Unaffected	NA	FALSE
FBgn0019982	Gs1l	Unaffected	NA	FALSE
FBgn0019985	mGluR	Unaffected	NA	FALSE
FBgn0019990	Gcn2	Unaffected	NA	FALSE
FBgn0020018	Ppox	Unaffected	NA	FALSE
FBgn0020224	Cbl	Unaffected	NA	FALSE
FBgn0020235	ATPsyngamma	Unaffected	NA	FALSE
FBgn0020236	ATPCL	Unaffected	NA	FALSE
FBgn0020238	14-3-3epsilon	Unaffected	NA	FALSE
FBgn0020248	stet	Down 1	NA	TRUE
FBgn0020249	stck	Unaffected	NA	FALSE
FBgn0020251	sfl	Unaffected	NA	FALSE
FBgn0020255	Ran	Unaffected	NA	FALSE
FBgn0020257	Ppa	Unaffected	NA	FALSE
FBgn0020258	ppk	Transient-specific	NA	FALSE
FBgn0020261	pcm	Unaffected	NA	FALSE
FBgn0020269	mspo	Down 1	NA	FALSE
FBgn0020270	mre11	Unaffected	NA	FALSE
FBgn0020272	mst	Unaffected	NA	FALSE
FBgn0020277	lush	Unaffected	NA	FALSE
FBgn0020278	loco	Unaffected	NA	FALSE
FBgn0020279	lig	Unaffected	NA	FALSE
FBgn0020294	ko	Reversible	NA	FALSE
FBgn0020299	stumps	NA	NA	FALSE
FBgn0020300	geko	Down 3	NA	FALSE
FBgn0020304	drongo	Unaffected	NA	FALSE
FBgn0020305	dbe	Unaffected	NA	FALSE
FBgn0020306	dom	Unaffected	NA	FALSE
FBgn0020307	dve	Unaffected	Unaffected	TRUE
FBgn0020309	crol	Unaffected	NA	FALSE
FBgn0020312	Tmtc3	Unaffected	NA	FALSE
FBgn0020369	Rpt6	Unaffected	NA	FALSE
FBgn0020370	TppII	Unaffected	NA	FALSE
FBgn0020372	TM4SF	Unaffected	NA	FALSE
FBgn0020376	Sr-CIII	Down 2	NA	FALSE
FBgn0020378	Sp1	Reversible	Reversible	TRUE
FBgn0020379	Rfx	Unaffected	NA	FALSE
FBgn0020381	Dredd	Unaffected	NA	FALSE
FBgn0020385	pug	Unaffected	NA	FALSE
FBgn0020386	Pdk1	Reversible	NA	FALSE
FBgn0020388	Gcn5	Unaffected	NA	FALSE
FBgn0020389	Papss	Unaffected	NA	FALSE
FBgn0020391	Nrk	Down 3	NA	FALSE
FBgn0020392	Nmt	Unaffected	NA	FALSE
FBgn0020399	Mst89B	Unaffected	NA	FALSE
FBgn0020407	asun	Unaffected	NA	FALSE
FBgn0020412	JIL-1	Unaffected	NA	FALSE
FBgn0020414	Idgf3	Down 2	NA	TRUE
FBgn0020415	Idgf2	Down 3	NA	TRUE
FBgn0020416	Idgf1	Down 2	NA	TRUE
FBgn0020429	GluRIIB	Unaffected	NA	FALSE
FBgn0020440	Fak	Unaffected	NA	FALSE
FBgn0020443	eRF3	Unaffected	NA	FALSE
FBgn0020445	E23	Unaffected	NA	FALSE
FBgn0020493	Dad	Unaffected	NA	FALSE
FBgn0020496	CtBP	Unaffected	NA	FALSE
FBgn0020497	emb	Unaffected	NA	FALSE
FBgn0020503	CLIP-190	Unaffected	Unaffected	TRUE
FBgn0020508	Ag5r2	Unaffected	NA	FALSE
FBgn0020510	Abi	Unaffected	NA	FALSE
FBgn0020513	Paics	Unaffected	NA	FALSE
FBgn0020518	snoRNA:Me28S-G764	Unaffected	NA	FALSE
FBgn0020521	pio	Down 3	NA	FALSE
FBgn0020545	kraken	Unaffected	NA	FALSE
FBgn0020546	lncRNA:iab4	Unaffected	Unaffected	TRUE
FBgn0020556	lncRNA:bxd	Reversible	Reversible	TRUE
FBgn0020616	SA	Unaffected	NA	FALSE
FBgn0020617	Rx	Reversible	Reversible	TRUE
FBgn0020618	Rack1	Unaffected	NA	FALSE
FBgn0020620	RN-tre	Unaffected	NA	FALSE
FBgn0020621	Pkn	Unaffected	NA	FALSE
FBgn0020622	Pi3K21B	Unaffected	NA	FALSE
FBgn0020626	Osbp	Unaffected	NA	FALSE
FBgn0020633	Mcm7	Irreversible	NA	FALSE
FBgn0020637	Lcp65Ag2	Down 2	NA	FALSE
FBgn0020638	Lcp65Ag1	Down 2	NA	FALSE
FBgn0020639	Lcp65Af	Down 2	NA	FALSE
FBgn0020640	Lcp65Ae	Unaffected	NA	FALSE
FBgn0020641	Lcp65Ad	Down 2	NA	FALSE
FBgn0020642	Lcp65Ac	Down 3	NA	FALSE
FBgn0020645	Lcp65Aa	Unaffected	NA	FALSE
FBgn0020647	KrT95D	Unaffected	NA	FALSE
FBgn0020653	Trxr-1	Unaffected	NA	FALSE
FBgn0020655	ArfGAP1	Unaffected	NA	FALSE
FBgn0020660	eIF4B	Unaffected	NA	FALSE
FBgn0020762	Atet	NA	NA	FALSE
FBgn0020764	Alas	Unaffected	NA	FALSE
FBgn0020765	Acp65Aa	Unaffected	NA	FALSE
FBgn0020767	Spred	Unaffected	NA	FALSE
FBgn0020887	Su(z)12	Unaffected	NA	FALSE
FBgn0020906	Jon25Bi	NA	NA	FALSE
FBgn0020907	Scp2	Transient-specific	NA	FALSE
FBgn0020908	Scp1	Unaffected	NA	FALSE
FBgn0020909	Rtc1	Unaffected	NA	FALSE
FBgn0020910	RpL3	Unaffected	NA	FALSE
FBgn0020912	Ptx1	Unaffected	Unaffected	TRUE
FBgn0020930	Dgkepsilon	Unaffected	NA	FALSE
FBgn0021738	Crg-1	Unaffected	NA	FALSE
FBgn0021742	C901	Unaffected	NA	FALSE
FBgn0021750	SerRS-m	Unaffected	NA	FALSE
FBgn0021760	chb	Unaffected	NA	FALSE
FBgn0021761	Nup154	Unaffected	NA	FALSE
FBgn0021764	sdk	Unaffected	NA	FALSE
FBgn0021765	scu	Unaffected	NA	FALSE
FBgn0021767	org-1	Unaffected	Unaffected	TRUE
FBgn0021768	nudC	Unaffected	NA	FALSE
FBgn0021776	mira	Down 2	NA	FALSE
FBgn0021795	Tapdelta	Unaffected	NA	FALSE
FBgn0021796	Tor	Unaffected	NA	FALSE
FBgn0021800	Reph	Unaffected	NA	FALSE
FBgn0021814	Vps28	Unaffected	NA	FALSE
FBgn0021825	DCTN2-p50	Unaffected	NA	FALSE
FBgn0021847	Ttc7	Unaffected	NA	FALSE
FBgn0021856	l(2)k14505	Unaffected	NA	FALSE
FBgn0021872	Xbp1	Unaffected	NA	FALSE
FBgn0021874	Nle	Irreversible	NA	FALSE
FBgn0021875	Zfrp8	Unaffected	NA	FALSE
FBgn0021895	ytr	Unaffected	NA	FALSE
FBgn0021906	RFeSP	Unaffected	NA	FALSE
FBgn0021944	Coprox	Unaffected	NA	FALSE
FBgn0021967	ND-PDSW	Unaffected	NA	FALSE
FBgn0021979	l(2)k09913	Unaffected	NA	FALSE
FBgn0021995	Rs1	Unaffected	NA	FALSE
FBgn0022023	eIF3h	Unaffected	NA	FALSE
FBgn0022027	Vps25	Unaffected	NA	FALSE
FBgn0022029	l(2)k01209	Unaffected	NA	FALSE
FBgn0022069	Nnp-1	Unaffected	NA	FALSE
FBgn0022097	Vha36-1	Unaffected	NA	FALSE
FBgn0022153	l(2)k05819	Unaffected	NA	FALSE
FBgn0022160	Gpo1	Unaffected	NA	FALSE
FBgn0022213	Cse1	Unaffected	NA	FALSE
FBgn0022224	ubl	Unaffected	NA	FALSE
FBgn0022238	lolal	Unaffected	NA	FALSE
FBgn0022288	l(2)09851	Unaffected	NA	FALSE
FBgn0022338	dnk	Irreversible	NA	FALSE
FBgn0022343	CG3760	Unaffected	NA	FALSE
FBgn0022344	CG10340	Unaffected	NA	FALSE
FBgn0022349	CG1910	Unaffected	NA	FALSE
FBgn0022355	Tsf1	Transient-specific	NA	FALSE
FBgn0022359	Sodh-2	Unaffected	NA	FALSE
FBgn0022361	Pur-alpha	Unaffected	NA	FALSE
FBgn0022382	Pka-R2	Down 3	NA	FALSE
FBgn0022699	D19B	Unaffected	NA	FALSE
FBgn0022700	Cht4	Unaffected	NA	FALSE
FBgn0022702	Cht2	Unaffected	NA	FALSE
FBgn0022709	Ak1	Unaffected	NA	FALSE
FBgn0022710	Ac13E	Down 3	NA	FALSE
FBgn0022724	Taf8	Unaffected	NA	FALSE
FBgn0022740	HLH54F	Unaffected	NA	FALSE
FBgn0022764	Sin3A	Unaffected	NA	FALSE
FBgn0022768	Pp2C1	Unaffected	NA	FALSE
FBgn0022770	Peritrophin-A	Down 2	NA	FALSE
FBgn0022774	Oat	Down 2	NA	TRUE
FBgn0022786	Hira	Unaffected	NA	FALSE
FBgn0022787	Hel89B	Unaffected	NA	FALSE
FBgn0022800	Cad96Ca	Unaffected	NA	FALSE
FBgn0022893	Df31	Unaffected	NA	FALSE
FBgn0022935	D19A	Unaffected	NA	FALSE
FBgn0022936	CycH	Unaffected	NA	FALSE
FBgn0022942	Cbp80	Unaffected	NA	FALSE
FBgn0022943	Cbp20	Unaffected	NA	FALSE
FBgn0022959	yps	Unaffected	NA	FALSE
FBgn0022960	vimar	Unaffected	NA	FALSE
FBgn0022981	rpk	Down 3	NA	FALSE
FBgn0022984	qkr58E-3	Unaffected	NA	FALSE
FBgn0022985	qkr58E-2	Unaffected	NA	FALSE
FBgn0022986	qkr58E-1	Unaffected	NA	FALSE
FBgn0022987	qkr54B	Unaffected	NA	FALSE
FBgn0023000	mth	Unaffected	NA	FALSE
FBgn0023001	melt	Unaffected	NA	FALSE
FBgn0023023	CRMP	Down 3	NA	FALSE
FBgn0023076	Clk	Unaffected	NA	FALSE
FBgn0023081	gek	Unaffected	NA	FALSE
FBgn0023083	fray	Unaffected	NA	FALSE
FBgn0023090	dtr	Unaffected	NA	FALSE
FBgn0023094	cyc	Unaffected	NA	FALSE
FBgn0023095	caps	Down 3	NA	FALSE
FBgn0023096	btv	Unaffected	NA	FALSE
FBgn0023097	bon	Unaffected	NA	FALSE
FBgn0023129	aay	Down 3	NA	FALSE
FBgn0023130	a6	Unaffected	NA	FALSE
FBgn0023143	Uba1	Unaffected	NA	FALSE
FBgn0023167	SmD3	Unaffected	NA	FALSE
FBgn0023169	AMPKalpha	Unaffected	NA	FALSE
FBgn0023170	RpL39	Unaffected	NA	FALSE
FBgn0023171	rnh1	Unaffected	NA	FALSE
FBgn0023172	RhoGEF2	Unaffected	NA	FALSE
FBgn0023174	Prosbeta2	Unaffected	NA	FALSE
FBgn0023175	Prosalpha7	Unaffected	NA	FALSE
FBgn0023177	Pp4-19C	Unaffected	NA	FALSE
FBgn0023178	Pdf	Unaffected	NA	FALSE
FBgn0023179	amon	Down 1	NA	FALSE
FBgn0023180	Orc6	Unaffected	NA	FALSE
FBgn0023181	Orc4	Unaffected	NA	FALSE
FBgn0023197	Jon74E	Unaffected	NA	FALSE
FBgn0023212	EloB	Unaffected	NA	FALSE
FBgn0023213	eIF4G1	Unaffected	NA	FALSE
FBgn0023214	edl	Down 3	NA	FALSE
FBgn0023215	Mnt	Down 3	NA	FALSE
FBgn0023216	Parg	Unaffected	NA	FALSE
FBgn0023388	Dap160	Unaffected	NA	FALSE
FBgn0023395	Chd3	Irreversible	NA	FALSE
FBgn0023407	B4	Unaffected	NA	FALSE
FBgn0023415	Acp32CD	Down 3	NA	FALSE
FBgn0023416	Ac3	Down 3	NA	FALSE
FBgn0023441	fus	Unaffected	NA	FALSE
FBgn0023458	Rbcn-3A	Unaffected	NA	FALSE
FBgn0023477	Taldo	Unaffected	NA	FALSE
FBgn0023479	teq	Unaffected	NA	FALSE
FBgn0023489	Pph13	Down 1	NA	TRUE
FBgn0023495	Lip3	Unaffected	NA	FALSE
FBgn0023496	Lip1	Unaffected	NA	FALSE
FBgn0023506	Es2	Unaffected	NA	FALSE
FBgn0023507	D2hgdh	Irreversible	Irreversible	TRUE
FBgn0023508	Ocrl	Unaffected	NA	FALSE
FBgn0023509	mip130	Unaffected	NA	FALSE
FBgn0023510	Rbcn-3B	Unaffected	NA	FALSE
FBgn0023511	Edem1	Unaffected	NA	FALSE
FBgn0023512	eIF2Bepsilon	Unaffected	NA	FALSE
FBgn0023513	CG14803	Unaffected	NA	FALSE
FBgn0023514	CG14805	Unaffected	NA	FALSE
FBgn0023515	CG14814	Unaffected	NA	FALSE
FBgn0023516	Pex5	Unaffected	NA	FALSE
FBgn0023517	Pgam5	Unaffected	NA	FALSE
FBgn0023518	trr	Unaffected	NA	FALSE
FBgn0023519	mRpL16	Unaffected	NA	FALSE
FBgn0023520	CG3857	Unaffected	NA	FALSE
FBgn0023521	CG3587	Unaffected	NA	FALSE
FBgn0023522	CG11596	Unaffected	NA	FALSE
FBgn0023523	Or2a	Unaffected	NA	FALSE
FBgn0023524	CG3078	Unaffected	NA	FALSE
FBgn0023525	CG3191	Unaffected	NA	FALSE
FBgn0023526	CG2865	Unaffected	NA	FALSE
FBgn0023527	CG3071	Unaffected	NA	FALSE
FBgn0023528	CG2924	Unaffected	NA	FALSE
FBgn0023529	CG2918	Unaffected	NA	FALSE
FBgn0023530	CG3740	Unaffected	NA	FALSE
FBgn0023531	CG32809	Unaffected	NA	FALSE
FBgn0023534	CG17778	Down 3	NA	FALSE
FBgn0023535	arg	Down 3	NA	FALSE
FBgn0023536	CG3156	Unaffected	NA	FALSE
FBgn0023537	CG17896	Unaffected	NA	FALSE
FBgn0023540	CG3630	Unaffected	NA	FALSE
FBgn0023541	Cyp4d14	Unaffected	NA	FALSE
FBgn0023542	Nmd3	Unaffected	NA	FALSE
FBgn0023545	PIG-K	Unaffected	NA	FALSE
FBgn0023549	Mct1	Down 2	NA	FALSE
FBgn0023550	FarO	Down 3	NA	FALSE
FBgn0024150	Ac78C	Transient-specific	NA	FALSE
FBgn0024177	zpg	NA	NA	FALSE
FBgn0024179	wit	Unaffected	NA	FALSE
FBgn0024183	vig	Unaffected	NA	FALSE
FBgn0024184	unc-4	Down 3	NA	TRUE
FBgn0024187	syd	Unaffected	NA	FALSE
FBgn0024188	san	Unaffected	NA	FALSE
FBgn0024189	sns	Transient-specific	NA	FALSE
FBgn0024191	sip1	Unaffected	NA	FALSE
FBgn0024194	rasp	Unaffected	NA	FALSE
FBgn0024196	robl	Unaffected	NA	FALSE
FBgn0024222	IKKbeta	Unaffected	NA	FALSE
FBgn0024227	aurB	Unaffected	NA	FALSE
FBgn0024230	Hs2st	Unaffected	NA	FALSE
FBgn0024232	gprs	Down 1	NA	FALSE
FBgn0024234	gbb	Unaffected	NA	FALSE
FBgn0024236	foi	Reversible	NA	FALSE
FBgn0024238	Fim	Unaffected	NA	FALSE
FBgn0024244	drm	Unaffected	Unaffected	TRUE
FBgn0024245	dnt	Unaffected	Unaffected	TRUE
FBgn0024248	chico	Unaffected	NA	FALSE
FBgn0024249	cato	Down 1	NA	FALSE
FBgn0024250	brk	Unaffected	NA	FALSE
FBgn0024251	bbx	Unaffected	NA	FALSE
FBgn0024273	WASp	Unaffected	NA	FALSE
FBgn0024277	trio	Unaffected	NA	FALSE
FBgn0024285	Srp54	Unaffected	NA	FALSE
FBgn0024288	Sox100B	Irreversible	Irreversible	TRUE
FBgn0024289	Sodh-1	Unaffected	Unaffected	TRUE
FBgn0024291	Sirt1	Unaffected	NA	FALSE
FBgn0024293	Spn43Ab	Down 3	NA	FALSE
FBgn0024294	Spn43Aa	Down 1	NA	FALSE
FBgn0024314	Plap	Unaffected	NA	FALSE
FBgn0024315	Picot	Down 1	NA	FALSE
FBgn0024320	Npc1a	Unaffected	NA	FALSE
FBgn0024321	NK7.1	Unaffected	NA	FALSE
FBgn0024326	Mkk4	Unaffected	NA	FALSE
FBgn0024329	Mekk1	Unaffected	NA	FALSE
FBgn0024330	MED6	Unaffected	NA	FALSE
FBgn0024352	Stip1	Unaffected	NA	FALSE
FBgn0024360	MTPAP	Unaffected	NA	FALSE
FBgn0024361	Tsp2A	Unaffected	NA	FALSE
FBgn0024362	Naa30A	Unaffected	NA	FALSE
FBgn0024364	CG11417	Unaffected	NA	FALSE
FBgn0024365	CG12773	Unaffected	NA	FALSE
FBgn0024366	CG11409	Down 3	NA	FALSE
FBgn0024371	E2f2	Unaffected	NA	FALSE
FBgn0024432	Dlc90F	Unaffected	NA	FALSE
FBgn0024491	Bin1	Unaffected	NA	FALSE
FBgn0024509	Sec13	Unaffected	NA	FALSE
FBgn0024510	dlt	Unaffected	NA	FALSE
FBgn0024542	Neos	Unaffected	NA	FALSE
FBgn0024555	flfl	Unaffected	NA	FALSE
FBgn0024556	mEFTu1	Unaffected	NA	FALSE
FBgn0024558	Dph5	Unaffected	NA	FALSE
FBgn0024689	fws	Unaffected	NA	FALSE
FBgn0024698	Cpsf160	Unaffected	NA	FALSE
FBgn0024728	Slip1	Unaffected	NA	FALSE
FBgn0024732	Drep1	Unaffected	NA	FALSE
FBgn0024733	RpL10	Unaffected	NA	FALSE
FBgn0024734	PRL-1	Unaffected	NA	FALSE
FBgn0024754	Flo1	Unaffected	NA	FALSE
FBgn0024804	Dbp80	Unaffected	NA	FALSE
FBgn0024806	DIP2	Unaffected	NA	FALSE
FBgn0024807	DIP1	Unaffected	NA	FALSE
FBgn0024811	Crk	Unaffected	NA	FALSE
FBgn0024814	Clc	Unaffected	NA	FALSE
FBgn0024833	AP-1mu	Unaffected	NA	FALSE
FBgn0024836	stan	Down 3	NA	FALSE
FBgn0024841	Pcd	Unaffected	NA	FALSE
FBgn0024846	p38b	Unaffected	NA	FALSE
FBgn0024887	kin17	Unaffected	NA	FALSE
FBgn0024889	Kap-alpha1	Unaffected	NA	FALSE
FBgn0024897	b6	Unaffected	NA	FALSE
FBgn0024909	Taf7	Unaffected	NA	FALSE
FBgn0024912	agt	Unaffected	NA	FALSE
FBgn0024913	Actbeta	Down 1	NA	TRUE
FBgn0024920	Ts	Irreversible	NA	FALSE
FBgn0024921	Tnpo	Unaffected	NA	FALSE
FBgn0024941	RSG7	Down 1	NA	FALSE
FBgn0024943	PIP82	Unaffected	NA	FALSE
FBgn0024944	Oamb	Unaffected	NA	FALSE
FBgn0024945	NitFhit	Unaffected	NA	FALSE
FBgn0024947	NTPase	Unaffected	NA	FALSE
FBgn0024956	Mat1	Unaffected	NA	FALSE
FBgn0024957	Irp-1B	Unaffected	NA	FALSE
FBgn0024958	Irp-1A	Unaffected	NA	FALSE
FBgn0024963	GluClalpha	Unaffected	NA	FALSE
FBgn0024973	CG2701	Unaffected	NA	FALSE
FBgn0024975	CG2712	Unaffected	NA	FALSE
FBgn0024980	Syx4	Unaffected	NA	FALSE
FBgn0024983	CG4293	Unaffected	NA	FALSE
FBgn0024984	CG3457	Transient-specific	NA	FALSE
FBgn0024985	Rilpl	Unaffected	NA	FALSE
FBgn0024986	CG3719	Unaffected	NA	FALSE
FBgn0024987	ssx	Unaffected	NA	FALSE
FBgn0024989	CG3777	Down 3	NA	FALSE
FBgn0024991	CG2694	Reversible	NA	FALSE
FBgn0024992	Spg7	Unaffected	NA	FALSE
FBgn0024993	CG2662	Unaffected	NA	FALSE
FBgn0024994	Ugalt	Unaffected	NA	FALSE
FBgn0024995	CG2680	Unaffected	NA	FALSE
FBgn0024996	eIF2Bbeta	Unaffected	NA	FALSE
FBgn0024997	CG2681	Reversible	NA	FALSE
FBgn0024998	CG2685	Unaffected	NA	FALSE
FBgn0025109	Bem46	Unaffected	NA	FALSE
FBgn0025111	Ant2	Unaffected	NA	FALSE
FBgn0025118	tRNA:Pro-CGG-3-1	NA	NA	TRUE
FBgn0025185	az2	Unaffected	NA	FALSE
FBgn0025186	ari-2	Down 3	NA	FALSE
FBgn0025335	Cpes	Unaffected	NA	FALSE
FBgn0025336	CG4882	Unaffected	NA	FALSE
FBgn0025352	Mtpbeta	Unaffected	NA	FALSE
FBgn0025360	Optix	Unaffected	Unaffected	TRUE
FBgn0025366	Ip259	Unaffected	NA	FALSE
FBgn0025373	Fpps	Unaffected	NA	FALSE
FBgn0025381	rush	Unaffected	NA	FALSE
FBgn0025382	Rab27	Unaffected	NA	FALSE
FBgn0025383	CG14780	Unaffected	NA	FALSE
FBgn0025387	CG12184	Unaffected	Unaffected	TRUE
FBgn0025388	CG12179	Unaffected	NA	FALSE
FBgn0025390	Mur2B	Unaffected	NA	FALSE
FBgn0025391	Scgdelta	Unaffected	NA	FALSE
FBgn0025394	inc	Unaffected	NA	FALSE
FBgn0025454	Cyp6g1	Unaffected	NA	FALSE
FBgn0025455	CycT	Unaffected	NA	FALSE
FBgn0025456	CREG	Down 3	NA	FALSE
FBgn0025457	Bub3	Unaffected	NA	FALSE
FBgn0025463	Bap60	Unaffected	NA	FALSE
FBgn0025469	slv	Unaffected	NA	FALSE
FBgn0025519	fidipidine	Unaffected	NA	FALSE
FBgn0025525	bab2	Reversible	Reversible	TRUE
FBgn0025549	unc-119	Unaffected	NA	FALSE
FBgn0025558	CG4101	Unaffected	NA	FALSE
FBgn0025571	SF1	Unaffected	NA	FALSE
FBgn0025573	PpN58A	NA	NA	FALSE
FBgn0025574	Pli	Unaffected	NA	FALSE
FBgn0025578	Lcp9	Down 2	NA	FALSE
FBgn0025582	eIF3e	Unaffected	NA	FALSE
FBgn0025592	Gk1	Unaffected	NA	FALSE
FBgn0025595	AkhR	Unaffected	Unaffected	TRUE
FBgn0025608	Faf2	Unaffected	NA	FALSE
FBgn0025615	Torsin	Unaffected	NA	FALSE
FBgn0025616	CG13359	Unaffected	NA	FALSE
FBgn0025620	CG13360	Unaffected	NA	FALSE
FBgn0025621	CG16989	Unaffected	NA	FALSE
FBgn0025624	CG4025	Unaffected	NA	FALSE
FBgn0025625	Sik2	Down 1	NA	FALSE
FBgn0025626	CG4281	Unaffected	NA	FALSE
FBgn0025627	CG4194	Unaffected	NA	FALSE
FBgn0025628	CG4199	Unaffected	NA	FALSE
FBgn0025629	CG4045	Unaffected	NA	FALSE
FBgn0025630	Rtca	Unaffected	NA	FALSE
FBgn0025631	moody	Unaffected	NA	FALSE
FBgn0025632	CG4313	Unaffected	NA	FALSE
FBgn0025633	CG13366	Unaffected	Unaffected	TRUE
FBgn0025634	CG13367	Unaffected	NA	FALSE
FBgn0025635	CG17829	Unaffected	NA	FALSE
FBgn0025637	SkpA	Unaffected	NA	FALSE
FBgn0025638	Roc1a	Unaffected	NA	FALSE
FBgn0025639	Hmt4-20	Unaffected	NA	FALSE
FBgn0025640	CG13369	Unaffected	NA	FALSE
FBgn0025641	DAAM	Down 3	NA	FALSE
FBgn0025642	CG32812	Unaffected	NA	FALSE
FBgn0025643	CG3588	Down 3	NA	FALSE
FBgn0025644	CG14424	Down 3	NA	FALSE
FBgn0025645	CG3598	Transient-specific	NA	FALSE
FBgn0025674	CycK	Unaffected	NA	FALSE
FBgn0025676	CkIIalpha-i3	Unaffected	NA	FALSE
FBgn0025678	CaBP1	Unaffected	NA	FALSE
FBgn0025680	cry	Unaffected	NA	FALSE
FBgn0025681	CG3558	Unaffected	NA	FALSE
FBgn0025682	scf	Unaffected	NA	FALSE
[truncated: 10,866 more rows]
