# Supplementary material for: Transient loss of Polycomb components induces an epigenetic cancer fate
Source: Nature. 2024 Apr 24;629(8012):688–96. doi: 10.1038/s41586-024-07328-w (PMC11096130; doi:10.1038/s41586-024-07328-w)
Supplement: Supplementary file 6 — Clustering of differentially accessible ATAC-Seq peaks. [file 41586_2024_7328_MOESM6_ESM.xlsx]

## Sheet: ATAC-Seq peak clusters
ID	cluster
chr2L:10004546-10004918	Irreversible
chr2L:10009850-10010324	Unaffected
chr2L:10032462-10032818	Unaffected
chr2L:10058234-10058446	Unaffected
chr2L:1006575-1006807	Unaffected
chr2L:1007082-1008224	Reversible
chr2L:10200890-10201788	Unaffected
chr2L:10204056-10204306	Unaffected
chr2L:10206356-10206991	Unaffected
chr2L:10208997-10209215	Unaffected
chr2L:102197-102968	Unaffected
chr2L:10220443-10220959	Unaffected
chr2L:10221217-10222131	Unaffected
chr2L:10226294-10226895	Unaffected
chr2L:10230611-10231771	Unaffected
chr2L:10238021-10238346	Unaffected
chr2L:10246757-10247180	Unaffected
chr2L:10249683-10250132	Unaffected
chr2L:10259939-10261181	Unaffected
chr2L:10262840-10263631	Unaffected
chr2L:10266988-10267314	Unaffected
chr2L:10303733-10304519	Unaffected
chr2L:10306832-10307134	Unaffected
chr2L:10311968-10312171	Unaffected
chr2L:10334444-10335307	Unaffected
chr2L:10341582-10341780	Unaffected
chr2L:10356740-10357312	Unaffected
chr2L:10364366-10364553	Unaffected
chr2L:10366639-10367164	Unaffected
chr2L:10375168-10375827	Unaffected
chr2L:10387111-10387432	Unaffected
chr2L:10387987-10388170	Unaffected
chr2L:10390452-10391050	Unaffected
chr2L:10410046-10410204	Unaffected
chr2L:10410773-10411175	Unaffected
chr2L:10413815-10414160	Unaffected
chr2L:10425578-10425883	Unaffected
chr2L:10430540-10431005	Unaffected
chr2L:10431415-10431732	Unaffected
chr2L:10442478-10442648	Unaffected
chr2L:10457445-10457812	Decreased
chr2L:10503554-10503941	Unaffected
chr2L:10506410-10507113	Unaffected
chr2L:10516331-10517056	Unaffected
chr2L:10545323-10546273	Unaffected
chr2L:1055120-1055307	Unaffected
chr2L:10553865-10554162	Unaffected
chr2L:10611437-10611861	Irreversible
chr2L:10612219-10612441	Unaffected
chr2L:10612898-10613444	Decreased
chr2L:10615504-10616818	Reversible
chr2L:1062271-1064135	Unaffected
chr2L:1065306-1065832	Reversible
chr2L:10661083-10661664	Reversible
chr2L:10661941-10662650	Unaffected
chr2L:1066246-1066555	Reversible
chr2L:10677211-10678253	Unaffected
chr2L:10686792-10687333	Unaffected
chr2L:1070069-1070428	Unaffected
chr2L:1070860-1071441	Unaffected
chr2L:10743487-10743778	Unaffected
chr2L:10745752-10745983	Unaffected
chr2L:10756125-10756538	Unaffected
chr2L:10757095-10757470	Unaffected
chr2L:10767539-10768109	Unaffected
chr2L:10773994-10774357	Unaffected
chr2L:1077416-1078283	Unaffected
chr2L:107796-109534	Unaffected
chr2L:10791042-10792075	Unaffected
chr2L:10797216-10797443	Unaffected
chr2L:10800879-10801325	Unaffected
chr2L:10801636-10802497	Unaffected
chr2L:10850307-10850943	Unaffected
chr2L:10855973-10856156	Unaffected
chr2L:10967207-10968200	Unaffected
chr2L:10975883-10976423	Unaffected
chr2L:10976788-10977529	Unaffected
chr2L:10989291-10989503	Unaffected
chr2L:11004784-11005084	Unaffected
chr2L:11014235-11014711	Unaffected
chr2L:11015373-11015637	Unaffected
chr2L:11020730-11021613	Decreased
chr2L:11023180-11024052	Reversible
chr2L:11024323-11024567	Reversible
chr2L:11038077-11038590	Unaffected
chr2L:11042679-11042950	Unaffected
chr2L:11046738-11046945	Reversible
chr2L:11049112-11049321	Reversible
chr2L:11049704-11049951	Reversible
chr2L:11051912-11053629	Reversible
chr2L:11057776-11057920	Unaffected
chr2L:11059081-11059584	Irreversible
chr2L:11060291-11060744	Unaffected
chr2L:11061056-11061613	Unaffected
chr2L:11061907-11062420	Unaffected
chr2L:11066987-11067259	Unaffected
chr2L:11068951-11069531	Unaffected
chr2L:11071925-11072411	Decreased
chr2L:11074306-11074877	Unaffected
chr2L:1108078-1108422	Unaffected
chr2L:11100268-11100975	Unaffected
chr2L:11106014-11107016	Unaffected
chr2L:11130652-11131419	Unaffected
chr2L:11155346-11155950	Unaffected
chr2L:1117078-1118021	Decreased
chr2L:11175491-11175856	Unaffected
chr2L:11176421-11176679	Unaffected
chr2L:11177832-11178436	Unaffected
chr2L:11180563-11181049	Irreversible
chr2L:11181478-11182111	Irreversible
chr2L:11182560-11183550	Reversible
chr2L:11184494-11185328	Irreversible
chr2L:11188738-11189253	Unaffected
chr2L:1119548-1119819	Unaffected
chr2L:11195669-11195982	Unaffected
chr2L:11196884-11197102	Unaffected
chr2L:11203723-11204227	Unaffected
chr2L:11210275-11210754	Reversible
chr2L:11214341-11214983	Reversible
chr2L:11219542-11219730	Unaffected
chr2L:11220716-11221692	Unaffected
chr2L:11222035-11222298	Unaffected
chr2L:11258310-11258758	Unaffected
chr2L:11268775-11269163	Unaffected
chr2L:11271641-11272300	Unaffected
chr2L:11277914-11278530	Unaffected
chr2L:11278872-11279219	Unaffected
chr2L:1128347-1128705	Unaffected
chr2L:11284979-11285501	Unaffected
chr2L:11290679-11291044	Unaffected
chr2L:11291557-11291914	Unaffected
chr2L:11299040-11299436	Unaffected
chr2L:11305853-11306829	Irreversible
chr2L:11307761-11308149	Unaffected
chr2L:11324196-11324419	Unaffected
chr2L:11326743-11326991	Unaffected
chr2L:11328727-11329036	Unaffected
chr2L:11343988-11344309	Unaffected
chr2L:11358421-11359329	Reversible
chr2L:11362764-11363692	Reversible
chr2L:11382564-11383357	Unaffected
chr2L:11384455-11384846	Unaffected
chr2L:11390892-11391526	Reversible
chr2L:11394445-11394715	Unaffected
chr2L:11395460-11396543	Reversible
chr2L:11399174-11399456	Unaffected
chr2L:11407067-11407761	Irreversible
chr2L:11408070-11408390	Unaffected
chr2L:1142636-1143655	Reversible
chr2L:11445479-11446487	Unaffected
chr2L:11447236-11448102	Reversible
chr2L:11454375-11454613	Unaffected
chr2L:11504785-11505347	Unaffected
chr2L:1150657-1151149	Unaffected
chr2L:11516537-11517387	Unaffected
chr2L:1157369-1158248	Unaffected
chr2L:1158730-1159209	Unaffected
chr2L:1172584-1173162	Unaffected
chr2L:11756105-11756358	Unaffected
chr2L:1177627-1177858	Unaffected
chr2L:11796948-11798002	Unaffected
chr2L:11799005-11799334	Unaffected
chr2L:11806233-11807285	Unaffected
chr2L:11807598-11808314	Unaffected
chr2L:11808765-11809466	Unaffected
chr2L:11826088-11826542	Unaffected
chr2L:11829264-11829546	Unaffected
chr2L:1185705-1186511	Irreversible
chr2L:11870677-11871528	Unaffected
chr2L:11955145-11955372	Unaffected
chr2L:11959451-11960171	Unaffected
chr2L:11962646-11963379	Reversible
chr2L:11965589-11966103	Unaffected
chr2L:11966457-11966865	Unaffected
chr2L:11967950-11969286	Unaffected
chr2L:11970792-11971423	Unaffected
chr2L:11989387-11990123	Unaffected
chr2L:12003087-12004113	Reversible
chr2L:12005457-12006634	Unaffected
chr2L:12006951-12007612	Irreversible
chr2L:12010172-12010542	Irreversible
chr2L:12011472-12012683	Irreversible
chr2L:12013318-12014213	Unaffected
chr2L:12020161-12020605	Unaffected
chr2L:12025495-12025835	Unaffected
chr2L:12026188-12026710	Unaffected
chr2L:12027737-12028064	Unaffected
chr2L:12037966-12038476	Unaffected
chr2L:12045025-12046194	Unaffected
chr2L:120553-120814	Unaffected
chr2L:12055519-12056042	Unaffected
chr2L:12065982-12066128	Unaffected
chr2L:12066703-12067165	Unaffected
chr2L:12085492-12086253	Reversible
chr2L:12093676-12094192	Unaffected
chr2L:12102569-12103325	Unaffected
chr2L:12112640-12113623	Reversible
chr2L:12114357-12114677	Unaffected
chr2L:12117095-12117345	Unaffected
chr2L:12119720-12120008	Unaffected
chr2L:12123537-12123953	Unaffected
chr2L:12130918-12131072	Unaffected
chr2L:12173002-12173623	Unaffected
chr2L:12365952-12366580	Unaffected
chr2L:12404451-12404779	Unaffected
chr2L:12421808-12422116	Unaffected
chr2L:12423308-12424182	Unaffected
chr2L:12434377-12435792	Unaffected
chr2L:12436344-12436837	Reversible
chr2L:12457260-12458082	Unaffected
chr2L:12461214-12461533	Unaffected
chr2L:12466624-12466887	Unaffected
chr2L:12469205-12469500	Unaffected
chr2L:12480861-12481114	Unaffected
chr2L:12482948-12484654	Unaffected
chr2L:12506971-12507196	Unaffected
chr2L:12507532-12508622	Unaffected
chr2L:12513561-12514484	Unaffected
chr2L:12515220-12515666	Reversible
chr2L:12520314-12520666	Unaffected
chr2L:12524115-12524385	Unaffected
chr2L:12529721-12529954	Unaffected
chr2L:12542957-12543590	Unaffected
chr2L:12586837-12587854	Reversible
chr2L:12594110-12594682	Reversible
chr2L:12594953-12595426	Reversible
chr2L:12597612-12598113	Unaffected
chr2L:12600615-12601119	Reversible
chr2L:12601670-12602203	Reversible
chr2L:12602536-12602753	Reversible
chr2L:12610090-12610332	Unaffected
chr2L:12617680-12618855	Reversible
chr2L:12625967-12627073	Unaffected
chr2L:12632875-12633603	Reversible
chr2L:12634945-12635256	Unaffected
chr2L:12635661-12636153	Unaffected
chr2L:12637006-12637393	Unaffected
chr2L:12646573-12647016	Unaffected
chr2L:12651673-12651999	Unaffected
chr2L:12655704-12656101	Unaffected
chr2L:12665090-12665386	Unaffected
chr2L:12691568-12692196	Unaffected
chr2L:12692741-12693215	Unaffected
chr2L:12699991-12700670	Unaffected
chr2L:12704581-12705149	Unaffected
chr2L:12719254-12719450	Unaffected
chr2L:12719801-12719939	Unaffected
chr2L:12721210-12721567	Unaffected
chr2L:12722203-12722772	Unaffected
chr2L:12822531-12823099	Unaffected
chr2L:12823950-12824707	Unaffected
chr2L:12829485-12829962	Unaffected
chr2L:12837013-12837279	Unaffected
chr2L:12838731-12839118	Unaffected
chr2L:12840811-12841950	Unaffected
chr2L:12842214-12842828	Reversible
chr2L:128454-129536	Unaffected
chr2L:12852731-12853273	Decreased
chr2L:12854486-12854922	Unaffected
chr2L:12973892-12974692	Unaffected
chr2L:12976277-12976785	Unaffected
chr2L:13004048-13004225	Unaffected
chr2L:13019030-13019266	Unaffected
chr2L:13043958-13044511	Unaffected
chr2L:13060032-13060672	Unaffected
chr2L:13062225-13062742	Unaffected
chr2L:13069889-13070136	Unaffected
chr2L:13074792-13075009	Unaffected
chr2L:13092610-13093299	Decreased
chr2L:13098265-13098589	Decreased
chr2L:13102401-13102816	Unaffected
chr2L:13121821-13122114	Unaffected
chr2L:13146589-13146895	Unaffected
chr2L:13148525-13148862	Unaffected
chr2L:13154421-13154809	Unaffected
chr2L:13156225-13156438	Unaffected
chr2L:13165400-13166193	Unaffected
chr2L:13176627-13177209	Unaffected
chr2L:131826-132075	Unaffected
chr2L:13191177-13192024	Unaffected
chr2L:13203660-13204045	Unaffected
chr2L:13205137-13205680	Reversible
chr2L:13211006-13211176	Unaffected
chr2L:13215680-13216086	Unaffected
chr2L:13221982-13222172	Unaffected
chr2L:13244432-13245073	Unaffected
chr2L:13247768-13248065	Unaffected
chr2L:13251742-13252153	Unaffected
chr2L:13266553-13267291	Unaffected
chr2L:13272406-13272966	Decreased
chr2L:13290583-13291296	Unaffected
chr2L:13296185-13296399	Unaffected
chr2L:13363078-13363287	Unaffected
chr2L:13364057-13364574	Unaffected
chr2L:13373340-13374349	Unaffected
chr2L:13378816-13379490	Unaffected
chr2L:13394478-13395196	Unaffected
chr2L:13411284-13411523	Unaffected
chr2L:13445530-13445759	Unaffected
chr2L:13459107-13459304	Unaffected
chr2L:13461323-13461704	Unaffected
chr2L:13512780-13513758	Unaffected
chr2L:13516416-13516641	Unaffected
chr2L:13518745-13519358	Unaffected
chr2L:13547803-13549458	Unaffected
chr2L:13549986-13550266	Unaffected
chr2L:135516-135706	Decreased
chr2L:13552794-13553009	Unaffected
chr2L:13554455-13555050	Reversible
chr2L:13570410-13572120	Unaffected
chr2L:13597289-13597967	Decreased
chr2L:13640061-13640455	Unaffected
chr2L:13641040-13641238	Unaffected
chr2L:13665329-13666904	Unaffected
chr2L:1375615-1376030	Unaffected
chr2L:13771059-13771515	Unaffected
chr2L:13776920-13777746	Reversible
chr2L:13779851-13780253	Unaffected
chr2L:13780541-13780856	Unaffected
chr2L:13803829-13804136	Unaffected
chr2L:13804624-13805082	Unaffected
chr2L:13813766-13814331	Unaffected
chr2L:1382096-1382633	Unaffected
chr2L:13835294-13835634	Unaffected
chr2L:13837100-13837986	Unaffected
chr2L:13865669-13866037	Unaffected
chr2L:13878142-13878366	Unaffected
chr2L:13878750-13879229	Unaffected
chr2L:13884322-13884643	Unaffected
chr2L:13890180-13890338	Unaffected
chr2L:13893820-13894245	Decreased
chr2L:13904253-13904675	Unaffected
chr2L:13923464-13923929	Reversible
chr2L:13924318-13924632	Unaffected
chr2L:13925297-13925545	Unaffected
chr2L:13929702-13929992	Unaffected
chr2L:13933151-13933695	Unaffected
chr2L:13934676-13935039	Unaffected
chr2L:13945241-13945715	Unaffected
chr2L:13955852-13956209	Unaffected
chr2L:1396807-1397392	Unaffected
chr2L:1399424-1399946	Unaffected
chr2L:14000983-14001420	Decreased
chr2L:140170-140404	Unaffected
chr2L:14020703-14020978	Unaffected
chr2L:14021601-14022043	Unaffected
chr2L:14022440-14022604	Unaffected
chr2L:1402256-1402726	Reversible
chr2L:14023740-14024730	Unaffected
chr2L:1405073-1405641	Irreversible
chr2L:1406135-1406374	Unaffected
chr2L:1409180-1409834	Unaffected
chr2L:14094674-14095112	Unaffected
chr2L:14105908-14106219	Unaffected
chr2L:1413037-1414077	Reversible
chr2L:14142023-14142245	Unaffected
chr2L:14166741-14167460	Unaffected
chr2L:14180642-14181198	Unaffected
chr2L:14183070-14183423	Unaffected
chr2L:14186257-14186584	Unaffected
chr2L:14197183-14197496	Unaffected
chr2L:14198073-14198503	Unaffected
chr2L:1420237-1420749	Unaffected
chr2L:14207491-14208039	Decreased
chr2L:14214751-14215029	Unaffected
chr2L:14225839-14227096	Unaffected
chr2L:14233464-14234307	Unaffected
chr2L:14234585-14234928	Unaffected
chr2L:14236426-14236834	Unaffected
chr2L:14244309-14244660	Unaffected
chr2L:1424652-1425359	Irreversible
chr2L:14252849-14253477	Decreased
chr2L:1425742-1426090	Reversible
chr2L:14257786-14258131	Unaffected
chr2L:14260977-14261540	Reversible
chr2L:14261793-14262062	Unaffected
chr2L:14262956-14263141	Unaffected
chr2L:1427015-1427679	Reversible
chr2L:14272117-14272794	Unaffected
chr2L:14273707-14274384	Irreversible
chr2L:14279416-14279924	Unaffected
chr2L:14287993-14288835	Unaffected
chr2L:14292821-14293063	Unaffected
chr2L:14294143-14294679	Unaffected
chr2L:14297359-14298058	Unaffected
chr2L:14300739-14301027	Unaffected
chr2L:14302836-14303125	Unaffected
chr2L:143155-143933	Unaffected
chr2L:1432347-1433024	Reversible
chr2L:14334085-14334602	Unaffected
chr2L:14334868-14335144	Unaffected
chr2L:14349258-14349679	Unaffected
chr2L:14354514-14355656	Unaffected
chr2L:14366214-14366766	Decreased
chr2L:14367101-14367257	Unaffected
chr2L:14369663-14370673	Reversible
chr2L:14381857-14382415	Irreversible
chr2L:14383799-14384077	Unaffected
chr2L:14386303-14387250	Unaffected
chr2L:14392293-14393269	Reversible
chr2L:14394230-14394663	Reversible
chr2L:1439723-1440057	Unaffected
chr2L:14405886-14406366	Unaffected
chr2L:14409397-14409963	Unaffected
chr2L:14410313-14410601	Unaffected
chr2L:14415550-14415899	Unaffected
chr2L:14417815-14418208	Reversible
chr2L:14418684-14419309	Irreversible
chr2L:14420406-14420763	Unaffected
chr2L:14421215-14421570	Reversible
chr2L:14425579-14426003	Unaffected
chr2L:14426303-14426957	Decreased
chr2L:14431257-14431850	Decreased
chr2L:14436702-14437781	Irreversible
chr2L:14440424-14440927	Decreased
chr2L:1444419-1445729	Unaffected
chr2L:14451581-14452331	Unaffected
chr2L:14453040-14453614	Reversible
chr2L:14454193-14454771	Reversible
chr2L:14459664-14459893	Unaffected
chr2L:14460504-14461919	Irreversible
chr2L:14469601-14469842	Unaffected
chr2L:14472421-14473020	Reversible
chr2L:14477654-14478062	Unaffected
chr2L:14482908-14483818	Unaffected
chr2L:14484806-14485457	Reversible
chr2L:14485726-14486208	Reversible
chr2L:14490167-14490985	Unaffected
chr2L:14491868-14492893	Unaffected
chr2L:14499256-14499946	Reversible
chr2L:14502347-14503304	Irreversible
chr2L:14506825-14507306	Unaffected
chr2L:14508550-14509093	Decreased
chr2L:14510462-14510815	Unaffected
chr2L:14511994-14512156	Unaffected
chr2L:14514023-14514582	Decreased
chr2L:14515353-14515500	Unaffected
chr2L:14515934-14516462	Unaffected
chr2L:14517229-14517571	Unaffected
chr2L:14518985-14519285	Decreased
chr2L:14522558-14522900	Unaffected
chr2L:14524048-14524586	Reversible
chr2L:14528869-14529365	Reversible
chr2L:14531164-14531885	Irreversible
chr2L:14535587-14535901	Unaffected
chr2L:14537172-14537441	Irreversible
chr2L:14537896-14538141	Reversible
chr2L:14540657-14541032	Unaffected
chr2L:14547193-14547442	Unaffected
chr2L:14549758-14550071	Reversible
chr2L:14550662-14550932	Reversible
chr2L:14551213-14551624	Reversible
chr2L:14552413-14553246	Irreversible
chr2L:14553667-14554406	Reversible
chr2L:14557415-14558271	Unaffected
chr2L:14560195-14561081	Decreased
chr2L:14568681-14569236	Unaffected
chr2L:14569638-14570007	Unaffected
chr2L:14571171-14572057	Reversible
chr2L:14573459-14573946	Reversible
chr2L:14576543-14576934	Decreased
chr2L:14577663-14578422	Irreversible
chr2L:14580962-14581183	Unaffected
chr2L:14586030-14586438	Unaffected
chr2L:14587019-14587427	Unaffected
chr2L:1458899-1459422	Unaffected
chr2L:14596319-14596611	Unaffected
chr2L:14598639-14598937	Unaffected
chr2L:14599295-14599743	Unaffected
chr2L:14605645-14606627	Reversible
chr2L:1460688-1461131	Unaffected
chr2L:14606948-14607323	Reversible
chr2L:14607593-14608119	Reversible
chr2L:14609759-14610249	Reversible
chr2L:1461486-1462116	Unaffected
chr2L:14627420-14628033	Unaffected
chr2L:1463272-1463692	Decreased
chr2L:14642262-14642582	Unaffected
chr2L:14651824-14652412	Irreversible
chr2L:14657899-14658584	Decreased
chr2L:14663177-14663675	Unaffected
chr2L:14664614-14664923	Unaffected
chr2L:14665554-14666221	Reversible
chr2L:14683520-14683909	Unaffected
chr2L:14688967-14689583	Unaffected
chr2L:14691117-14691398	Unaffected
chr2L:14695890-14696058	Unaffected
chr2L:14699778-14700078	Unaffected
chr2L:14706272-14706458	Unaffected
chr2L:14712436-14712641	Unaffected
chr2L:1472129-1472616	Reversible
chr2L:1473715-1474152	Unaffected
chr2L:1480772-1481129	Unaffected
chr2L:14851658-14851903	Unaffected
chr2L:1485889-1486364	Unaffected
chr2L:14995464-14995982	Unaffected
chr2L:14997412-14997633	Unaffected
chr2L:15007936-15008204	Unaffected
chr2L:1502743-1502926	Unaffected
chr2L:15035268-15035740	Unaffected
chr2L:15039382-15039767	Unaffected
chr2L:15056982-15058060	Unaffected
chr2L:15060592-15061135	Unaffected
chr2L:15067809-15068195	Unaffected
chr2L:15109129-15109856	Reversible
chr2L:15111217-15111605	Unaffected
chr2L:15113314-15113521	Unaffected
chr2L:15159813-15160263	Decreased
chr2L:15210313-15210733	Reversible
chr2L:15211155-15211562	Reversible
chr2L:15211911-15212151	Reversible
chr2L:15212684-15213144	Reversible
chr2L:15263827-15264155	Unaffected
chr2L:15264473-15265081	Unaffected
chr2L:15271205-15272014	Unaffected
chr2L:15280555-15280991	Unaffected
chr2L:15304639-15305149	Unaffected
chr2L:15311428-15311945	Reversible
chr2L:15312303-15312806	Unaffected
chr2L:15313560-15314155	Unaffected
chr2L:15315292-15315512	Unaffected
chr2L:15323204-15323651	Unaffected
chr2L:15325905-15326314	Unaffected
chr2L:15328316-15328644	Unaffected
chr2L:15333499-15334728	Unaffected
chr2L:15339650-15339956	Unaffected
chr2L:15353520-15353699	Unaffected
chr2L:15363278-15363965	Unaffected
chr2L:15366446-15366962	Unaffected
chr2L:15368762-15369475	Unaffected
chr2L:15375190-15375672	Irreversible
chr2L:15376057-15376465	Reversible
chr2L:15385212-15386790	Irreversible
chr2L:15387738-15388260	Unaffected
chr2L:15388646-15389028	Unaffected
chr2L:15395551-15395885	Unaffected
chr2L:15396516-15396925	Unaffected
chr2L:15407806-15408483	Reversible
chr2L:15413178-15414713	Irreversible
chr2L:15425558-15426296	Unaffected
chr2L:15438861-15439142	Unaffected
chr2L:15441868-15442266	Unaffected
chr2L:15457460-15458045	Decreased
chr2L:15458433-15458944	Unaffected
chr2L:15462297-15462590	Decreased
chr2L:15463895-15464273	Unaffected
chr2L:15467799-15468245	Unaffected
chr2L:15477362-15477742	Unaffected
chr2L:15498888-15499665	Unaffected
chr2L:15500110-15500426	Unaffected
chr2L:155363-155760	Unaffected
chr2L:1554250-1554590	Unaffected
chr2L:1554847-1555614	Unaffected
chr2L:15552448-15552775	Unaffected
chr2L:1559300-1559672	Unaffected
chr2L:1568948-1569585	Unaffected
chr2L:1570349-1570610	Unaffected
chr2L:15730331-15730754	Unaffected
chr2L:15731719-15731989	Unaffected
chr2L:1573645-1574031	Unaffected
chr2L:15743172-15744265	Unaffected
chr2L:15746591-15746993	Reversible
chr2L:15750607-15751235	Reversible
chr2L:15752530-15752988	Unaffected
chr2L:15761493-15761988	Unaffected
chr2L:15762371-15762835	Unaffected
chr2L:15764418-15764764	Unaffected
chr2L:158786-159102	Unaffected
chr2L:15889375-15889760	Unaffected
chr2L:15910868-15912040	Reversible
chr2L:15928786-15929288	Unaffected
chr2L:1596759-1597324	Unaffected
chr2L:160456-162220	Unaffected
chr2L:1612841-1613408	Unaffected
chr2L:1613930-1614358	Unaffected
chr2L:16255404-16256000	Unaffected
chr2L:16258172-16259022	Unaffected
chr2L:16267292-16267629	Reversible
chr2L:16268017-16268374	Unaffected
chr2L:16269184-16269891	Unaffected
chr2L:16279985-16280303	Unaffected
chr2L:16282025-16282408	Unaffected
chr2L:16284340-16285138	Unaffected
chr2L:16286547-16287881	Unaffected
chr2L:16298808-16299897	Unaffected
chr2L:16310110-16310713	Unaffected
chr2L:16315137-16315314	Unaffected
chr2L:16323399-16323835	Unaffected
chr2L:16324847-16325297	Unaffected
chr2L:16325550-16326137	Unaffected
chr2L:16329002-16329266	Unaffected
chr2L:16350158-16350420	Unaffected
chr2L:16350759-16351057	Unaffected
chr2L:16351315-16351665	Unaffected
chr2L:16352916-16353523	Unaffected
chr2L:16406800-16407387	Unaffected
chr2L:16413544-16414255	Reversible
chr2L:16422640-16423275	Unaffected
chr2L:1643128-1643281	Unaffected
chr2L:16437726-16437921	Unaffected
chr2L:16438431-16438879	Reversible
chr2L:16441479-16442094	Unaffected
chr2L:1644437-1644818	Unaffected
chr2L:16448231-16448568	Unaffected
chr2L:16448849-16449292	Irreversible
chr2L:16455548-16455782	Unaffected
chr2L:16461353-16461812	Decreased
chr2L:16463459-16464065	Unaffected
chr2L:16471357-16471713	Decreased
chr2L:16474224-16474928	Unaffected
chr2L:16477550-16478183	Unaffected
chr2L:16485593-16487159	Unaffected
chr2L:1648685-1649273	Reversible
chr2L:16491310-16492109	Unaffected
chr2L:16492436-16493061	Unaffected
chr2L:1651092-1651754	Unaffected
chr2L:16520227-16521016	Unaffected
chr2L:16521318-16521794	Unaffected
chr2L:16525207-16525498	Unaffected
chr2L:16525827-16526546	Unaffected
chr2L:16532759-16533637	Unaffected
chr2L:16534265-16534562	Unaffected
chr2L:16544784-16544999	Unaffected
chr2L:16545640-16545956	Unaffected
chr2L:16548038-16548398	Unaffected
chr2L:1657223-1657459	Unaffected
chr2L:1658154-1658533	Unaffected
chr2L:16587899-16588372	Unaffected
chr2L:16591226-16591536	Unaffected
chr2L:16594380-16594977	Decreased
chr2L:16598075-16598574	Unaffected
chr2L:16599965-16600549	Unaffected
chr2L:16601483-16602004	Unaffected
chr2L:16605020-16605479	Reversible
chr2L:166061-167070	Unaffected
chr2L:16612916-16613271	Unaffected
chr2L:16619275-16619531	Unaffected
chr2L:16620162-16620499	Unaffected
chr2L:1662987-1663753	Unaffected
chr2L:16637412-16637727	Unaffected
chr2L:16638699-16639063	Unaffected
chr2L:16657650-16658271	Unaffected
chr2L:1667482-1667785	Unaffected
chr2L:16677153-16677776	Unaffected
chr2L:16679963-16680618	Unaffected
chr2L:1668262-1668922	Irreversible
chr2L:16685163-16685729	Unaffected
chr2L:16686575-16687163	Decreased
chr2L:16690423-16690794	Unaffected
chr2L:1669464-1669985	Unaffected
chr2L:16715726-16716839	Unaffected
chr2L:16721032-16721343	Unaffected
chr2L:16727316-16727886	Unaffected
chr2L:16729427-16729805	Unaffected
chr2L:16730468-16730946	Unaffected
chr2L:16738082-16738423	Unaffected
chr2L:16742712-16743017	Unaffected
chr2L:16743412-16744338	Unaffected
chr2L:16746286-16746611	Unaffected
chr2L:16754023-16754593	Unaffected
chr2L:16774512-16774821	Unaffected
chr2L:16791370-16791740	Unaffected
chr2L:16800965-16801259	Unaffected
chr2L:16803981-16804179	Unaffected
chr2L:16807003-16807538	Reversible
chr2L:16818615-16818892	Reversible
chr2L:16824790-16825239	Unaffected
chr2L:16827081-16827726	Unaffected
chr2L:16842834-16843122	Unaffected
chr2L:16846818-16847279	Unaffected
chr2L:16852246-16852492	Unaffected
chr2L:16858657-16858897	Unaffected
chr2L:16880558-16881874	Unaffected
chr2L:16883456-16883778	Reversible
chr2L:16887474-16889176	Unaffected
chr2L:1689493-1689750	Unaffected
chr2L:16915899-16916350	Unaffected
chr2L:1694789-1695352	Unaffected
chr2L:16972789-16973180	Unaffected
chr2L:1704818-1704991	Unaffected
chr2L:17049809-17050263	Decreased
chr2L:1709988-1710658	Unaffected
chr2L:17130810-17131041	Unaffected
chr2L:171502-171983	Unaffected
chr2L:1715261-1716018	Unaffected
chr2L:17185724-17186010	Unaffected
chr2L:17194666-17194951	Unaffected
chr2L:17195284-17195418	Unaffected
chr2L:17217114-17217700	Reversible
chr2L:1723222-1723441	Unaffected
chr2L:1723701-1724470	Unaffected
chr2L:17243000-17243936	Irreversible
chr2L:17244478-17244921	Reversible
chr2L:17249561-17250051	Unaffected
chr2L:17253148-17253524	Unaffected
chr2L:17260612-17260962	Unaffected
chr2L:17263364-17263588	Unaffected
chr2L:17266646-17267075	Reversible
chr2L:17267400-17267653	Unaffected
chr2L:17267943-17268802	Unaffected
chr2L:17271146-17271321	Unaffected
chr2L:1727637-1728146	Unaffected
chr2L:1728834-1729139	Unaffected
chr2L:1729725-1730196	Unaffected
chr2L:1732281-1732451	Unaffected
chr2L:1737268-1737589	Unaffected
chr2L:17383406-17384325	Unaffected
chr2L:17384586-17385004	Unaffected
chr2L:17389101-17389446	Unaffected
chr2L:17410654-17411370	Unaffected
chr2L:17427956-17428358	Unaffected
chr2L:17429738-17430568	Reversible
chr2L:17430846-17431378	Unaffected
chr2L:17450158-17450706	Unaffected
chr2L:17451084-17451260	Unaffected
chr2L:17471738-17472519	Unaffected
chr2L:17473602-17473904	Unaffected
chr2L:17477291-17477919	Unaffected
chr2L:17483761-17484179	Unaffected
chr2L:1748527-1748903	Unaffected
chr2L:17497935-17498516	Unaffected
chr2L:17499025-17499239	Unaffected
chr2L:17501502-17501995	Unaffected
chr2L:17574577-17574730	Unaffected
chr2L:17702245-17702483	Unaffected
chr2L:17715459-17716118	Unaffected
chr2L:17743619-17744148	Unaffected
chr2L:17748779-17749130	Unaffected
chr2L:17749740-17750263	Reversible
chr2L:17781040-17782027	Reversible
chr2L:17784746-17784902	Unaffected
chr2L:17794477-17794673	Unaffected
chr2L:17963169-17963722	Unaffected
chr2L:17972852-17973160	Unaffected
chr2L:17990838-17991313	Unaffected
chr2L:18002033-18002598	Decreased
chr2L:18003358-18004011	Unaffected
chr2L:18012093-18012932	Unaffected
chr2L:18015601-18016017	Reversible
chr2L:18016932-18017527	Unaffected
chr2L:18045985-18046403	Decreased
chr2L:18121326-18122595	Decreased
chr2L:18137534-18138145	Unaffected
chr2L:18139564-18140065	Unaffected
chr2L:18141720-18142236	Reversible
chr2L:18145174-18146009	Irreversible
chr2L:181490-181732	Unaffected
chr2L:18150394-18150808	Unaffected
chr2L:18151221-18151783	Unaffected
chr2L:18152243-18152690	Unaffected
chr2L:182693-183153	Unaffected
chr2L:18310748-18311347	Unaffected
chr2L:18311731-18313212	Unaffected
chr2L:18313884-18314395	Unaffected
chr2L:18319792-18320881	Unaffected
chr2L:18327094-18327341	Unaffected
chr2L:18350065-18350489	Unaffected
chr2L:18351557-18352080	Reversible
chr2L:18352497-18352847	Unaffected
chr2L:18353101-18353517	Unaffected
chr2L:18442334-18443547	Unaffected
chr2L:18444928-18445178	Unaffected
chr2L:18454352-18454832	Unaffected
chr2L:18455469-18455906	Unaffected
chr2L:18458540-18459068	Decreased
chr2L:18463859-18464505	Unaffected
chr2L:18465808-18466258	Unaffected
chr2L:18466772-18467065	Unaffected
chr2L:18467487-18467793	Reversible
chr2L:18468291-18469042	Unaffected
chr2L:18469735-18470376	Unaffected
chr2L:18479648-18479846	Unaffected
chr2L:18481935-18482196	Unaffected
chr2L:18483762-18484607	Unaffected
chr2L:18485187-18486094	Unaffected
chr2L:18503997-18504250	Unaffected
chr2L:18516734-18517855	Unaffected
chr2L:18537358-18537647	Unaffected
chr2L:18556739-18557147	Unaffected
chr2L:18561760-18562004	Unaffected
chr2L:18562523-18562960	Unaffected
chr2L:18571709-18573170	Unaffected
chr2L:18591266-18591525	Unaffected
chr2L:18604510-18605292	Unaffected
chr2L:18611936-18612117	Unaffected
chr2L:18617147-18617697	Unaffected
chr2L:18627950-18628246	Unaffected
chr2L:18631020-18631519	Unaffected
chr2L:18640601-18641350	Unaffected
chr2L:18648062-18648373	Unaffected
chr2L:18652605-18653453	Unaffected
chr2L:18654299-18654941	Unaffected
chr2L:18664674-18665629	Unaffected
chr2L:18670091-18670257	Unaffected
chr2L:18677448-18677695	Unaffected
chr2L:18682531-18682792	Unaffected
chr2L:18688733-18689015	Unaffected
chr2L:18695069-18695743	Unaffected
chr2L:18702601-18703105	Unaffected
chr2L:18707971-18708605	Unaffected
chr2L:18708870-18709408	Unaffected
chr2L:18732436-18733274	Unaffected
chr2L:18735586-18736085	Reversible
chr2L:18737337-18737681	Unaffected
chr2L:18741529-18742004	Unaffected
chr2L:18742983-18743632	Unaffected
chr2L:18753261-18753617	Unaffected
chr2L:18782794-18783601	Unaffected
chr2L:18795930-18796979	Reversible
chr2L:18810987-18811267	Unaffected
chr2L:18823448-18823890	Unaffected
chr2L:18830673-18831505	Unaffected
chr2L:18838890-18839820	Unaffected
chr2L:1884430-1885298	Unaffected
chr2L:18858136-18858364	Unaffected
chr2L:18859091-18859429	Unaffected
chr2L:18866695-18866980	Reversible
chr2L:18867372-18867994	Reversible
chr2L:18869140-18869726	Reversible
chr2L:18871297-18871740	Unaffected
chr2L:18872160-18872357	Unaffected
chr2L:1887479-1888245	Decreased
chr2L:18875450-18875646	Unaffected
chr2L:18880913-18882048	Reversible
chr2L:18889066-18890848	Reversible
chr2L:18894652-18895031	Unaffected
chr2L:18895332-18895673	Unaffected
chr2L:18900359-18900798	Reversible
chr2L:18907084-18907520	Reversible
chr2L:18909945-18910138	Unaffected
chr2L:18911166-18911436	Unaffected
chr2L:18936173-18936506	Unaffected
chr2L:18944263-18945000	Unaffected
chr2L:18945820-18946196	Unaffected
chr2L:18946499-18946968	Decreased
chr2L:18947303-18948144	Unaffected
chr2L:18968089-18968974	Unaffected
chr2L:18986669-18987393	Unaffected
chr2L:19003172-19003717	Unaffected
chr2L:19008398-19009511	Unaffected
chr2L:1901323-1901566	Unaffected
chr2L:19014990-19015174	Unaffected
chr2L:19021349-19022254	Unaffected
chr2L:19033032-19033373	Unaffected
chr2L:19034982-19035402	Unaffected
chr2L:19054110-19054813	Reversible
chr2L:19064885-19065243	Unaffected
chr2L:19069950-19070395	Unaffected
chr2L:19072034-19072379	Unaffected
chr2L:19090559-19091301	Decreased
chr2L:1909770-1910210	Unaffected
chr2L:19119959-19120427	Unaffected
chr2L:19120758-19121012	Unaffected
chr2L:19134905-19135477	Unaffected
chr2L:19136292-19136728	Unaffected
chr2L:19141517-19141712	Reversible
chr2L:19142161-19142487	Unaffected
chr2L:19143843-19144558	Reversible
chr2L:19145952-19146340	Reversible
chr2L:19147048-19147397	Unaffected
chr2L:19154764-19155337	Unaffected
chr2L:19156196-19156491	Irreversible
chr2L:19156760-19157174	Unaffected
chr2L:19157931-19158986	Unaffected
chr2L:19161303-19161908	Unaffected
chr2L:19162429-19162777	Decreased
chr2L:19163299-19163709	Unaffected
chr2L:19170789-19171352	Unaffected
chr2L:19181344-19181789	Unaffected
chr2L:19190130-19190424	Unaffected
chr2L:19196393-19196875	Unaffected
chr2L:19199595-19200286	Reversible
chr2L:19201379-19202010	Unaffected
chr2L:19216141-19217015	Unaffected
chr2L:19225904-19226494	Decreased
chr2L:19244394-19245288	Decreased
chr2L:19274723-19275205	Unaffected
chr2L:19277675-19278027	Decreased
chr2L:19321877-19322430	Unaffected
chr2L:19322752-19324030	Unaffected
chr2L:19328287-19329884	Unaffected
chr2L:19341464-19342012	Unaffected
chr2L:19342346-19343427	Unaffected
chr2L:19359793-19360086	Unaffected
chr2L:19360800-19361047	Irreversible
chr2L:19363684-19363833	Unaffected
chr2L:19378728-19378937	Unaffected
chr2L:1938103-1938635	Unaffected
chr2L:19389694-19390185	Unaffected
chr2L:19397843-19399167	Unaffected
chr2L:19424563-19424762	Unaffected
chr2L:19425034-19425549	Unaffected
chr2L:19426013-19426835	Unaffected
chr2L:19432391-19433071	Unaffected
chr2L:19438747-19439657	Unaffected
chr2L:19444394-19445747	Unaffected
chr2L:1944510-1945004	Unaffected
chr2L:19452655-19452996	Unaffected
chr2L:19453339-19453671	Unaffected
chr2L:19453994-19454521	Decreased
chr2L:19493137-19493593	Unaffected
chr2L:19508355-19509317	Unaffected
chr2L:19519661-19519952	Decreased
chr2L:19537788-19538072	Unaffected
chr2L:19542409-19543245	Unaffected
chr2L:19548257-19548554	Unaffected
chr2L:19549406-19550006	Unaffected
chr2L:19571720-19572168	Unaffected
chr2L:19572570-19573427	Unaffected
chr2L:19575133-19576651	Unaffected
chr2L:19582106-19582537	Unaffected
chr2L:19587150-19587804	Unaffected
chr2L:19605641-19605872	Unaffected
chr2L:1972588-1973270	Unaffected
chr2L:19735520-19736473	Unaffected
chr2L:19740778-19741157	Decreased
chr2L:1974097-1974727	Unaffected
chr2L:19756340-19757038	Unaffected
chr2L:19763889-19764322	Unaffected
chr2L:19764586-19764847	Unaffected
chr2L:19790971-19791365	Unaffected
chr2L:19791657-19792517	Unaffected
chr2L:19810626-19810968	Unaffected
chr2L:19819901-19820205	Unaffected
chr2L:19865193-19866076	Reversible
chr2L:19868038-19868303	Unaffected
chr2L:19869422-19870063	Reversible
chr2L:1987268-1987859	Unaffected
chr2L:1988211-1988804	Unaffected
chr2L:19884109-19884484	Decreased
chr2L:19886875-19887748	Unaffected
chr2L:19894923-19895507	Unaffected
chr2L:19895943-19896330	Unaffected
chr2L:19897053-19897703	Unaffected
chr2L:19904569-19905327	Decreased
chr2L:19916923-19917473	Unaffected
chr2L:19917857-19918132	Unaffected
chr2L:19934868-19935621	Unaffected
chr2L:19940042-19940363	Unaffected
chr2L:19941209-19941443	Unaffected
chr2L:19948231-19948385	Unaffected
chr2L:19949276-19949679	Unaffected
chr2L:19950473-19950963	Reversible
chr2L:19959096-19959564	Unaffected
chr2L:19987395-19987778	Unaffected
chr2L:19989289-19989891	Unaffected
chr2L:19995443-19995995	Decreased
chr2L:20000144-20000634	Decreased
chr2L:20017224-20017412	Unaffected
chr2L:20019489-20019900	Unaffected
chr2L:20061392-20061847	Unaffected
chr2L:20064729-20065562	Unaffected
chr2L:20075314-20077037	Unaffected
chr2L:20082637-20083231	Unaffected
chr2L:20084441-20085494	Unaffected
chr2L:20086292-20086479	Reversible
chr2L:2008748-2010161	Unaffected
chr2L:20091061-20091337	Unaffected
chr2L:20094513-20094956	Unaffected
chr2L:20104550-20105149	Unaffected
chr2L:20106615-20106990	Unaffected
chr2L:2010873-2011097	Unaffected
chr2L:20120354-20121525	Unaffected
chr2L:20148426-20148700	Unaffected
chr2L:20205193-20205389	Unaffected
chr2L:20296947-20297211	Unaffected
chr2L:20311510-20312417	Unaffected
chr2L:2031519-2031810	Unaffected
chr2L:20326100-20326263	Unaffected
chr2L:20349341-20350525	Unaffected
chr2L:20352665-20353043	Unaffected
chr2L:2037565-2038402	Unaffected
chr2L:20382204-20382437	Unaffected
chr2L:20414387-20414781	Unaffected
chr2L:20416359-20416751	Unaffected
chr2L:20417024-20417942	Unaffected
chr2L:20428781-20429465	Unaffected
chr2L:20434686-20435171	Reversible
chr2L:20435568-20435957	Unaffected
chr2L:20438456-20438671	Unaffected
chr2L:2044888-2045589	Unaffected
chr2L:20462750-20463491	Unaffected
chr2L:20636572-20636815	Unaffected
chr2L:20637569-20638742	Unaffected
chr2L:20650153-20650654	Unaffected
chr2L:20655667-20655949	Unaffected
chr2L:20682382-20683052	Unaffected
chr2L:20694990-20695581	Decreased
chr2L:20697916-20698293	Unaffected
chr2L:20700206-20701887	Irreversible
chr2L:20716031-20716782	Unaffected
chr2L:20733788-20734330	Unaffected
chr2L:20735183-20735848	Unaffected
chr2L:20751028-20751384	Unaffected
chr2L:20758164-20758546	Unaffected
chr2L:20767765-20768040	Reversible
chr2L:20768518-20768854	Reversible
chr2L:20770397-20770808	Reversible
chr2L:20771098-20771658	Reversible
chr2L:20772131-20772574	Reversible
chr2L:20776756-20777556	Reversible
chr2L:20782078-20782461	Reversible
chr2L:20783154-20783423	Unaffected
chr2L:20785248-20785667	Reversible
chr2L:20787490-20788160	Unaffected
chr2L:20793591-20794905	Unaffected
chr2L:20799765-20800880	Unaffected
chr2L:20821719-20822387	Irreversible
chr2L:20822700-20823196	Irreversible
chr2L:20823560-20824090	Irreversible
chr2L:20825257-20825853	Unaffected
chr2L:20829675-20830169	Unaffected
chr2L:20840515-20840757	Unaffected
chr2L:20852293-20852734	Unaffected
chr2L:20864730-20865248	Unaffected
chr2L:20890319-20890480	Unaffected
chr2L:20903041-20903315	Unaffected
chr2L:20910959-20911768	Unaffected
chr2L:20918684-20919038	Unaffected
chr2L:20922819-20923018	Unaffected
chr2L:20944858-20945361	Unaffected
chr2L:20956164-20956845	Irreversible
chr2L:20961422-20961761	Unaffected
chr2L:20965084-20965514	Unaffected
chr2L:20970710-20971228	Unaffected
chr2L:20973926-20974804	Reversible
chr2L:20994193-20994403	Unaffected
chr2L:20999634-20999930	Unaffected
chr2L:21000430-21001017	Unaffected
chr2L:21002141-21002517	Unaffected
chr2L:21008399-21010489	Unaffected
chr2L:21017857-21018736	Decreased
chr2L:21019579-21020150	Unaffected
chr2L:21023957-21024727	Unaffected
chr2L:21026082-21026525	Reversible
chr2L:21029998-21030403	Unaffected
chr2L:21038660-21038830	Unaffected
chr2L:21050075-21050402	Unaffected
chr2L:21051742-21052273	Unaffected
chr2L:21059179-21059824	Unaffected
chr2L:21061596-21062034	Reversible
chr2L:21064834-21065382	Unaffected
chr2L:21065893-21066062	Unaffected
chr2L:21068571-21068864	Unaffected
chr2L:21069822-21070126	Unaffected
chr2L:21070769-21071064	Unaffected
chr2L:21078051-21078438	Unaffected
chr2L:21089378-21090125	Unaffected
chr2L:21096660-21096980	Unaffected
chr2L:21101870-21102837	Unaffected
chr2L:21143083-21143486	Unaffected
chr2L:21148278-21148494	Unaffected
chr2L:21155726-21156298	Unaffected
chr2L:21168137-21169179	Unaffected
chr2L:21178791-21179148	Unaffected
chr2L:21196852-21197249	Unaffected
chr2L:21214949-21215477	Unaffected
chr2L:21218231-21218743	Unaffected
chr2L:21221188-21222029	Unaffected
chr2L:21237057-21238185	Unaffected
chr2L:21240008-21240237	Unaffected
chr2L:21243872-21244464	Unaffected
chr2L:21245115-21245692	Unaffected
chr2L:21248952-21249137	Unaffected
chr2L:21250491-21251195	Unaffected
chr2L:21255568-21255801	Unaffected
chr2L:21260850-21261961	Unaffected
chr2L:21262843-21263177	Unaffected
chr2L:21263460-21263822	Unaffected
chr2L:21293357-21293566	Unaffected
chr2L:21296306-21297054	Reversible
chr2L:2129978-2131312	Unaffected
chr2L:21308365-21308646	Unaffected
chr2L:21309220-21310168	Reversible
chr2L:21310851-21311377	Unaffected
chr2L:21312977-21313422	Unaffected
chr2L:21314150-21314481	Unaffected
chr2L:21344079-21345262	Unaffected
chr2L:21397066-21398200	Unaffected
chr2L:21401533-21401728	Unaffected
chr2L:2144712-2145071	Unaffected
chr2L:2152005-2152408	Unaffected
chr2L:21573300-21573838	Unaffected
chr2L:2161124-2161827	Irreversible
chr2L:2162296-2163909	Unaffected
chr2L:21628549-21630100	Unaffected
chr2L:2164712-2165330	Decreased
chr2L:21657530-21657995	Unaffected
chr2L:21658855-21659293	Unaffected
chr2L:21676674-21677169	Unaffected
chr2L:21678300-21679328	Unaffected
chr2L:21681375-21681919	Unaffected
chr2L:21683303-21684151	Unaffected
chr2L:21747107-21747300	Unaffected
chr2L:2175274-2175764	Unaffected
chr2L:21753558-21753971	Unaffected
chr2L:21756707-21757568	Unaffected
chr2L:21758017-21758749	Unaffected
chr2L:21763713-21764040	Unaffected
chr2L:21765089-21765461	Unaffected
chr2L:2178258-2178457	Unaffected
chr2L:21796406-21797227	Unaffected
chr2L:21798165-21798729	Unaffected
chr2L:21799270-21799645	Unaffected
chr2L:21807267-21807600	Unaffected
chr2L:21814489-21814807	Unaffected
chr2L:21815297-21815538	Unaffected
chr2L:2181769-2182774	Decreased
chr2L:21818410-21818783	Reversible
chr2L:21825804-21826193	Reversible
chr2L:21828087-21829224	Unaffected
chr2L:21839364-21839942	Irreversible
chr2L:21846770-21847987	Unaffected
chr2L:21857747-21858011	Unaffected
chr2L:21860625-21861146	Unaffected
chr2L:21863431-21863919	Unaffected
chr2L:21866503-21866732	Decreased
chr2L:21868567-21869502	Unaffected
chr2L:21871777-21872198	Unaffected
chr2L:21878969-21880090	Decreased
chr2L:21881045-21881560	Irreversible
chr2L:2188144-2188529	Decreased
chr2L:21882170-21882427	Unaffected
chr2L:21883380-21884034	Decreased
chr2L:21887703-21888015	Unaffected
chr2L:21893025-21893275	Unaffected
chr2L:21898926-21899924	Unaffected
chr2L:21910674-21910935	Unaffected
chr2L:21923557-21924137	Reversible
chr2L:2193509-2193815	Irreversible
chr2L:21954645-21955314	Unaffected
chr2L:2196464-2197340	Reversible
chr2L:21969613-21969907	Unaffected
chr2L:2197619-2198211	Reversible
chr2L:21976272-21976461	Unaffected
chr2L:21980034-21980591	Decreased
chr2L:2198626-2199110	Reversible
chr2L:21993165-21994027	Decreased
chr2L:2200179-2200611	Reversible
chr2L:22018620-22019743	Unaffected
chr2L:22024292-22024862	Unaffected
chr2L:2202489-2203593	Unaffected
chr2L:22028325-22028643	Unaffected
chr2L:22057075-22057552	Unaffected
chr2L:22073576-22073999	Reversible
chr2L:22108458-22108663	Unaffected
chr2L:22109376-22110115	Unaffected
chr2L:22117529-22118133	Decreased
chr2L:22121753-22122507	Unaffected
chr2L:22123057-22123854	Unaffected
chr2L:22128561-22128975	Unaffected
chr2L:22131362-22131699	Unaffected
chr2L:22133963-22134671	Unaffected
chr2L:22142002-22142245	Unaffected
chr2L:22143975-22144217	Unaffected
chr2L:22145704-22146041	Unaffected
chr2L:22167599-22169525	Unaffected
chr2L:2217184-2217380	Unaffected
chr2L:22179630-22179978	Unaffected
chr2L:221992-222626	Unaffected
chr2L:2222326-2222569	Unaffected
chr2L:22239781-22240672	Unaffected
chr2L:22245943-22246200	Unaffected
chr2L:22247305-22247961	Unaffected
chr2L:22260891-22262108	Unaffected
chr2L:2226551-2227481	Unaffected
chr2L:222896-223202	Reversible
chr2L:22361540-22361905	Unaffected
chr2L:22366861-22367335	Decreased
chr2L:2236698-2237057	Unaffected
chr2L:224014-225567	Irreversible
chr2L:2242179-2242973	Unaffected
chr2L:22532507-22532965	Unaffected
chr2L:22535608-22536347	Unaffected
chr2L:22536627-22537039	Unaffected
chr2L:22538175-22538734	Unaffected
chr2L:22550214-22550859	Unaffected
chr2L:22578978-22579140	Unaffected
chr2L:22579920-22580521	Unaffected
chr2L:22662228-22662988	Unaffected
chr2L:22751768-22751933	Unaffected
chr2L:22755871-22756578	Decreased
chr2L:22981710-22982625	Unaffected
chr2L:23025422-23026112	Unaffected
chr2L:23067993-23068502	Unaffected
chr2L:23173799-23174509	Unaffected
chr2L:23175944-23176559	Unaffected
chr2L:23176996-23177228	Unaffected
chr2L:23311915-23312315	Unaffected
chr2L:23312581-23313156	Unaffected
chr2L:23315127-23315489	Unaffected
chr2L:23332103-23332800	Unaffected
chr2L:23370996-23372525	Unaffected
chr2L:23400590-23400760	Unaffected
chr2L:2356469-2356781	Unaffected
chr2L:2357625-2357871	Unaffected
chr2L:2362795-2363143	Decreased
chr2L:2364096-2365575	Unaffected
chr2L:2374519-2374758	Unaffected
chr2L:2376140-2376669	Unaffected
chr2L:2381366-2381830	Unaffected
chr2L:2427720-2428400	Decreased
chr2L:2447064-2447394	Decreased
chr2L:2448388-2449199	Reversible
chr2L:2449559-2450245	Reversible
chr2L:2450852-2451394	Reversible
chr2L:2454470-2455237	Reversible
chr2L:2462020-2462660	Unaffected
chr2L:2463225-2463768	Unaffected
chr2L:246541-247918	Unaffected
chr2L:2466747-2467781	Unaffected
chr2L:2470187-2471135	Unaffected
chr2L:2480386-2480911	Reversible
chr2L:2481179-2482081	Reversible
chr2L:248216-248380	Unaffected
chr2L:2482803-2483315	Irreversible
chr2L:2486525-2487922	Irreversible
chr2L:2488263-2488863	Irreversible
chr2L:249205-249553	Unaffected
chr2L:2492656-2493235	Unaffected
chr2L:2585106-2585603	Unaffected
chr2L:2612065-2612293	Unaffected
chr2L:2677527-2677826	Unaffected
chr2L:2737688-2737887	Unaffected
chr2L:2748520-2748738	Irreversible
chr2L:2752195-2753310	Unaffected
chr2L:2755036-2755573	Unaffected
chr2L:2759417-2759673	Unaffected
chr2L:2765889-2766587	Unaffected
chr2L:2767514-2768035	Unaffected
chr2L:2769152-2769484	Unaffected
chr2L:277037-277590	Unaffected
chr2L:2804577-2805260	Irreversible
chr2L:2806271-2806783	Unaffected
chr2L:2808023-2808415	Unaffected
chr2L:2829591-2831126	Unaffected
chr2L:285373-286655	Unaffected
chr2L:2855368-2855800	Unaffected
chr2L:2856207-2856624	Unaffected
chr2L:2857000-2857729	Unaffected
chr2L:2873117-2873384	Unaffected
chr2L:2873698-2873872	Unaffected
chr2L:2878333-2879182	Unaffected
chr2L:2879459-2879713	Unaffected
chr2L:2885116-2885392	Unaffected
chr2L:2888083-2888233	Unaffected
chr2L:2888807-2889383	Unaffected
chr2L:2907871-2908378	Unaffected
chr2L:2908702-2909209	Unaffected
chr2L:295321-296228	Unaffected
chr2L:2955631-2956374	Unaffected
chr2L:2957829-2958248	Unaffected
chr2L:2968713-2969753	Unaffected
chr2L:2972275-2972590	Unaffected
chr2L:2976926-2977561	Unaffected
chr2L:297764-298549	Unaffected
chr2L:2987540-2988570	Unaffected
chr2L:2993638-2993997	Unaffected
chr2L:2999122-2999554	Unaffected
chr2L:3004114-3005091	Decreased
chr2L:3008991-3009377	Unaffected
chr2L:3011137-3012345	Unaffected
chr2L:3022942-3023532	Unaffected
chr2L:3036645-3037305	Unaffected
chr2L:3046549-3047644	Irreversible
chr2L:3055896-3056023	Unaffected
chr2L:3056378-3056869	Unaffected
chr2L:305680-306041	Unaffected
chr2L:3058938-3059470	Irreversible
chr2L:3088296-3088712	Unaffected
chr2L:3090251-3090748	Unaffected
chr2L:3094794-3095568	Unaffected
chr2L:3097139-3097439	Unaffected
chr2L:3107527-3108812	Unaffected
chr2L:3124496-3124965	Unaffected
chr2L:3152665-3153319	Unaffected
chr2L:3159169-3159725	Unaffected
chr2L:3163601-3164146	Unaffected
chr2L:3165369-3165601	Unaffected
chr2L:3172535-3173266	Unaffected
chr2L:3301195-3301455	Unaffected
chr2L:3301844-3302296	Unaffected
chr2L:3302702-3303685	Unaffected
chr2L:3307533-3308225	Reversible
chr2L:3338637-3338903	Unaffected
chr2L:3339502-3339857	Unaffected
chr2L:3345644-3346878	Irreversible
chr2L:3351477-3351963	Decreased
chr2L:3352527-3353356	Unaffected
chr2L:3354707-3355034	Unaffected
chr2L:335829-336718	Reversible
chr2L:3372664-3373028	Unaffected
chr2L:3373325-3373558	Unaffected
chr2L:338427-338696	Unaffected
chr2L:3416838-3417740	Decreased
chr2L:3440320-3440869	Unaffected
chr2L:3449646-3450027	Unaffected
chr2L:3452737-3453273	Unaffected
chr2L:3465973-3466232	Unaffected
chr2L:3478133-3478752	Unaffected
chr2L:3480999-3481304	Unaffected
chr2L:3491017-3491287	Unaffected
chr2L:3499023-3499353	Unaffected
chr2L:3518944-3519175	Unaffected
chr2L:3523165-3523338	Unaffected
chr2L:3534017-3534555	Unaffected
chr2L:3538523-3540271	Unaffected
chr2L:3545401-3545673	Unaffected
chr2L:3552339-3552779	Unaffected
chr2L:3555290-3556708	Irreversible
chr2L:3557788-3558319	Irreversible
chr2L:3560042-3560409	Reversible
chr2L:3562110-3562949	Irreversible
chr2L:3564771-3565095	Unaffected
chr2L:3566874-3567452	Reversible
chr2L:3570211-3570734	Irreversible
chr2L:357718-359377	Unaffected
chr2L:3579744-3581120	Reversible
chr2L:3586349-3587377	Unaffected
chr2L:3590016-3590270	Reversible
chr2L:3592259-3592569	Reversible
chr2L:3593827-3594297	Unaffected
chr2L:3595546-3595853	Unaffected
chr2L:3596201-3596632	Unaffected
chr2L:3596973-3597282	Unaffected
chr2L:3606300-3607328	Reversible
chr2L:3619266-3619936	Unaffected
chr2L:3632037-3633206	Unaffected
chr2L:3639520-3640359	Unaffected
chr2L:3655637-3656044	Unaffected
chr2L:3657334-3657738	Unaffected
chr2L:366047-366660	Reversible
chr2L:368705-369060	Unaffected
chr2L:3703211-3703810	Reversible
chr2L:3712728-3713282	Unaffected
chr2L:376653-376817	Unaffected
chr2L:3771029-3772202	Unaffected
chr2L:3772899-3773291	Unaffected
chr2L:3773561-3773889	Unaffected
chr2L:3775621-3776006	Reversible
chr2L:3776354-3776587	Reversible
chr2L:377753-378290	Reversible
chr2L:3778478-3778946	Unaffected
chr2L:3780906-3781555	Decreased
chr2L:3786880-3787603	Unaffected
chr2L:379873-380321	Unaffected
chr2L:3803378-3804039	Unaffected
chr2L:3805581-3805807	Unaffected
chr2L:3806375-3806704	Unaffected
chr2L:381136-381696	Reversible
chr2L:3812625-3813516	Unaffected
chr2L:3825323-3825797	Unaffected
chr2L:3835261-3835739	Unaffected
chr2L:3836473-3836965	Unaffected
chr2L:3840626-3841003	Unaffected
chr2L:3845217-3845421	Unaffected
chr2L:3847545-3847944	Unaffected
chr2L:3853313-3853597	Decreased
chr2L:3856614-3856910	Unaffected
chr2L:3857552-3858252	Unaffected
chr2L:3861299-3862091	Irreversible
chr2L:386144-386484	Unaffected
chr2L:3867547-3867753	Unaffected
chr2L:3872099-3872644	Unaffected
chr2L:3888647-3889882	Unaffected
chr2L:389952-390200	Unaffected
chr2L:393090-393386	Unaffected
chr2L:3933613-3934271	Unaffected
chr2L:395525-396052	Decreased
chr2L:4028281-4029071	Unaffected
chr2L:4030155-4030660	Unaffected
chr2L:4031208-4031424	Unaffected
chr2L:4031780-4032041	Unaffected
chr2L:403589-404383	Unaffected
chr2L:4037247-4037641	Unaffected
chr2L:4052516-4052830	Unaffected
chr2L:4053754-4054565	Unaffected
chr2L:4055780-4055968	Unaffected
chr2L:4068940-4069577	Unaffected
chr2L:4069850-4070465	Unaffected
chr2L:4098098-4098815	Unaffected
chr2L:4109154-4109514	Unaffected
chr2L:414585-415378	Unaffected
chr2L:4197626-4197835	Unaffected
chr2L:420252-420560	Unaffected
chr2L:421007-421545	Unaffected
chr2L:4211516-4212212	Unaffected
chr2L:4221221-4222988	Unaffected
chr2L:4228550-4229103	Decreased
chr2L:423426-423850	Irreversible
chr2L:4266185-4266399	Unaffected
chr2L:427158-428209	Reversible
chr2L:4282344-4283312	Unaffected
chr2L:4286530-4287592	Unaffected
chr2L:429484-431350	Unaffected
chr2L:4333162-4334317	Unaffected
chr2L:4340130-4340604	Decreased
chr2L:4354823-4355297	Unaffected
chr2L:4360272-4362133	Decreased
chr2L:4370594-4371039	Unaffected
chr2L:4371699-4372118	Unaffected
chr2L:4375086-4375537	Unaffected
chr2L:4386343-4386671	Unaffected
chr2L:4386970-4387176	Unaffected
chr2L:438710-439982	Unaffected
chr2L:4393458-4394632	Unaffected
chr2L:440671-440910	Reversible
chr2L:441973-442766	Unaffected
chr2L:4444441-4444855	Unaffected
chr2L:4458225-4458391	Unaffected
chr2L:4464309-4464474	Unaffected
chr2L:4476892-4477308	Unaffected
chr2L:452802-453315	Unaffected
chr2L:4548227-4548732	Unaffected
chr2L:4567532-4567997	Unaffected
chr2L:4581107-4581693	Reversible
chr2L:4583235-4584080	Reversible
chr2L:4586153-4586571	Reversible
chr2L:4588409-4589297	Unaffected
chr2L:4591661-4592430	Unaffected
chr2L:4594895-4595248	Reversible
chr2L:4599724-4600444	Unaffected
chr2L:4601363-4601656	Unaffected
chr2L:4609209-4609409	Unaffected
chr2L:4610577-4610969	Reversible
chr2L:4614040-4614694	Unaffected
chr2L:4620139-4620827	Decreased
chr2L:4638273-4639345	Unaffected
chr2L:4650208-4650745	Unaffected
chr2L:4652987-4653604	Reversible
chr2L:4659387-4659646	Unaffected
chr2L:47209-47474	Unaffected
chr2L:478801-481479	Reversible
chr2L:4791813-4792315	Unaffected
chr2L:4797842-4798361	Unaffected
chr2L:4808084-4808595	Reversible
chr2L:4810222-4812006	Unaffected
chr2L:4820600-4821028	Decreased
chr2L:4821561-4822619	Decreased
chr2L:4830123-4830300	Unaffected
chr2L:4836812-4838091	Unaffected
chr2L:4848012-4848409	Unaffected
chr2L:4881714-4882336	Unaffected
chr2L:4887647-4887961	Reversible
chr2L:4891616-4892372	Irreversible
chr2L:490570-491128	Unaffected
chr2L:4980629-4981747	Unaffected
chr2L:4996995-4998224	Unaffected
chr2L:499780-500345	Unaffected
chr2L:5000084-5000543	Unaffected
chr2L:5009231-5010238	Unaffected
chr2L:501637-502160	Reversible
chr2L:5024582-5024860	Unaffected
chr2L:5025334-5025645	Unaffected
chr2L:5029279-5029713	Unaffected
chr2L:5043094-5043976	Unaffected
chr2L:5052529-5052875	Unaffected
chr2L:5054684-5055669	Unaffected
chr2L:5058985-5059792	Unaffected
chr2L:507082-507618	Unaffected
chr2L:5077814-5078940	Unaffected
chr2L:5084075-5084712	Reversible
chr2L:5092891-5093618	Unaffected
chr2L:5094550-5094933	Unaffected
chr2L:5096250-5096456	Unaffected
chr2L:510521-511011	Unaffected
chr2L:5107619-5108806	Unaffected
chr2L:5119152-5119535	Unaffected
chr2L:512621-512954	Unaffected
chr2L:5144471-5145377	Unaffected
chr2L:514469-514664	Unaffected
chr2L:5145883-5146471	Unaffected
chr2L:5147587-5147807	Unaffected
chr2L:518277-518901	Reversible
chr2L:519191-519883	Reversible
chr2L:5208792-5209573	Decreased
chr2L:5220170-5220556	Unaffected
chr2L:5223480-5224370	Reversible
chr2L:523089-523938	Unaffected
chr2L:5231836-5232464	Unaffected
chr2L:5236396-5238021	Reversible
chr2L:5238627-5238897	Unaffected
chr2L:5239848-5240183	Unaffected
chr2L:5240538-5240813	Unaffected
chr2L:524536-525007	Unaffected
chr2L:5245432-5246038	Reversible
chr2L:5247557-5247998	Unaffected
chr2L:5249786-5250312	Unaffected
chr2L:5252215-5254705	Reversible
chr2L:5257252-5257568	Unaffected
chr2L:5258999-5259432	Irreversible
chr2L:525928-526277	Decreased
chr2L:5269637-5270251	Unaffected
chr2L:5271048-5271382	Unaffected
chr2L:527223-527494	Reversible
chr2L:5284875-5285197	Unaffected
chr2L:5287433-5288298	Unaffected
chr2L:5288785-5289009	Unaffected
chr2L:5292034-5293576	Irreversible
chr2L:5294816-5295295	Irreversible
chr2L:5296929-5297333	Unaffected
chr2L:530015-530994	Reversible
chr2L:5301396-5301713	Unaffected
chr2L:5305178-5305881	Unaffected
chr2L:5306447-5306887	Unaffected
chr2L:5314206-5314938	Unaffected
chr2L:531498-531749	Unaffected
chr2L:5325261-5325803	Unaffected
chr2L:533631-533984	Reversible
chr2L:5367092-5367344	Unaffected
chr2L:5368367-5368614	Unaffected
chr2L:5372925-5373146	Unaffected
chr2L:5376274-5376835	Unaffected
chr2L:5379307-5379551	Unaffected
chr2L:5385844-5386891	Reversible
chr2L:5403484-5404244	Unaffected
chr2L:540724-541118	Unaffected
chr2L:5414667-5415096	Unaffected
chr2L:541755-541992	Unaffected
chr2L:5418703-5419030	Reversible
chr2L:5421514-5422283	Reversible
chr2L:5427176-5428365	Unaffected
chr2L:5429403-5430069	Unaffected
chr2L:5435635-5436148	Unaffected
chr2L:544389-544738	Unaffected
chr2L:5444377-5445230	Unaffected
chr2L:5460988-5462060	Unaffected
chr2L:5465236-5465550	Decreased
chr2L:5476975-5477231	Reversible
chr2L:547777-548546	Irreversible
chr2L:5478647-5479025	Unaffected
chr2L:5483041-5483194	Unaffected
chr2L:5485565-5485950	Reversible
chr2L:5486828-5487229	Unaffected
chr2L:5489770-5490328	Reversible
chr2L:5492686-5493831	Unaffected
chr2L:5500251-5500504	Unaffected
chr2L:5501607-5501943	Decreased
chr2L:5504834-5506058	Irreversible
chr2L:5506704-5506924	Unaffected
chr2L:5507479-5508041	Unaffected
chr2L:5520195-5520699	Unaffected
chr2L:552265-552947	Irreversible
chr2L:5525871-5526263	Unaffected
chr2L:5529-6015	Decreased
chr2L:5541477-5541839	Unaffected
chr2L:5542858-5543600	Unaffected
chr2L:5546200-5546413	Unaffected
chr2L:5546962-5547258	Unaffected
chr2L:559511-560395	Unaffected
chr2L:5623109-5623695	Unaffected
chr2L:5629875-5630103	Unaffected
chr2L:564070-564233	Unaffected
chr2L:5724587-5725194	Unaffected
chr2L:573704-574415	Unaffected
chr2L:5739046-5739579	Unaffected
chr2L:5745862-5746234	Unaffected
chr2L:5763752-5764240	Unaffected
chr2L:5765191-5765392	Unaffected
chr2L:5770190-5770750	Unaffected
chr2L:5784160-5784578	Unaffected
chr2L:5799509-5800396	Unaffected
chr2L:5805199-5805743	Unaffected
chr2L:5861994-5862453	Unaffected
chr2L:5874462-5874809	Unaffected
chr2L:5875114-5875879	Decreased
chr2L:5879059-5880156	Unaffected
chr2L:5886835-5887224	Unaffected
chr2L:589736-590194	Reversible
chr2L:5907007-5907825	Unaffected
chr2L:59109-59538	Unaffected
chr2L:5943548-5944937	Unaffected
chr2L:594566-595514	Reversible
chr2L:5963591-5963949	Unaffected
chr2L:5969077-5969399	Unaffected
chr2L:5977197-5977869	Unaffected
chr2L:5978289-5979039	Unaffected
chr2L:5979966-5981016	Unaffected
chr2L:5982362-5982698	Unaffected
chr2L:5983049-5983458	Unaffected
chr2L:5986215-5986950	Unaffected
chr2L:5997287-5998577	Unaffected
chr2L:5999116-5999626	Unaffected
chr2L:6018974-6020235	Reversible
chr2L:6022301-6022881	Unaffected
chr2L:6037345-6037832	Unaffected
chr2L:6045334-6046107	Unaffected
chr2L:6047379-6048090	Unaffected
chr2L:604791-605036	Unaffected
chr2L:606584-606865	Decreased
chr2L:6070965-6071596	Unaffected
chr2L:6078785-6079452	Unaffected
chr2L:6081239-6081781	Unaffected
chr2L:6082229-6082640	Reversible
chr2L:6085577-6086018	Reversible
chr2L:6086817-6088814	Unaffected
chr2L:6098264-6099367	Unaffected
chr2L:6100236-6100870	Unaffected
chr2L:6125155-6125773	Unaffected
chr2L:6126753-6127260	Unaffected
chr2L:6165578-6166696	Reversible
chr2L:6168328-6168593	Reversible
chr2L:6169180-6169782	Reversible
chr2L:617564-618925	Irreversible
chr2L:6178985-6179609	Unaffected
chr2L:6184543-6185462	Unaffected
chr2L:6190627-6191139	Unaffected
chr2L:6193841-6194646	Reversible
chr2L:6196457-6196760	Unaffected
chr2L:6200699-6201353	Decreased
chr2L:6204487-6205304	Reversible
chr2L:6207505-6207728	Unaffected
chr2L:6208535-6208727	Unaffected
chr2L:623210-623597	Unaffected
chr2L:6252785-6253190	Unaffected
chr2L:6273950-6274585	Unaffected
chr2L:630810-631148	Unaffected
chr2L:6323648-6324611	Unaffected
chr2L:6338632-6339613	Unaffected
chr2L:633905-634169	Unaffected
chr2L:634850-635435	Unaffected
chr2L:637604-638172	Unaffected
chr2L:6411036-6411656	Unaffected
chr2L:6412012-6412666	Unaffected
chr2L:6423256-6423678	Unaffected
chr2L:6424300-6425557	Unaffected
chr2L:6447422-6448185	Unaffected
chr2L:6455232-6456159	Unaffected
chr2L:6463309-6463686	Unaffected
chr2L:6467630-6467769	Unaffected
chr2L:6473375-6473968	Unaffected
chr2L:6480271-6481027	Unaffected
chr2L:6481303-6481715	Unaffected
chr2L:6489035-6489775	Unaffected
chr2L:6498513-6499193	Unaffected
chr2L:650269-650999	Unaffected
chr2L:6510929-6511351	Unaffected
chr2L:6513154-6513548	Unaffected
chr2L:651322-651931	Unaffected
chr2L:6528018-6528541	Unaffected
chr2L:6533714-6534415	Unaffected
chr2L:6535741-6536488	Unaffected
chr2L:6537818-6538206	Decreased
chr2L:6541836-6542015	Unaffected
chr2L:6546849-6547184	Unaffected
chr2L:6547612-6548347	Irreversible
chr2L:6548832-6549129	Unaffected
chr2L:6551962-6552399	Reversible
chr2L:6552700-6552980	Unaffected
chr2L:6554341-6554846	Decreased
chr2L:656133-656547	Unaffected
chr2L:6562133-6562747	Reversible
chr2L:6610837-6611253	Unaffected
chr2L:6612370-6613388	Unaffected
chr2L:6644474-6644682	Unaffected
chr2L:6648466-6649645	Unaffected
chr2L:6655514-6655808	Unaffected
chr2L:6658505-6658963	Unaffected
chr2L:66604-67461	Unaffected
chr2L:6667893-6668162	Unaffected
chr2L:6672869-6673634	Unaffected
chr2L:6683840-6684408	Unaffected
chr2L:668854-670219	Decreased
chr2L:6690902-6691417	Unaffected
chr2L:6692468-6693817	Reversible
chr2L:6697429-6697724	Unaffected
chr2L:6703015-6703422	Unaffected
chr2L:6704388-6704608	Unaffected
chr2L:6708564-6709342	Unaffected
chr2L:6709892-6710537	Unaffected
chr2L:671039-671796	Irreversible
chr2L:6717545-6717991	Unaffected
chr2L:6722828-6723521	Unaffected
chr2L:6723845-6724363	Unaffected
chr2L:675189-675735	Unaffected
chr2L:6786437-6787965	Unaffected
chr2L:6791967-6792369	Unaffected
chr2L:6793646-6794820	Unaffected
chr2L:6821664-6822281	Unaffected
chr2L:682487-682875	Unaffected
chr2L:6833590-6834082	Unaffected
chr2L:683996-684473	Unaffected
chr2L:6851956-6853093	Unaffected
chr2L:686690-686926	Unaffected
chr2L:6907313-6908075	Unaffected
chr2L:6913606-6914286	Unaffected
chr2L:6918108-6918419	Unaffected
chr2L:6918718-6918868	Unaffected
chr2L:6919158-6919930	Unaffected
chr2L:6921002-6921532	Unaffected
chr2L:6921941-6922364	Unaffected
chr2L:6924844-6925374	Unaffected
chr2L:6939542-6940046	Unaffected
chr2L:6947950-6948892	Unaffected
chr2L:6956546-6957250	Unaffected
chr2L:695992-697522	Reversible
chr2L:6964515-6964837	Reversible
chr2L:6966317-6966725	Unaffected
chr2L:6967052-6967291	Unaffected
chr2L:6971617-6971967	Unaffected
chr2L:6984461-6984817	Unaffected
chr2L:699301-699513	Unaffected
chr2L:7005499-7005922	Unaffected
chr2L:700622-700850	Unaffected
chr2L:7009713-7010854	Unaffected
chr2L:701554-702482	Unaffected
chr2L:7023538-7024142	Unaffected
chr2L:7026696-7027228	Unaffected
chr2L:7032053-7032298	Unaffected
chr2L:7033077-7033497	Unaffected
chr2L:7036972-7037393	Unaffected
chr2L:7037917-7038214	Unaffected
chr2L:7042154-7042566	Unaffected
chr2L:7049062-7049543	Unaffected
chr2L:7050624-7051042	Unaffected
chr2L:7056203-7057154	Unaffected
chr2L:7064687-7065962	Unaffected
chr2L:708067-708613	Reversible
chr2L:7082202-7082722	Unaffected
chr2L:7084590-7084765	Unaffected
chr2L:7093637-7095243	Reversible
chr2L:7104895-7105184	Decreased
chr2L:7119642-7119912	Reversible
chr2L:7125133-7125701	Unaffected
chr2L:7133954-7134332	Unaffected
chr2L:714288-714502	Unaffected
chr2L:7145634-7146004	Unaffected
chr2L:714903-715891	Unaffected
chr2L:7155956-7156549	Unaffected
chr2L:7179000-7179349	Decreased
chr2L:7180732-7180911	Unaffected
chr2L:7187905-7189003	Unaffected
chr2L:7189539-7190101	Unaffected
chr2L:7194401-7194685	Unaffected
chr2L:7199882-7200158	Unaffected
chr2L:7204074-7204354	Unaffected
chr2L:7218954-7219124	Unaffected
chr2L:7219932-7220214	Unaffected
chr2L:723099-723995	Unaffected
chr2L:7261841-7262717	Reversible
chr2L:7264763-7265207	Reversible
chr2L:7266469-7266767	Unaffected
chr2L:7276823-7277449	Unaffected
chr2L:7282440-7282837	Unaffected
chr2L:7286725-7288302	Irreversible
chr2L:7288910-7289150	Reversible
chr2L:7293963-7295093	Reversible
chr2L:7302454-7302743	Reversible
chr2L:7303098-7303812	Reversible
chr2L:7306208-7306383	Reversible
chr2L:7306823-7307308	Irreversible
chr2L:7319804-7321165	Irreversible
chr2L:7323249-7323619	Irreversible
chr2L:7327116-7327627	Decreased
chr2L:7333533-7334839	Unaffected
chr2L:7340037-7340692	Unaffected
chr2L:7343109-7343357	Reversible
chr2L:7350451-7350732	Reversible
chr2L:7354484-7355044	Unaffected
chr2L:7355337-7355939	Unaffected
chr2L:7356480-7357344	Reversible
chr2L:7358863-7359413	Unaffected
chr2L:7372013-7373090	Decreased
chr2L:7373364-7374107	Unaffected
chr2L:7387891-7388376	Unaffected
chr2L:740203-740439	Unaffected
chr2L:7412311-7412485	Unaffected
chr2L:7418412-7418672	Unaffected
chr2L:7420002-7420294	Unaffected
chr2L:7422364-7422749	Reversible
chr2L:7423488-7423933	Unaffected
chr2L:7424881-7426009	Unaffected
chr2L:7437280-7438128	Unaffected
chr2L:7442497-7442854	Reversible
chr2L:7466178-7466724	Unaffected
chr2L:7486660-7486842	Unaffected
chr2L:7495376-7496520	Unaffected
chr2L:7496872-7497433	Unaffected
chr2L:7503723-7504233	Decreased
chr2L:7513113-7513631	Unaffected
chr2L:7516326-7517611	Unaffected
chr2L:7522463-7522850	Unaffected
chr2L:7526759-7527502	Unaffected
chr2L:7530844-7530978	Unaffected
chr2L:7533029-7533347	Unaffected
chr2L:7534968-7535546	Unaffected
chr2L:7536279-7536655	Unaffected
chr2L:7544281-7544959	Unaffected
chr2L:7573435-7574267	Unaffected
chr2L:7576358-7576781	Unaffected
chr2L:7577044-7577312	Unaffected
chr2L:7607802-7608446	Unaffected
chr2L:7619063-7619964	Decreased
chr2L:7623-8210	Unaffected
chr2L:7701473-7701719	Unaffected
chr2L:7702697-7703275	Unaffected
chr2L:7781726-7782491	Unaffected
chr2L:7782873-7783360	Unaffected
chr2L:7790360-7790628	Unaffected
chr2L:7799419-7800346	Unaffected
chr2L:7809515-7810358	Unaffected
chr2L:7811415-7812026	Unaffected
chr2L:7825731-7826252	Unaffected
chr2L:7826775-7827290	Unaffected
chr2L:7827679-7829192	Unaffected
chr2L:7853123-7853681	Unaffected
chr2L:7860428-7861143	Unaffected
chr2L:7861803-7862270	Unaffected
chr2L:7869182-7869808	Decreased
chr2L:7870250-7870580	Decreased
chr2L:7872225-7872874	Unaffected
chr2L:7879314-7879704	Unaffected
chr2L:7880340-7880942	Unaffected
chr2L:7885061-7885751	Unaffected
chr2L:7886991-7887470	Unaffected
chr2L:7897539-7897993	Unaffected
chr2L:7899454-7899971	Unaffected
chr2L:7901801-7902112	Unaffected
chr2L:7909034-7910371	Reversible
chr2L:7911181-7911461	Reversible
chr2L:7915084-7916936	Reversible
chr2L:7956553-7957120	Reversible
chr2L:7962176-7962688	Unaffected
chr2L:7973340-7973929	Unaffected
chr2L:7975304-7975921	Unaffected
chr2L:7976757-7977029	Unaffected
chr2L:7984081-7984406	Unaffected
chr2L:7985115-7985540	Unaffected
chr2L:7991433-7991995	Unaffected
chr2L:7994052-7994814	Unaffected
chr2L:7998759-7999500	Unaffected
chr2L:7999957-8000985	Unaffected
chr2L:8001470-8001758	Unaffected
chr2L:8006340-8007626	Decreased
chr2L:8012486-8013028	Unaffected
chr2L:8029432-8030166	Unaffected
chr2L:8030716-8031298	Unaffected
chr2L:8037564-8037943	Unaffected
chr2L:8041175-8041791	Unaffected
chr2L:8042077-8042275	Unaffected
chr2L:8042800-8042950	Unaffected
chr2L:8071441-8071740	Unaffected
chr2L:8072478-8073349	Unaffected
chr2L:8082928-8083954	Unaffected
chr2L:8084293-8085003	Unaffected
chr2L:8085493-8085754	Unaffected
chr2L:8102908-8103435	Unaffected
chr2L:8104138-8104525	Unaffected
chr2L:8123702-8124137	Unaffected
chr2L:8126256-8127060	Unaffected
chr2L:8142616-8143223	Unaffected
chr2L:8148537-8149071	Unaffected
chr2L:8162007-8163191	Unaffected
chr2L:8197402-8197644	Unaffected
chr2L:8204905-8205526	Unaffected
chr2L:8212808-8213238	Unaffected
chr2L:8238588-8238908	Unaffected
chr2L:8239621-8239969	Unaffected
chr2L:825534-826710	Unaffected
chr2L:8257405-8257716	Unaffected
chr2L:8270637-8271021	Unaffected
chr2L:8274207-8274471	Unaffected
chr2L:8277940-8278443	Unaffected
chr2L:8279301-8279765	Irreversible
chr2L:8280156-8280626	Unaffected
chr2L:8281491-8281861	Reversible
chr2L:8285523-8285735	Unaffected
chr2L:8290627-8291479	Irreversible
chr2L:8292033-8292487	Irreversible
chr2L:8293782-8294027	Decreased
chr2L:8297214-8297404	Unaffected
chr2L:8298761-8299905	Unaffected
chr2L:8300644-8301089	Unaffected
chr2L:8311478-8311650	Unaffected
chr2L:8320283-8320554	Unaffected
chr2L:8326313-8326560	Unaffected
chr2L:8328630-8328886	Unaffected
chr2L:8346358-8346593	Decreased
chr2L:8362378-8363213	Unaffected
chr2L:8364171-8364836	Unaffected
chr2L:8370455-8371033	Unaffected
chr2L:8382329-8383179	Unaffected
chr2L:8403419-8404534	Unaffected
chr2L:840593-840924	Unaffected
chr2L:8416180-8417145	Unaffected
chr2L:841733-842185	Unaffected
chr2L:8419422-8419877	Unaffected
chr2L:8422339-8422529	Decreased
chr2L:8424838-8425327	Unaffected
chr2L:8425883-8426121	Unaffected
chr2L:8431608-8432343	Unaffected
chr2L:8437112-8437880	Unaffected
chr2L:8466718-8467416	Unaffected
chr2L:8469176-8469733	Unaffected
chr2L:8473137-8473783	Decreased
chr2L:847645-848835	Reversible
chr2L:8478423-8479729	Unaffected
chr2L:8485655-8486661	Unaffected
chr2L:8495412-8495989	Unaffected
chr2L:850919-851189	Unaffected
chr2L:8511815-8512060	Unaffected
chr2L:8521886-8522261	Unaffected
chr2L:852721-853034	Unaffected
chr2L:8528133-8528524	Unaffected
chr2L:8528916-8529874	Unaffected
chr2L:8531723-8531995	Unaffected
chr2L:8534557-8535310	Unaffected
chr2L:8535667-8536136	Unaffected
chr2L:8541492-8542428	Unaffected
chr2L:8543987-8544281	Unaffected
chr2L:8553634-8554422	Unaffected
chr2L:8574618-8575052	Unaffected
chr2L:8588257-8588512	Unaffected
chr2L:8619546-8620087	Unaffected
chr2L:866855-867497	Unaffected
chr2L:8682481-8683033	Unaffected
chr2L:868264-868474	Unaffected
chr2L:8683743-8684136	Unaffected
chr2L:8690919-8691839	Unaffected
chr2L:8692406-8692807	Reversible
chr2L:8709010-8709745	Unaffected
chr2L:870936-871751	Unaffected
chr2L:8710346-8710900	Unaffected
chr2L:8717924-8718558	Unaffected
chr2L:87294-87529	Unaffected
chr2L:8735505-8736004	Unaffected
chr2L:8739984-8741187	Unaffected
chr2L:8794-9123	Unaffected
chr2L:8817358-8818445	Unaffected
chr2L:8825053-8826007	Reversible
chr2L:8846640-8847376	Unaffected
chr2L:88496-89066	Reversible
chr2L:8852070-8852443	Decreased
chr2L:8856159-8856376	Unaffected
chr2L:8857664-8858235	Reversible
chr2L:8868315-8868604	Unaffected
chr2L:8871198-8871903	Decreased
chr2L:8875907-8876596	Reversible
chr2L:8878302-8878532	Unaffected
chr2L:8881140-8881602	Reversible
chr2L:8897541-8899188	Unaffected
chr2L:8910676-8911084	Unaffected
chr2L:8915772-8916068	Unaffected
chr2L:8920086-8921027	Unaffected
chr2L:8923003-8923324	Unaffected
chr2L:8949964-8950239	Unaffected
chr2L:8950570-8950815	Unaffected
chr2L:8984776-8985317	Unaffected
chr2L:8988804-8989854	Unaffected
chr2L:8997834-8998514	Unaffected
chr2L:900733-901799	Unaffected
chr2L:9019431-9019627	Unaffected
chr2L:9124417-9124637	Unaffected
chr2L:9125620-9126348	Unaffected
chr2L:9127033-9127469	Unaffected
chr2L:9136681-9137330	Unaffected
chr2L:9141511-9141908	Unaffected
chr2L:91495-92444	Unaffected
chr2L:9166724-9166916	Unaffected
chr2L:9167825-9168247	Unaffected
chr2L:9168563-9168835	Unaffected
chr2L:9171027-9171365	Unaffected
chr2L:9176033-9176907	Unaffected
chr2L:9182514-9183609	Unaffected
chr2L:9188703-9189249	Unaffected
chr2L:9198088-9198867	Reversible
chr2L:9203346-9203914	Reversible
chr2L:9205074-9205654	Unaffected
chr2L:9210812-9211241	Reversible
chr2L:9211500-9211992	Unaffected
chr2L:9222932-9223197	Unaffected
chr2L:9224155-9224929	Decreased
chr2L:9237659-9238153	Unaffected
chr2L:9239980-9240342	Unaffected
chr2L:9252057-9252862	Unaffected
chr2L:9330616-9331469	Unaffected
chr2L:9388000-9388393	Unaffected
chr2L:9416256-9416561	Unaffected
chr2L:9437279-9437788	Decreased
chr2L:9438155-9438461	Unaffected
chr2L:9446507-9446868	Unaffected
chr2L:9449217-9450160	Unaffected
chr2L:9451423-9452175	Unaffected
chr2L:9457954-9458154	Unaffected
chr2L:9461845-9462311	Unaffected
chr2L:9493967-9494853	Unaffected
chr2L:9496300-9496705	Unaffected
chr2L:9506596-9506949	Reversible
chr2L:9508336-9509145	Unaffected
chr2L:9512850-9513219	Reversible
chr2L:9521188-9521770	Unaffected
chr2L:9522744-9523078	Unaffected
chr2L:9527489-9528131	Unaffected
chr2L:9567528-9567794	Unaffected
chr2L:9568219-9569078	Unaffected
chr2L:9576129-9576857	Unaffected
chr2L:9581290-9582350	Unaffected
chr2L:9593013-9593400	Unaffected
chr2L:9608039-9608501	Unaffected
[truncated: 9,629 more rows]
