# Supplementary material for: Transient loss of Polycomb components induces an epigenetic cancer fate
Source: Nature. 2024 Apr 24;629(8012):688–96. doi: 10.1038/s41586-024-07328-w (PMC11096130; doi:10.1038/s41586-024-07328-w)
Supplement: Supplementary file 7 — Differential analyses and FPKMs of gfp-KD, zfh1-KD and Stat92E-KD transcriptomes in combination with w-KD (control) or ph-KD. [file 41586_2024_7328_MOESM7_ESM.xlsx]

## Sheet: Stat92E+w-KD vs gfp+w-KD
FBgn	symbol	baseMean	log2FoldChange	lfcSE	pvalue	padj	diff
FBgn0000003	7SLRNA:CR32864	6.43011	0.0176829	0.188165	0.708928	0.847611	unaffected
FBgn0000008	a	2103.94	0.0231949	0.0640099	0.681338	0.83119	unaffected
FBgn0000014	abd-A	116.817	-0.0544659	0.334697	0.130329	0.324987	unaffected
FBgn0000015	Abd-B	2445.04	-0.181376	0.554321	0.0183461	0.0965728	unaffected
FBgn0000017	Abl	3961.53	-0.10374	0.0834655	0.125755	0.319212	unaffected
FBgn0000018	abo	297.669	0.11067	0.112028	0.157197	0.364177	unaffected
FBgn0000022	ac	172.276	-0.111202	0.148145	0.161867	0.371821	unaffected
FBgn0000024	Ace	570.982	-0.217624	0.173281	0.0179485	0.0953553	unaffected
FBgn0000028	acj6	12.1362	0.0201255	0.175893	0.708184	0.847051	unaffected
FBgn0000032	Acph-1	842.085	0.0251286	0.0692005	0.674274	0.8267	unaffected
FBgn0000036	nAChRalpha1	6.24775	0.0134127	0.221349	0.717024	0.853916	unaffected
FBgn0000037	mAChR-A	4.34202	-0.0541945	0.235053	0.251547	0.479302	unaffected
FBgn0000038	nAChRbeta1	2.17931	-0.0217725	0.248671	0.523903		unaffected
FBgn0000039	nAChRalpha2	3.55962	0.00897756	0.242912	0.779379		unaffected
FBgn0000042	Act5C	135679	-0.063489	0.0643962	0.262776	0.489788	unaffected
FBgn0000043	Act42A	28293.4	-0.0743562	0.0616408	0.174969	0.38888	unaffected
FBgn0000044	Act57B	1083.83	0.587375	0.898971	0.00235916	0.0269731	unaffected
FBgn0000046	Act87E	168.802	0.256707	0.351346	0.0110104	0.0715005	unaffected
FBgn0000047	Act88F	1.76845	-0.00582477	0.240109	0.856407		unaffected
FBgn0000052	Pfas	2346.5	0.0495615	0.0796906	0.450447	0.66949	unaffected
FBgn0000053	Gart	3307.16	0.27677	0.123979	0.00173198	0.0218693	unaffected
FBgn0000055	Adh	0.9499	0.000627616	0.275708	0.978077		unaffected
FBgn0000057	adp	567.382	-0.047485	0.0761896	0.45689	0.673481	unaffected
FBgn0000061	al	822.459	0.0625115	0.114564	0.416831	0.640707	unaffected
FBgn0000063	Mps1	533.478	0.289795	0.108477	0.00048722	0.00995738	unaffected
FBgn0000064	Ald1	5230.79	0.128133	0.0781769	0.0489901	0.177807	unaffected
FBgn0000071	Ama	3233.32	-0.849659	0.263412	1.38958e-06	0.00016397	unaffected
FBgn0000075	amd	47.463	0.218123	0.244783	0.0177443	0.0947127	unaffected
FBgn0000077	amx	153.557	-0.0514138	0.127243	0.503345	0.707381	unaffected
FBgn0000079	Amy-p	1.03083	0.00115282	0.255663	0.967755		unaffected
FBgn0000083	AnxB9	5240.15	0.0497844	0.0713085	0.414782	0.638502	unaffected
FBgn0000084	AnxB10	474.551	-0.121356	0.125261	0.133478	0.330267	unaffected
FBgn0000092	dyw	7.85702	0.0396901	0.195378	0.427952	0.650194	unaffected
FBgn0000097	aop	7652.89	0.12578	0.078954	0.054839	0.190734	unaffected
FBgn0000100	RpLP0	49610.4	0.00109506	0.0613295	0.984024	0.994661	unaffected
FBgn0000108	Appl	3459.14	-0.0544286	0.146609	0.45574	0.672752	unaffected
FBgn0000109	Aprt	199.473	-0.22159	0.149476	0.0145626	0.0847588	unaffected
FBgn0000114	bru1	34.9429	-0.264149	0.305285	0.00959082	0.0656974	unaffected
FBgn0000115	Arl1	1342.77	-0.296491	0.11432	0.000540794	0.0107145	unaffected
FBgn0000116	Argk	15077.6	-0.103976	0.0848735	0.128759	0.323022	unaffected
FBgn0000117	arm	23092.9	-0.127015	0.0634718	0.0232955	0.112801	unaffected
FBgn0000119	arr	4395.81	0.0412777	0.0920153	0.561467	0.749833	unaffected
FBgn0000120	Arr1	3.81406	-0.0363544	0.244166	0.361561	0.591775	unaffected
FBgn0000121	Arr2	6.93657	-0.0278737	0.197893	0.545118	0.738043	unaffected
FBgn0000137	ase	56.9048	-0.0442246	0.153858	0.521305	0.721572	unaffected
FBgn0000139	ash2	1087.34	0.0476754	0.0645595	0.401465	0.628446	unaffected
FBgn0000140	asp	3274.22	0.319556	0.176159	0.00181443	0.0227078	unaffected
FBgn0000146	aub	25.0685	-0.0681993	0.200975	0.234043	0.458737	unaffected
FBgn0000147	aurA	859.06	0.115313	0.119131	0.14828	0.351616	unaffected
FBgn0000150	awd	27419.1	0.0182574	0.0761705	0.774761	0.891868	unaffected
FBgn0000152	Axs	466.996	-0.0430565	0.0877968	0.535136	0.730503	unaffected
FBgn0000153	b	73.4107	-0.806954	0.911351	0.00105156	0.0159374	unaffected
FBgn0000157	Dll	2148.91	0.209178	0.130932	0.016077	0.0894572	unaffected
FBgn0000158	bam	3.88098	-0.0405849	0.218024	0.368771	0.597069	unaffected
FBgn0000163	baz	2167.89	0.152341	0.128363	0.0668147	0.217249	unaffected
FBgn0000173	ben	5882.16	-0.0645162	0.0619802	0.241375	0.468018	unaffected
FBgn0000179	bi	2871.69	0.147344	0.127623	0.0748415	0.232864	unaffected
FBgn0000180	bib	2078.24	0.03054	0.096577	0.673918	0.8267	unaffected
FBgn0000181	bic	30396.2	0.0199875	0.0532852	0.682513	0.8317	unaffected
FBgn0000183	BicD	3054.64	0.0733663	0.0583702	0.162502	0.372678	unaffected
FBgn0000206	boss	92.4834	-0.031863	0.131491	0.67253	0.825832	unaffected
FBgn0000212	brm	8698.03	0.0890534	0.0547445	0.0740007	0.231605	unaffected
FBgn0000216	Brd	1131.94	-0.0801182	0.123097	0.30676	0.536455	unaffected
FBgn0000221	brn	206.547	-0.0747428	0.117293	0.336281	0.566392	unaffected
FBgn0000228	Bsg25D	1299.5	0.0380088	0.0601408	0.480211	0.691236	unaffected
FBgn0000229	bsk	1758.36	-0.101047	0.0639074	0.0727371	0.22917	unaffected
FBgn0000233	btd	755.227	0.370979	0.111114	1.8906e-05	0.00115677	unaffected
FBgn0000239	bur	2889.03	0.127496	0.0542232	0.00981699	0.0665481	unaffected
FBgn0000241	bw	2.56013	-0.0359897	0.266567	0.327014		unaffected
FBgn0000244	by	1040.88	0.189343	0.104083	0.0154291	0.0874405	unaffected
FBgn0000246	c(3)G	199.34	-0.0518129	0.112965	0.498128	0.705048	unaffected
FBgn0000247	ca	1692.15	0.0607676	0.0814021	0.361236	0.59161	unaffected
FBgn0000250	cact	2312.22	0.0375528	0.0612845	0.491849	0.699846	unaffected
FBgn0000251	cad	327.544	-0.002548	0.235063	0.938374	0.974046	unaffected
FBgn0000253	Cam	21071.3	-0.0343369	0.0649252	0.547454	0.740093	unaffected
FBgn0000256	capu	2363.76	0.102442	0.0788224	0.116942	0.305436	unaffected
FBgn0000257	car	556.513	0.00916417	0.0905966	0.896483	0.952507	unaffected
FBgn0000259	CkIIbeta	5039.46	0.0225827	0.0624178	0.683654	0.832057	unaffected
FBgn0000261	Cat	4848.19	-0.139432	0.175202	0.0814777	0.244211	unaffected
FBgn0000273	Pka-C1	3200.33	0.0105861	0.0553356	0.833655	0.921471	unaffected
FBgn0000274	Pka-C2	0.581963	0	0.270849	1		unaffected
FBgn0000279	CecC	0.975545	0	0.290333	1		unaffected
FBgn0000283	Cp190	6463.17	0.202816	0.0626361	0.00026545	0.00672925	unaffected
FBgn0000286	Cf2	935.951	0.114601	0.0714999	0.0609578	0.204771	unaffected
FBgn0000287	salr	1859.58	-0.137679	0.0998452	0.0675108	0.218468	unaffected
FBgn0000289	cg	7138.66	0.171637	0.0909546	0.0173037	0.0931639	unaffected
FBgn0000299	Col4a1	2080.05	0.0223228	0.157282	0.730757	0.863939	unaffected
FBgn0000303	ChAT	9.90463	-0.0231357	0.199715	0.601876	0.777971	unaffected
FBgn0000307	chif	3500.74	0.163113	0.0946375	0.026806	0.121809	unaffected
FBgn0000308	chic	27029.6	-0.212298	0.0915415	0.00369786	0.0352435	unaffected
FBgn0000316	cin	1711.64	-0.1032	0.0566062	0.0437886	0.166232	unaffected
FBgn0000317	ck	3228.07	-0.03934	0.0922461	0.580377	0.763565	unaffected
FBgn0000318	cl	2581.57	-0.209024	0.0661358	0.000319831	0.00752032	unaffected
FBgn0000319	Chc	16717.8	-0.0115148	0.0583329	0.826672	0.919045	unaffected
FBgn0000320	eya	6046.91	0.048223	0.138774	0.518731	0.720188	unaffected
FBgn0000326	clt	484.842	0.0740031	0.0875807	0.286996	0.515557	unaffected
FBgn0000330	cm	1423.36	-0.0630395	0.076921	0.326412	0.556087	unaffected
FBgn0000337	cn	1.39017	-0.0217622	0.260242	0.497829		unaffected
FBgn0000339	cni	878.389	-0.162453	0.0667511	0.00527078	0.0441623	unaffected
FBgn0000346	comt	643.537	0.018331	0.0779539	0.777091	0.892641	unaffected
FBgn0000351	cort	126.453	0.0180951	0.115093	0.811801	0.912305	unaffected
FBgn0000352	cos	2255.92	0.0517815	0.0743671	0.40976	0.634121	unaffected
FBgn0000355	Cp15	13.5785	-0.00422675	0.176143	0.935368	0.972904	unaffected
FBgn0000357	Cp18	10.5458	-0.0534913	0.224149	0.269736	0.497751	unaffected
FBgn0000370	crc	6093.55	-0.192135	0.087211	0.00647181	0.0507505	unaffected
FBgn0000376	crm	1137.18	0.12545	0.0863873	0.0704517	0.224323	unaffected
FBgn0000377	crn	1674.19	0.0823693	0.0669681	0.157993	0.36504	unaffected
FBgn0000382	csw	1917.32	0.141806	0.0636869	0.0115324	0.0739388	unaffected
FBgn0000384	cta	1544.79	0.0209784	0.0749746	0.739741	0.870201	unaffected
FBgn0000394	cv	594.179	-0.153396	0.110813	0.0533504	0.187654	unaffected
FBgn0000395	cv-2	769.183	0.0325341	0.105661	0.664177	0.820277	unaffected
FBgn0000404	CycA	7059.83	0.106462	0.0517226	0.0250528	0.117372	unaffected
FBgn0000405	CycB	7124.72	0.241956	0.0869323	0.000694284	0.0123772	unaffected
FBgn0000411	D	399.111	0.0184293	0.119408	0.808714	0.910286	unaffected
FBgn0000412	D1	17422.5	-0.00234561	0.041826	0.952838	0.980326	unaffected
FBgn0000414	Dab	2464.89	0.0114486	0.0795726	0.861401	0.934759	unaffected
FBgn0000416	Sap-r	9811.48	-0.0133915	0.0587493	0.800086	0.904889	unaffected
FBgn0000422	Ddc	38.906	0.233094	0.36878	0.0145289	0.0847118	unaffected
FBgn0000426	SmF	1800.58	-0.193247	0.0732538	0.00201842	0.0244281	unaffected
FBgn0000427	dec-1	1.10915	-0.0137178	0.272656	0.603906		unaffected
FBgn0000439	Dfd	626.371	-0.268637	0.131461	0.0028902	0.030315	unaffected
FBgn0000442	Pkg21D	2.47986	0.0209563	0.316123	0.228613		unaffected
FBgn0000447	Dhod	1833.36	-0.157494	0.071348	0.0100281	0.0675261	unaffected
FBgn0000448	Hr3	48.7931	-0.0447502	0.27409	0.256282	0.483584	unaffected
FBgn0000449	dib	108.273	0.386106	0.764568	0.00529712	0.0442707	unaffected
FBgn0000451	ect	162.055	-0.0697187	0.138464	0.36259	0.592677	unaffected
FBgn0000454	Dip-B	3262.62	-0.0779733	0.0686933	0.189562	0.408137	unaffected
FBgn0000455	Dip-C	779.171	-0.0796856	0.082445	0.235255	0.45993	unaffected
FBgn0000459	disco	1736.85	0.110097	0.0825229	0.101946	0.282761	unaffected
FBgn0000463	Dl	4999.96	0.253139	0.0905512	0.000576129	0.0111101	unaffected
FBgn0000464	Lar	240.677	-0.0131369	0.109812	0.86175	0.934807	unaffected
FBgn0000473	Cyp6a2	3.4562	0.0154567	0.245089	0.639309		unaffected
FBgn0000477	DNaseII	6.15082	-0.102008	0.328598	0.0768844	0.236553	unaffected
FBgn0000479	dnc	494.422	0.0529321	0.11249	0.488718	0.69786	unaffected
FBgn0000482	dor	1053.13	-0.0111134	0.079613	0.865461	0.936307	unaffected
FBgn0000489	Pka-C3	322.136	0.0124999	0.113669	0.869091	0.93798	unaffected
FBgn0000490	dpp	2235.34	0.313778	0.10152	0.00010087	0.00340077	unaffected
FBgn0000492	Dr	142.545	-0.100303	0.151818	0.19533	0.415856	unaffected
FBgn0000499	dsh	1710.6	-0.14556	0.066425	0.0120447	0.0757134	unaffected
FBgn0000500	Dsk	1.24837	-0.0416106	0.30165	0.221541		unaffected
FBgn0000504	dsx	3042.77	0.191725	0.114753	0.0193101	0.0997924	unaffected
FBgn0000520	dwg	628.409	0.0167294	0.0729075	0.787248	0.898217	unaffected
FBgn0000524	dx	3096.11	0.0152085	0.0723827	0.805255	0.908145	unaffected
FBgn0000527	e	4.06841	-0.127762	0.45863	0.0352552	0.14476	unaffected
FBgn0000529	bsh	3.91508	-0.355833	0.965767	0.00145379	0.0194467	unaffected
FBgn0000533	ea	486.466	0.63603	0.29865	5.26778e-05	0.00219388	unaffected
FBgn0000535	eag	16.5892	-0.023003	0.174264	0.676344	0.827134	unaffected
FBgn0000536	eas	1631.67	-0.0811338	0.0691559	0.174295	0.388315	unaffected
FBgn0000541	E(bx)	10375.7	0.192155	0.110903	0.0173007	0.0931639	unaffected
FBgn0000542	ec	7447.19	0.160811	0.119904	0.0499783	0.18011	unaffected
FBgn0000543	ecd	1480.56	-0.0845691	0.0630064	0.129146	0.323338	unaffected
FBgn0000546	EcR	3304.7	0.605606	0.265286	3.61732e-05	0.00172653	unaffected
FBgn0000547	ed	18189.4	0.0731279	0.0767725	0.254438	0.482309	unaffected
FBgn0000551	Edg78E	5.25664	-0.0288965	0.225045	0.472745	0.686097	unaffected
FBgn0000557	eEF1alpha2	978.065	-0.424972	0.273865	0.000798544	0.0135538	unaffected
FBgn0000559	eEF2	118722	0.249401	0.0364611	1.02183e-12	1.44691e-09	unaffected
FBgn0000560	eg	29.9727	0.0711033	0.188253	0.245625	0.473296	unaffected
FBgn0000562	egl	2713.61	0.088037	0.0464267	0.0423779	0.163116	unaffected
FBgn0000565	MsrA	1127.34	-0.287049	0.107638	0.000514008	0.0103765	unaffected
FBgn0000566	Eip55E	1660.84	-0.168338	0.0890963	0.0180004	0.0953606	unaffected
FBgn0000567	Eip74EF	2204.74	0.185433	0.119085	0.0253577	0.118066	unaffected
FBgn0000568	Eip75B	4457.78	-0.0209519	0.136662	0.776433	0.892498	unaffected
FBgn0000575	emc	12294.9	-0.0577304	0.0831636	0.391733	0.61829	unaffected
FBgn0000576	ems	1189.21	0.0275017	0.104315	0.712388	0.850131	unaffected
FBgn0000577	en	1530.42	-0.168475	0.120913	0.0414415	0.160865	unaffected
FBgn0000578	ena	5417.37	0.000356519	0.0637227	0.994948	0.999402	unaffected
FBgn0000579	Eno	14585.2	0.14865	0.0594188	0.00517184	0.0434803	unaffected
FBgn0000581	E(Pc)	6050.29	0.151567	0.10276	0.04813	0.175974	unaffected
FBgn0000588	esc	534.025	0.135574	0.112567	0.0871511	0.25528	unaffected
FBgn0000591	E(spl)m8-HLH	851.923	-0.123035	0.1329	0.131118	0.32625	unaffected
FBgn0000592	Est-6	1.86179	-0.00795105	0.228784	0.818586		unaffected
FBgn0000606	eve	13.1054	0	0.240131	1	1	unaffected
FBgn0000611	exd	7685.65	0.0558109	0.0473774	0.206721	0.429449	unaffected
FBgn0000615	exu	57.9457	0.0331469	0.150061	0.633397	0.799673	unaffected
FBgn0000617	Taf9	837.9	-0.182317	0.0803835	0.00628884	0.0497883	unaffected
FBgn0000618	e(y)2	498.269	0.102979	0.0858249	0.13501	0.332891	unaffected
FBgn0000625	eyg	1123.45	-0.159201	0.126531	0.0558158	0.192903	unaffected
FBgn0000629	E(z)	1187.12	0.053573	0.0665828	0.356727	0.587551	unaffected
FBgn0000633	CG17716	21.8747	-0.00174662	0.174233	0.973812	0.9898	unaffected
FBgn0000635	Fas2	12926.5	-0.0417557	0.0660856	0.470214	0.684199	unaffected
FBgn0000636	Fas3	16369.7	0.125636	0.0574843	0.0152635	0.0868942	unaffected
FBgn0000639	Fbp1	392.149	-0.297546	0.777734	0.00553809	0.0455927	unaffected
FBgn0000640	Fbp2	40.4716	-0.162741	0.411317	0.0310143	0.133426	unaffected
FBgn0000644	Fcp3C	33.6712	0.00536659	0.152596	0.935813	0.972904	unaffected
FBgn0000658	fj	5550.86	0.176288	0.0763395	0.00613101	0.0491274	unaffected
FBgn0000659	fkh	97.4055	2.24182	0.617037	2.88324e-06	0.000294625	up
FBgn0000662	fl(2)d	3256.11	-0.0191842	0.0598979	0.720847	0.856924	unaffected
FBgn0000667	Actn	4982.91	0.186552	0.0742274	0.00312773	0.031797	unaffected
FBgn0000709	fliI	1621.24	-0.0427285	0.0699902	0.478283	0.690026	unaffected
FBgn0000711	flw	1643.12	0.0493138	0.0636881	0.380608	0.608913	unaffected
FBgn0000719	fog	626.94	0.0137739	0.116752	0.856237	0.93223	unaffected
FBgn0000721	for	2438.17	0.246382	0.0822769	0.000341733	0.00775116	unaffected
FBgn0000723	FER	2867.22	-0.0305753	0.0670782	0.601	0.777689	unaffected
FBgn0000808	gd	16.7497	0.0157185	0.179449	0.758978	0.881945	unaffected
FBgn0000810	fs(1)K10	1338.97	0.107172	0.0712224	0.0788622	0.240075	unaffected
FBgn0000826	png	15.8551	-0.0254738	0.181006	0.624597	0.793617	unaffected
FBgn0000928	fs(1)Yb	22.9275	0.147274	0.223906	0.0547387	0.190712	unaffected
FBgn0000964	tj	0.588429	-0.01124	0.298312	0.502081		unaffected
FBgn0000996	dup	1935.35	0.488456	0.16418	9.42102e-06	0.000712833	unaffected
FBgn0001075	ft	12885.8	0.145997	0.117055	0.0705798	0.224587	unaffected
FBgn0001077	ftz	306.299	0.388623	0.292345	0.00165554	0.0211193	unaffected
FBgn0001078	ftz-f1	756.483	0.288295	0.420816	0.00851685	0.0604721	unaffected
FBgn0001079	fu	845.051	0.0686507	0.0661777	0.235348	0.460021	unaffected
FBgn0001083	fw	1795.94	0.0604308	0.0676341	0.303987	0.533946	unaffected
FBgn0001084	fy	505.539	-0.184738	0.0865706	0.00842245	0.0599306	unaffected
FBgn0001085	fz	2607.83	-0.0288866	0.091468	0.683349	0.831996	unaffected
FBgn0001086	fzy	3007.88	0.219309	0.0993231	0.00438465	0.0390482	unaffected
FBgn0001087	g	2551.95	-0.0769869	0.0588263	0.145165	0.347891	unaffected
FBgn0001089	Gal	172.014	-0.295017	0.596071	0.00926712	0.0642797	unaffected
FBgn0001090	bnb	18154	-0.139412	0.0786862	0.0331015	0.139085	unaffected
FBgn0001091	Gapdh1	6450.44	0.304703	0.0939931	7.04645e-05	0.00261589	unaffected
FBgn0001092	Gapdh2	11229.4	0.113353	0.0485496	0.0118074	0.0748783	unaffected
FBgn0001098	Gdh	10290.4	0.119389	0.0838838	0.0794178	0.241125	unaffected
FBgn0001099	gdl	11.3215	-0.0391789	0.181341	0.475901	0.688231	unaffected
FBgn0001104	Galphai	6063.43	-0.120256	0.0526962	0.0126564	0.0779195	unaffected
FBgn0001105	Gbeta13F	10438.9	-0.0823822	0.0620717	0.134868	0.332624	unaffected
FBgn0001108	DCTN1-p150	2254.52	-0.0619823	0.0680461	0.29385	0.522727	unaffected
FBgn0001112	Gld	136.154	0.0522683	0.141172	0.482476	0.692486	unaffected
FBgn0001114	Glt	1817.78	-0.129589	0.195766	0.0846513	0.25059	unaffected
FBgn0001120	gnu	8.71402	0.0802361	0.263455	0.134677	0.332317	unaffected
FBgn0001122	Galphao	1523.45	0.0237363	0.0700982	0.694013	0.839217	unaffected
FBgn0001123	Galphas	2832.42	0.0147979	0.0573531	0.775467	0.892046	unaffected
FBgn0001124	Got1	2175.63	0.0747658	0.0678898	0.204582	0.427449	unaffected
FBgn0001125	Got2	3403.15	0.128044	0.0689238	0.0315963	0.134818	unaffected
FBgn0001128	Gpdh1	477.04	0.089652	0.102077	0.232343	0.456852	unaffected
FBgn0001133	grau	546.778	-0.141396	0.0850967	0.0400134	0.156517	unaffected
FBgn0001134	Grd	3.09703	0.0168718	0.225935	0.646806		unaffected
FBgn0001137	grk	55.8273	-0.113558	0.182996	0.121814	0.313616	unaffected
FBgn0001138	grn	426.492	-0.293102	0.155114	0.0024886	0.0277782	unaffected
FBgn0001139	gro	8566.77	0.15124	0.0701978	0.0123109	0.0765953	unaffected
FBgn0001142	Gs1	410.639	-0.147788	0.307788	0.0426785	0.163639	unaffected
FBgn0001145	Gs2	327.667	0.0379507	0.180139	0.491575	0.699769	unaffected
FBgn0001147	gsb-n	290.66	-0.121011	0.11711	0.128829	0.323115	unaffected
FBgn0001148	gsb	314.113	-0.0117239	0.117945	0.877466	0.941228	unaffected
FBgn0001149	GstD1	10849.9	-0.0619145	0.101909	0.405908	0.631732	unaffected
FBgn0001150	gt	62.9892	-0.0250103	0.169182	0.667772	0.822639	unaffected
FBgn0001168	h	1933.26	0.520513	0.234506	7.03859e-05	0.00261589	unaffected
FBgn0001169	H	3027.32	0.226281	0.0680432	0.000144705	0.00442689	unaffected
FBgn0001170	H2.0	23.5242	-0.259607	0.465485	0.0117139	0.0747443	unaffected
FBgn0001179	hay	1069.71	0.0875096	0.0679734	0.137855	0.337277	unaffected
FBgn0001180	hb	1.41973	-0.00699081	0.271156	0.779947		unaffected
FBgn0001185	her	913.062	-0.0842926	0.0847665	0.217016	0.441279	unaffected
FBgn0001186	Hex-A	2790.67	0.0870937	0.0785578	0.18134	0.396	unaffected
FBgn0001187	Hex-C	17.3463	0.44542	0.609036	0.00336527	0.0330048	unaffected
FBgn0001189	hfw	1380.04	0.0488009	0.0575205	0.347664	0.57839	unaffected
FBgn0001197	His2Av	12682.5	0.0807895	0.0514846	0.0882382	0.257316	unaffected
FBgn0001202	hook	843.11	-0.160326	0.0793657	0.0150497	0.086257	unaffected
FBgn0001206	Hmr	1089.41	0.215187	0.0967976	0.00448783	0.0396465	unaffected
FBgn0001208	Hn	6.85979	0.0796468	0.287822	0.124263	0.317202	unaffected
FBgn0001215	Hrb98DE	15079.6	-0.120457	0.0638634	0.0322639	0.136725	unaffected
FBgn0001216	Hsc70-1	2.87709	-0.0605898	0.325276	0.137718		unaffected
FBgn0001217	Hsc70-2	3.34599	-0.107734	0.395635	0.056229		unaffected
FBgn0001218	Hsc70-3	27958	-0.157635	0.198889	0.0520768	0.184814	unaffected
FBgn0001220	Hsc70-5	6014.91	0.0629146	0.0612555	0.248983	0.477051	unaffected
FBgn0001222	Hsf	2326.97	0.0402336	0.0491359	0.377904	0.606703	unaffected
FBgn0001224	Hsp23	32274.1	-0.203457	0.17475	0.0240596	0.114744	unaffected
FBgn0001225	Hsp26	15309.9	-0.0405493	0.170345	0.501487	0.706743	unaffected
FBgn0001226	Hsp27	43481.2	-0.307364	0.255028	0.00454418	0.0400373	unaffected
FBgn0001227	Hsp67Ba	704.749	-0.233552	0.174995	0.0128852	0.0788869	unaffected
FBgn0001228	CG4456	1.72671	-0.0354539	0.264912	0.334403		unaffected
FBgn0001229	Hsp67Bc	1491.85	-0.0124244	0.177754	0.810316	0.911468	unaffected
FBgn0001230	Hsp68	3956.71	0.690388	0.68407	0.000966498	0.0149921	unaffected
FBgn0001233	Hsp83	85271.7	-0.00975393	0.11265	0.897526	0.952778	unaffected
FBgn0001234	lncRNA:Hsromega	1719.79	-0.0387193	0.151032	0.577968	0.762115	unaffected
FBgn0001235	hth	14797.8	0.0810567	0.0854239	0.237175	0.462589	unaffected
FBgn0001247	Ide	2283.13	0.0609722	0.0508729	0.194134	0.414265	unaffected
FBgn0001248	Idh	13981.5	-0.107205	0.0888389	0.127417	0.321316	unaffected
FBgn0001250	if	2144.5	0.152269	0.0794741	0.0209444	0.105542	unaffected
FBgn0001253	ImpE1	11289.3	-0.0859445	0.215142	0.154302	0.360516	unaffected
FBgn0001254	ImpE2	32257	-0.0711062	0.237115	0.178266	0.392485	unaffected
FBgn0001255	ImpE3	2213.77	-0.129202	0.26906	0.0606841	0.204532	unaffected
FBgn0001256	ImpL1	71.0791	-0.342971	0.533176	0.00618193	0.0493713	unaffected
FBgn0001257	ImpL2	2015.44	-0.0401899	0.125705	0.599071	0.776411	unaffected
FBgn0001258	Ldh	1026.28	-0.0265974	0.124379	0.726717	0.860964	unaffected
FBgn0001259	in	831.192	-0.0476004	0.105727	0.526614	0.724822	unaffected
FBgn0001263	inaD	73.6236	0.073491	0.158128	0.304948	0.535076	unaffected
FBgn0001269	inv	1762.16	-0.193802	0.112825	0.0173012	0.0931639	unaffected
FBgn0001276	ix	328.449	-0.0661258	0.0929047	0.355835	0.58731	unaffected
FBgn0001280	janA	1698.21	-0.130428	0.0651558	0.0224083	0.110106	unaffected
FBgn0001281	janB	1.37976	-0.000253078	0.255186	0.992944		unaffected
FBgn0001285	Jon44E	0.907259	-0.00282503	0.268309	0.911049		unaffected
FBgn0001291	Jra	1133.16	-0.14402	0.102421	0.0593917	0.201745	unaffected
FBgn0001296	kar	169.338	-0.245983	0.269839	0.0118331	0.0749937	unaffected
FBgn0001297	kay	2993.77	-0.000446867	0.0745888	0.994335	0.999332	unaffected
FBgn0001301	kel	2451.97	0.0644696	0.0646273	0.25674	0.483622	unaffected
FBgn0001308	Khc	6937.01	-0.0811182	0.0515649	0.0873595	0.255581	unaffected
FBgn0001311	kkv	8484.26	0.141594	0.107402	0.0694496	0.222254	unaffected
FBgn0001316	klar	16228.7	-0.017182	0.079093	0.79256	0.900488	unaffected
FBgn0001319	kn	11.3466	-0.05604	0.243815	0.23227	0.456852	unaffected
FBgn0001320	kni	398.539	-0.218525	0.165339	0.0172046	0.0929327	unaffected
FBgn0001321	knk	575.085	-0.18647	0.107694	0.0188996	0.0982997	unaffected
FBgn0001323	knrl	292.941	-0.0236929	0.110483	0.754053	0.878487	unaffected
FBgn0001324	kto	3182.62	0.0939226	0.0970924	0.201301	0.423449	unaffected
FBgn0001325	Kr	149.608	0.0072413	0.212924	0.848773	0.928884	unaffected
FBgn0001330	kz	958.455	0.168196	0.111271	0.0355917	0.145779	unaffected
FBgn0001341	Mybbp1A	2052.39	0.239686	0.134571	0.00734092	0.0549976	unaffected
FBgn0001404	egh	1219.7	-0.0679241	0.0720583	0.269281	0.497341	unaffected
FBgn0001491	l(1)10Bb	947.148	-0.0947628	0.0905146	0.181606	0.396318	unaffected
FBgn0001565	Hlc	2179.44	0.165154	0.0597282	0.00198256	0.0241118	unaffected
FBgn0001612	Grip91	1415.88	0.204305	0.069836	0.000734331	0.0128228	unaffected
FBgn0001624	dlg1	4949	0.0823486	0.0631172	0.140065	0.340017	unaffected
FBgn0001941	ifc	1449.23	-0.0301937	0.0776229	0.640122	0.804372	unaffected
FBgn0001942	eIF4A	53155.9	0.00172883	0.0373506	0.961485	0.983411	unaffected
FBgn0001961	Arpc1	3102.96	-0.210475	0.0991754	0.00605733	0.0486944	unaffected
FBgn0001965	Sos	2656.77	0.0107175	0.0734674	0.863428	0.935285	unaffected
FBgn0001977	CIAPIN1	1293.88	0.0889133	0.0813604	0.182046	0.397077	unaffected
FBgn0001978	stc	2722.66	0.102239	0.0674784	0.0812895	0.243994	unaffected
FBgn0001983	wor	5.97123	-0.0804279	0.280874	0.125759	0.319212	unaffected
FBgn0001986	Mtr4	1769.6	0.247852	0.102154	0.00171066	0.0216552	unaffected
FBgn0001987	Gli	7172.36	-0.209735	0.113456	0.0107296	0.0702919	unaffected
FBgn0001989	ND-B17	1133.03	-0.0381558	0.0843495	0.574143	0.758701	unaffected
FBgn0001990	wek	511.999	0.117034	0.0894866	0.0979301	0.275982	unaffected
FBgn0001991	Ca-alpha1D	61.5272	-0.0130629	0.141273	0.856117	0.93223	unaffected
FBgn0001992	Cyp303a1	30.1977	0.070599	0.182344	0.26093	0.488306	unaffected
FBgn0001994	crp	6221.75	0.326626	0.101133	5.37228e-05	0.00222085	unaffected
FBgn0001995	mRpL4	606.918	-0.0915802	0.0932289	0.203492	0.426563	unaffected
FBgn0002021	l(2)37Bb	520.67	0.20902	0.109476	0.00967684	0.0661014	unaffected
FBgn0002022	Catsup	2542.85	-0.0559577	0.0905193	0.428072	0.650276	unaffected
FBgn0002023	Lim3	164.633	-0.190302	0.142897	0.029589	0.129258	unaffected
FBgn0002031	l(2)37Cc	3991.62	0.0253063	0.0559476	0.618708	0.788763	unaffected
FBgn0002036	CG10561	138.532	-0.0375174	0.111085	0.621177	0.790792	unaffected
FBgn0002044	swm	3670.13	0.0109627	0.0538631	0.824051	0.917803	unaffected
FBgn0002069	AspRS	1423.77	-0.0407405	0.0677028	0.488773	0.69786	unaffected
FBgn0002121	l(2)gl	10261.3	0.244071	0.0890805	0.000766735	0.0131942	unaffected
FBgn0002174	CG5504	1193.31	-0.0154287	0.0800337	0.81463	0.91368	unaffected
FBgn0002183	dre4	8152.84	0.21496	0.0886892	0.00272875	0.0293674	unaffected
FBgn0002283	l(3)73Ah	701.703	-0.15299	0.0917278	0.0340617	0.141441	unaffected
FBgn0002284	Prosbeta6	4083.15	0.0545695	0.0566526	0.287681	0.516481	unaffected
FBgn0002306	sas	9296.8	0.193208	0.108106	0.0154568	0.0875472	unaffected
FBgn0002354	l(3)87Df	129.202	-0.118577	0.131338	0.143774	0.345895	unaffected
FBgn0002413	dco	5292.56	-0.0571276	0.0519197	0.23178	0.456852	unaffected
FBgn0002431	hyd	9125.99	0.137976	0.0813646	0.0391143	0.154088	unaffected
FBgn0002441	l(3)mbt	1854.31	0.150336	0.0859462	0.0302225	0.131294	unaffected
FBgn0002466	sti	5788.01	0.503235	0.190278	2.28542e-05	0.0013145	unaffected
FBgn0002521	pho	2567.53	0.0196853	0.0677617	0.738223	0.869435	unaffected
FBgn0002522	lab	176.135	0.00121906	0.128466	0.987076	0.996396	unaffected
FBgn0002524	lace	1561.86	0.0342932	0.0683003	0.562594	0.750024	unaffected
FBgn0002525	Lam	17084.2	0.13251	0.0733844	0.0335052	0.140214	unaffected
FBgn0002526	LanA	10666.7	0.294342	0.114284	0.000585419	0.0112325	unaffected
FBgn0002531	Lcp1	4.47514	0.0270266	0.233853	0.479473	0.69088	unaffected
FBgn0002533	Lcp2	1.86936	0.0146445	0.249695	0.646184		unaffected
FBgn0002534	Lcp3	1.06526	-0.01349	0.271354	0.613572		unaffected
FBgn0002535	Lcp4	6.51182	0.00198475	0.21703	0.956842	0.982065	unaffected
FBgn0002542	lds	3321.27	0.259201	0.107375	0.00149421	0.0198801	unaffected
FBgn0002543	robo2	3384.81	0.163503	0.122016	0.0478343	0.17567	unaffected
FBgn0002552	lin	1253.06	0.134884	0.0913009	0.0600919	0.203148	unaffected
FBgn0002561	l(1)sc	1.66333	-0.0160992	0.240226	0.63616		unaffected
FBgn0002562	Lsp1alpha	56.9796	-0.528547	0.832007	0.00290156	0.0303699	unaffected
FBgn0002563	Lsp1beta	105.736	-0.483595	0.765038	0.00340912	0.0333575	unaffected
FBgn0002564	Lsp1gamma	96.7051	-2.11234	0.764592	1.47689e-05	0.000962744	unaffected
FBgn0002565	Lsp2	24.3913	-0.259959	0.601196	0.0115083	0.0738321	unaffected
FBgn0002566	lt	1877.54	0.0830921	0.0683256	0.160455	0.369523	unaffected
FBgn0002567	Rab32	507.143	-0.0676003	0.113429	0.380044	0.608561	unaffected
FBgn0002570	Mal-A1	3.00541	0.00605336	0.287351	0.751586		unaffected
FBgn0002573	sens	282.475	-0.053457	0.131904	0.484299	0.693383	unaffected
FBgn0002576	lz	1733.57	-0.0374579	0.147897	0.596828	0.774713	unaffected
FBgn0002577	m	98.0084	-0.0770411	0.256233	0.146741	0.349975	unaffected
FBgn0002578	Kaz-m1	1.8918	0.0146494	0.234597	0.673057		unaffected
FBgn0002579	RpL36	31017.9	-0.154976	0.0698059	0.010024	0.0675261	unaffected
FBgn0002590	RpS5a	43653.5	-0.0672827	0.0523555	0.161771	0.371691	unaffected
FBgn0002592	E(spl)m2-BFM	1413.18	-0.322724	0.173346	0.00160134	0.0206404	unaffected
FBgn0002593	RpLP1	45543.3	-0.171436	0.0645968	0.00254748	0.0282445	unaffected
FBgn0002609	E(spl)m3-HLH	1577.58	-0.235578	0.151349	0.0104918	0.0692835	unaffected
FBgn0002622	RpS3	39874.6	-0.042285	0.0654375	0.46135	0.677282	unaffected
FBgn0002626	RpL32	30478.7	-0.143133	0.0807971	0.0316511	0.134994	unaffected
FBgn0002629	E(spl)m4-BFM	1739.46	-0.0313468	0.123417	0.681162	0.83118	unaffected
FBgn0002631	E(spl)m5-HLH	86.364	-0.047267	0.151538	0.501491	0.706743	unaffected
FBgn0002632	E(spl)m6-BFM	11.729	-0.146475	0.394472	0.0379606	0.151965	unaffected
FBgn0002633	E(spl)m7-HLH	865.914	-0.264589	0.173348	0.00643232	0.0506571	unaffected
FBgn0002638	Rcc1	4501.87	0.207142	0.0732688	0.000961217	0.0149805	unaffected
FBgn0002641	mal	794.942	0.122297	0.0942017	0.0930475	0.266513	unaffected
FBgn0002643	mam	5339.98	-0.1913	0.1065	0.0156446	0.0880574	unaffected
FBgn0002645	Map205	10729.6	0.331858	0.0570143	3.34489e-10	1.84192e-07	unaffected
FBgn0002673	twe	189.125	0.340271	0.227067	0.00213466	0.0253399	unaffected
FBgn0002707	mei-9	702.432	0.114963	0.0839147	0.0911421	0.262693	unaffected
FBgn0002709	mei-218	75.4122	0.060051	0.15702	0.389977	0.617117	unaffected
FBgn0002715	mei-S332	418.206	0.13308	0.112573	0.092757	0.266263	unaffected
FBgn0002716	mei-W68	20.8791	0.154617	0.233227	0.0471295	0.174049	unaffected
FBgn0002719	Men	1161.75	0.252804	0.155251	0.007123	0.0538545	unaffected
FBgn0002723	Met	544.733	0.0348642	0.0783089	0.591381	0.771162	unaffected
FBgn0002732	E(spl)malpha-BFM	2862.57	-0.297817	0.136296	0.00135392	0.018653	unaffected
FBgn0002733	E(spl)mbeta-HLH	1703.96	-0.115168	0.130335	0.154221	0.360503	unaffected
FBgn0002734	E(spl)mdelta-HLH	1284.37	-0.112683	0.104229	0.139381	0.33903	unaffected
FBgn0002735	E(spl)mgamma-HLH	1690.69	-0.097349	0.104225	0.199419	0.421023	unaffected
FBgn0002736	mago	2091.78	-0.116051	0.058958	0.0281359	0.125317	unaffected
FBgn0002772	Mlc1	183.386	0.744895	1.12433	0.00133712	0.0185884	unaffected
FBgn0002773	Mlc2	733.316	1.41269	1.18376	0.000285395	0.00707208	up
FBgn0002774	mle	2759.39	-0.208223	0.0627156	0.000185653	0.00524271	unaffected
FBgn0002775	msl-3	728.404	0.082967	0.0786116	0.203041	0.425935	unaffected
FBgn0002778	mnd	888.716	-0.0436705	0.121667	0.569311	0.755468	unaffected
FBgn0002780	mod	14304.1	0.120928	0.0635555	0.030968	0.133285	unaffected
FBgn0002781	mod(mdg4)	12172.5	0.0908473	0.0493566	0.0468602	0.173836	unaffected
FBgn0002783	mor	9040.04	0.0595649	0.0677464	0.311559	0.541314	unaffected
FBgn0002787	Rpn8	4430.6	-0.0735448	0.0624603	0.184175	0.400427	unaffected
FBgn0002789	Mp20	255.609	0.374078	0.394194	0.00335632	0.0329711	unaffected
FBgn0002791	mr	1063.35	0.106636	0.062116	0.0528927	0.186906	unaffected
FBgn0002838	ms(3)K81	2.07105	0.0461427	0.27244	0.250902		unaffected
FBgn0002842	sa	0.734672	0.0113233	0.265046	0.682616		unaffected
FBgn0002862	Mst87F	0.793411	0.00476978	0.281485	0.821619		unaffected
FBgn0002868	MtnA	134.814	0.0375372	0.17431	0.515864	0.717807	unaffected
FBgn0002869	MtnB	14.4333	0.0214814	0.210358	0.601532	0.777771	unaffected
FBgn0002872	mu2	1418.16	0.259274	0.131639	0.00386492	0.0363617	unaffected
FBgn0002873	mud	4.57753	0.105251	0.345349	0.0699873	0.223418	unaffected
FBgn0002878	mus101	1035.86	0.269909	0.128496	0.00253739	0.0281642	unaffected
FBgn0002887	mus201	693.847	0.26668	0.129976	0.00293931	0.0305588	unaffected
FBgn0002891	PolZ1	854.955	0.595369	0.314179	0.000120748	0.0038484	unaffected
FBgn0002899	mus301	590.441	0.250112	0.127859	0.00461025	0.0404039	unaffected
FBgn0002901	mus304	342.502	0.0788465	0.0955883	0.278434	0.506581	unaffected
FBgn0002905	PolQ	1107.46	0.103008	0.110356	0.184371	0.400589	unaffected
FBgn0002906	Blm	820.163	0.238844	0.152733	0.00981384	0.0665481	unaffected
FBgn0002917	na	497.271	-0.10708	0.147828	0.175459	0.389412	unaffected
FBgn0002921	Atpalpha	14961	-0.0248268	0.064427	0.661815	0.818659	unaffected
FBgn0002924	ncd	3109.73	0.323927	0.13556	0.000569665	0.0110689	unaffected
FBgn0002926	ndl	4.19926	-0.0312728	0.255197	0.391176	0.617707	unaffected
FBgn0002930	nec	29.6409	0.0600976	0.173165	0.34271	0.57342	unaffected
FBgn0002931	net	511.342	0.190545	0.143498	0.0295277	0.129049	unaffected
FBgn0002932	neur	866.355	-0.0436352	0.0940555	0.543586	0.736874	unaffected
FBgn0002937	ninaB	53.9163	-0.273023	0.23393	0.00734887	0.0549976	unaffected
FBgn0002938	ninaC	34.4435	-0.0530933	0.174252	0.386203	0.613461	unaffected
FBgn0002945	nkd	5083.93	-0.0495683	0.0947213	0.491892	0.699846	unaffected
FBgn0002948	nod	740.734	0.159475	0.129821	0.0569002	0.195957	unaffected
FBgn0002962	nos	2.97021	0.0525965	0.313599	0.168183		unaffected
FBgn0002973	numb	4782.29	-0.00884627	0.0681838	0.881149	0.942886	unaffected
FBgn0002985	odd	540.398	-0.0164756	0.0978519	0.82117	0.916604	unaffected
FBgn0002989	okr	389.905	0.270343	0.109075	0.00107766	0.0161392	unaffected
FBgn0003002	opa	647.999	-0.0174919	0.0893946	0.802642	0.906126	unaffected
FBgn0003008	or	483.965	-0.0785288	0.089551	0.264551	0.491597	unaffected
FBgn0003009	ord	3.47965	-0.0675474	0.358788	0.0930078		unaffected
FBgn0003011	ort	5.32956	0.0407898	0.273904	0.280037	0.50816	unaffected
FBgn0003016	osp	1850.49	0.0820819	0.0955459	0.259361	0.486767	unaffected
FBgn0003023	otu	3.96348	0.0214226	0.216999	0.589155	0.769091	unaffected
FBgn0003028	ovo	4053.32	0.154029	0.0881111	0.0288754	0.127319	unaffected
FBgn0003041	pbl	3314.07	0.291001	0.122132	0.000987086	0.0152636	unaffected
FBgn0003042	Pc	592.094	-0.0174228	0.0710831	0.774896	0.891868	unaffected
FBgn0003044	Pcl	2577.94	0.164629	0.0684798	0.00555349	0.0456436	unaffected
FBgn0003046	Pcp	74.8535	-0.144288	0.205888	0.0626206	0.208582	unaffected
FBgn0003048	pcx	2395.38	0.0956433	0.100374	0.200113	0.422069	unaffected
FBgn0003053	peb	4942.36	0.00481341	0.0878513	0.944666	0.977287	unaffected
FBgn0003062	Fib	6302.97	0.0327236	0.0841655	0.629346	0.796588	unaffected
FBgn0003065	CG2150	21.199	-0.0285782	0.184337	0.57666	0.761099	unaffected
FBgn0003068	per	16.4808	-0.0146994	0.160644	0.81352	0.912999	unaffected
FBgn0003071	Pfk	2193.23	0.210317	0.093493	0.00450968	0.0398041	unaffected
FBgn0003074	Pgi	2734.6	0.267168	0.0725462	2.3208e-05	0.0013145	unaffected
FBgn0003076	Pgm1	373.376	0.259455	0.119632	0.00261394	0.0285976	unaffected
FBgn0003079	Raf	1198.1	-0.0838341	0.0668516	0.150194	0.354271	unaffected
FBgn0003082	phr	1578.46	0.368327	0.101274	7.066e-06	0.000588556	unaffected
FBgn0003086	Pig1	2.90283	-0.00511877	0.292381	0.760339		unaffected
FBgn0003087	pim	694.162	0.0539467	0.0996574	0.464434	0.679981	unaffected
FBgn0003089	pip	408.598	-0.123861	0.135868	0.129101	0.323307	unaffected
FBgn0003090	pk	3450.75	0.0628406	0.0849322	0.357201	0.588038	unaffected
FBgn0003091	Pkc53E	13.1545	-0.0735017	0.199549	0.214626	0.438427	unaffected
FBgn0003093	Pkc98E	2518.44	0.0822492	0.0691819	0.168557	0.381186	unaffected
FBgn0003116	pn	165.786	-0.0828032	0.124181	0.291958	0.521233	unaffected
FBgn0003117	pnr	878.146	-0.0653242	0.10528	0.386394	0.613477	unaffected
FBgn0003118	pnt	2664.95	0.161557	0.0918371	0.0255856	0.118673	unaffected
FBgn0003124	polo	8303.68	0.216558	0.0698462	0.000355291	0.00794953	unaffected
FBgn0003129	Poxm	13.5447	0.171898	0.429925	0.0275688	0.123726	unaffected
FBgn0003130	Poxn	18.2129	0.148064	0.367981	0.0388208	0.154035	unaffected
FBgn0003134	Pp1alpha-96A	1327.08	-0.0963971	0.0815549	0.148739	0.352147	unaffected
FBgn0003137	Ppn	6990.12	-0.0876738	0.107719	0.251965	0.479731	unaffected
FBgn0003139	PpV	1446.48	-0.0240514	0.0724253	0.696715	0.84146	unaffected
FBgn0003141	pr	802.895	-0.147001	0.0815388	0.0283268	0.125836	unaffected
FBgn0003149	Prm	240.346	0.503215	0.866793	0.00319524	0.0321844	unaffected
FBgn0003159	CG2841	162.112	0.0328085	0.12426	0.667147	0.822176	unaffected
FBgn0003162	Pu	247.867	0.164622	0.235742	0.0402032	0.157055	unaffected
FBgn0003165	pum	6176.67	0.0561087	0.091353	0.428969	0.65084	unaffected
FBgn0003169	put	2907.08	-0.0703912	0.0515556	0.138094	0.337472	unaffected
FBgn0003174	pwn	2814.89	0.288738	0.189962	0.0043341	0.0387373	unaffected
FBgn0003175	px	2722.08	0.0402808	0.0831834	0.549865	0.741533	unaffected
FBgn0003187	qua	715.666	-0.120979	0.142376	0.13607	0.334588	unaffected
FBgn0003189	r	4325.11	0.28201	0.0978976	0.00030099	0.00725892	unaffected
FBgn0003204	ras	4484.07	0.0312213	0.071826	0.610867	0.782858	unaffected
FBgn0003205	Ras85D	5017.3	-0.143358	0.0431405	0.00041016	0.00885732	unaffected
FBgn0003206	Ras64B	1121.61	0.04511	0.0741238	0.47171	0.685469	unaffected
FBgn0003209	raw	1492.64	0.0453059	0.0751119	0.473683	0.686827	unaffected
FBgn0003210	rb	2641.09	0.0089486	0.0688915	0.880659	0.942769	unaffected
FBgn0003218	rdgB	403.059	0.0679191	0.0982215	0.355412	0.586847	unaffected
FBgn0003227	rec	495.437	0.0607037	0.107616	0.423401	0.646693	unaffected
FBgn0003231	ref(2)P	2321.65	0.117564	0.0632319	0.0352386	0.144751	unaffected
FBgn0003250	Rh4	2.30834	-0.084087	0.36537	0.0812201		unaffected
FBgn0003254	rib	6.78731	0.016873	0.23654	0.628613	0.796305	unaffected
FBgn0003255	rk	80.9966	-0.369933	0.38	0.00333234	0.0328179	unaffected
FBgn0003256	rl	2054.16	0.275491	0.0798285	4.9863e-05	0.00213026	unaffected
FBgn0003257	r-l	1592.61	0.229733	0.110514	0.0050141	0.0426242	unaffected
FBgn0003261	Rm62	41818.8	-0.0611963	0.0488169	0.177134	0.391461	unaffected
FBgn0003267	ro	269.927	-0.006922	0.130439	0.926413	0.968213	unaffected
FBgn0003268	rod	2819.77	0.273335	0.153556	0.00410201	0.0375635	unaffected
FBgn0003274	RpLP2	39407	0.047678	0.0697951	0.427894	0.650194	unaffected
FBgn0003275	RpII18	1645.27	-0.300734	0.0886841	4.46832e-05	0.00202237	unaffected
FBgn0003277	RpII215	7370.58	0.221541	0.099926	0.00415809	0.0377427	unaffected
FBgn0003278	RpI135	1427.77	0.309558	0.13379	0.00085263	0.0139385	unaffected
FBgn0003279	RpL4	71364.3	0.0941623	0.0573557	0.0688408	0.220968	unaffected
FBgn0003285	rst	4009.21	0.0820063	0.123025	0.296092	0.524926	unaffected
FBgn0003292	rt	969.089	-0.244848	0.168651	0.0097238	0.0661966	unaffected
FBgn0003295	ru	1460.81	-0.256378	0.120606	0.00300241	0.0309676	unaffected
FBgn0003300	run	167.16	-0.115041	0.179631	0.121853	0.313634	unaffected
FBgn0003301	rut	1928.89	0.122319	0.0878891	0.0807185	0.243173	unaffected
FBgn0003302	rux	358.17	-0.0329159	0.0955021	0.648698	0.810015	unaffected
FBgn0003308	ry	44.389	0.0256211	0.153823	0.702244	0.844124	unaffected
FBgn0003310	S	2789.62	0.0683318	0.0902876	0.333167	0.563062	unaffected
FBgn0003312	sad	1269.24	0.377356	0.87627	0.00373136	0.035445	unaffected
FBgn0003317	sax	1550.9	0.00227066	0.0643322	0.968059	0.986376	unaffected
FBgn0003319	Sb	754.861	-0.0962305	0.196193	0.147818	0.351107	unaffected
FBgn0003321	sbr	2319.18	0.0104121	0.0536607	0.832243	0.920901	unaffected
FBgn0003326	sca	2017.02	0.191686	0.105869	0.0151464	0.0864813	unaffected
FBgn0003330	Sce	1005.61	-0.0390553	0.0817785	0.558135	0.747599	unaffected
FBgn0003334	Scm	1788.22	0.199367	0.0866724	0.00462498	0.0404614	unaffected
FBgn0003339	Scr	1096.05	-0.102662	0.235613	0.103985	0.285593	unaffected
FBgn0003345	sd	6934.41	0.0624481	0.0588136	0.237501	0.462952	unaffected
FBgn0003346	RanGAP	4137.15	0.244686	0.0932712	0.00105958	0.0159929	unaffected
FBgn0003353	sei	458.481	0.103501	0.10668	0.177208	0.391461	unaffected
FBgn0003356	Jon99Cii	2.26297	0.0119048	0.299426	0.475509		unaffected
FBgn0003357	Jon99Ciii	1.55776	0.00793764	0.295205	0.630396		unaffected
FBgn0003360	sesB	29596.5	0.111327	0.0587456	0.0347075	0.143282	unaffected
FBgn0003366	sev	3994.35	-0.0975045	0.0940066	0.178033	0.392234	unaffected
FBgn0003371	sgg	5299.79	0.148025	0.0895591	0.0373741	0.150407	unaffected
FBgn0003372	Sgs1	13.3195	-0.0153486	0.233492	0.661694	0.818659	unaffected
FBgn0003373	Sgs3	223.145	-0.0859784	0.355737	0.0848496	0.250754	unaffected
FBgn0003374	Sgs4	76.6875	-0.0894322	0.362433	0.0789016	0.240102	unaffected
FBgn0003375	Sgs5	92.1034	-0.0855065	0.399308	0.0585282	0.19995	unaffected
FBgn0003377	Sgs7	61.2208	-0.1418	0.436271	0.0361227	0.147345	unaffected
FBgn0003378	Sgs8	28.0914	-0.185177	0.506594	0.0216196	0.107655	unaffected
FBgn0003380	Sh	59.0472	-0.0833026	0.144332	0.27814	0.506234	unaffected
FBgn0003382	sha	10.6535	-0.171417	0.454669	0.0267353	0.121783	unaffected
FBgn0003386	Shaw	73.1761	-0.0674724	0.138735	0.376695	0.605645	unaffected
FBgn0003388	shd	26.1983	0.0417316	0.170367	0.490696	0.699198	unaffected
FBgn0003390	shf	2432.81	-0.00643502	0.0896553	0.92683	0.968225	unaffected
FBgn0003391	shg	13063.6	0.151136	0.0972609	0.0426584	0.163639	unaffected
FBgn0003392	shi	4472.31	0.0108942	0.0540623	0.825653	0.918719	unaffected
FBgn0003396	shn	3341.98	0.324901	0.13164	0.000468012	0.00964435	unaffected
FBgn0003401	shu	398.499	-0.0736049	0.0921061	0.30247	0.532114	unaffected
FBgn0003410	sina	2122.88	0.0249323	0.0614934	0.649064	0.810165	unaffected
FBgn0003415	skd	4796.72	0.0971648	0.0968477	0.185953	0.402655	unaffected
FBgn0003416	sl	1052.46	0.158594	0.0776899	0.0146583	0.0851162	unaffected
FBgn0003423	slgA	2877.46	-0.027222	0.0638816	0.62932	0.796588	unaffected
FBgn0003429	slo	9.82988	-0.0321604	0.195725	0.501628	0.706743	unaffected
FBgn0003430	slp1	292.451	-0.16513	0.145849	0.0533984	0.187756	unaffected
FBgn0003435	sm	790.393	-0.076074	0.207788	0.192944	0.412791	unaffected
FBgn0003444	smo	1956.98	0.0993591	0.0879282	0.154875	0.361205	unaffected
FBgn0003447	sn	5368.42	-0.248019	0.115197	0.00323406	0.0322942	unaffected
FBgn0003448	sna	2.00566	-0.0295374	0.239466	0.438892		unaffected
FBgn0003449	snf	2135.11	-0.051217	0.0651175	0.370446	0.599063	unaffected
FBgn0003459	stwl	713.114	0.204246	0.158668	0.0230611	0.112041	unaffected
FBgn0003460	so	2179.97	0.102314	0.0853513	0.136234	0.3348	unaffected
FBgn0003462	Sod1	5206.25	-0.202875	0.0890262	0.00465128	0.0405841	unaffected
FBgn0003463	sog	2254.51	0.158744	0.081438	0.0179609	0.0953553	unaffected
FBgn0003464	sol	3295.43	0.00876191	0.0719488	0.886586	0.945474	unaffected
FBgn0003475	spir	597.148	0.0868498	0.0947406	0.231196	0.456315	unaffected
FBgn0003479	spn-A	499.252	0.0113259	0.0850712	0.868048	0.937379	unaffected
FBgn0003480	spn-B	72.21	0.062201	0.154232	0.382626	0.610056	unaffected
FBgn0003482	spn-D	35.3359	0.0121887	0.170966	0.826886	0.919045	unaffected
FBgn0003483	spn-E	270.178	0.364161	0.163678	0.000425416	0.00902938	unaffected
FBgn0003486	spo	2.07622	0.0710198	0.327097	0.119487		unaffected
FBgn0003495	spz	100.1	0.0248425	0.138533	0.734978	0.866965	unaffected
FBgn0003499	sr	182.108	-0.0277832	0.129807	0.712933	0.850577	unaffected
FBgn0003502	Btk29A	4420.6	0.173846	0.0633182	0.00188652	0.0232867	unaffected
FBgn0003507	srp	156.735	-0.222803	0.264958	0.016412	0.0904703	unaffected
FBgn0003512	Sry-delta	1082.75	-0.0779906	0.103093	0.29916	0.528664	unaffected
FBgn0003513	ss	762.487	0.111906	0.112459	0.153343	0.358975	unaffected
FBgn0003514	sqh	5061.15	-0.0725716	0.0813656	0.275671	0.504174	unaffected
FBgn0003515	st	22.8032	-0.251158	0.434479	0.0124493	0.0769312	unaffected
FBgn0003517	sta	62760.8	-0.00965307	0.0630568	0.862795	0.935258	unaffected
FBgn0003520	stau	3223.15	0.0707567	0.070731	0.243683	0.471202	unaffected
FBgn0003525	stg	6525.13	0.210337	0.0926535	0.00428841	0.0384676	unaffected
FBgn0003527	stil	2.82481	0.0337215	0.233773	0.403836		unaffected
FBgn0003545	sub	1214.45	0.346062	0.15417	0.000542904	0.0107145	unaffected
FBgn0003557	Su(dx)	2040.59	0.107309	0.0491757	0.0184247	0.096832	unaffected
FBgn0003559	su(f)	2273.48	0.0993122	0.070878	0.102232	0.283042	unaffected
FBgn0003567	su(Hw)	3496.27	0.0511643	0.0441043	0.218007	0.442079	unaffected
FBgn0003575	su(sable)	2593.05	0.000880923	0.0817486	0.989453	0.996693	unaffected
FBgn0003598	Su(var)3-7	2653.67	0.191424	0.0860184	0.00619134	0.0493713	unaffected
FBgn0003607	Su(var)205	8595.83	0.0626929	0.064867	0.27143	0.499367	unaffected
FBgn0003612	Su(var)2-10	3903.28	0.0567633	0.0476257	0.20109	0.423096	unaffected
FBgn0003638	su(w[a])	6959.48	-0.0858449	0.0808409	0.195736	0.416404	unaffected
FBgn0003651	svp	571.368	0.182441	0.130851	0.0325023	0.137324	unaffected
FBgn0003654	sw	1069.12	0.0206732	0.0689963	0.728978	0.862453	unaffected
FBgn0003656	sws	1686.04	0.0113319	0.0742618	0.856699	0.932528	unaffected
FBgn0003660	Syb	4667.45	-0.270615	0.0702371	1.13768e-05	0.000817148	unaffected
FBgn0003676	CCT1	11574.4	-0.0159971	0.063532	0.775806	0.892087	unaffected
FBgn0003687	Tbp	751.353	0.0526405	0.0853551	0.441552	0.662127	unaffected
FBgn0003701	thr	957.527	0.225129	0.140697	0.0120875	0.0757822	unaffected
FBgn0003710	tipE	93.7422	0.00540511	0.141958	0.939857	0.974582	unaffected
FBgn0003714	tko	1015.67	-0.0412924	0.082167	0.536983	0.732129	unaffected
FBgn0003716	tkv	7488.52	-0.00163363	0.0849857	0.98087	0.99338	unaffected
FBgn0003719	tld	969.617	0.21782	0.263832	0.0176186	0.0941938	unaffected
FBgn0003720	tll	24.5205	-0.110673	0.362086	0.062104	0.207313	unaffected
FBgn0003721	Tm1	14673.9	-0.111665	0.0530136	0.0212904	0.106797	unaffected
FBgn0003731	Egfr	6975.56	0.0572932	0.0786047	0.379	0.607899	unaffected
FBgn0003733	tor	107.983	0.00706819	0.226282	0.840234	0.925723	unaffected
FBgn0003741	tra	475.986	0.115994	0.0945155	0.111342	0.297224	unaffected
FBgn0003742	tra2	1196.35	0.01568	0.0625562	0.777612	0.892817	unaffected
FBgn0003744	trc	2108.78	-0.0947773	0.0651592	0.0972401	0.274913	unaffected
FBgn0003747	Gr5a	1.22846	-0.00952233	0.267178	0.72128		unaffected
FBgn0003748	Treh	1026.89	0.132835	0.120408	0.100249	0.279832	unaffected
FBgn0003751	trk	10.996	-0.0942611	0.235901	0.119247	0.309426	unaffected
FBgn0003862	trx	5604.03	0.195858	0.116604	0.0178287	0.0949589	unaffected
FBgn0003866	tsh	3280.24	0.0366394	0.0631401	0.512134	0.714565	unaffected
FBgn0003867	tsl	1215.94	0.0115724	0.074307	0.85375	0.931363	unaffected
FBgn0003870	ttk	4522.14	0.0574251	0.0997796	0.436652	0.657866	unaffected
FBgn0003882	tub	1285.85	-0.0464356	0.0591468	0.382114	0.60963	unaffected
FBgn0003884	alphaTub84B	93192.3	-0.0441692	0.0793033	0.499881	0.70607	unaffected
FBgn0003885	alphaTub84D	6723.31	0.136255	0.0693309	0.0227812	0.111241	unaffected
FBgn0003886	alphaTub85E	103.447	-0.115627	0.210392	0.0969301	0.274428	unaffected
FBgn0003888	betaTub60D	14592.9	-0.175099	0.100734	0.0220596	0.108946	unaffected
FBgn0003890	betaTub97EF	2086.72	-0.0140365	0.10193	0.849482	0.92916	unaffected
FBgn0003891	tud	8697.23	-0.0147807	0.0779698	0.819448	0.915713	unaffected
FBgn0003892	ptc	7002.73	0.0880272	0.0786605	0.177086	0.391454	unaffected
FBgn0003896	tup	1003.83	0.0284229	0.101489	0.70072	0.842964	unaffected
FBgn0003900	twi	67.8917	-0.233265	0.310275	0.0142478	0.0839267	unaffected
FBgn0003930	snRNA:U4:39B	3.8721	0.012693	0.204998	0.75529	0.879412	unaffected
FBgn0003931	snRNA:U4:38AB	1.26142	0.0126039	0.281935	0.588059		unaffected
FBgn0003941	RpL40	26229.1	-0.142673	0.0746732	0.0238238	0.11407	unaffected
FBgn0003942	RpS27A	45336.5	-0.237863	0.0702504	0.000100777	0.00340077	unaffected
FBgn0003943	Ubi-p63E	12974.7	0.12075	0.0895623	0.0880568	0.256938	unaffected
FBgn0003944	Ubx	318.186	-0.0913043	0.239404	0.123228	0.315728	unaffected
FBgn0003950	unc	59.4265	-0.0785617	0.159591	0.275377	0.503976	unaffected
FBgn0003963	ush	885.43	-0.0960245	0.099119	0.195862	0.416404	unaffected
FBgn0003964	usp	1584.62	-0.166418	0.0677306	0.00471174	0.0409099	unaffected
FBgn0003965	v	60.546	-0.0433644	0.134721	0.564876	0.752156	unaffected
FBgn0003969	vap	3562.55	-0.0455654	0.0539955	0.356059	0.58731	unaffected
FBgn0003975	vg	326.529	-0.101897	0.140612	0.199182	0.420868	unaffected
FBgn0003977	vir	2174.85	0.0689319	0.070826	0.256511	0.483622	unaffected
FBgn0003978	vls	845.866	0.0706238	0.0969473	0.334062	0.5639	unaffected
FBgn0003983	Vm34Ca	3.9011	-0.00645661	0.218442	0.86012	0.933893	unaffected
FBgn0003984	vn	963.069	0.4419	0.123354	2.41991e-06	0.000263584	unaffected
FBgn0003996	w	13664.8	0.111017	0.10221	0.14177	0.342722	unaffected
FBgn0003997	hid	1992.58	0.120229	0.113159	0.127238	0.321076	unaffected
FBgn0004003	wbl	1486.99	-0.170864	0.277293	0.0330832	0.139067	unaffected
FBgn0004034	y	197.373	-0.128645	0.134514	0.116589	0.304878	unaffected
FBgn0004045	Yp1	1.90393	-0.0369234	0.271992	0.309764		unaffected
FBgn0004047	Yp3	3.70397	0.00586807	0.201181	0.886331	0.945369	unaffected
FBgn0004049	yrt	3036.48	0.0415987	0.0642828	0.462746	0.678713	unaffected
FBgn0004050	z	2236.95	0.0290892	0.0636219	0.604884	0.779255	unaffected
FBgn0004052	Z600	3.32677	-0.0216938	0.235652	0.550395		unaffected
FBgn0004055	uzip	2085.55	-0.139092	0.0661745	0.0161091	0.0895029	unaffected
FBgn0004057	Zw	707.696	0.160077	0.0872806	0.0224964	0.110253	unaffected
FBgn0004066	Prosalpha4	5534.61	-0.0691414	0.0657766	0.229914	0.4549	unaffected
FBgn0004087	Dhfr	630.183	0.0219758	0.0895111	0.753718	0.8782	unaffected
FBgn0004101	bs	591.61	-0.0749044	0.072317	0.224271	0.448683	unaffected
FBgn0004102	oc	1274.13	0.0728785	0.098395	0.322221	0.551996	unaffected
FBgn0004103	Pp1-87B	11095.2	-0.0383303	0.0392675	0.30611	0.536142	unaffected
FBgn0004106	Cdk1	2788.74	0.0695643	0.0604937	0.197951	0.419454	unaffected
FBgn0004107	Cdk2	1325.45	0.0874729	0.0864719	0.20552	0.428139	unaffected
FBgn0004108	Nrt	5478.53	-0.0897335	0.107276	0.240684	0.466952	unaffected
FBgn0004110	tin	7.59648	-0.0741707	0.284387	0.138354	0.337565	unaffected
FBgn0004117	Tm2	274.968	1.08517	1.13395	0.00060009	0.0113513	up
FBgn0004118	nAChRbeta2	14.4553	0.025616	0.164588	0.674572	0.826803	unaffected
FBgn0004132	boca	1241.07	-0.244044	0.11721	0.00399123	0.0370027	unaffected
FBgn0004133	blow	5182.43	0.108746	0.074891	0.0851294	0.251281	unaffected
FBgn0004167	kst	13809.6	0.0109825	0.0887086	0.874804	0.940054	unaffected
FBgn0004168	5-HT1A	15.6787	-0.00892414	0.180977	0.857455	0.933043	unaffected
FBgn0004169	up	485.551	0.509192	0.90408	0.00303516	0.0311756	unaffected
FBgn0004170	sc	386.682	-0.14615	0.12471	0.0754769	0.233863	unaffected
FBgn0004177	mts	15462.7	-0.203548	0.0501681	1.10341e-05	0.000798325	unaffected
FBgn0004179	Csp	4365.88	0.0631976	0.0477451	0.155415	0.362208	unaffected
FBgn0004186	snRNA:U1:95Cb	0.761351	-0.000981584	0.292161	0.951826		unaffected
FBgn0004197	Ser	4463.31	-0.00552897	0.0867877	0.936049	0.972904	unaffected
FBgn0004198	ct	2296.89	0.176275	0.129094	0.0373281	0.150371	unaffected
FBgn0004227	nonA	6524.89	-0.0910797	0.0704796	0.132409	0.328603	unaffected
FBgn0004228	mex1	1.34468	0.0244978	0.2453	0.491338		unaffected
FBgn0004237	Hrb87F	12904.2	-0.0504452	0.0521403	0.292834	0.521492	unaffected
FBgn0004242	Syt1	353.612	-0.146813	0.150745	0.0788429	0.240075	unaffected
FBgn0004244	Rdl	60.984	0.178719	0.188138	0.0377295	0.151284	unaffected
FBgn0004359	T48	950.876	-0.033396	0.090908	0.636322	0.801427	unaffected
FBgn0004360	Wnt2	411.007	-0.254303	0.22065	0.00976992	0.0664194	unaffected
FBgn0004362	HmgD	36563.7	-0.0332875	0.0715809	0.586585	0.7676	unaffected
FBgn0004363	porin	13792.7	-0.108518	0.0736219	0.0821367	0.245815	unaffected
FBgn0004367	mei-41	765.099	0.180341	0.123492	0.0313391	0.133951	unaffected
FBgn0004368	Ptp4E	2233.05	0.0405025	0.0768735	0.528059	0.725551	unaffected
FBgn0004369	Ptp99A	1719.42	0.00594609	0.0879285	0.931705	0.970579	unaffected
FBgn0004370	Ptp10D	4394.28	0.166698	0.0935352	0.0228272	0.111295	unaffected
FBgn0004373	fwd	4067.52	0.0974793	0.0934998	0.176945	0.391229	unaffected
FBgn0004374	neb	940.183	0.293027	0.126235	0.00109811	0.0163353	unaffected
FBgn0004378	Klp61F	4037.35	0.307897	0.117396	0.000420171	0.00898777	unaffected
FBgn0004379	Klp67A	1937.59	0.247662	0.125075	0.00459465	0.0403028	unaffected
FBgn0004380	Klp64D	412.732	-0.123726	0.0992712	0.0981611	0.276312	unaffected
FBgn0004381	Klp68D	261.557	-0.0922281	0.107446	0.228521	0.453922	unaffected
FBgn0004387	Klp98A	1534.29	-0.12619	0.0651534	0.0271586	0.12264	unaffected
FBgn0004390	RasGAP1	2901.59	0.209731	0.100376	0.00658679	0.0512065	unaffected
FBgn0004391	shtd	1974.87	0.131207	0.0875614	0.0607579	0.204532	unaffected
FBgn0004394	pdm2	6.27204	-0.0510595	0.226304	0.280735	0.508339	unaffected
FBgn0004395	unk	2658.96	0.296189	0.080657	1.6975e-05	0.00105822	unaffected
FBgn0004396	CrebA	2647.61	-0.064446	0.154424	0.367426	0.596124	unaffected
FBgn0004397	Vinc	2770.94	-0.00832543	0.077904	0.897643	0.952778	unaffected
FBgn0004400	rhi	2.60674	-0.0799677	0.367273	0.0821942		unaffected
FBgn0004401	Pep	24754.7	0.0172293	0.0456559	0.687597	0.834614	unaffected
FBgn0004403	RpS14a	30260.6	-0.33852	0.0745132	2.59473e-07	4.9411e-05	unaffected
FBgn0004404	RpS14b	5526.35	-0.211766	0.0853645	0.00244976	0.0274064	unaffected
FBgn0004406	PolG1	524.12	0.0630053	0.095904	0.385897	0.613179	unaffected
FBgn0004419	me31B	7096.22	-0.072886	0.0546532	0.143416	0.345452	unaffected
FBgn0004425	LysB	0.664735	-0.00992806	0.296843	0.551614		unaffected
FBgn0004427	LysD	0.545287	-0.00542199	0.289893	0.76211		unaffected
FBgn0004428	LysE	0.715954	-0.00203887	0.262462	0.939483		unaffected
FBgn0004429	LysP	1.64325	-0.00740672	0.228634	0.830638		unaffected
FBgn0004430	LysS	0.769886	-0.0086514	0.295623	0.602384		unaffected
FBgn0004431	LysX	1.7094	-0.0249918	0.238867	0.49688		unaffected
FBgn0004432	Cyp1	31381.8	-0.179024	0.053267	0.000233011	0.00609394	unaffected
FBgn0004435	Galphaq	1139.34	-0.0803638	0.0983438	0.275654	0.504174	unaffected
FBgn0004436	Ubc6	2869.55	-0.0496233	0.0686961	0.403987	0.630444	unaffected
FBgn0004449	Ten-m	8428.58	0.250659	0.0919581	0.000730488	0.0127939	unaffected
FBgn0004456	mew	2747.81	0.084744	0.0632449	0.129457	0.324036	unaffected
FBgn0004463	RpIII128	1270.79	0.0930603	0.0919524	0.193199	0.413158	unaffected
FBgn0004465	Su(P)	734.763	-0.0589161	0.0790867	0.367509	0.596124	unaffected
FBgn0004507	GlyP	2865.53	0.352113	0.16187	0.000568999	0.0110689	unaffected
FBgn0004509	Fur1	2060.06	0.0740774	0.081762	0.267287	0.49502	unaffected
FBgn0004510	Ets97D	665.521	0.037749	0.0789524	0.563082	0.750473	unaffected
FBgn0004511	dy	54.1426	-0.174761	0.243388	0.0338223	0.140978	unaffected
FBgn0004512	Mdr49	517.636	-0.187024	0.155164	0.0334578	0.140107	unaffected
FBgn0004513	Mdr65	133.992	-0.0272774	0.150749	0.691284	0.837142	unaffected
FBgn0004514	Oct-TyrR	14.256	-0.0572067	0.193963	0.303965	0.533946	unaffected
FBgn0004516	Gad1	2.06213	0.0128585	0.242028	0.696339		unaffected
FBgn0004552	Akh	72.0469	1.70077	2.03764	4.54436e-05	0.00202899	up
FBgn0004554	Edg91	16.8919	-0.232498	0.362165	0.0145919	0.0847799	unaffected
FBgn0004556	Dbp73D	752.124	0.155344	0.116919	0.0554482	0.191834	unaffected
FBgn0004567	slp2	484.036	-0.0911179	0.1082	0.235089	0.459728	unaffected
FBgn0004569	aos	1164.07	0.018251	0.103369	0.806008	0.908748	unaffected
FBgn0004573	5-HT7	10.1724	0.0401672	0.203532	0.402832	0.629493	unaffected
FBgn0004574	Rop	1912.76	-0.17333	0.0735293	0.00562754	0.0460469	unaffected
FBgn0004575	Syn	99.3316	-0.307496	0.250943	0.00444923	0.0393757	unaffected
FBgn0004577	Pxd	0.939483	0.00628823	0.262477	0.817751		unaffected
FBgn0004580	Cbp53E	12.0495	-0.0371464	0.177405	0.508791	0.711704	unaffected
FBgn0004581	bgcn	31.8592	-0.0455396	0.16633	0.471478	0.685263	unaffected
FBgn0004583	ex	9388	0.201246	0.106843	0.0114342	0.073547	unaffected
FBgn0004584	Rrp1	5724.43	0.24714	0.0671178	2.96344e-05	0.00157078	unaffected
FBgn0004587	B52	16212.6	-0.0380811	0.0486948	0.400354	0.627499	unaffected
FBgn0004592	Eig71Ee	52.825	-0.0657292	0.375698	0.0695971	0.222571	unaffected
FBgn0004595	pros	372.834	-0.131781	0.174531	0.0939567	0.268077	unaffected
FBgn0004597	CycC	651.598	-0.0339653	0.0838175	0.615582	0.786397	unaffected
FBgn0004598	Fur2	5215.33	-0.0327162	0.066523	0.573439	0.758549	unaffected
FBgn0004606	zfh1	1260.45	-0.271089	0.132988	0.00280082	0.0297554	unaffected
FBgn0004607	zfh2	3182.48	0.114829	0.114158	0.145288	0.348017	unaffected
FBgn0004611	Plc21C	1453.56	0.405314	0.0960435	3.94659e-07	6.86291e-05	unaffected
FBgn0004618	gl	3434.33	-0.000831785	0.17138	0.987925	0.996396	unaffected
FBgn0004619	GluRIA	2.19861	-0.0807822	0.397563	0.0578235		unaffected
FBgn0004620	GluRIIA	8.25516	0.152489	0.459809	0.0308789	0.133075	unaffected
FBgn0004622	TkR99D	0.698486	0.0197951	0.291991	0.399338		unaffected
FBgn0004623	Gbeta76C	8.58254	-0.00349578	0.193165	0.936271	0.972984	unaffected
FBgn0004635	rho	951.296	-0.0435002	0.0846399	0.522641	0.722613	unaffected
FBgn0004636	Rap1	6761.43	0.0161511	0.0547722	0.746605	0.873483	unaffected
FBgn0004638	drk	3457.95	0.0335016	0.051617	0.48133	0.691741	unaffected
FBgn0004643	Zw10	1740.74	0.067363	0.0570909	0.191891	0.411159	unaffected
FBgn0004644	hh	1410.33	0.0219456	0.0924924	0.757797	0.881254	unaffected
FBgn0004646	ogre	13329.3	-0.158036	0.111987	0.0479279	0.175849	unaffected
FBgn0004647	N	17375.3	0.255306	0.106734	0.00167102	0.0212893	unaffected
FBgn0004648	svr	3516.33	-0.0160492	0.0562615	0.753397	0.8782	unaffected
FBgn0004649	yl	3.23065	-0.0360211	0.269671	0.320977		unaffected
FBgn0004650	fs(1)N	4.46673	-0.0131228	0.195206	0.764897	0.886142	unaffected
FBgn0004652	fru	4893.68	0.601148	0.746552	0.00183456	0.0228732	unaffected
FBgn0004654	Pgd	2088.45	-0.124873	0.0645208	0.0276349	0.123888	unaffected
FBgn0004655	wapl	2617.48	0.118657	0.086774	0.0876503	0.256053	unaffected
FBgn0004656	fs(1)h	13675.1	0.286158	0.105725	0.000467188	0.00964435	unaffected
FBgn0004657	mys	6528.43	-0.0266807	0.0546775	0.592916	0.772271	unaffected
FBgn0004666	sim	33.359	-0.223026	0.460553	0.0164556	0.0905152	unaffected
FBgn0004687	Mlc-c	5976.45	-0.0985574	0.0533892	0.0434444	0.165471	unaffected
FBgn0004698	Xpc	4668.45	0.281368	0.0914195	0.000165112	0.00486068	unaffected
FBgn0004778	Ccp84Af	1.34005	-0.00321376	0.266453	0.901063		unaffected
FBgn0004780	Ccp84Ad	4.83513	0.0357086	0.211088	0.426949	0.649167	unaffected
FBgn0004782	Ccp84Ab	8.6625	0.0254637	0.194349	0.584873	0.766656	unaffected
FBgn0004783	Ccp84Aa	99.04	0.0998058	0.132563	0.210518	0.433886	unaffected
FBgn0004784	inaC	298.891	-0.420764	0.173172	0.000114794	0.00373662	unaffected
FBgn0004795	retn	2046.4	-0.265432	0.150417	0.00480581	0.0414747	unaffected
FBgn0004797	mdy	762.145	0.0502184	0.0749987	0.426638	0.648871	unaffected
FBgn0004811	fs(2)ltoPP43	1412.17	-0.169492	0.0809213	0.0112879	0.0728422	unaffected
FBgn0004828	His3.3B	23551.8	-0.0294778	0.0518894	0.537358	0.732338	unaffected
FBgn0004832	Xpac	690.278	0.00292791	0.0937148	0.967359	0.98596	unaffected
FBgn0004837	Su(H)	769.055	0.110753	0.0859878	0.108645	0.292693	unaffected
FBgn0004838	Hrb27C	43179.1	0.0484415	0.063775	0.389588	0.616671	unaffected
FBgn0004839	otk	2377.27	0.00968142	0.0690431	0.871167	0.938968	unaffected
FBgn0004841	TkR86C	90.0073	-0.0476958	0.154121	0.491174	0.699645	unaffected
FBgn0004842	RYa-R	1.85024	0.0377967	0.292718	0.259506		unaffected
FBgn0004852	Ac76E	25.5842	0.466384	0.654153	0.00321951	0.0322808	unaffected
FBgn0004854	B-H2	1372.76	0.100635	0.113828	0.198361	0.41976	unaffected
FBgn0004855	RpII15	876.895	0.0436977	0.0729434	0.480971	0.691448	unaffected
FBgn0004856	Bx42	2466.46	-0.0211275	0.0572241	0.683273	0.831996	unaffected
FBgn0004858	elB	1464.12	0.292701	0.115686	0.000673632	0.0121834	unaffected
FBgn0004859	ci	13055.6	0.210929	0.107189	0.00837321	0.0597949	unaffected
FBgn0004860	ph-d	1784.21	0.209884	0.103862	0.00762242	0.0562572	unaffected
FBgn0004861	ph-p	3232.96	0.00475403	0.093322	0.946927	0.977439	unaffected
FBgn0004862	bap	8.73832	0.124003	0.396939	0.0480808	0.175974	unaffected
FBgn0004863	C15	307.73	-0.0445029	0.119771	0.562063	0.750015	unaffected
FBgn0004864	hop	1931.55	-0.00751654	0.0749518	0.905234	0.956984	unaffected
FBgn0004865	Eip78C	749.112	-0.0879051	0.216917	0.147507	0.3509	unaffected
FBgn0004867	RpS2	47316.3	-0.10177	0.0655935	0.0763696	0.235598	unaffected
FBgn0004868	Gdi	9951.8	-0.135363	0.0764013	0.0347382	0.143349	unaffected
FBgn0004870	bab1	128.152	-0.537291	0.207722	2.01634e-05	0.00121127	unaffected
FBgn0004872	piwi	35.0381	0.114159	0.202839	0.104265	0.285966	unaffected
FBgn0004875	enc	3830.9	0.0981289	0.0911348	0.168351	0.380818	unaffected
FBgn0004876	cdi	2380.15	0.0304917	0.0835116	0.65144	0.810986	unaffected
FBgn0004878	cas	52.5214	-0.200186	0.400292	0.0208851	0.105404	unaffected
FBgn0004880	scrt	3194.66	0.0121057	0.176293	0.817835	0.914941	unaffected
FBgn0004882	orb	51.2229	0.0904098	0.154575	0.230467	0.455507	unaffected
FBgn0004885	tok	5064.58	0.192185	0.199397	0.0288172	0.127289	unaffected
FBgn0004888	Scsalpha1	3954.54	-0.16028	0.0693639	0.00747635	0.0555931	unaffected
FBgn0004889	tws	6810.64	0.23928	0.0620452	1.63009e-05	0.00104162	unaffected
FBgn0004892	sob	1448.44	-0.0269466	0.0965735	0.710347	0.848513	unaffected
FBgn0004893	bowl	9732.26	-0.0452384	0.0734071	0.467551	0.682404	unaffected
FBgn0004895	FoxL1	1.24006	-0.0251937	0.281222	0.389153		unaffected
FBgn0004896	fd59A	2.38944	0.00847271	0.234408	0.801114		unaffected
FBgn0004897	fd96Ca	247.979	-0.0137969	0.0992933	0.85067	0.929364	unaffected
FBgn0004898	fd96Cb	1168.69	-0.0910606	0.0856781	0.185331	0.402058	unaffected
FBgn0004901	Prat	1672.59	0.0302586	0.0671972	0.60524	0.779413	unaffected
FBgn0004903	Rb97D	2104.5	-0.109647	0.0897059	0.121134	0.312677	unaffected
FBgn0004907	14-3-3zeta	28718.2	-0.0387119	0.041723	0.327713	0.557203	unaffected
FBgn0004908	Arl2	419.135	-0.097167	0.115063	0.214773	0.438481	unaffected
FBgn0004910	Eip63F-1	27.3597	0.0515491	0.185567	0.362258	0.592329	unaffected
FBgn0004913	Gnf1	2849.67	0.268072	0.0947438	0.000425165	0.00902938	unaffected
FBgn0004914	Hnf4	1040.01	-0.139298	0.10061	0.0654823	0.214779	unaffected
FBgn0004915	TfIIB	1417.58	-0.00768132	0.0530875	0.874725	0.940054	unaffected
FBgn0004919	gol	91.4341	-0.229566	0.209513	0.0148328	0.0856408	unaffected
FBgn0004921	Ggamma1	4802.19	-0.207839	0.0770027	0.00139747	0.0190096	unaffected
FBgn0004924	Top1	6702.27	-0.075561	0.0594568	0.156256	0.363004	unaffected
FBgn0004926	eIF2beta	7062.27	-0.0811484	0.0840872	0.232323	0.456852	unaffected
FBgn0004956	upd1	795.097	1.84936	0.182949	5.09381e-25	5.04898e-21	up
FBgn0004957	por	663.712	-0.0213959	0.0846363	0.752999	0.878086	unaffected
FBgn0004959	phm	1729.87	0.418343	0.932167	0.00294446	0.0305588	unaffected
FBgn0005198	gig	1767.73	0.0995324	0.0791271	0.128606	0.322807	unaffected
FBgn0005278	Sam-S	9345.73	0.259237	0.0981731	0.000825033	0.0137193	unaffected
FBgn0005322	nmd	1023.51	-0.14609	0.0788997	0.0259123	0.119629	unaffected
FBgn0005355	Su(fu)	1177.74	-0.0133734	0.087703	0.846972	0.928363	unaffected
FBgn0005386	ash1	1865.53	0.10041	0.0901148	0.156269	0.363004	unaffected
FBgn0005390	fs(1)M3	1.77578	0.0227315	0.237642	0.531135		unaffected
FBgn0005391	Yp2	13.136	-0.0288887	0.179761	0.588077	0.768088	unaffected
FBgn0005411	U2af50	3533.5	-0.0188492	0.0470173	0.668035	0.822862	unaffected
FBgn0005427	ewg	2276.21	-0.147531	0.0895096	0.0379333	0.151917	unaffected
FBgn0005533	RpS17	26683.3	-0.123418	0.0764359	0.0541278	0.189247	unaffected
FBgn0005536	Mbs	3371.19	0.13176	0.0688192	0.0268148	0.121809	unaffected
FBgn0005558	ey	2298.49	0.301207	0.14609	0.0016206	0.0208075	unaffected
FBgn0005561	sv	217.097	-0.221694	0.208913	0.0170268	0.0924258	unaffected
FBgn0005564	Shal	98.9737	-0.00359283	0.131477	0.961649	0.983478	unaffected
FBgn0005585	Calr	28391.3	-0.213287	0.112045	0.00916563	0.0639599	unaffected
FBgn0005586	Rab3	138.325	-0.235109	0.180528	0.0127193	0.0781608	unaffected
FBgn0005590	scw	1.04155	0.00758484	0.257549	0.791561		unaffected
FBgn0005593	RpL7	46062.6	-0.0304722	0.0558436	0.548345	0.740793	unaffected
FBgn0005596	yem	1540.21	0.0643946	0.0798761	0.327733	0.557203	unaffected
FBgn0005612	Sox14	1069.84	-0.0286816	0.0994812	0.696066	0.841276	unaffected
FBgn0005613	Sox15	357.757	-0.0317941	0.193888	0.510854	0.713457	unaffected
FBgn0005614	trpl	1.44918	-0.0173625	0.267395	0.549842		unaffected
FBgn0005616	msl-2	759.64	-0.0682932	0.0845405	0.315903	0.545707	unaffected
FBgn0005617	msl-1	1804	0.142376	0.0719572	0.0205899	0.104073	unaffected
FBgn0005619	Hdc	11.3643	-0.126056	0.389172	0.0481276	0.175974	unaffected
FBgn0005624	Psc	4529.41	0.132866	0.10948	0.0898774	0.260335	unaffected
FBgn0005626	ple	93.506	0.073167	0.273989	0.146646	0.349929	unaffected
FBgn0005631	robo1	2553.87	-0.0158012	0.0824162	0.813454	0.912999	unaffected
FBgn0005632	faf	8644.31	0.122434	0.0857529	0.0760538	0.234958	unaffected
FBgn0005636	nvy	477.437	-0.112198	0.12034	0.159686	0.368181	unaffected
FBgn0005638	slbo	0.651402	0.00221544	0.276408	0.922161		unaffected
FBgn0005640	Eip63E	2363.47	0.0215713	0.0794003	0.741876	0.871265	unaffected
FBgn0005642	wdn	1516.24	0.0686003	0.0677065	0.243554	0.471098	unaffected
FBgn0005648	Pabp2	8062	-0.174576	0.0766764	0.00680423	0.0526081	unaffected
FBgn0005649	Rox8	7900.75	-0.0442317	0.0481514	0.323922	0.553929	unaffected
FBgn0005655	PCNA	4661.54	0.190359	0.104029	0.0148947	0.0857547	unaffected
FBgn0005658	Ets65A	29.6297	0.0120754	0.178257	0.814439	0.913617	unaffected
FBgn0005659	Ets98B	268.11	0.11681	0.124384	0.146872	0.350109	unaffected
FBgn0005660	Ets21C	359.493	0.0932329	0.222073	0.130598	0.325494	unaffected
FBgn0005666	bt	380.375	0.379629	0.585273	0.00507888	0.0430236	unaffected
FBgn0005670	Cyp4d1	4.44315	-0.0555204	0.271719	0.207106	0.429913	unaffected
FBgn0005671	Vha55	3921.17	0.0542755	0.0526976	0.261871	0.489174	unaffected
FBgn0005672	spi	5132.24	-0.269517	0.0905385	0.000266365	0.00673522	unaffected
FBgn0005674	GluProRS	6165.3	0.201925	0.052038	2.3617e-05	0.00131985	unaffected
FBgn0005677	dac	7233.44	0.294708	0.1562	0.0024331	0.0273434	unaffected
FBgn0005683	pie	292.578	0.2082	0.136401	0.0178185	0.0949589	unaffected
FBgn0005694	Aef1	1495.5	-0.0477596	0.0855552	0.485492	0.694701	unaffected
FBgn0005695	gcl	474.058	0.0404829	0.102394	0.585876	0.767539	unaffected
FBgn0005696	PolA2	672.827	0.431502	0.160777	5.00757e-05	0.00213026	unaffected
FBgn0005771	noc	3948.44	0.0225908	0.0774945	0.726194	0.860804	unaffected
FBgn0005775	Con	123.49	-0.147072	0.214877	0.0572337	0.196843	unaffected
FBgn0005777	PpD3	2104.1	0.113796	0.0553911	0.0235962	0.113592	unaffected
FBgn0008635	betaCOP	6132.04	-0.192585	0.095054	0.00965592	0.0660521	unaffected
FBgn0008636	hbn	6.1437	-0.0192946	0.253442	0.55307	0.743956	unaffected
FBgn0008646	E5	1082.3	-0.0999038	0.104369	0.188472	0.40647	unaffected
FBgn0008651	lbl	948.791	0.0144885	0.119969	0.848946	0.928884	unaffected
FBgn0010014	CanB	96.8137	-0.167708	0.211093	0.0418612	0.161789	unaffected
FBgn0010015	CanA1	7.3957	0.0586533	0.232532	0.232332	0.456852	unaffected
FBgn0010019	Cyp4g1	19.1346	0.616137	1.61673	0.000196704	0.00549221	unaffected
FBgn0010038	GstD2	20.2942	0.0169329	0.198267	0.696943	0.841532	unaffected
FBgn0010039	GstD3	1028.05	-0.0050723	0.0842509	0.940365	0.974692	unaffected
FBgn0010040	GstD4	7.37554	-0.0362113	0.195983	0.458972	0.674974	unaffected
FBgn0010041	GstD5	2.72975	-0.0211184	0.23732	0.556157		unaffected
FBgn0010044	GstD8	1.45943	0	0.292196	1		unaffected
FBgn0010051	Itpr	3062.93	0.0749455	0.101188	0.314538	0.544183	unaffected
FBgn0010078	RpL23	40716	-0.481603	0.0703437	3.70645e-14	9.18458e-11	unaffected
FBgn0010097	gammaTub37C	1.94242	-0.00385324	0.236486	0.906325		unaffected
FBgn0010100	mAcon1	6244.15	0.267188	0.0561512	2.04271e-07	4.13211e-05	unaffected
FBgn0010105	comm	1090.79	0.0416019	0.13078	0.583811	0.766019	unaffected
FBgn0010109	dpn	145.71	0.0851877	0.124208	0.279096	0.506991	unaffected
FBgn0010113	hdc	14856.5	0.333266	0.152864	0.000761838	0.0131328	unaffected
FBgn0010114	hig	279.402	0.27457	0.166584	0.00475677	0.0412143	unaffected
FBgn0010173	RpA-70	4323.05	0.371794	0.102626	7.03323e-06	0.000588556	unaffected
FBgn0010194	Wnt5	2842.87	0.0108858	0.0738752	0.86181	0.934807	unaffected
FBgn0010197	Gyc32E	134.103	-0.498085	0.303545	0.000383188	0.00845914	unaffected
FBgn0010198	RpS15Aa	30251.1	-0.162361	0.063315	0.00368378	0.035143	unaffected
FBgn0010213	Sod2	1792.12	-0.0366918	0.0726838	0.553061	0.743956	unaffected
FBgn0010215	alpha-Cat	5618.98	-0.0185361	0.0567042	0.718419	0.854755	unaffected
FBgn0010217	ATPsynbeta	19021.2	0.0565534	0.0397799	0.135401	0.333522	unaffected
FBgn0010220	Dbp45A	769.633	0.00548057	0.0895885	0.937635	0.973482	unaffected
FBgn0010222	Nmdmc	789.251	0.26778	0.126727	0.00256321	0.0282835	unaffected
FBgn0010223	Galphaf	6.80325	0.0790376	0.234016	0.156585	0.363269	unaffected
FBgn0010225	Gel	1473.53	-0.0997048	0.0940749	0.168768	0.381486	unaffected
FBgn0010226	GstS1	11319.3	-0.149996	0.0513682	0.00147357	0.0196317	unaffected
FBgn0010228	HmgZ	11982.6	-0.0892247	0.0669225	0.125934	0.319391	unaffected
FBgn0010235	Klc	2976.34	-0.104557	0.0478444	0.0187331	0.0978108	unaffected
FBgn0010238	Lac	9116.77	-0.156533	0.0995281	0.0383591	0.153189	unaffected
FBgn0010240	Lcch3	30.8477	0.0651956	0.155899	0.359038	0.589456	unaffected
FBgn0010241	Mdr50	1.18202	-0.0173862	0.268444	0.546082		unaffected
FBgn0010246	Myo61F	1872.41	-0.153745	0.104166	0.0465759	0.173296	unaffected
FBgn0010247	Parp	3485.29	0.125606	0.0750538	0.0472107	0.174196	unaffected
FBgn0010258	Rbp4	41.7012	0.0623802	0.171827	0.332579	0.562355	unaffected
FBgn0010263	Rbp9	206.835	0.088347	0.135203	0.261223	0.488444	unaffected
FBgn0010265	RpS13	42755.2	-0.0775737	0.0472123	0.078088	0.238774	unaffected
FBgn0010269	Dsor1	1371.68	0.00860295	0.0660618	0.881738	0.94321	unaffected
FBgn0010278	Ssrp	5944	0.160225	0.0798017	0.0154911	0.0876914	unaffected
FBgn0010280	Taf4	5769.6	0.151268	0.073448	0.0153961	0.0874034	unaffected
FBgn0010282	TfIIFalpha	2429.29	-0.0615022	0.0544048	0.21546	0.439433	unaffected
FBgn0010287	Trf	332.521	-0.0355131	0.113334	0.640918	0.804666	unaffected
FBgn0010288	Uch	3329.21	-0.052329	0.0716935	0.393097	0.61926	unaffected
FBgn0010292	bys	1548.61	0.0374993	0.0971521	0.606541	0.780479	unaffected
FBgn0010295	ng3	6.03574	-0.00338596	0.292617	0.835598	0.922843	unaffected
FBgn0010300	brat	9027.15	0.215574	0.0894785	0.00281039	0.0297996	unaffected
FBgn0010303	hep	2387.06	0.0343777	0.0803688	0.602408	0.778178	unaffected
FBgn0010309	pigeon	640.094	-0.0728762	0.0922355	0.307576	0.537026	unaffected
FBgn0010313	corto	3983.98	0.119291	0.0561966	0.0189914	0.0986599	unaffected
FBgn0010314	Cks30A	1868.34	0.148591	0.125055	0.0713757	0.226141	unaffected
FBgn0010315	CycD	1838.82	0.0172201	0.0747334	0.784651	0.896506	unaffected
FBgn0010316	dap	2873.96	0.205142	0.127458	0.0169663	0.0922439	unaffected
FBgn0010323	Gsc	2.85195	-0.00409869	0.232504	0.902778		unaffected
FBgn0010328	woc	8050.49	0.210304	0.0941854	0.00469525	0.0408239	unaffected
FBgn0010329	Tbh	7.80529	-0.0135355	0.182602	0.783766	0.896281	unaffected
FBgn0010333	Rac1	3810.87	-0.0800686	0.0618227	0.144956	0.347726	unaffected
FBgn0010339	128up	1912.65	-0.0683637	0.0697238	0.25518	0.4827	unaffected
FBgn0010340	140up	268.508	0.0572283	0.105671	0.447506	0.667355	unaffected
FBgn0010341	Cdc42	7258	-0.199294	0.0457963	3.18111e-06	0.000318497	unaffected
FBgn0010342	Map60	4629.11	0.124313	0.0672442	0.0335587	0.140293	unaffected
FBgn0010348	Arf79F	18663.7	-0.17153	0.0658581	0.00293324	0.0305562	unaffected
FBgn0010350	Cds	785.655	-0.0772431	0.0956401	0.288311	0.517016	unaffected
FBgn0010352	Nc73EF	4092.73	0.0725788	0.0628284	0.192013	0.4113	unaffected
FBgn0010355	Taf1	4419.9	0.0119197	0.0776975	0.853637	0.931343	unaffected
FBgn0010356	Taf5	974.595	-0.0953595	0.0751307	0.131825	0.327399	unaffected
FBgn0010379	Akt1	3788.18	0.0103988	0.0598758	0.846388	0.928363	unaffected
FBgn0010380	AP-1-2beta	4078.1	-0.0162568	0.0637705	0.77289	0.891008	unaffected
FBgn0010382	CycE	1857.7	0.239048	0.111306	0.00375518	0.0355845	unaffected
FBgn0010383	Cyp18a1	90.7692	-0.0252201	0.178955	0.634257	0.800147	unaffected
FBgn0010385	Def	4.09966	-0.0172614	0.193313	0.702878	0.844681	unaffected
FBgn0010387	Acbp2	2.17486	-0.00503441	0.216622	0.89155		unaffected
FBgn0010388	Dro	4.45506	-0.0269146	0.228589	0.490615	0.699198	unaffected
FBgn0010389	htl	195.229	-0.171084	0.11719	0.036549	0.148585	unaffected
FBgn0010391	SrpRalpha	3844.85	-0.148511	0.111887	0.0618649	0.206745	unaffected
FBgn0010395	Itgbn	12.4014	0.071149	0.204947	0.21531	0.439396	unaffected
FBgn0010397	LamC	2535.56	0.14142	0.172503	0.0798397	0.241965	unaffected
FBgn0010398	Lrr47	270.245	0.00193637	0.101803	0.979096	0.992209	unaffected
FBgn0010399	Nmdar1	8.39189	0.01317	0.18428	0.785779	0.897102	unaffected
FBgn0010401	Os-C	25.2952	-0.120906	0.227485	0.0809812	0.243718	unaffected
FBgn0010406	RNaseX25	768.058	-0.0992821	0.0864395	0.151145	0.355294	unaffected
FBgn0010407	Ror	331.792	-0.14286	0.151232	0.0854071	0.251726	unaffected
FBgn0010408	RpS9	14103.5	-0.255364	0.0765906	9.73609e-05	0.00334131	unaffected
FBgn0010409	RpL18A	33772.9	0.0684506	0.0531335	0.159675	0.368181	unaffected
FBgn0010411	RpS18	30632.9	-0.0124454	0.0689968	0.834778	0.922239	unaffected
FBgn0010412	RpS19a	35825.1	-0.0919784	0.068678	0.121611	0.313206	unaffected
FBgn0010414	SerT	12.0706	-0.126728	0.287162	0.0598243	0.202776	unaffected
FBgn0010415	Sdc	7987.14	0.0476208	0.068238	0.421007	0.644572	unaffected
FBgn0010416	TH1	1935.79	0.0447882	0.0584507	0.394837	0.621308	unaffected
FBgn0010417	Taf6	1171.58	-0.0717033	0.070796	0.237732	0.463221	unaffected
FBgn0010421	TfIIFbeta	764.108	0.0123461	0.0652419	0.8294	0.919856	unaffected
FBgn0010422	TfIIS	2347.32	-0.0576925	0.0502594	0.214575	0.438427	unaffected
FBgn0010423	TpnC47D	9.33403	0.336424	0.843761	0.00401207	0.0371313	unaffected
FBgn0010424	TpnC73F	140.256	0.276164	0.524561	0.0104886	0.0692835	unaffected
FBgn0010431	mtrm	4.02638	0.00238414	0.205472	0.951975	0.979954	unaffected
FBgn0010433	ato	971.999	0.0207063	0.161537	0.739464	0.870201	unaffected
FBgn0010434	cora	12790.7	0.164962	0.0816197	0.0141511	0.0835003	unaffected
FBgn0010435	emp	2747.55	0.0885943	0.0890811	0.207378	0.430208	unaffected
FBgn0010438	mtSSB	352.768	-0.175586	0.127509	0.0373501	0.150371	unaffected
FBgn0010441	pll	719.064	-0.0643587	0.0782435	0.321709	0.551596	unaffected
FBgn0010452	trn	4091.07	0.17331	0.0960427	0.0199567	0.101807	unaffected
FBgn0010453	Wnt4	761.949	-0.0696857	0.126869	0.370606	0.599063	unaffected
FBgn0010470	Fkbp14	3519.47	-0.169178	0.231895	0.0380097	0.1521	unaffected
FBgn0010473	tutl	4785.99	0.0572011	0.0907037	0.41842	0.64181	unaffected
FBgn0010482	l(2)01289	46.8529	1.01642	1.09694	0.000697214	0.0123849	up
FBgn0010488	NAT1	18528.8	-0.034603	0.0919098	0.626046	0.794643	unaffected
FBgn0010497	dmGlut	361.991	0.0413777	0.0964298	0.568809	0.755076	unaffected
FBgn0010501	Dcp-1	1276.11	-0.13078	0.0802683	0.0483671	0.176061	unaffected
FBgn0010504	kermit	651.065	-0.166434	0.0953694	0.0245933	0.116081	unaffected
FBgn0010516	wal	2377.04	-0.179987	0.0951479	0.0152871	0.0869338	unaffected
FBgn0010520	Bka	438.706	-0.095014	0.1036	0.209003	0.431951	unaffected
FBgn0010531	Ccs	343.416	-0.0111964	0.0940981	0.875896	0.940717	unaffected
FBgn0010548	Aldh-III	2411.32	0.104548	0.0873545	0.133218	0.329948	unaffected
FBgn0010549	l(2)03659	9.72828	-0.0566617	0.211048	0.272655	0.500288	unaffected
FBgn0010551	Phb2	6533.64	0.0245533	0.0566536	0.632644	0.799129	unaffected
FBgn0010583	dock	2119.36	-0.0105476	0.0790278	0.871675	0.939135	unaffected
FBgn0010590	Prosbeta1	3715.36	-0.024086	0.0654437	0.67489	0.826901	unaffected
FBgn0010591	Sply	1055.59	0.138985	0.0750192	0.0281686	0.125317	unaffected
FBgn0010602	lwr	7629.72	0.00823339	0.0570061	0.873304	0.939664	unaffected
FBgn0010607	l(2)05714	627.27	-0.0882593	0.0933461	0.220411	0.444552	unaffected
FBgn0010611	Hmgs	1392.14	0.102772	0.0820834	0.125364	0.318781	unaffected
FBgn0010612	ATPsynG	2950.11	-0.0227695	0.0705256	0.707072	0.846437	unaffected
FBgn0010620	CG10939	4834.35	0.177398	0.109657	0.0262576	0.120829	unaffected
FBgn0010621	CCT5	13809.9	0.0819373	0.062969	0.141346	0.342212	unaffected
FBgn0010622	DCTN3-p24	845.853	-0.0838579	0.074128	0.181039	0.395658	unaffected
FBgn0010638	Sec61beta	5820.27	-0.328321	0.164054	0.00115671	0.0167621	unaffected
FBgn0010651	MFS14	731.966	0.0505669	0.138521	0.49999	0.70607	unaffected
FBgn0010660	Nup214	4770.05	0.239463	0.107606	0.00313831	0.0318719	unaffected
FBgn0010741	Pfdn2	2928.1	-0.148488	0.066874	0.0108298	0.0707149	unaffected
FBgn0010747	Srp54k	2974.01	-0.202022	0.109249	0.0120661	0.0757541	unaffected
FBgn0010750	atms	1901.37	0.0739369	0.0569566	0.151158	0.355294	unaffected
FBgn0010762	simj	3903.49	0.132006	0.0782566	0.0427392	0.16369	unaffected
FBgn0010768	sqz	1134.62	-0.011226	0.081343	0.865837	0.936484	unaffected
FBgn0010770	ppan	992.075	0.210985	0.110998	0.00954596	0.0656169	unaffected
FBgn0010772	Xe7	4390.93	-0.0878023	0.0622032	0.111555	0.297241	unaffected
FBgn0010774	Ref1	7626.83	-0.137071	0.048451	0.0022661	0.026407	unaffected
FBgn0010786	l(3)02640	891.529	0.0893517	0.0942721	0.217111	0.441345	unaffected
FBgn0010803	TrpRS	1197.5	-0.0589623	0.0721484	0.338008	0.568086	unaffected
FBgn0010808	Chchd3	1271.35	-0.0228575	0.0689273	0.701443	0.843347	unaffected
FBgn0010812	unc-45	1468.23	-0.049195	0.0696388	0.412596	0.637018	unaffected
FBgn0010825	Gug	6983.94	0.139543	0.0926921	0.0540111	0.188972	unaffected
FBgn0010830	l(3)04053	638.713	-0.0538453	0.0928451	0.451308	0.670207	unaffected
FBgn0010877	l(3)05822	1693.69	0.0477484	0.0612815	0.381987	0.60963	unaffected
FBgn0010894	sinu	3779.74	-0.0900089	0.0426352	0.0253156	0.117973	unaffected
FBgn0010905	Spn	1874.01	-0.0337492	0.103214	0.650197	0.810661	unaffected
FBgn0010909	msn	10648.8	-0.0766567	0.0706557	0.206212	0.429047	unaffected
FBgn0010926	l(3)07882	1583.43	0.284139	0.100763	0.000349202	0.00783098	unaffected
FBgn0011016	SsRbeta	4618.32	-0.43941	0.203388	0.000177284	0.00506129	unaffected
FBgn0011020	Sas-4	1069.79	0.251255	0.10773	0.00205072	0.0246983	unaffected
FBgn0011202	dia	2188.96	0.254922	0.0888245	0.000450031	0.00937953	unaffected
FBgn0011204	cue	962.541	0.252107	0.0892592	0.000536067	0.0106697	unaffected
FBgn0011205	fbl	425.515	0.109826	0.0891072	0.119135	0.309369	unaffected
FBgn0011206	bol	27.0147	0.0445321	0.165302	0.48351	0.693112	unaffected
FBgn0011207	pelo	1257.88	0.0337857	0.0640148	0.54971	0.741533	unaffected
FBgn0011211	blw	20315.4	0.15448	0.0600712	0.00397075	0.0369906	unaffected
FBgn0011217	eff	14288.6	-0.145292	0.0814611	0.0300821	0.130835	unaffected
FBgn0011224	heph	23678.1	0.320543	0.082792	5.76653e-06	0.000497025	unaffected
FBgn0011225	jar	6267.7	-0.211243	0.11552	0.010864	0.0708916	unaffected
FBgn0011227	ox	751.122	-0.318258	0.149349	0.00107263	0.0161392	unaffected
FBgn0011230	poe	11254.7	0.150681	0.106968	0.0537498	0.188457	unaffected
FBgn0011232	scat	781.765	0.0121012	0.0745903	0.847526	0.928765	unaffected
FBgn0011236	ken	1345.14	0.302786	0.336347	0.00627607	0.0497882	unaffected
FBgn0011259	Sema1a	1406.49	-0.0582682	0.0831807	0.387407	0.614692	unaffected
FBgn0011260	Sema2a	10657.9	-0.116108	0.0638186	0.0389417	0.154035	unaffected
FBgn0011272	RpL13	51963.6	-0.136316	0.0565931	0.00766564	0.0564082	unaffected
FBgn0011274	Dif	471.694	0.354505	0.178993	0.00080132	0.0135772	unaffected
FBgn0011276	HLH3B	0.814532	-0.00428608	0.282104	0.837056		unaffected
FBgn0011278	lbe	12.408	0.0344441	0.187438	0.5022	0.70681	unaffected
FBgn0011279	Obp69a	8.15318	-0.0420286	0.202261	0.389994	0.617117	unaffected
FBgn0011280	Obp19d	0.495067	-0.0116405	0.277326	0.63315		unaffected
FBgn0011282	Obp84a	7.4037	-0.0537663	0.233681	0.255514	0.483005	unaffected
FBgn0011283	Obp28a	73.6566	-9.97354	11.5403	7.7334e-06	0.000638779	unaffected
FBgn0011284	RpS4	47003.6	-0.18226	0.072161	0.00319379	0.0321844	unaffected
FBgn0011286	RyR	38.7105	0.191458	0.288399	0.0246637	0.116357	unaffected
FBgn0011288	Snap25	102.141	0.145224	0.165294	0.0772551	0.237124	unaffected
FBgn0011289	TfIIA-L	1956.87	-0.0783788	0.0745693	0.213049	0.437047	unaffected
FBgn0011290	Taf12	1246.26	-0.159832	0.0842762	0.0198298	0.101616	unaffected
FBgn0011291	Taf11	457.396	-0.201374	0.10423	0.0103716	0.0689448	unaffected
FBgn0011296	l(2)efl	186.729	0.117417	0.299219	0.0664227	0.216732	unaffected
FBgn0011297	Alg3	395.876	0.0246885	0.0975114	0.734615	0.866846	unaffected
FBgn0011300	babo	3839.25	0.0194574	0.0447838	0.644179	0.806506	unaffected
FBgn0011305	Rsf1	4195.53	-0.210713	0.072008	0.00067433	0.0121834	unaffected
FBgn0011327	Uch-L5	3216.01	0.0639319	0.0553465	0.204147	0.4269	unaffected
FBgn0011335	vers	720.357	0.0696784	0.0920306	0.328542	0.558386	unaffected
FBgn0011336	Stt3B	7146.18	-0.180844	0.103193	0.0197796	0.101478	unaffected
FBgn0011361	ND-ACP	2130.73	-0.0733963	0.0809615	0.268804	0.496994	unaffected
FBgn0011455	ND-SGDH	1354.4	0.0609921	0.0816818	0.360467	0.590944	unaffected
FBgn0011474	PR-Set7	2265.64	0.129254	0.0656138	0.0243955	0.115538	unaffected
FBgn0011476	l(3)neo43	2.01488	0.0214203	0.24237	0.541893		unaffected
FBgn0011481	Ssdp	6079.83	0.167834	0.0664286	0.00382636	0.0361208	unaffected
FBgn0011509	SrpRbeta	1326.98	-0.220144	0.115045	0.00808552	0.058499	unaffected
FBgn0011559	Acp36DE	1.44886	-0.00174299	0.256687	0.950877		unaffected
FBgn0011566	Smyd3	390.667	0.0204522	0.101407	0.781882	0.895334	unaffected
FBgn0011569	can	0.797674	0.000451915	0.273773	0.984647		unaffected
FBgn0011570	cpb	3360.22	-0.0870056	0.068305	0.141547	0.342333	unaffected
FBgn0011573	Cdc37	2531.38	-0.131915	0.0828122	0.0510207	0.182396	unaffected
FBgn0011581	Ms	0.843149	0.0324442	0.305278	0.241132		unaffected
FBgn0011582	Dop1R1	2.31561	0.0132715	0.220229	0.721348		unaffected
FBgn0011584	Trp1	2386.72	-0.265979	0.105664	0.00104152	0.0158336	unaffected
FBgn0011586	e(r)	2037.55	-0.126414	0.0591551	0.0170437	0.0924669	unaffected
FBgn0011589	Elk	35.4199	0.0482152	0.184167	0.390679	0.617707	unaffected
FBgn0011591	fng	3167.82	0.211448	0.0872813	0.00287066	0.0301544	unaffected
FBgn0011592	fra	4645.59	-0.156309	0.13077	0.0617571	0.206524	unaffected
FBgn0011596	fzo	2.78532	-0.0034243	0.219794	0.924477		unaffected
FBgn0011603	ine	21.513	-0.00059043	0.163033	0.992188	0.998129	unaffected
FBgn0011604	Iswi	6403.45	0.122665	0.068831	0.0392686	0.154395	unaffected
FBgn0011606	Klp3A	3467.42	0.270463	0.113351	0.00134961	0.018653	unaffected
FBgn0011638	La	7631.97	0.10332	0.0659471	0.0731387	0.229851	unaffected
FBgn0011640	lark	7219.54	0.0421468	0.0596846	0.430946	0.652846	unaffected
FBgn0011642	Zyx	2871.06	-0.0867472	0.0762913	0.174753	0.388751	unaffected
FBgn0011648	Mad	2283.43	0.0435657	0.0594184	0.413941	0.63798	unaffected
FBgn0011653	mas	1819.5	-0.0444858	0.079206	0.496488	0.703661	unaffected
FBgn0011655	Med	2181.93	-0.105648	0.063708	0.0599886	0.203076	unaffected
FBgn0011656	Mef2	1105.12	0.219582	0.147993	0.0150985	0.086257	unaffected
FBgn0011659	Mlh1	386.786	0.174203	0.115778	0.032718	0.137992	unaffected
FBgn0011660	Pms2	961.284	0.129055	0.100451	0.0867536	0.254409	unaffected
FBgn0011661	Moe	24676.9	0.0955863	0.0605362	0.0767754	0.236536	unaffected
FBgn0011666	msi	5053.13	0.181937	0.0939086	0.0135357	0.0813128	unaffected
FBgn0011672	Mvl	1142.75	-0.168607	0.0688488	0.00468606	0.0408157	unaffected
FBgn0011674	insc	381.025	-0.0813451	0.136247	0.296577	0.525511	unaffected
FBgn0011676	Nos	8.1979	-0.0614357	0.215532	0.241321	0.468018	unaffected
FBgn0011692	pav	4598.64	0.331313	0.141696	0.000565373	0.0110689	unaffected
FBgn0011693	Pdh	5.35867	-0.0358882	0.217762	0.411506	0.635929	unaffected
FBgn0011695	EbpIII	55.0574	1.73814	1.47535	0.000153616	0.00461904	up
FBgn0011701	repo	367.893	-0.304721	0.132864	0.000964374	0.0149826	unaffected
FBgn0011703	RnrL	4948.81	0.456775	0.152823	1.39811e-05	0.000936354	unaffected
FBgn0011704	RnrS	3217.52	0.159623	0.110099	0.0443548	0.167803	unaffected
FBgn0011705	rost	273.187	-0.101076	0.131083	0.205446	0.428139	unaffected
FBgn0011706	rpr	580.579	-0.0863589	0.123932	0.272868	0.500586	unaffected
FBgn0011708	Syx5	1199.48	-0.0839945	0.0834061	0.214219	0.438343	unaffected
FBgn0011710	Sep1	5154.53	-0.0880402	0.0495547	0.0549422	0.190882	unaffected
FBgn0011715	Snr1	2275.06	0.0540952	0.0731023	0.383672	0.611113	unaffected
FBgn0011722	Tig	2448.24	0.168488	0.234334	0.038111	0.152444	unaffected
FBgn0011723	byn	11.7985	0	0.243489	1	1	unaffected
FBgn0011725	twin	2805.89	0.100373	0.0668381	0.084803	0.250754	unaffected
FBgn0011726	tsr	20286.3	-0.195531	0.0615183	0.0003578	0.00797119	unaffected
FBgn0011737	Wee1	1041.72	0.0745339	0.0863568	0.279786	0.507919	unaffected
FBgn0011739	wts	2350.37	-0.00633587	0.0711327	0.917214	0.962709	unaffected
FBgn0011740	alpha-Man-IIa	2523.53	-0.0341102	0.0599519	0.525393	0.724249	unaffected
FBgn0011741	Arp6	1348.57	0.0721528	0.0666687	0.21477	0.438481	unaffected
FBgn0011742	Arp2	3893.46	-0.105887	0.0525812	0.0279491	0.124902	unaffected
FBgn0011745	Arp1	3215.29	-0.0137694	0.0638449	0.807059	0.909248	unaffected
FBgn0011746	ana	707.889	-0.236402	0.320854	0.0137435	0.0820143	unaffected
FBgn0011747	Ank	8870.1	0.0183776	0.0528858	0.705109	0.845828	unaffected
FBgn0011754	PhKgamma	1836.78	-0.0336836	0.0859933	0.623511	0.792746	unaffected
FBgn0011758	B-H1	1046.02	0.0166216	0.123401	0.826794	0.919045	unaffected
FBgn0011760	ctp	14821.5	-0.00981042	0.0677055	0.867648	0.937274	unaffected
FBgn0011762	Prim1	450.681	0.285659	0.160299	0.00331243	0.0327649	unaffected
FBgn0011763	Dp	5841.26	0.236319	0.0779049	0.000343543	0.00775673	unaffected
FBgn0011766	E2f1	6575.23	0.0830089	0.0687653	0.162822	0.372894	unaffected
FBgn0011768	Fdh	4156.18	-0.0922613	0.0595098	0.0834448	0.248263	unaffected
FBgn0011769	Fdx1	196.995	0.0901902	0.12549	0.253824	0.481604	unaffected
FBgn0011770	Gip	207.308	0.301286	0.156821	0.00206252	0.0247803	unaffected
FBgn0011771	Hem	2203.49	0.00970484	0.0597079	0.856213	0.93223	unaffected
FBgn0011774	Irbp	437.153	0.508811	0.203483	3.37239e-05	0.0016827	unaffected
FBgn0011785	BRWD3	5321.84	0.0589707	0.0914933	0.406309	0.631732	unaffected
FBgn0011787	mRpL12	1346.62	-0.0939996	0.0752314	0.137769	0.337259	unaffected
FBgn0011802	Gem3	690.406	0.105926	0.0883752	0.130806	0.325718	unaffected
FBgn0011817	nmo	5151.82	-0.039894	0.117576	0.602264	0.778108	unaffected
FBgn0011818	oaf	1141.67	0.17009	0.0886599	0.0165465	0.0908634	unaffected
FBgn0011824	CG4038	2737.8	-0.200421	0.0716708	0.00115179	0.0167398	unaffected
FBgn0011826	Pp2B-14D	2464.57	0.00170663	0.0573638	0.973764	0.9898	unaffected
FBgn0011828	Pxn	1300.72	0.0857991	0.169834	0.222025	0.44621	unaffected
FBgn0011829	Ret	84.0541	0.0658772	0.124451	0.396365	0.622923	unaffected
FBgn0011836	Taf2	1706.63	0.137311	0.065704	0.0169152	0.0921291	unaffected
FBgn0011837	Tis11	2938.09	0.263794	0.100485	0.000806854	0.0136244	unaffected
FBgn0011859	tRNA:Gly-GCC-1-1	2.30236	0.0253909	0.241078	0.487352		unaffected
FBgn0011878	tRNA:His-GTG-1-4	0.933578	-0.0196426	0.272555	0.49409		unaffected
FBgn0011880	tRNA:Ile-AAT-1-1	0.709549	-0.00078733	0.268483	0.97501		unaffected
FBgn0011916	tRNA:Met-CAT-1-2	1.49668	0.07968	0.371321	0.0793365		unaffected
FBgn0011965	tRNA:Arg-TCG-4-1	4.68578	-0.0189354	0.212038	0.637214	0.802448	unaffected
FBgn0011985	tRNA:Ser-AGA-2-3	1.60521	0.0232624	0.232522	0.532915		unaffected
FBgn0012003	tRNA:Val-CAC-2-5	1.14159	-0.000611528	0.27836	0.977731		unaffected
FBgn0012034	AcCoAS	448.743	-0.0550442	0.10995	0.46965	0.683836	unaffected
FBgn0012036	Aldh	1513.83	1.68302	0.718692	3.16384e-05	0.00162487	up
FBgn0012037	Ance	30554.8	-0.385699	0.104536	4.39833e-06	0.000401778	unaffected
FBgn0012042	AttA	3.02967	-0.0487294	0.300505	0.199235		unaffected
FBgn0012051	CalpA	1301.73	0.0187454	0.0865571	0.785347	0.896816	unaffected
FBgn0012058	Cdc27	1763.65	0.0870999	0.068148	0.140451	0.340545	unaffected
FBgn0012344	Dh44	2.06288	-0.04623	0.307048	0.195375		unaffected
FBgn0013263	Trl	480.03	-0.0330476	0.0949234	0.646519	0.808312	unaffected
FBgn0013269	Fkbp39	10966.8	0.180727	0.075667	0.00471757	0.0409104	unaffected
FBgn0013272	Gp150	23285	0.0817347	0.048636	0.0703009	0.223985	unaffected
FBgn0013275	Hsp70Aa	722.723	0.361244	0.583836	0.00578047	0.0469255	unaffected
FBgn0013276	Hsp70Ab	1451.22	0.269224	0.472047	0.0107748	0.0704712	unaffected
FBgn0013277	Hsp70Ba	1367.22	1.40392	0.842973	0.00012346	0.00392224	up
FBgn0013278	Hsp70Bb	20241.4	0.667874	0.149437	4.09283e-09	1.30865e-06	unaffected
FBgn0013279	Hsp70Bc	556.94	0.104224	0.258856	0.0918741	0.264265	unaffected
FBgn0013303	Nca	1150.31	-0.170559	0.0715463	0.00543731	0.0450091	unaffected
FBgn0013305	Nmda1	1890.8	-0.189893	0.0770874	0.00343077	0.0333718	unaffected
FBgn0013323	Ptth	2.12645	-0.0124621	0.234685	0.715953		unaffected
FBgn0013325	RpL11	27101.7	0.0250598	0.062261	0.650503	0.81083	unaffected
FBgn0013334	Sap47	2181.52	-0.0705639	0.0640586	0.211365	0.434903	unaffected
FBgn0013342	nSyb	418.858	-0.26865	0.158244	0.00496216	0.0423811	unaffected
FBgn0013343	Syx1A	1450.22	0.209944	0.103062	0.00735743	0.0549976	unaffected
FBgn0013347	TfIIA-S	1858.02	-0.145971	0.0713822	0.0169747	0.0922439	unaffected
FBgn0013348	TpnC41C	1.77272	0.072202	0.35939	0.0916361		unaffected
FBgn0013432	bcn92	584.958	-0.0270219	0.0892648	0.699324	0.842964	unaffected
FBgn0013433	beat-Ia	13.9635	0.0185382	0.195814	0.677688	0.828406	unaffected
FBgn0013435	Cdc2rk	465.055	-0.0388003	0.0920037	0.585092	0.766715	unaffected
FBgn0013467	igl	15.4168	-0.0697254	0.210219	0.213165	0.437106	unaffected
FBgn0013469	klu	1575.51	0.0984215	0.115456	0.209582	0.432785	unaffected
FBgn0013531	MED20	355.714	-0.0410074	0.0865916	0.551746	0.743058	unaffected
FBgn0013548	l(2)dtl	942.695	0.2157	0.122329	0.0113038	0.0728973	unaffected
FBgn0013563	Pex1	339.061	-0.0065744	0.0849652	0.923115	0.966405	unaffected
FBgn0013576	mtd	4072.44	0.103108	0.0656535	0.07277	0.229201	unaffected
FBgn0013717	not	1453.39	-0.17812	0.11188	0.0270452	0.122407	unaffected
FBgn0013718	nuf	4732.51	0.099016	0.0627834	0.0746959	0.232782	unaffected
FBgn0013720	pck	3715.82	-0.0896919	0.0522479	0.0614472	0.206044	unaffected
FBgn0013725	phyl	574.965	0.0258114	0.102026	0.727455	0.861434	unaffected
FBgn0013726	pnut	7205.55	-0.0688671	0.0469885	0.116425	0.304567	unaffected
FBgn0013732	sced	795.162	0.0513427	0.0854549	0.453155	0.670799	unaffected
FBgn0013733	shot	14437.1	0.19959	0.131368	0.020938	0.105542	unaffected
FBgn0013746	alien	2132.83	0.0823412	0.0624867	0.13707	0.335739	unaffected
FBgn0013749	Arf102F	2196.84	-0.294723	0.0921637	9.33616e-05	0.00326997	unaffected
FBgn0013750	Arf51F	2109.88	-0.183948	0.0961068	0.0138176	0.0823572	unaffected
FBgn0013751	Awh	208.397	0.034348	0.129443	0.650496	0.81083	unaffected
FBgn0013753	Bgb	1534.65	-0.10968	0.0656896	0.0563838	0.194527	unaffected
FBgn0013756	Mtor	10139.7	0.162026	0.078495	0.0133239	0.080479	unaffected
FBgn0013759	CASK	1772.03	0.0587055	0.0768084	0.360281	0.590887	unaffected
FBgn0013762	Cdk5	591.819	-0.111443	0.074776	0.077382	0.237275	unaffected
FBgn0013763	Idgf6	1560.13	-0.0471801	0.132821	0.534282	0.729851	unaffected
FBgn0013764	Chi	2051.47	-0.0251573	0.0648896	0.659302	0.816875	unaffected
FBgn0013765	cnn	2255.73	0.258525	0.116293	0.00235933	0.0269731	unaffected
FBgn0013767	Crz	0.63907	0.00548542	0.293812	0.736037		unaffected
FBgn0013770	Cp1	4291.94	-0.0829524	0.0609202	0.126626	0.320021	unaffected
FBgn0013771	Cyp6a9	5.54417	0.0210238	0.230275	0.570581	0.756399	unaffected
FBgn0013773	Cyp6a22	0.796798	-0.00920142	0.276261	0.701141		unaffected
FBgn0013799	Deaf1	1673.7	0.00752056	0.05978	0.888438	0.946598	unaffected
FBgn0013810	Dhc36C	59.6227	-0.111393	0.169765	0.140395	0.340492	unaffected
FBgn0013811	Dhc62B	61.0947	0.0528233	0.154474	0.449299	0.668687	unaffected
FBgn0013812	Dhc93AB	95.8855	0.0614301	0.131638	0.424818	0.647547	unaffected
FBgn0013813	Dhc98D	22.402	-0.059065	0.182729	0.321604	0.551512	unaffected
FBgn0013949	Elal	18.3775	0.178195	0.328108	0.0280249	0.125127	unaffected
FBgn0013953	Esp	51.833	0.0226078	0.150978	0.74042	0.870276	unaffected
FBgn0013954	Fkbp12	10306.1	-0.0114477	0.0661967	0.843306	0.927216	unaffected
FBgn0013972	Gycalpha99B	17.177	-0.044938	0.172834	0.454257	0.671527	unaffected
FBgn0013973	Gycbeta100B	22.1334	-0.126746	0.23037	0.0729137	0.229362	unaffected
FBgn0013981	His4r	10591.6	-0.352521	0.0801532	4.17629e-07	7.12593e-05	unaffected
FBgn0013983	imd	338.668	-0.07456	0.118328	0.338032	0.568086	unaffected
FBgn0013987	MAPk-Ak2	3422.73	0.0749866	0.0459573	0.0813067	0.243994	unaffected
FBgn0013995	Calx	9.33417	0.00992309	0.191075	0.82566	0.918719	unaffected
FBgn0013997	Nrx-IV	10120.9	-0.00123272	0.057858	0.981177	0.99338	unaffected
FBgn0014000	Hf	11.6069	0.00699775	0.17819	0.891019	0.948532	unaffected
FBgn0014006	Ask1	2278.81	0.0485622	0.0540948	0.325996	0.555997	unaffected
FBgn0014007	Ptp69D	2490.22	0.0404433	0.065173	0.479792	0.691035	unaffected
FBgn0014009	Rab2	2029.25	-0.282079	0.0666051	1.99073e-06	0.000224228	unaffected
FBgn0014010	Rab5	4267.84	-0.212604	0.0878284	0.0028403	0.0299669	unaffected
FBgn0014011	Rac2	2747.03	-0.238812	0.0872911	0.000832754	0.013759	unaffected
FBgn0014018	Rel	1404.86	0.220005	0.0606493	5.12558e-05	0.00215516	unaffected
FBgn0014019	Rh5	13.5371	0.0174279	0.170678	0.757398	0.881142	unaffected
FBgn0014020	Rho1	11350.1	-0.0765845	0.0552407	0.127431	0.321316	unaffected
FBgn0014022	Rlb1	499.691	0.14851	0.0860922	0.0324225	0.137207	unaffected
FBgn0014023	mRpL47	815.539	-0.0472735	0.089327	0.499936	0.70607	unaffected
FBgn0014024	Rnp4F	2917.19	-0.0428232	0.0565766	0.403744	0.630322	unaffected
FBgn0014026	RpL7A	52218.9	0.0653252	0.0491646	0.152075	0.357112	unaffected
FBgn0014028	SdhB	2405.09	0.0303875	0.064731	0.593658	0.772831	unaffected
FBgn0014029	Sep2	3336.19	-0.0319848	0.0540297	0.517463	0.719066	unaffected
FBgn0014031	Spat	9.05621	-0.00959029	0.190365	0.83236	0.920901	unaffected
FBgn0014032	Sptr	676.662	0.108879	0.0999973	0.145392	0.348164	unaffected
FBgn0014033	Sr-CI	187.839	0.144104	0.239825	0.0538112	0.188518	unaffected
FBgn0014037	Su(Tpl)	4314.7	0.132024	0.0761079	0.0389054	0.154035	unaffected
FBgn0014073	Tie	255.445	0.0955437	0.139631	0.225573	0.450056	unaffected
FBgn0014075	Uggt	4495.46	0.0924088	0.0847591	0.176206	0.389856	unaffected
FBgn0014076	Vm32E	1.08669	-0.0094932	0.26402	0.729962		unaffected
FBgn0014092	CG4278	959.464	0.0661072	0.0760607	0.299895	0.529309	unaffected
FBgn0014127	barr	2744.75	0.269896	0.0887468	0.000216294	0.00588985	unaffected
FBgn0014133	bif	9643.87	0.0296856	0.0687852	0.618024	0.788343	unaffected
FBgn0014135	bnl	190.306	0.0576521	0.130954	0.452912	0.67074	unaffected
FBgn0014141	cher	8996.28	0.22859	0.147645	0.0120194	0.0756905	unaffected
FBgn0014143	croc	76.949	-1.18977	0.657495	9.26405e-05	0.00325622	unaffected
FBgn0014163	fax	45990.4	-0.167175	0.0674512	0.00440381	0.0391626	unaffected
FBgn0014179	gcm	11.8092	-0.422962	0.828248	0.0043003	0.0385046	unaffected
FBgn0014184	Oda	8805.26	-0.162696	0.0603552	0.00251316	0.0279665	unaffected
FBgn0014189	Hel25E	10395.2	0.0403176	0.0519313	0.399066	0.626174	unaffected
FBgn0014269	prod	1482.98	0.0559492	0.0759026	0.379577	0.608108	unaffected
FBgn0014340	mof	705.397	0.18425	0.103952	0.0181415	0.096047	unaffected
FBgn0014342	mia	193.788	0.0164137	0.122706	0.829014	0.919662	unaffected
FBgn0014343	mirr	3134.44	0.213337	0.116421	0.010439	0.0691657	unaffected
FBgn0014366	noi	1935.59	0.00964311	0.0617416	0.860739	0.934274	unaffected
FBgn0014368	nol	14.4322	0.0323235	0.198329	0.492721	0.700697	unaffected
FBgn0014380	RhoL	280.186	-0.25985	0.184004	0.00769325	0.0564856	unaffected
FBgn0014388	sty	3035.4	0.0806236	0.0717206	0.188309	0.406295	unaffected
FBgn0014391	sun	2829.46	-0.0930225	0.0885888	0.184446	0.400663	unaffected
FBgn0014395	tilB	38.9621	-0.0954657	0.178185	0.173824	0.387743	unaffected
FBgn0014396	tim	5.45655	0.0263264	0.212431	0.530023	0.72714	unaffected
FBgn0014411	Vps26	2160.69	-0.155628	0.0667274	0.00748663	0.0556278	unaffected
FBgn0014417	CG13397	70.1259	-0.049548	0.144512	0.49833	0.705233	unaffected
FBgn0014427	CG11899	1633.88	-0.20901	0.174702	0.0214931	0.107325	unaffected
FBgn0014455	Ahcy	3653.12	0.209939	0.0766899	0.00121417	0.017328	unaffected
FBgn0014464	Cp7Fa	1.07984	0.0434317	0.28539	0.245905		unaffected
FBgn0014469	Cyp4e2	289.962	-0.0497551	0.136355	0.509353	0.711962	unaffected
FBgn0014857	His3.3A	5219.59	-0.123993	0.0620488	0.0242171	0.115017	unaffected
FBgn0014859	Hr38	19.0689	0.0123484	0.172309	0.822129	0.916946	unaffected
FBgn0014861	Mcm2	3290.13	0.33145	0.132917	0.000395913	0.00862481	unaffected
FBgn0014863	Mlp84B	116.484	0.768067	0.715087	0.000730564	0.0127939	unaffected
FBgn0014868	Ost48	5478.46	-0.190543	0.0964865	0.0110937	0.071917	unaffected
FBgn0014869	Pglym78	1298.61	0.0822514	0.0746027	0.191452	0.410569	unaffected
FBgn0014870	Psi	7626.8	-0.00107425	0.0555845	0.983059	0.99399	unaffected
FBgn0014877	Roe1	802.125	0.0203084	0.0737581	0.745116	0.873121	unaffected
FBgn0014879	Set	6585.49	0.0454381	0.057641	0.382736	0.610106	unaffected
FBgn0014903	CG14630	0.829172	0.0147312	0.279244	0.554927		unaffected
FBgn0014906	Hydr2	1378.6	-0.0954928	0.0655366	0.0961701	0.272978	unaffected
FBgn0014930	CG2846	440.951	-0.0802326	0.0965005	0.27232	0.499859	unaffected
FBgn0014931	CG2678	26.1293	0.0141721	0.163186	0.815447	0.914085	unaffected
FBgn0014949	btn	4.10579	0.0621305	0.271183	0.182228	0.397238	unaffected
FBgn0015000	betaggt-I	765.624	-0.241446	0.0766077	0.000217649	0.00591051	unaffected
FBgn0015001	iotaTry	1.73289	0.0460276	0.302067	0.205556		unaffected
FBgn0015010	Ag5r	9.99056	-0.048484	0.183614	0.390347	0.617478	unaffected
FBgn0015011	AhcyL2	70.6183	0.156487	0.182577	0.0575374	0.197491	unaffected
FBgn0015019	CCT3	13027.9	0.0204473	0.0583068	0.697267	0.841532	unaffected
FBgn0015024	CkIalpha	9035.07	-0.0301634	0.0449204	0.475096	0.687722	unaffected
FBgn0015025	CkIIalpha-i1	130.259	-0.0302928	0.13593	0.683727	0.832057	unaffected
FBgn0015031	cype	1821.2	-0.0517171	0.0785025	0.426689	0.648871	unaffected
FBgn0015032	Cyp4c3	2.28542	0.100556	0.443136	0.0368184		unaffected
FBgn0015033	Cyp4d8	2.87657	-0.0269678	0.235846	0.476557		unaffected
FBgn0015034	Cyp4e1	29.5674	0.0987745	0.176223	0.166751	0.378895	unaffected
FBgn0015036	Cyp4ae1	1.67216	0.016485	0.237161	0.634523		unaffected
FBgn0015037	Cyp4p1	389.96	0.169256	0.149334	0.0489903	0.177807	unaffected
FBgn0015038	Cyp9b1	1.37059	-0.00299805	0.241007	0.924848		unaffected
FBgn0015039	Cyp9b2	8.49986	0.63273	1.12441	0.00146321	0.0195463	unaffected
FBgn0015075	Ddx1	1849.49	-0.0489053	0.0603083	0.364597	0.593921	unaffected
FBgn0015218	eIF4E1	9015.13	-0.090475	0.0557521	0.0737056	0.231143	unaffected
FBgn0015221	Fer2LCH	4552.29	0.0508255	0.0515599	0.284695	0.513071	unaffected
FBgn0015222	Fer1HCH	4352.44	0.0293625	0.0536712	0.550224	0.741887	unaffected
FBgn0015229	glec	1918.55	0.00471728	0.0906514	0.946616	0.977428	unaffected
FBgn0015239	Hr78	2386.71	-0.143032	0.0765344	0.0259363	0.119684	unaffected
FBgn0015240	Hr96	404.29	0.0418036	0.095035	0.562384	0.750015	unaffected
FBgn0015245	Hsp60A	11726.4	0.0346413	0.0632228	0.535828	0.730956	unaffected
FBgn0015247	Diap2	1021.49	-0.0208841	0.0697535	0.72834	0.862109	unaffected
FBgn0015268	Nap1	79.5818	-0.055496	0.134624	0.466072	0.681272	unaffected
FBgn0015269	Nf1	1856.34	0.123208	0.110912	0.116073	0.304047	unaffected
FBgn0015270	Orc2	644.363	0.325009	0.174522	0.00154348	0.0202904	unaffected
FBgn0015271	Orc5	464.264	0.214929	0.124227	0.0120678	0.0757541	unaffected
FBgn0015277	Pi3K59F	542.274	-0.0416765	0.0754742	0.511158	0.713606	unaffected
FBgn0015278	Pi3K68D	2424.68	0.0972035	0.0763397	0.128608	0.322807	unaffected
FBgn0015279	Pi3K92E	2372.57	0.0691053	0.0676884	0.240005	0.466274	unaffected
FBgn0015282	Rpt2	5857.82	-0.060556	0.0620806	0.272142	0.499859	unaffected
FBgn0015283	Rpn10	4271.42	-0.0424459	0.0701372	0.481845	0.692097	unaffected
FBgn0015286	Rala	2272.08	-0.127846	0.0860536	0.064703	0.213069	unaffected
FBgn0015288	RpL22	31727.3	-0.0353746	0.0709459	0.560928	0.749618	unaffected
FBgn0015295	Shark	1184.67	0.0231348	0.0635203	0.68038	0.830533	unaffected
FBgn0015296	Shc	1204.22	-0.0724925	0.0776419	0.262072	0.489385	unaffected
FBgn0015298	Srp19	876.757	-0.323472	0.102283	6.98307e-05	0.00261589	unaffected
FBgn0015299	Ssb-c31a	966.252	0.0940035	0.102146	0.211129	0.434624	unaffected
FBgn0015316	Try29F	45.4508	-0.0959048	0.180006	0.169805	0.382352	unaffected
FBgn0015320	Ubc2	3543.62	-0.035319	0.0433285	0.387921	0.615211	unaffected
FBgn0015321	Ubc4	2318.85	-0.108343	0.055205	0.0307245	0.132582	unaffected
FBgn0015331	abs	1016.63	-0.0269484	0.0748513	0.669241	0.823581	unaffected
FBgn0015336	CG15865	5.27405	0.119871	0.338518	0.0585984	0.199969	unaffected
FBgn0015338	CG5861	962.797	-0.107656	0.0733014	0.0836529	0.248551	unaffected
FBgn0015351	Mettl4	187.401	-0.0966418	0.130404	0.224195	0.448662	unaffected
FBgn0015359	CG2034	775.985	0.0533471	0.0804614	0.419419	0.643044	unaffected
FBgn0015360	oxt	555.112	0.00293031	0.0751515	0.963046	0.984297	unaffected
FBgn0015371	chn	5575.43	0.195619	0.0858294	0.00512732	0.043216	unaffected
FBgn0015372	RabX1	409.071	-0.198569	0.100351	0.00981484	0.0665481	unaffected
FBgn0015376	cutlet	722.206	0.183662	0.137395	0.0334442	0.140107	unaffected
FBgn0015379	dod	1398.29	-0.175995	0.0914613	0.0150953	0.086257	unaffected
FBgn0015380	drl	3943.02	0.0123397	0.140196	0.864687	0.935633	unaffected
FBgn0015381	dsf	5.27358	0	0.292196	1	1	unaffected
FBgn0015391	glu	4179.84	0.285979	0.143269	0.00235315	0.0269731	unaffected
FBgn0015396	jumu	5119.05	0.359037	0.19454	0.000959177	0.0149722	unaffected
FBgn0015399	kek1	7144.13	0.261555	0.0823102	0.000154248	0.00461904	unaffected
FBgn0015400	kek2	106.871	-0.208559	0.171447	0.0216149	0.107655	unaffected
FBgn0015402	ksr	1010.35	-0.0585226	0.0807928	0.377027	0.605785	unaffected
FBgn0015477	Rme-8	3747.44	0.0176909	0.0836256	0.793335	0.900791	unaffected
FBgn0015509	Cul1	5975.33	0.00338313	0.0534549	0.944955	0.977394	unaffected
FBgn0015513	mbc	2417.62	0.00563446	0.0777126	0.930516	0.969953	unaffected
FBgn0015519	nAChRalpha3	2.96531	-0.0211264	0.251385	0.528087		unaffected
FBgn0015520	nonA-l	924.81	-0.0758589	0.0702239	0.209	0.431951	unaffected
FBgn0015521	RpS21	19702.3	-0.320063	0.0810015	4.21936e-06	0.00039455	unaffected
FBgn0015522	olf186-M	33.4262	0.115963	0.189648	0.111118	0.297089	unaffected
FBgn0015524	otp	3.64695	0	0.243506	1	1	unaffected
FBgn0015527	peng	3394.76	0.26213	0.0725554	3.22472e-05	0.00163752	unaffected
FBgn0015543	snoRNA:Me28S-A1322	199.025	-0.00704099	0.135324	0.924025	0.966846	unaffected
FBgn0015544	spag	718.887	0.124401	0.0892098	0.0783531	0.239259	unaffected
FBgn0015546	spel1	1597.36	0.308881	0.142995	0.00118407	0.0170589	unaffected
FBgn0015550	tap	0.985841	-0.0200383	0.289626	0.410583		unaffected
FBgn0015553	tos	339.694	0.19241	0.147413	0.0288715	0.127319	unaffected
FBgn0015558	tty	854.797	-0.0685539	0.116836	0.37606	0.604919	unaffected
FBgn0015561	unpg	3.74381	-0.0174806	0.251001	0.589867	0.769715	unaffected
FBgn0015568	alpha-Est1	8.29407	-0.051193	0.207462	0.311561	0.541314	unaffected
FBgn0015569	alpha-Est10	65.2219	-0.0966988	0.160396	0.197061	0.417991	unaffected
FBgn0015572	alpha-Est4	4.81086	-0.052279	0.264473	0.228926	0.454398	unaffected
FBgn0015575	alpha-Est7	11.4426	0.0719523	0.279588	0.146631	0.349929	unaffected
FBgn0015576	alpha-Est8	6.31586	-0.0722868	0.233794	0.177284	0.391543	unaffected
FBgn0015577	alpha-Est9	58.5876	0.362614	0.462875	0.004576	0.0402445	unaffected
FBgn0015582	dare	344.894	-0.0853856	0.0968535	0.243982	0.471363	unaffected
FBgn0015584	Acp53Ea	0.683644	-0.0076473	0.292118	0.664566		unaffected
FBgn0015585	Acp63F	1.50761	-0.0256075	0.250847	0.465419		unaffected
FBgn0015586	Acp76A	1.14077	-0.0282301	0.284007	0.349511		unaffected
FBgn0015589	Apc	1899.26	0.0469239	0.0877256	0.499032	0.705635	unaffected
FBgn0015591	AstA	4.50196	-0.0813489	0.366927	0.0817956	0.24509	unaffected
FBgn0015600	toc	2133.51	-0.0128916	0.0938903	0.857163	0.932844	unaffected
FBgn0015602	BEAF-32	1728.74	-0.0517266	0.0626776	0.351878	0.583222	unaffected
FBgn0015609	CadN	2335.51	-0.16847	0.0906155	0.0191218	0.0991293	unaffected
FBgn0015614	CanB2	1750.42	0.0114554	0.0607419	0.832852	0.921137	unaffected
FBgn0015615	SMC3	2916.8	0.0903943	0.0623886	0.102132	0.283042	unaffected
FBgn0015618	Cdk8	438.394	0.0509157	0.0989445	0.488438	0.69786	unaffected
FBgn0015621	Clp	529.26	-0.0217839	0.0828031	0.745633	0.873121	unaffected
FBgn0015622	Cnx99A	6120.57	-0.060631	0.0740855	0.333237	0.563083	unaffected
FBgn0015623	Cpr	2474.56	-0.0370566	0.058147	0.479711	0.691018	unaffected
FBgn0015625	CycB3	2661.28	0.201488	0.114983	0.0144676	0.0845537	unaffected
FBgn0015663	Ugt36A1	210.674	-0.0855315	0.102608	0.254972	0.482404	unaffected
FBgn0015664	Dref	3035.66	0.111003	0.0650873	0.0518307	0.18427	unaffected
FBgn0015714	Cyp6a17	113.44	-0.0318625	0.230106	0.42967	0.651402	unaffected
FBgn0015721	ktub	81.0136	-0.0848497	0.142636	0.272381	0.499878	unaffected
FBgn0015737	Hmu	6134.12	-0.116468	0.0978118	0.116191	0.304277	unaffected
FBgn0015754	Lis-1	4097.2	-0.0605698	0.0531305	0.213527	0.43755	unaffected
FBgn0015756	RpL9	31912.1	-0.0251876	0.0591185	0.635478	0.800974	unaffected
FBgn0015765	p38a	336.406	0.108778	0.0954706	0.136855	0.335509	unaffected
FBgn0015766	Msr-110	5868.26	-0.20683	0.131076	0.0171734	0.0928254	unaffected
FBgn0015772	Nak	1773.63	0.0730738	0.0802106	0.268139	0.496164	unaffected
FBgn0015773	NetA	59.4451	0.0178494	0.16181	0.772879	0.891008	unaffected
FBgn0015774	NetB	827.835	0.166598	0.0964456	0.0253697	0.118066	unaffected
FBgn0015776	nrv1	1740.32	-0.0944149	0.0890412	0.179268	0.393381	unaffected
FBgn0015777	nrv2	5251.94	0.133662	0.0685825	0.0243347	0.115465	unaffected
FBgn0015778	rin	22999.9	0.0297033	0.0550823	0.554089	0.744702	unaffected
FBgn0015781	P5cr	553.168	-0.102015	0.0841387	0.134008	0.331327	unaffected
FBgn0015789	Rab10	2436.25	-0.126841	0.0759049	0.0467779	0.173663	unaffected
FBgn0015790	Rab11	6680.52	-0.17176	0.0897787	0.0163619	0.0902501	unaffected
FBgn0015791	Rab14	1020.58	-0.184385	0.0855754	0.0080607	0.0584047	unaffected
FBgn0015793	Rab19	422.525	-0.11191	0.0962455	0.127706	0.321607	unaffected
FBgn0015794	Rab18	603.284	-0.121132	0.0838196	0.0750419	0.233244	unaffected
FBgn0015795	Rab7	2846.71	-0.167974	0.0674667	0.00422773	0.0381307	unaffected
FBgn0015797	Rab6	2344.5	-0.332343	0.12722	0.000291941	0.00717805	unaffected
FBgn0015799	Rbf	3266.81	0.0841208	0.0623545	0.128137	0.322115	unaffected
FBgn0015801	Reg-5	813.054	-0.156116	0.145048	0.0650062	0.213641	unaffected
FBgn0015803	RtGEF	1299.85	-0.0965869	0.0799062	0.142754	0.344245	unaffected
FBgn0015805	HDAC1	9757.86	0.145957	0.0705627	0.0160781	0.0894572	unaffected
FBgn0015808	ScpX	1418.99	-0.11423	0.0802706	0.0842655	0.249922	unaffected
FBgn0015818	Spx	1590.65	0.0855709	0.0731057	0.168232	0.380798	unaffected
FBgn0015828	TfIIEalpha	795.972	0.0418574	0.0697659	0.486318	0.695582	unaffected
FBgn0015829	TfIIEbeta	608.267	-0.111094	0.0937418	0.125282	0.318781	unaffected
FBgn0015831	Rtnl2	3.66138	-0.0950072	0.391318	0.0629006	0.209288	unaffected
FBgn0015834	eIF3i	6846.73	-0.0015516	0.0590906	0.9767	0.990678	unaffected
FBgn0015838	Vang	4023.67	-0.0200817	0.0575388	0.69942	0.842964	unaffected
FBgn0015872	Drip	226.26	-0.320327	0.366466	0.00550896	0.0454068	unaffected
FBgn0015903	apt	479.209	0.156476	0.145971	0.064535	0.212656	unaffected
FBgn0015904	ara	812.418	0.0922212	0.100728	0.216984	0.441279	unaffected
FBgn0015905	ast	616.473	0.104815	0.0899002	0.138617	0.337693	unaffected
FBgn0015919	caup	1494.67	0.226428	0.113139	0.00618404	0.0493713	unaffected
FBgn0015924	crq	892.08	-0.167789	0.0834014	0.0139282	0.0827181	unaffected
FBgn0015925	csul	1001.8	0.223059	0.0920067	0.00243814	0.027369	unaffected
FBgn0015926	dah	966.242	0.228658	0.145493	0.0117125	0.0747443	unaffected
FBgn0015929	dpa	3887.16	0.281283	0.134314	0.00212842	0.0253078	unaffected
FBgn0015946	grim	3.72641	0.0367692	0.255593	0.339537	0.569797	unaffected
FBgn0015949	hrg	4946.5	-0.0555216	0.0628385	0.318567	0.547903	unaffected
FBgn0016013	Faa	14.3124	0.0200714	0.174086	0.714009	0.85145	unaffected
FBgn0016031	lama	7.1242	0.0504783	0.229124	0.28022	0.50816	unaffected
FBgn0016032	lbm	252.055	-0.0476379	0.127534	0.534097	0.7297	unaffected
FBgn0016034	mael	154.932	0.0219068	0.141483	0.761832	0.883636	unaffected
FBgn0016036	mei-P22	8.27855	-0.0237162	0.198894	0.595985	0.774335	unaffected
FBgn0016038	Vsp37A	1151.87	-0.0270158	0.0742365	0.666761	0.821904	unaffected
FBgn0016041	Tom40	2535.37	0.0166809	0.061753	0.761551	0.883589	unaffected
FBgn0016047	nompA	5.73882	-0.0032551	0.214541	0.930451	0.969953	unaffected
FBgn0016053	pgc	1.47483	-0.0609326	0.340662	0.117816		unaffected
FBgn0016054	phr6-4	259.747	-0.235077	0.149259	0.0103872	0.0689606	unaffected
FBgn0016059	Sema1b	7641.08	0.0598629	0.0744746	0.341092	0.571582	unaffected
FBgn0016061	side	308.885	-0.112362	0.146828	0.159151	0.367289	unaffected
FBgn0016070	smg	1267.8	0.203248	0.102744	0.0091823	0.0639599	unaffected
FBgn0016075	vkg	1137.94	0.0644155	0.169145	0.328053	0.557651	unaffected
FBgn0016076	vri	1549.76	0.477832	0.266231	0.00030198	0.00726512	unaffected
FBgn0016078	wun	594.852	-0.20617	0.139398	0.01943	0.099944	unaffected
FBgn0016081	fry	3184.64	0.018449	0.0893329	0.79202	0.900129	unaffected
FBgn0016119	ATPsynCF6	2726.96	-0.10675	0.0835867	0.115563	0.303032	unaffected
FBgn0016120	ATPsynD	3711.99	0.137111	0.0715459	0.0251215	0.117433	unaffected
FBgn0016122	Acer	78.3994	0.146256	0.161951	0.076894	0.236553	unaffected
FBgn0016123	Alp4	6.17495	0.00719803	0.199199	0.863264	0.935258	unaffected
FBgn0016126	CaMKI	3721.14	-0.108845	0.0597775	0.0417305	0.161457	unaffected
FBgn0016131	Cdk4	1655.24	-0.00366776	0.0562461	0.942756	0.976306	unaffected
FBgn0016641	PTP-ER	1159.04	0.0180371	0.0701475	0.765094	0.886142	unaffected
FBgn0016650	Lgr1	7.55042	0.0300255	0.195093	0.527311	0.725163	unaffected
FBgn0016660	H15	502.634	-0.202704	0.174962	0.0244288	0.115613	unaffected
FBgn0016672	Ipp	1008.66	-0.202836	0.0871538	0.00412233	0.0376248	unaffected
FBgn0016675	Lectin-galC1	5.11534	0.613102	1.20998	0.000835788	0.0137842	unaffected
FBgn0016684	NaPi-T	38.8563	-0.023826	0.157871	0.712566	0.850241	unaffected
FBgn0016685	Nlp	15143.5	0.0729567	0.0622651	0.186658	0.403436	unaffected
FBgn0016687	Nurf-38	4864.49	-0.0725698	0.0563784	0.155473	0.362258	unaffected
FBgn0016691	ATPsynO	4554.86	-0.0145157	0.0601749	0.787632	0.898233	unaffected
FBgn0016693	Past1	2194.28	-0.273516	0.13403	0.00267852	0.0289772	unaffected
FBgn0016694	Pdp1	606.381	0.502921	0.261704	0.000182109	0.00515734	unaffected
FBgn0016696	Pitslre	5232.79	-0.0836259	0.0571038	0.105047	0.286718	unaffected
FBgn0016697	Prosalpha5	3546.57	-0.0120956	0.0750916	0.848256	0.928862	unaffected
FBgn0016698	Ptpa	707.917	0.0374097	0.081539	0.574154	0.758701	unaffected
FBgn0016701	Rab4	1362.27	-0.119199	0.0792593	0.0693885	0.222254	unaffected
FBgn0016715	Reg-2	51.5018	-0.189201	0.197006	0.0305351	0.131937	unaffected
FBgn0016726	RpL29	27111.4	-0.446437	0.142954	1.0704e-05	0.000785911	unaffected
FBgn0016754	sba	2243.53	0.0298974	0.0890775	0.668848	0.82339	unaffected
FBgn0016756	Usp47	5910.98	-0.0108853	0.0897554	0.876627	0.941039	unaffected
FBgn0016762	angel	261.224	0.0457403	0.099638	0.534475	0.730015	unaffected
FBgn0016794	dos	1374.44	-0.16357	0.074422	0.00951732	0.0655109	unaffected
FBgn0016797	fz2	7859.28	0.0318527	0.0969522	0.661311	0.818647	unaffected
FBgn0016917	Stat92E	4124.96	-0.412903	0.114348	3.65131e-06	0.000354821	unaffected
FBgn0016919	nompB	3.12977	-0.0472172	0.278346	0.237481		unaffected
FBgn0016920	nompC	13.2044	-0.0437714	0.217937	0.343515	0.574186	unaffected
FBgn0016926	Pino	897.283	-0.0676077	0.0845785	0.320889	0.550762	unaffected
FBgn0016930	Dyrk2	3105.74	0.0373575	0.0927154	0.600417	0.777443	unaffected
FBgn0016970	l(2)k10201	172.069	-0.0170761	0.11379	0.82198	0.916946	unaffected
FBgn0016977	spen	11169.4	0.280976	0.140835	0.00256512	0.0282835	unaffected
FBgn0016978	snRNP-U1-70K	3207.92	-0.115524	0.0639768	0.0403155	0.157326	unaffected
FBgn0016983	smid	6657.41	0.292664	0.0812514	2.31133e-05	0.0013145	unaffected
FBgn0016984	sktl	2247.52	0.026681	0.0598465	0.61894	0.78886	unaffected
FBgn0017414	cag	236.484	-0.293133	0.131637	0.001343	0.0185919	unaffected
FBgn0017418	ari-1	1814.03	-0.0443957	0.0692737	0.458014	0.674366	unaffected
FBgn0017429	CG5989	559.595	0.0799223	0.0825255	0.234151	0.458857	unaffected
FBgn0017430	Nelf-E	733.708	-0.0454816	0.0720811	0.45961	0.675813	unaffected
FBgn0017457	U2af38	1840.13	-0.136544	0.0646425	0.01618	0.0896958	unaffected
FBgn0017482	T3dh	124.471	-0.0167047	0.12283	0.826024	0.91902	unaffected
FBgn0017545	RpS3A	45235.9	-0.0525192	0.0440487	0.205537	0.428139	unaffected
FBgn0017550	Rga	2965.56	0.0189641	0.0525989	0.694851	0.840024	unaffected
FBgn0017551	Rca1	1014.08	-0.0324884	0.0693206	0.5873	0.767782	unaffected
FBgn0017558	Pdk	969.349	-0.0680997	0.0816641	0.307323	0.536849	unaffected
FBgn0017561	Ork1	0.497018	-0.00922421	0.288847	0.636217		unaffected
FBgn0017566	ND-75	3262.84	0.0609876	0.0656191	0.288837	0.517346	unaffected
FBgn0017567	ND-23	962.467	-0.123593	0.0902119	0.0822233	0.245988	unaffected
FBgn0017572	Mo25	3084.8	-0.0457821	0.0627737	0.410575	0.634787	unaffected
FBgn0017577	Mcm5	2993.71	0.252872	0.128	0.00425289	0.0382182	unaffected
FBgn0017578	Max	850.618	-0.218683	0.0893909	0.00244422	0.0274036	unaffected
FBgn0017579	RpL14	41243	-0.246202	0.0640858	1.59149e-05	0.00102434	unaffected
FBgn0017581	Lk6	14723.7	0.0757291	0.0863681	0.272231	0.499859	unaffected
FBgn0017590	klg	395.966	-0.0651116	0.128662	0.400669	0.627596	unaffected
FBgn0019624	COX5A	3472.25	-0.0369462	0.069809	0.539085	0.733618	unaffected
FBgn0019643	AANAT1	8.56863	-0.062329	0.225511	0.223939	0.448422	unaffected
FBgn0019644	ATPsynB	3958.41	-0.0226151	0.0588494	0.669284	0.823581	unaffected
FBgn0019650	toy	6939.71	0.338492	0.117705	0.00013098	0.00408262	unaffected
FBgn0019661	lncRNA:roX1	30.718	0.0286645	0.16949	0.625012	0.793737	unaffected
FBgn0019662	qm	935.475	-0.0525257	0.0737979	0.400641	0.627596	unaffected
FBgn0019686	lok	1534.4	0.0285952	0.0911653	0.685891	0.833625	unaffected
FBgn0019809	gcm2	12.8341	-0.116641	0.372017	0.0561544	0.193871	unaffected
FBgn0019830	colt	1639.59	-0.27002	0.117897	0.00169739	0.0215438	unaffected
FBgn0019890	Smg5	3844.43	0.0803756	0.061065	0.139616	0.339281	unaffected
FBgn0019925	Surf4	3195.24	-0.227312	0.0933566	0.00223702	0.0262407	unaffected
FBgn0019928	Ser8	0.645273	0.00974902	0.285548	0.641655		unaffected
FBgn0019932	SamDC	501.8	0.0314331	0.0803206	0.633703	0.799957	unaffected
FBgn0019936	RpS20	21907.9	-0.207676	0.0715514	0.000755886	0.0130529	unaffected
FBgn0019938	RpI1	2989.04	0.328368	0.104616	6.99929e-05	0.00261589	unaffected
FBgn0019940	Rh6	3.2824	-0.0573315	0.278503	0.193569		unaffected
FBgn0019949	Cdk9	717.821	-0.023969	0.0768584	0.708774	0.847554	unaffected
FBgn0019952	Orct	308.526	-0.291147	0.142285	0.00197323	0.0240656	unaffected
FBgn0019957	ND-42	1903.95	-0.0955433	0.0729146	0.123278	0.315728	unaffected
FBgn0019960	Mitofilin	3290.04	0.0139055	0.0516525	0.770277	0.889177	unaffected
FBgn0019968	Khc-73	4466.92	0.0651376	0.075902	0.306369	0.536256	unaffected
FBgn0019972	Drice	2491.6	0.00703876	0.059528	0.895199	0.951449	unaffected
FBgn0019982	Gs1l	458.175	0.0203101	0.0986056	0.781203	0.89505	unaffected
FBgn0019985	mGluR	26.3776	-0.0579181	0.184721	0.32311	0.553137	unaffected
FBgn0019990	Gcn2	1607.12	-0.00589399	0.0815791	0.929436	0.96954	unaffected
FBgn0020018	Ppox	483.665	-0.050095	0.085236	0.463531	0.679462	unaffected
FBgn0020224	Cbl	1804.61	0.0367908	0.0695243	0.539626	0.733843	unaffected
FBgn0020235	ATPsyngamma	6120.6	-0.000806304	0.0693589	0.989258	0.996625	unaffected
FBgn0020236	ATPCL	5683.31	0.0234574	0.0551853	0.640878	0.804666	unaffected
FBgn0020238	14-3-3epsilon	46347.2	0.0335148	0.0373643	0.349202	0.580017	unaffected
FBgn0020248	stet	44.6155	-0.152558	0.1775	0.0633629	0.210403	unaffected
FBgn0020249	stck	1509.69	0.0403856	0.067591	0.492053	0.699846	unaffected
FBgn0020251	sfl	915.376	0.0544228	0.105808	0.469942	0.683903	unaffected
FBgn0020255	Ran	19887.8	0.147967	0.0568604	0.00393011	0.0368324	unaffected
FBgn0020257	Ppa	8146.36	0.0726432	0.0689535	0.222925	0.447268	unaffected
FBgn0020258	ppk	4.12732	0.0218656	0.204788	0.607893	0.781104	unaffected
FBgn0020261	pcm	3409.36	0.0643278	0.0829652	0.339384	0.569797	unaffected
FBgn0020269	mspo	166.287	-0.183381	0.185347	0.0349404	0.143825	unaffected
FBgn0020270	mre11	1427.16	0.667432	0.126021	4.6758e-11	2.72627e-08	unaffected
FBgn0020272	mst	685.507	0.200706	0.124778	0.0183168	0.0965274	unaffected
FBgn0020278	loco	2703.89	-0.00209428	0.0692364	0.97207	0.989135	unaffected
FBgn0020279	lig	22526.1	0.0115094	0.0772268	0.858083	0.933112	unaffected
FBgn0020294	ko	4857.94	0.17231	0.0908761	0.016829	0.0919564	unaffected
FBgn0020299	stumps	472.909	-0.299238	0.161311	0.002369	0.0269827	unaffected
FBgn0020300	geko	256.89	-0.092818	0.169801	0.195866	0.416404	unaffected
FBgn0020304	drongo	3866.65	-0.0472384	0.0806373	0.475133	0.687722	unaffected
FBgn0020305	dbe	1393.75	-0.0822006	0.0827406	0.221877	0.44621	unaffected
FBgn0020306	dom	18541.5	0.154843	0.109839	0.0504288	0.181171	unaffected
FBgn0020307	dve	614.57	0.0417098	0.0909713	0.555193	0.745371	unaffected
FBgn0020309	crol	17008	0.0992175	0.0824708	0.140028	0.340017	unaffected
FBgn0020312	Tmtc3	1873.18	-0.201159	0.0920523	0.00596994	0.0481394	unaffected
FBgn0020369	Rpt6	3930.86	-0.200093	0.0802315	0.00276172	0.0295937	unaffected
FBgn0020370	TppII	5484.25	0.0342863	0.0546095	0.491563	0.699769	unaffected
FBgn0020372	TM4SF	11.5467	0.0146524	0.196508	0.737188	0.868641	unaffected
FBgn0020376	Sr-CIII	2.02221	-0.0304589	0.251428	0.406814		unaffected
FBgn0020378	Sp1	3870.42	0.131687	0.0829042	0.051582	0.183702	unaffected
FBgn0020379	Rfx	443.903	0.128392	0.0943014	0.0784002	0.239329	unaffected
FBgn0020381	Dredd	1207.24	-0.0360709	0.0815383	0.587918	0.767982	unaffected
FBgn0020385	pug	572.689	-0.169045	0.119095	0.0397853	0.155747	unaffected
FBgn0020386	Pdk1	3382.25	0.0512061	0.128974	0.504152	0.707712	unaffected
FBgn0020388	Gcn5	1568.97	0.204721	0.0943446	0.00589021	0.0476213	unaffected
FBgn0020389	Papss	752.333	-0.14496	0.0923286	0.0450891	0.169868	unaffected
FBgn0020391	Nrk	245.597	-0.0852302	0.130968	0.278675	0.506626	unaffected
FBgn0020392	Nmt	3085.46	0.118368	0.0573097	0.0219742	0.108795	unaffected
FBgn0020399	Mst89B	0.938819	-0.00306559	0.260851	0.910715		unaffected
FBgn0020407	asun	464.3	0.0846409	0.0937524	0.240663	0.466952	unaffected
FBgn0020412	JIL-1	3050.18	0.0824171	0.0860054	0.231275	0.45638	unaffected
FBgn0020414	Idgf3	225.819	0.162623	0.201944	0.0472503	0.174235	unaffected
FBgn0020415	Idgf2	139.96	0.0165911	0.131791	0.824548	0.918202	unaffected
FBgn0020416	Idgf1	60.3758	0.0706123	0.169489	0.292491	0.521481	unaffected
FBgn0020429	GluRIIB	1.55784	0.0175065	0.270409	0.537411		unaffected
FBgn0020440	Fak	1543.37	-0.00800639	0.0557605	0.874574	0.940054	unaffected
FBgn0020443	eRF3	8570.33	-0.0186395	0.0585795	0.72386	0.859167	unaffected
FBgn0020445	E23	370.486	-0.134152	0.190274	0.0812294	0.243976	unaffected
FBgn0020493	Dad	2852.73	0.253338	0.0685331	2.59876e-05	0.00142314	unaffected
FBgn0020496	CtBP	19437.7	0.0305141	0.0377066	0.397997	0.624892	unaffected
FBgn0020497	emb	8241.33	0.170014	0.060085	0.00153403	0.0202198	unaffected
FBgn0020503	CLIP-190	2340.66	0.26288	0.111561	0.00162598	0.0208399	unaffected
FBgn0020510	Abi	1906	0.0718524	0.0576287	0.16703	0.379142	unaffected
FBgn0020513	Paics	3256.79	-0.0296168	0.0577748	0.57026	0.756278	unaffected
FBgn0020518	snoRNA:Me28S-G764	3.24893	-0.0359088	0.244867	0.364431		unaffected
FBgn0020521	pio	12449	-0.17574	0.175948	0.0413838	0.16086	unaffected
FBgn0020545	kraken	694.36	0.0471292	0.080706	0.476381	0.688726	unaffected
FBgn0020546	lncRNA:iab4	13.8429	0	0.239213	1	1	unaffected
FBgn0020556	lncRNA:bxd	7.32404	0	0.242345	1	1	unaffected
FBgn0020616	SA	2111.13	0.161648	0.0815998	0.0161454	0.0896299	unaffected
FBgn0020617	Rx	16.9052	-1.33933	1.0452	0.00027199	0.00684254	unaffected
FBgn0020618	Rack1	52536.1	-0.0532688	0.0541648	0.281734	0.509775	unaffected
FBgn0020620	RN-tre	1741.63	-0.0367676	0.0596549	0.491935	0.699846	unaffected
FBgn0020621	Pkn	4561.12	-0.0457424	0.0685087	0.440872	0.661525	unaffected
FBgn0020622	Pi3K21B	1851.68	0.168601	0.0629125	0.00244675	0.0274036	unaffected
FBgn0020626	Osbp	1657.91	-0.180889	0.0812876	0.00712274	0.0538545	unaffected
FBgn0020633	Mcm7	544.694	0.302203	0.146932	0.00160854	0.0206815	unaffected
FBgn0020637	Lcp65Ag2	7.15053	0.0842843	0.295528	0.1119	0.297399	unaffected
FBgn0020638	Lcp65Ag1	8.03315	0.322994	0.735748	0.00685564	0.0528406	unaffected
FBgn0020639	Lcp65Af	109.629	0.541519	0.670767	0.00212665	0.0253078	unaffected
FBgn0020640	Lcp65Ae	2.64799	0.0382541	0.244503	0.344629		unaffected
FBgn0020641	Lcp65Ad	17.0458	-0.00980976	0.16857	0.863478	0.935285	unaffected
FBgn0020642	Lcp65Ac	34.3087	1.61114	1.6944	0.000118935	0.00381514	up
FBgn0020647	KrT95D	1540.97	-0.0131498	0.0707814	0.828618	0.919552	unaffected
FBgn0020653	Trxr-1	9503.47	0.0778247	0.0639113	0.167244	0.379515	unaffected
FBgn0020655	ArfGAP1	1572.69	-0.14956	0.105198	0.0536321	0.188244	unaffected
FBgn0020660	eIF4B	16.5547	-0.0144523	0.169715	0.798801	0.903952	unaffected
FBgn0020762	Atet	544.431	0.0888584	0.12722	0.260623	0.488151	unaffected
FBgn0020764	Alas	900.745	0.243168	0.0858447	0.000589277	0.0112325	unaffected
FBgn0020765	Acp65Aa	0.645265	0	0.292196	1		unaffected
FBgn0020767	Spred	2761.16	0.0688313	0.0734759	0.269329	0.497341	unaffected
FBgn0020887	Su(z)12	2208.56	0.300441	0.0867759	3.48785e-05	0.00171536	unaffected
FBgn0020907	Scp2	1.63728	0.0510238	0.308972	0.179122		unaffected
FBgn0020908	Scp1	1.29521	0.0340747	0.25851	0.357993		unaffected
FBgn0020909	Rtc1	745.001	0.0549873	0.0937119	0.443845	0.664185	unaffected
FBgn0020910	RpL3	79699.8	0.0089657	0.0466375	0.83726	0.923641	unaffected
FBgn0020912	Ptx1	1.42426	0.0243248	0.267362	0.443499		unaffected
FBgn0020930	Dgkepsilon	649.94	-0.10329	0.0784717	0.112908	0.298495	unaffected
FBgn0021738	Crg-1	22.985	-0.0560441	0.209878	0.27809	0.506234	unaffected
FBgn0021742	C901	14.0192	-0.00936771	0.174452	0.860753	0.934274	unaffected
FBgn0021750	SerRS-m	629.191	-0.0286426	0.0808812	0.665433	0.821391	unaffected
FBgn0021760	chb	2946.06	0.106594	0.0778542	0.100127	0.279645	unaffected
FBgn0021761	Nup154	3683.01	0.193621	0.0838689	0.00489185	0.0419446	unaffected
FBgn0021764	sdk	9035.41	-0.0053941	0.075889	0.932462	0.971109	unaffected
FBgn0021765	scu	3586.86	-0.259271	0.0720049	3.49579e-05	0.00171536	unaffected
FBgn0021767	org-1	0.823567	-0.00424397	0.277069	0.85145		unaffected
FBgn0021768	nudC	2945.16	-0.080752	0.0588361	0.126488	0.319985	unaffected
FBgn0021776	mira	176.724	-0.12792	0.181019	0.0962692	0.273089	unaffected
FBgn0021795	Tapdelta	4567.43	-0.37998	0.168643	0.000314589	0.00746397	unaffected
FBgn0021796	Tor	3253.5	0.0117445	0.0798707	0.858176	0.933112	unaffected
FBgn0021800	Reph	916.8	-0.0756084	0.0787703	0.246527	0.474496	unaffected
FBgn0021814	Vps28	918.341	-0.138194	0.0882506	0.0495538	0.179131	unaffected
FBgn0021825	DCTN2-p50	1967.08	-0.0185539	0.0601189	0.730399	0.863619	unaffected
FBgn0021847	Ttc7	739.408	-0.0908504	0.0780387	0.161482	0.371281	unaffected
FBgn0021856	l(2)k14505	753.127	0.0429517	0.0829935	0.523217	0.722862	unaffected
FBgn0021872	Xbp1	5795.91	-0.22319	0.154463	0.0145827	0.0847764	unaffected
FBgn0021874	Nle	1180.1	0.0712966	0.0897307	0.311207	0.541314	unaffected
FBgn0021875	Zfrp8	629.318	-0.127886	0.0762646	0.0457052	0.171414	unaffected
FBgn0021895	ytr	4309.79	0.215223	0.0670987	0.000251566	0.00645895	unaffected
FBgn0021906	RFeSP	1912.69	0.0919789	0.0805263	0.164773	0.375888	unaffected
FBgn0021944	Coprox	1318.75	-0.0244546	0.0611388	0.653912	0.812877	unaffected
FBgn0021967	ND-PDSW	1230.35	-0.0177344	0.0814451	0.789714	0.899059	unaffected
FBgn0021979	l(2)k09913	5612.24	-0.135254	0.0532246	0.00539439	0.0448567	unaffected
FBgn0021995	Rs1	2625.63	0.193442	0.0758918	0.00259089	0.0284297	unaffected
FBgn0022023	eIF3h	5638.96	0.0187525	0.0524362	0.697349	0.841532	unaffected
FBgn0022027	Vps25	500.349	-0.00665643	0.0896568	0.924321	0.966975	unaffected
FBgn0022029	l(2)k01209	1987.07	-0.0641524	0.0838572	0.343737	0.57446	unaffected
FBgn0022069	Nnp-1	3512.36	0.12722	0.0777575	0.0497817	0.179824	unaffected
FBgn0022097	Vha36-1	1500.68	-0.0982524	0.0758356	0.122879	0.31562	unaffected
FBgn0022153	l(2)k05819	2416.92	0.150463	0.0760691	0.0187037	0.0978108	unaffected
FBgn0022160	Gpo1	310.723	0.376689	0.19778	0.000676425	0.0121834	unaffected
FBgn0022213	Cse1	6143.32	0.186262	0.0506842	6.55764e-05	0.00251935	unaffected
FBgn0022224	ubl	394.016	-0.0751227	0.116982	0.333722	0.563519	unaffected
FBgn0022238	lolal	5424.81	-0.116225	0.0565019	0.0228987	0.111583	unaffected
FBgn0022288	l(2)09851	1836.23	0.245059	0.0921908	0.000956296	0.0149722	unaffected
FBgn0022338	dnk	1300.05	0.135948	0.123135	0.094981	0.270454	unaffected
FBgn0022343	CG3760	4667.87	-0.044102	0.0682306	0.456129	0.67299	unaffected
FBgn0022344	CG10340	896.65	-0.10397	0.0809332	0.117771	0.30647	unaffected
FBgn0022349	CG1910	9166.46	0.149287	0.0777437	0.0215336	0.107419	unaffected
FBgn0022355	Tsf1	646.16	0.189537	0.393525	0.0235137	0.113305	unaffected
FBgn0022359	Sodh-2	16.4681	0.0229553	0.181055	0.656147	0.814391	unaffected
FBgn0022361	Pur-alpha	2176.7	-0.0914079	0.0888886	0.19293	0.412791	unaffected
FBgn0022382	Pka-R2	1191.75	0.255015	0.128634	0.00405341	0.0372703	unaffected
FBgn0022699	D19B	1245.4	-0.0377703	0.0677251	0.521124	0.721522	unaffected
FBgn0022702	Cht2	4457.41	-0.193003	0.058347	0.00023562	0.00612983	unaffected
FBgn0022709	Ak1	139.023	0.250223	0.195853	0.00986607	0.0667525	unaffected
FBgn0022710	Ac13E	426.523	0.344191	0.151136	0.000522293	0.0104797	unaffected
FBgn0022724	Taf8	466.615	-0.0163077	0.100736	0.824828	0.918255	unaffected
FBgn0022740	HLH54F	1.11721	0.00561141	0.23718	0.863962		unaffected
FBgn0022764	Sin3A	12577.8	0.0885194	0.0918972	0.215376	0.439433	unaffected
FBgn0022768	Pp2C1	2104.53	0.0369016	0.0823661	0.581618	0.764285	unaffected
FBgn0022770	Peritrophin-A	34.7783	-0.0255331	0.152044	0.70697	0.846437	unaffected
FBgn0022774	Oat	154.127	-0.172056	0.193245	0.0417088	0.161457	unaffected
FBgn0022786	Hira	882.764	0.0753313	0.0756778	0.235981	0.460896	unaffected
FBgn0022787	Hel89B	3065.44	0.0587121	0.0767987	0.360188	0.590887	unaffected
FBgn0022800	Cad96Ca	1469.68	0.0410539	0.060332	0.44684	0.666748	unaffected
FBgn0022893	Df31	81254.6	-0.0333041	0.0554126	0.509125	0.71177	unaffected
FBgn0022935	D19A	1405.05	0.0424957	0.0658957	0.461429	0.677282	unaffected
FBgn0022936	CycH	608.668	0.0887953	0.0841025	0.191533	0.410569	unaffected
FBgn0022942	Cbp80	3968.36	0.0651959	0.0526774	0.177424	0.391725	unaffected
FBgn0022943	Cbp20	838.271	-0.295109	0.0924764	9.49264e-05	0.0032899	unaffected
FBgn0022959	yps	18162.2	0.139998	0.0526482	0.00365283	0.0349487	unaffected
FBgn0022960	vimar	2113.36	0.042201	0.0580024	0.419906	0.643492	unaffected
FBgn0022981	rpk	94.5235	-0.137175	0.16801	0.0886442	0.257941	unaffected
FBgn0022984	qkr58E-3	2842.14	-0.0587922	0.0535761	0.230517	0.455507	unaffected
FBgn0022985	qkr58E-2	1797.76	0.0107476	0.0627408	0.846843	0.928363	unaffected
FBgn0022986	qkr58E-1	1942.23	0.0579609	0.0671178	0.321503	0.551434	unaffected
FBgn0022987	qkr54B	2355.98	0.130356	0.0923297	0.0707523	0.224991	unaffected
FBgn0023000	mth	2336.01	-0.231949	0.0873001	0.00114652	0.0167034	unaffected
FBgn0023001	melt	2775.54	0.125254	0.0796522	0.0572857	0.196953	unaffected
FBgn0023023	CRMP	382.142	-0.20355	0.132771	0.0192115	0.0994384	unaffected
FBgn0023081	gek	2695.88	0.0251084	0.0607002	0.643439	0.805986	unaffected
FBgn0023083	fray	1608.46	0.171151	0.090049	0.0169339	0.0921741	unaffected
FBgn0023090	dtr	37.2518	-0.00644164	0.159387	0.918159	0.962947	unaffected
FBgn0023094	cyc	1047.2	-0.0945148	0.0739623	0.131132	0.32625	unaffected
FBgn0023095	caps	2112.54	0.221506	0.0954336	0.00323821	0.0322942	unaffected
FBgn0023096	btv	177.983	0.0827151	0.112886	0.285392	0.513931	unaffected
FBgn0023097	bon	3964.12	0.120703	0.0879093	0.0847777	0.250754	unaffected
FBgn0023129	aay	162.61	-0.185613	0.226997	0.0299734	0.130592	unaffected
FBgn0023130	a6	570.634	0.0236895	0.0896854	0.735474	0.8674	unaffected
FBgn0023143	Uba1	19147.8	0.135926	0.0547236	0.00627878	0.0497882	unaffected
FBgn0023167	SmD3	2638.72	-0.00122983	0.0624326	0.982301	0.993659	unaffected
FBgn0023169	AMPKalpha	2351.57	0.0707298	0.0579965	0.175968	0.389645	unaffected
FBgn0023170	RpL39	9525.01	-0.310417	0.168323	0.00200436	0.0243173	unaffected
FBgn0023171	rnh1	575.665	-0.137536	0.088474	0.0509735	0.182335	unaffected
FBgn0023172	RhoGEF2	5134.93	0.116952	0.0816057	0.0803546	0.242581	unaffected
FBgn0023174	Prosbeta2	4872.85	-0.0672915	0.0665774	0.246857	0.474589	unaffected
FBgn0023175	Prosalpha7	4787.37	-0.102756	0.0614933	0.0601376	0.203233	unaffected
FBgn0023177	Pp4-19C	4058.3	-0.043311	0.0581657	0.408817	0.633155	unaffected
FBgn0023178	Pdf	1.68984	0.00923516	0.253318	0.757772		unaffected
FBgn0023179	amon	212.443	-0.179037	0.14548	0.0390109	0.154035	unaffected
FBgn0023180	Orc6	235.486	0.143498	0.140672	0.0851945	0.251399	unaffected
FBgn0023181	Orc4	718.071	0.128197	0.0852266	0.0624236	0.208121	unaffected
FBgn0023212	EloB	2264.02	-0.041439	0.0705118	0.493918	0.701794	unaffected
FBgn0023213	eIF4G1	15555.6	0.117104	0.0578451	0.0244889	0.115808	unaffected
FBgn0023214	edl	403.275	-0.0414141	0.123167	0.588884	0.768838	unaffected
FBgn0023215	Mnt	1849.25	0.0787281	0.112675	0.308192	0.537817	unaffected
FBgn0023216	Parg	598.56	0.0491833	0.0966719	0.499113	0.705635	unaffected
FBgn0023388	Dap160	1845.1	-0.262387	0.083243	0.00016624	0.00486068	unaffected
FBgn0023395	Chd3	370.709	0.169572	0.135165	0.0462883	0.172725	unaffected
FBgn0023407	B4	3045	0.100975	0.0733611	0.104849	0.286694	unaffected
FBgn0023415	Acp32CD	8.76402	0.0187226	0.19224	0.683509	0.831996	unaffected
FBgn0023416	Ac3	162.605	0.0901467	0.138227	0.250738	0.478498	unaffected
FBgn0023441	fus	3835.36	0.0501522	0.0673059	0.392028	0.618332	unaffected
FBgn0023458	Rbcn-3A	4196.18	0.0669515	0.0997813	0.365372	0.594382	unaffected
FBgn0023477	Taldo	3814.41	-0.134025	0.0618084	0.0145386	0.0847186	unaffected
FBgn0023479	teq	121.747	-0.123007	0.156678	0.123621	0.316158	unaffected
FBgn0023489	Pph13	18.1375	-0.0804612	0.229652	0.156152	0.363004	unaffected
FBgn0023496	Lip1	1.82435	-0.00213687	0.243848	0.945322		unaffected
FBgn0023506	Es2	321.934	0.0608262	0.0870201	0.379265	0.607904	unaffected
FBgn0023507	D2hgdh	736.957	0.195981	0.18817	0.0275187	0.12361	unaffected
FBgn0023508	Ocrl	1144.97	0.142963	0.0729576	0.0213339	0.106853	unaffected
FBgn0023509	mip130	2005.66	0.0430372	0.0603932	0.425536	0.648012	unaffected
FBgn0023510	Rbcn-3B	1142.58	0.0953173	0.079955	0.148211	0.351536	unaffected
FBgn0023511	Edem1	1347.67	0.0160888	0.0644708	0.776955	0.892641	unaffected
FBgn0023512	eIF2Bepsilon	1360	-0.0366731	0.0732794	0.555451	0.745492	unaffected
FBgn0023513	CG14803	902.296	0.234993	0.125256	0.00681342	0.052638	unaffected
FBgn0023514	CG14805	1291.28	-0.0736535	0.0796379	0.262229	0.489418	unaffected
FBgn0023515	CG14814	1321.51	0.314386	0.141508	0.000955618	0.0149722	unaffected
FBgn0023516	Pex5	452.4	-0.0026154	0.0906569	0.970387	0.988031	unaffected
FBgn0023517	Pgam5	1301.57	-0.0189328	0.0649005	0.740093	0.870257	unaffected
FBgn0023518	trr	2523.45	0.0513041	0.0797425	0.434889	0.656706	unaffected
FBgn0023519	mRpL16	722.606	0.104069	0.0976716	0.158907	0.366896	unaffected
FBgn0023520	CG3857	395.025	0.0685076	0.105048	0.363747	0.593295	unaffected
FBgn0023521	CG3587	393.584	-0.103788	0.120364	0.191049	0.409888	unaffected
FBgn0023522	CG11596	1095.46	-0.0622605	0.0760869	0.328982	0.558674	unaffected
FBgn0023523	Or2a	18.4179	-0.00307776	0.16385	0.958954	0.98296	unaffected
FBgn0023524	CG3078	4.03466	-0.00225997	0.207651	0.953768	0.980883	unaffected
FBgn0023525	CG3191	19.2007	-0.0351108	0.173746	0.541835	0.735506	unaffected
FBgn0023526	CG2865	2291.14	0.17777	0.0853783	0.0104204	0.069088	unaffected
FBgn0023527	CG3071	998.05	0.186318	0.135226	0.0307634	0.132692	unaffected
FBgn0023528	CG2924	3215.02	-0.0344405	0.0513436	0.467135	0.682022	unaffected
FBgn0023529	CG2918	8665.64	-0.168112	0.119474	0.0410146	0.159679	unaffected
FBgn0023530	CG3740	253.499	-0.154174	0.100015	0.0417482	0.161457	unaffected
FBgn0023531	CG32809	728.721	-0.0594502	0.085765	0.38626	0.613461	unaffected
FBgn0023534	CG17778	40.1025	0.0609906	0.147228	0.406646	0.631732	unaffected
FBgn0023535	arg	24.0717	-0.0698998	0.170816	0.292838	0.521492	unaffected
FBgn0023536	CG3156	240.093	-0.00178899	0.116275	0.981207	0.99338	unaffected
FBgn0023537	CG17896	2849.55	-0.0498967	0.0692666	0.404173	0.630444	unaffected
FBgn0023540	CG3630	928.103	-0.115364	0.0875734	0.0984837	0.276928	unaffected
FBgn0023542	Nmd3	1425.86	0.129852	0.0931536	0.0732241	0.230047	unaffected
FBgn0023545	PIG-K	757.57	0.0624434	0.0835584	0.355694	0.587215	unaffected
FBgn0023549	Mct1	54.4957	-0.257468	0.357859	0.0109789	0.0714751	unaffected
FBgn0023550	FarO	3.69289	-0.00203053	0.20588	0.958961	0.98296	unaffected
FBgn0024150	Ac78C	36.0248	-0.00596389	0.161561	0.922525	0.96599	unaffected
FBgn0024179	wit	1680.97	0.0685743	0.0824735	0.306855	0.536455	unaffected
FBgn0024183	vig	7170.63	0.0794919	0.0423797	0.0471628	0.174107	unaffected
FBgn0024184	unc-4	632.227	0.0685182	0.124522	0.378539	0.607329	unaffected
FBgn0024187	syd	1433.38	-0.126047	0.0753017	0.0469446	0.173854	unaffected
FBgn0024188	san	1275.76	-0.0208525	0.077619	0.746754	0.873483	unaffected
FBgn0024189	sns	447.732	0.14685	0.152355	0.0785065	0.239503	unaffected
FBgn0024191	sip1	634.196	0.0383464	0.094805	0.594614	0.773568	unaffected
FBgn0024194	rasp	703.213	-0.0643081	0.0839579	0.34291	0.573471	unaffected
FBgn0024196	robl	1031.15	-0.232407	0.0919181	0.00162733	0.0208399	unaffected
FBgn0024222	IKKbeta	699.356	0.0816758	0.076878	0.203565	0.426563	unaffected
FBgn0024227	aurB	1781.87	0.160571	0.109092	0.0423631	0.163116	unaffected
FBgn0024230	Hs2st	492.148	-0.0879996	0.0869123	0.204141	0.4269	unaffected
FBgn0024232	gprs	64.8066	-0.130034	0.196822	0.0834558	0.248263	unaffected
FBgn0024234	gbb	3352.66	0.0313812	0.0552016	0.532636	0.728506	unaffected
FBgn0024236	foi	3768.16	0.0665945	0.0928227	0.352258	0.583222	unaffected
FBgn0024238	Fim	3602.11	-0.167911	0.0982399	0.0257588	0.119087	unaffected
FBgn0024244	drm	4272.18	-0.0718456	0.0804013	0.276952	0.505366	unaffected
FBgn0024245	dnt	1154.27	-0.193623	0.0893057	0.00689392	0.0530484	unaffected
FBgn0024248	chico	962.266	0.120299	0.0653593	0.0356405	0.145919	unaffected
FBgn0024249	cato	27.3419	-0.0351394	0.16251	0.579757	0.763155	unaffected
FBgn0024250	brk	2492.27	0.0486085	0.0918758	0.494086	0.701932	unaffected
FBgn0024251	bbx	5.65313	0.00263881	0.194523	0.951256	0.979417	unaffected
FBgn0024273	WASp	967.734	-0.0354594	0.0789363	0.586934	0.767606	unaffected
FBgn0024277	trio	7094.36	0.0374722	0.0756854	0.555398	0.745492	unaffected
FBgn0024285	Srp54	4081.96	0.0697555	0.0643203	0.218066	0.442104	unaffected
FBgn0024288	Sox100B	20.2512	-0.0306183	0.222844	0.456853	0.673481	unaffected
FBgn0024289	Sodh-1	1.48963	0.0405579	0.294387	0.242379		unaffected
FBgn0024291	Sirt1	2200.57	-0.012789	0.0743488	0.838635	0.924551	unaffected
FBgn0024293	Spn43Ab	10.3965	0.41678	0.584565	0.00389652	0.0365742	unaffected
FBgn0024294	Spn43Aa	2414.01	-0.063923	0.180106	0.300667	0.529965	unaffected
FBgn0024314	Plap	3091.6	0.0213988	0.053877	0.664319	0.820323	unaffected
FBgn0024315	Picot	19.8415	-0.11652	0.27311	0.0723575	0.228483	unaffected
FBgn0024320	Npc1a	4125.11	0.443037	0.322878	0.00100073	0.0154505	unaffected
FBgn0024321	NK7.1	703.722	0.0306683	0.0882268	0.659272	0.816875	unaffected
FBgn0024326	Mkk4	2403.18	0.0339316	0.0604637	0.530294	0.727255	unaffected
FBgn0024329	Mekk1	3365.61	0.104082	0.0796247	0.113583	0.299468	unaffected
FBgn0024330	MED6	872.398	-0.0178976	0.075536	0.777916	0.892959	unaffected
FBgn0024352	Stip1	8309.23	-0.105431	0.080689	0.112041	0.297399	unaffected
FBgn0024360	MTPAP	495.136	-0.017244	0.0826788	0.797149	0.902701	unaffected
FBgn0024361	Tsp2A	20.7272	0.0607951	0.172186	0.341248	0.571746	unaffected
FBgn0024362	Naa30A	2090.4	-0.00538617	0.0536139	0.912685	0.961476	unaffected
FBgn0024364	CG11417	1542.53	0.281753	0.0946222	0.000225066	0.00601629	unaffected
FBgn0024365	CG12773	2051.46	-0.0199613	0.0656313	0.72869	0.862318	unaffected
FBgn0024366	CG11409	130.034	-0.107438	0.14525	0.176169	0.389856	unaffected
FBgn0024371	E2f2	1005.21	-0.107827	0.0791719	0.0999799	0.279458	unaffected
FBgn0024432	Dlc90F	2696.57	-0.155301	0.0791454	0.0182366	0.0962522	unaffected
FBgn0024491	Bin1	1346.22	0.076916	0.100082	0.300041	0.529465	unaffected
FBgn0024509	Sec13	2779.99	-0.207607	0.10283	0.00791152	0.057661	unaffected
FBgn0024510	dlt	349.85	-0.0576448	0.0839896	0.395162	0.621722	unaffected
FBgn0024542	Neos	618.957	-0.143055	0.101577	0.0600101	0.20308	unaffected
FBgn0024555	flfl	6567.85	0.173584	0.0796399	0.00875427	0.0618037	unaffected
FBgn0024556	mEFTu1	3135.8	0.0581509	0.0705833	0.33734	0.5675	unaffected
FBgn0024558	Dph5	1666.18	0.154455	0.0832971	0.0232082	0.112489	unaffected
FBgn0024689	fws	1062.66	0.0409982	0.0785651	0.528736	0.725891	unaffected
FBgn0024698	Cpsf160	1592.14	0.144103	0.0817409	0.0318149	0.135459	unaffected
FBgn0024728	Slip1	2677.41	-0.00499085	0.0642812	0.929824	0.969697	unaffected
FBgn0024732	Drep1	556.96	0.0811359	0.0860872	0.238812	0.464685	unaffected
FBgn0024733	RpL10	40640.8	-0.0513123	0.0563337	0.315278	0.545191	unaffected
FBgn0024734	PRL-1	723.11	0.00881681	0.103375	0.905508	0.957069	unaffected
FBgn0024754	Flo1	2149.68	0.0838157	0.0897539	0.234591	0.459192	unaffected
FBgn0024804	Dbp80	3630.25	-0.002025	0.0538271	0.967224	0.98596	unaffected
FBgn0024806	DIP2	3231.36	-0.0419061	0.0718706	0.494787	0.702425	unaffected
FBgn0024807	DIP1	7485.06	-0.0245004	0.0776416	0.70444	0.845613	unaffected
FBgn0024811	Crk	3158.3	-0.281523	0.0832344	5.90844e-05	0.00236147	unaffected
FBgn0024814	Clc	4544.08	-0.325556	0.094535	2.6523e-05	0.00144448	unaffected
FBgn0024833	AP-1mu	1941.18	-0.142599	0.071127	0.0193596	0.0998795	unaffected
FBgn0024836	stan	6415.54	0.017	0.0938921	0.812419	0.912693	unaffected
FBgn0024841	Pcd	784.215	-0.277789	0.105834	0.0006599	0.0120459	unaffected
FBgn0024846	p38b	867.011	0.158324	0.0739389	0.0116499	0.074499	unaffected
FBgn0024887	kin17	736.539	-0.123245	0.0844202	0.0714105	0.226141	unaffected
FBgn0024889	Kap-alpha1	1641.64	0.0586852	0.0729752	0.344051	0.574695	unaffected
FBgn0024897	b6	40.8671	-0.384622	0.518347	0.0043142	0.0385941	unaffected
FBgn0024909	Taf7	477.644	0.0220335	0.0851804	0.746765	0.873483	unaffected
FBgn0024912	agt	176.894	0.771921	0.188364	3.40937e-08	8.66505e-06	unaffected
FBgn0024913	Actbeta	264.733	-0.197186	0.224551	0.0251392	0.117433	unaffected
FBgn0024920	Ts	1174.05	0.148821	0.136603	0.0752852	0.23379	unaffected
FBgn0024921	Tnpo	4168.49	0.122267	0.069752	0.0418672	0.161789	unaffected
FBgn0024941	RSG7	82.5346	-0.119958	0.190719	0.103027	0.283982	unaffected
FBgn0024943	PIP82	9.17851	0.474863	0.781795	0.00359131	0.0344933	unaffected
FBgn0024944	Oamb	10.087	-0.0100167	0.189007	0.827352	0.919119	unaffected
FBgn0024945	NitFhit	539.792	-0.124946	0.0941742	0.0862986	0.253675	unaffected
FBgn0024947	NTPase	1198.07	0.064219	0.0769766	0.317679	0.547053	unaffected
FBgn0024956	Mat1	970.319	-0.107234	0.070748	0.0772709	0.237124	unaffected
FBgn0024957	Irp-1B	2645.76	-0.0833203	0.0774582	0.19683	0.417769	unaffected
FBgn0024958	Irp-1A	1524.42	-0.0363012	0.0638892	0.519764	0.720864	unaffected
FBgn0024963	GluClalpha	6.85426	-0.0119223	0.204418	0.769959	0.889177	unaffected
FBgn0024973	CG2701	1348.6	0.171028	0.0867072	0.014556	0.0847588	unaffected
FBgn0024975	CG2712	236.416	-0.0214131	0.0974594	0.768639	0.888717	unaffected
FBgn0024980	Syx4	12.6975	0.0534688	0.194851	0.324693	0.55468	unaffected
FBgn0024983	CG4293	987.292	-0.247649	0.120578	0.00399004	0.0370027	unaffected
FBgn0024984	CG3457	9.80899	0.0832877	0.213521	0.163311	0.373541	unaffected
FBgn0024985	Rilpl	2174.53	-0.0319351	0.063469	0.569311	0.755468	unaffected
FBgn0024986	CG3719	539.507	-0.0364386	0.0878818	0.599724	0.776851	unaffected
FBgn0024987	ssx	3424.19	-0.0155387	0.0632536	0.781363	0.89505	unaffected
FBgn0024989	CG3777	6873.84	0.295476	0.155392	0.00234651	0.0269731	unaffected
FBgn0024991	CG2694	974.05	0.347048	0.153727	0.000520108	0.010457	unaffected
FBgn0024992	Spg7	947.728	0.0693416	0.0890361	0.32256	0.552434	unaffected
FBgn0024993	CG2662	260.415	0.031744	0.0945068	0.658909	0.816593	unaffected
FBgn0024994	Ugalt	938.13	-0.209937	0.119129	0.0124351	0.0769312	unaffected
FBgn0024995	CG2680	3.49048	0.00564186	0.209415	0.884096		unaffected
FBgn0024996	eIF2Bbeta	1056.9	-0.0879169	0.0851993	0.199369	0.421023	unaffected
FBgn0024997	CG2681	5.17198	0.0337408	0.216679	0.435112	0.656844	unaffected
FBgn0024998	CG2685	1004.03	0.0979646	0.0814359	0.141921	0.342935	unaffected
FBgn0025109	Bem46	336.479	-0.0744444	0.0960558	0.306875	0.536455	unaffected
FBgn0025111	Ant2	117.958	0.185275	0.169643	0.034785	0.143423	unaffected
FBgn0025118	tRNA:Pro-CGG-3-1	0.886376	0.0110355	0.285096	0.609131		unaffected
FBgn0025185	az2	336.47	-0.0239653	0.0886472	0.730992	0.864113	unaffected
FBgn0025186	ari-2	1810.61	-0.197663	0.078899	0.00276514	0.0295984	unaffected
FBgn0025335	Cpes	558.487	-0.0784754	0.0882729	0.261145	0.48839	unaffected
FBgn0025336	CG4882	918.76	-0.00838184	0.080124	0.89871	0.953104	unaffected
FBgn0025352	Mtpbeta	4188.46	-0.141012	0.0634612	0.0117724	0.0748	unaffected
FBgn0025360	Optix	1991.33	0.285495	0.125746	0.00138651	0.0189298	unaffected
FBgn0025366	Ip259	6537.48	0.0453645	0.0644358	0.424031	0.647013	unaffected
FBgn0025373	Fpps	1578.22	-0.102098	0.0692027	0.0874387	0.255661	unaffected
FBgn0025381	rush	1327.17	-0.146677	0.0884777	0.0376852	0.151216	unaffected
FBgn0025382	Rab27	364.186	0.195288	0.149566	0.0272818	0.123029	unaffected
FBgn0025383	CG14780	1.39539	-0.0216324	0.249385	0.524549		unaffected
FBgn0025387	CG12184	27.1325	0.0420876	0.159894	0.522535	0.722613	unaffected
FBgn0025388	CG12179	856.322	0.265975	0.141273	0.00399444	0.0370027	unaffected
FBgn0025390	Mur2B	51.8461	0.223113	0.190889	0.0164907	0.0906576	unaffected
FBgn0025391	Scgdelta	2.3488	-0.0568308	0.312002	0.160724		unaffected
FBgn0025394	inc	3598.56	-0.00872046	0.0402976	0.820146	0.915976	unaffected
FBgn0025454	Cyp6g1	15.5849	-0.0769098	0.203511	0.195935	0.416404	unaffected
FBgn0025455	CycT	3749.92	0.167161	0.0620149	0.00237959	0.0269868	unaffected
FBgn0025456	CREG	246.904	-0.163685	0.11529	0.0433693	0.165429	unaffected
FBgn0025457	Bub3	3097.75	0.0704754	0.0704829	0.244396	0.471845	unaffected
FBgn0025463	Bap60	5031.06	0.036126	0.0500952	0.436123	0.65751	unaffected
FBgn0025469	slv	335.669	-0.269841	0.121937	0.00201744	0.0244281	unaffected
FBgn0025519	fidipidine	1009.22	0.0687783	0.0638414	0.221987	0.44621	unaffected
FBgn0025525	bab2	3035.23	-0.177881	0.126245	0.0346861	0.143253	unaffected
FBgn0025549	unc-119	1454.74	-0.09288	0.0604982	0.0853813	0.251725	unaffected
FBgn0025558	CG4101	5.47206	0.00465646	0.189278	0.918273	0.962947	unaffected
FBgn0025571	SF1	6074.79	-0.0522302	0.0676572	0.374496	0.603284	unaffected
FBgn0025573	PpN58A	0.757916	-0.00184001	0.276753	0.934905		unaffected
FBgn0025574	Pli	3391.3	0.0122396	0.070974	0.840612	0.925897	unaffected
FBgn0025578	Lcp9	12.4446	0.0475267	0.201772	0.348561	0.579299	unaffected
FBgn0025582	eIF3e	5969.1	0.0292364	0.0540353	0.554148	0.744702	unaffected
FBgn0025592	Gk1	678.857	-0.0399419	0.072994	0.519664	0.720864	unaffected
FBgn0025595	AkhR	0.572478	-0.00353993	0.290564	0.837267		unaffected
FBgn0025608	Faf2	1513.33	-0.0261481	0.0617085	0.634087	0.800132	unaffected
FBgn0025615	Torsin	1867.12	-0.055929	0.0613909	0.306378	0.536256	unaffected
FBgn0025616	CG13359	3.88001	-0.0212566	0.236905	0.554784	0.745124	unaffected
FBgn0025620	CG13360	83.2056	-0.180666	0.166906	0.0383036	0.153029	unaffected
FBgn0025621	CG16989	1247.25	0.0746186	0.0911802	0.293431	0.522171	unaffected
FBgn0025624	CG4025	370.43	-0.041658	0.0932469	0.560357	0.749259	unaffected
FBgn0025625	Sik2	238.106	-0.328272	0.13798	0.000542976	0.0107145	unaffected
FBgn0025626	CG4281	1699.26	0.0924334	0.0581183	0.0772044	0.237124	unaffected
FBgn0025627	CG4194	58.7662	-0.0322105	0.142626	0.656545	0.814579	unaffected
FBgn0025628	CG4199	3038.65	0.0104806	0.0880164	0.880002	0.942472	unaffected
FBgn0025629	CG4045	780.575	-0.00585847	0.0804652	0.929286	0.969502	unaffected
FBgn0025630	Rtca	886.659	-0.102397	0.0808564	0.123165	0.315728	unaffected
FBgn0025631	moody	856.854	-0.289142	0.147994	0.00239789	0.0271633	unaffected
FBgn0025632	CG4313	172.619	-0.0160937	0.109792	0.831102	0.920331	unaffected
FBgn0025633	CG13366	3877.46	0.00334096	0.0713597	0.956385	0.982065	unaffected
FBgn0025634	CG13367	959.637	0.113528	0.0717223	0.0639973	0.211631	unaffected
FBgn0025635	CG17829	624.937	0.119064	0.0926662	0.0988036	0.277485	unaffected
FBgn0025637	SkpA	5907.69	-0.0921309	0.061397	0.0916298	0.263713	unaffected
FBgn0025638	Roc1a	4375.63	-0.116348	0.0792808	0.0763178	0.235511	unaffected
FBgn0025639	Hmt4-20	6433.83	0.0419311	0.0831644	0.53361	0.729336	unaffected
FBgn0025640	CG13369	391.743	-0.00753247	0.101548	0.918756	0.963266	unaffected
FBgn0025641	DAAM	1814.8	-0.233845	0.126445	0.00726727	0.0546119	unaffected
FBgn0025642	CG32812	4.65298	-0.0157082	0.207201	0.699252	0.842964	unaffected
FBgn0025643	CG3588	88.8405	2.64277	0.510638	2.27075e-08	5.92309e-06	up
FBgn0025644	CG14424	7.0019	-0.0140348	0.185331	0.770315	0.889177	unaffected
FBgn0025645	CG3598	1.12049	0.0295773	0.293222	0.305068		unaffected
FBgn0025674	CycK	1845.12	-0.126835	0.0691402	0.0336411	0.1404	unaffected
FBgn0025676	CkIIalpha-i3	558.019	-0.0957272	0.104457	0.207175	0.429935	unaffected
FBgn0025678	CaBP1	7690.52	-0.212098	0.104753	0.00731694	0.0548604	unaffected
FBgn0025680	cry	2.3924	-0.0380726	0.257425	0.325986		unaffected
FBgn0025681	CG3558	1760.18	-0.0621573	0.0598584	0.246228	0.474181	unaffected
FBgn0025682	scf	1346.59	-0.317732	0.154313	0.00123816	0.0175073	unaffected
FBgn0025683	CG3164	2440.74	-0.0173156	0.0500289	0.708738	0.847554	unaffected
FBgn0025684	MFS18	448.979	-0.120392	0.120493	0.133413	0.330267	unaffected
FBgn0025686	Amnionless	2.26044	-0.00127238	0.22606	0.970773		unaffected
FBgn0025693	ZnT41F	435.382	-0.294135	0.176843	0.00336641	0.0330048	unaffected
FBgn0025697	santa-maria	47.2371	-0.237905	0.269985	0.0132636	0.0803973	unaffected
FBgn0025700	CG5885	4473.77	-0.287327	0.168038	0.00355013	0.0342305	unaffected
FBgn0025702	Srpk79D	105.582	-0.203348	0.175077	0.0241144	0.114749	unaffected
FBgn0025709	CNT2	69.6847	-0.0759015	0.229657	0.169484	0.382187	unaffected
FBgn0025712	CG13920	26.3381	-0.412679	0.482382	0.00311525	0.0317027	unaffected
FBgn0025716	Bap55	2571.96	-0.0967241	0.0534184	0.0476158	0.174997	unaffected
FBgn0025720	Ate1	1148.77	-0.0582451	0.0777044	0.367637	0.596124	unaffected
FBgn0025724	beta'COP	4756.43	-0.146184	0.091672	0.0425052	0.163299	unaffected
FBgn0025725	alphaCOP	5110.68	-0.0937914	0.0938069	0.194358	0.414473	unaffected
FBgn0025726	unc-13	2615.02	0.160522	0.129093	0.0551821	0.191405	unaffected
FBgn0025739	pon	1803.67	0.0878855	0.0811915	0.186555	0.403436	unaffected
FBgn0025740	PlexB	2621.69	0.0951806	0.090138	0.178728	0.392632	unaffected
FBgn0025741	PlexA	11480.2	0.149157	0.0605568	0.00571549	0.0465123	unaffected
FBgn0025742	mtm	1656.89	-0.156161	0.0610336	0.00403695	0.0371815	unaffected
FBgn0025743	mbt	2403.76	0.0115976	0.0573436	0.823094	0.917614	unaffected
FBgn0025776	ind	3.85392	0.0130112	0.237562	0.70044	0.842964	unaffected
FBgn0025777	homer	1650.87	-0.114419	0.0662731	0.0479894	0.175849	unaffected
FBgn0025781	Cdc16	1149.63	0.0353861	0.059856	0.509478	0.711962	unaffected
FBgn0025790	TBPH	2455.64	-0.108632	0.069084	0.0686463	0.220627	unaffected
FBgn0025800	Smox	3999.29	0.079236	0.0655002	0.167427	0.379669	unaffected
FBgn0025802	Sbf	1335.1	-0.0668423	0.0739563	0.285534	0.513931	unaffected
FBgn0025807	Rad9	266.732	0.0939686	0.109339	0.222846	0.447268	unaffected
FBgn0025808	Rad17	310.982	0.00118344	0.108818	0.987453	0.996396	unaffected
FBgn0025809	Paf-AHalpha	1337.57	-0.0367726	0.0590711	0.488526	0.69786	unaffected
FBgn0025814	Mgstl	621.415	-0.0852529	0.115743	0.274164	0.5025	unaffected
FBgn0025815	Mcm6	3992.92	0.371578	0.141104	0.000145793	0.00444647	unaffected
FBgn0025820	JTBR	314.582	-0.110907	0.105295	0.147173	0.350475	unaffected
FBgn0025830	IntS8	911.57	0.0899982	0.0857827	0.190785	0.409788	unaffected
FBgn0025832	Fen1	1003.35	0.367299	0.121595	5.40882e-05	0.00222298	unaffected
FBgn0025833	CG8910	83.9074	-0.413725	0.3109	0.00134235	0.0185919	unaffected
FBgn0025835	CG17707	12.4941	0.0211056	0.180271	0.682634	0.8317	unaffected
FBgn0025836	RhoGAP1A	5733.35	-0.00290766	0.0741752	0.963015	0.984297	unaffected
FBgn0025839	ND-B14.5A	533.121	-0.0592278	0.0947676	0.412211	0.636622	unaffected
FBgn0025864	Crag	4438.18	0.0846622	0.070975	0.164017	0.374594	unaffected
FBgn0025865	Cortactin	4256.24	-0.085431	0.0592205	0.107696	0.290927	unaffected
FBgn0025866	CalpB	823.147	0.239047	0.0959205	0.00163511	0.0209125	unaffected
FBgn0025874	Meics	482.555	-0.120855	0.116191	0.128448	0.322568	unaffected
FBgn0025878	wrapper	64.2408	-1.08801	0.465822	2.55651e-05	0.00141565	unaffected
FBgn0025879	Timp	342.95	0.0272451	0.114986	0.720415	0.856513	unaffected
FBgn0025881	snoRNA:Me18S-A1576	7.97945	0.0462554	0.212781	0.334706	0.564508	unaffected
FBgn0025882	snoRNA:MeU6-A47	0.920243	0.00229301	0.259948	0.933588		unaffected
FBgn0025885	Inos	1265.81	-0.205957	0.128096	0.0167692	0.0918414	unaffected
FBgn0025936	Eph	5798.01	0.0403724	0.0608011	0.457138	0.673577	unaffected
FBgn0026015	Top3beta	2076.05	0.108828	0.0571219	0.0347689	0.143416	unaffected
FBgn0026056	Rlip	1156.02	0.00362853	0.072045	0.952944	0.980326	unaffected
FBgn0026058	OdsH	7.63681	-0.021957	0.181989	0.666341	0.821904	unaffected
FBgn0026059	Mhcl	2279.92	-0.0284421	0.0781544	0.661005	0.818372	unaffected
FBgn0026060	Mipp2	67.3487	0.109882	0.166382	0.148074	0.351364	unaffected
FBgn0026061	Mipp1	3.6633	0.0207897	0.214572	0.603442	0.779121	unaffected
FBgn0026076	UBL3	1295.76	-0.0671052	0.0791881	0.305204	0.535213	unaffected
FBgn0026077	Gasp	5395.53	-0.0683226	0.0604206	0.205668	0.428274	unaffected
FBgn0026079	Nsun2	2202.56	0.0440918	0.0922789	0.535758	0.730956	unaffected
FBgn0026080	Tip60	611.464	0.0116871	0.0772092	0.855895	0.932165	unaffected
FBgn0026083	tyf	6096.67	0.215555	0.0877746	0.00248778	0.0277782	unaffected
FBgn0026084	cib	24475.9	-0.293051	0.113699	0.000594254	0.011284	unaffected
FBgn0026085	dgt4	265.991	0.226947	0.138711	0.0112012	0.0724241	unaffected
FBgn0026086	Adar	3142.35	0.136878	0.0727338	0.0271377	0.122602	unaffected
FBgn0026088	CG14818	446.85	-0.168479	0.124362	0.0432559	0.165095	unaffected
FBgn0026089	CG14817	457.628	0.0897461	0.0863707	0.193783	0.413969	unaffected
FBgn0026090	CG14812	621.697	0.0637738	0.0839452	0.346877	0.577972	unaffected
FBgn0026141	Cdlc2	1.6607	-0.0341359	0.295757	0.269518		unaffected
FBgn0026143	Cdc45	1428.99	0.180387	0.0946574	0.0147712	0.0855711	unaffected
FBgn0026144	CBP	4832.56	-0.243218	0.156731	0.00917473	0.0639599	unaffected
FBgn0026147	TTLL4A	1504.7	0.149271	0.0856948	0.0310759	0.133517	unaffected
FBgn0026148	CG12253	331.475	0.0230184	0.110566	0.760846	0.883391	unaffected
FBgn0026149	BCL7-like	1623.05	0.00475508	0.0628317	0.931976	0.970759	unaffected
FBgn0026150	ApepP	1735.34	0.100417	0.0515415	0.0340926	0.141451	unaffected
FBgn0026160	tna	6231.55	0.121131	0.0925068	0.0929032	0.266328	unaffected
FBgn0026169	snoRNA:Psi18S-1820	6.12532	-0.0169637	0.201229	0.690226	0.836269	unaffected
FBgn0026174	SkpD	0.665828	-0.0189933	0.272423	0.504997		unaffected
[truncated: 10,008 more rows]

## Sheet: zfh1+w-KD vs gfp+w-KD
FBgn	symbol	baseMean	log2FoldChange	lfcSE	pvalue	padj	diff
FBgn0000003	7SLRNA:CR32864	6.43011	-0.00334668	0.0833862	0.719543	0.942468	unaffected
FBgn0000008	a	2103.94	0.00478772	0.0438533	0.858333	0.976004	unaffected
FBgn0000014	abd-A	116.817	0.0159885	0.179244	0.109805	0.606783	unaffected
FBgn0000015	Abd-B	2445.04	-0.0196508	0.169747	0.0989593	0.581264	unaffected
FBgn0000017	Abl	3961.53	-0.0631477	0.0622885	0.0309133	0.376773	unaffected
FBgn0000018	abo	297.669	0.0157356	0.0567322	0.469194	0.862114	unaffected
FBgn0000022	ac	172.276	-0.0282788	0.0789448	0.132679	0.644588	unaffected
FBgn0000024	Ace	570.982	-0.0373145	0.0871267	0.0753505	0.532281	unaffected
FBgn0000028	acj6	12.1362	-0.00100832	0.0759696	0.923097	0.988732	unaffected
FBgn0000032	Acph-1	842.085	0.0278578	0.0472703	0.309141	0.7917	unaffected
FBgn0000036	nAChRalpha1	6.24775	0.000323903	0.0996033	0.966443	0.995694	unaffected
FBgn0000037	mAChR-A	4.34202	-0.000975419	0.0851405	0.911596	0.985927	unaffected
FBgn0000038	nAChRbeta1	2.17931	0.00430962	0.112332	0.576604		unaffected
FBgn0000039	nAChRalpha2	3.55962	0.00880611	0.137518	0.287355	0.783163	unaffected
FBgn0000042	Act5C	135679	-0.0413088	0.0476048	0.146132	0.66638	unaffected
FBgn0000043	Act42A	28293.4	-0.0163152	0.043391	0.548053	0.891939	unaffected
FBgn0000044	Act57B	1083.83	0.00174252	0.0861036	0.841977	0.973572	unaffected
FBgn0000046	Act87E	168.802	-0.0146894	0.0858245	0.250121	0.761245	unaffected
FBgn0000047	Act88F	1.76845	0.00161081	0.110282	0.825601		unaffected
FBgn0000052	Pfas	2346.5	0.00044877	0.049035	0.985929	0.997877	unaffected
FBgn0000053	Gart	3307.16	0.438871	0.181642	2.32611e-05	0.00481552	unaffected
FBgn0000055	Adh	0.9499	-0.00678318	0.155551	0.246407		unaffected
FBgn0000057	adp	567.382	-0.0236399	0.0489696	0.374765	0.820707	unaffected
FBgn0000061	al	822.459	0.0119735	0.0581685	0.552567	0.893078	unaffected
FBgn0000063	Mps1	533.478	0.0512592	0.0627503	0.05865	0.492912	unaffected
FBgn0000064	Ald1	5230.79	-0.00733258	0.0477251	0.778526	0.95552	unaffected
FBgn0000071	Ama	3233.32	-0.18916	0.239581	0.00160714	0.109765	unaffected
FBgn0000075	amd	47.463	-0.0396749	0.121773	0.0441305	0.43294	unaffected
FBgn0000077	amx	153.557	-0.0196273	0.0650196	0.295838	0.787886	unaffected
FBgn0000079	Amy-p	1.03083	0.00325953	0.125014	0.634629		unaffected
FBgn0000083	AnxB9	5240.15	0.0214605	0.0476655	0.423828	0.838798	unaffected
FBgn0000084	AnxB10	474.551	-0.0261822	0.0642895	0.209975	0.738041	unaffected
FBgn0000092	dyw	7.85702	0.00902208	0.0893572	0.380288	0.822539	unaffected
FBgn0000097	aop	7652.89	0.00316147	0.0478758	0.902958	0.985715	unaffected
FBgn0000100	RpLP0	49610.4	-0.0342894	0.0456495	0.22159	0.745797	unaffected
FBgn0000108	Appl	3459.14	0.00212448	0.0646001	0.885281	0.982209	unaffected
FBgn0000109	Aprt	199.473	-0.016843	0.0606082	0.394592	0.826225	unaffected
FBgn0000114	bru1	34.9429	-0.00498776	0.0692302	0.703558	0.935844	unaffected
FBgn0000115	Arl1	1342.77	-0.00940827	0.0528964	0.689539	0.933147	unaffected
FBgn0000116	Argk	15077.6	-0.0107229	0.0501852	0.670442	0.927345	unaffected
FBgn0000117	arm	23092.9	-0.0323374	0.0451982	0.247215	0.759747	unaffected
FBgn0000119	arr	4395.81	0.0220196	0.0544721	0.360025	0.815747	unaffected
FBgn0000120	Arr1	3.81406	-0.00650619	0.109068	0.440687	0.84917	unaffected
FBgn0000121	Arr2	6.93657	0.000257193	0.0823867	0.977524	0.997321	unaffected
FBgn0000137	ase	56.9048	-0.00497839	0.0675201	0.717574	0.941713	unaffected
FBgn0000139	ash2	1087.34	0.00161822	0.0434426	0.951896	0.993135	unaffected
FBgn0000140	asp	3274.22	0.0600291	0.104436	0.0255375	0.344027	unaffected
FBgn0000146	aub	25.0685	-0.0133504	0.091869	0.25156	0.762071	unaffected
FBgn0000147	aurA	859.06	0.0461254	0.0771043	0.0584647	0.491762	unaffected
FBgn0000150	awd	27419.1	0.0163325	0.0490955	0.530259	0.885132	unaffected
FBgn0000152	Axs	466.996	0.0441162	0.057704	0.0983714	0.581091	unaffected
FBgn0000153	b	73.4107	-0.0188318	0.116992	0.130182	0.641362	unaffected
FBgn0000157	Dll	2148.91	0.0877572	0.119376	0.0093037	0.23441	unaffected
FBgn0000158	bam	3.88098	-0.0091019	0.100295	0.342973	0.806391	unaffected
FBgn0000163	baz	2167.89	0.0192742	0.0606474	0.343837	0.806963	unaffected
FBgn0000173	ben	5882.16	-0.01814	0.0436699	0.505251	0.874572	unaffected
FBgn0000179	bi	2871.69	0.0175342	0.0600567	0.385908	0.82448	unaffected
FBgn0000180	bib	2078.24	-0.0207355	0.0557054	0.371284	0.819164	unaffected
FBgn0000181	bic	30396.2	-0.00158806	0.0392435	0.952362	0.993135	unaffected
FBgn0000183	BicD	3054.64	0.0511815	0.0457092	0.0796737	0.541696	unaffected
FBgn0000206	boss	92.4834	0.00260154	0.0610902	0.877278	0.979862	unaffected
FBgn0000212	brm	8698.03	-0.00044974	0.0394423	0.986517	0.997877	unaffected
FBgn0000216	Brd	1131.94	-0.0182732	0.0619668	0.349383	0.809905	unaffected
FBgn0000221	brn	206.547	-0.012451	0.0581344	0.538979	0.887854	unaffected
FBgn0000228	Bsg25D	1299.5	-0.00454515	0.041848	0.86567	0.976766	unaffected
FBgn0000229	bsk	1758.36	-0.0038434	0.0428385	0.886247	0.982308	unaffected
FBgn0000233	btd	755.227	0.0296393	0.0545803	0.239454	0.756506	unaffected
FBgn0000239	bur	2889.03	0.0968015	0.0475597	0.00244323	0.132536	unaffected
FBgn0000241	bw	2.56013	0.00170603	0.101298	0.824823		unaffected
FBgn0000244	by	1040.88	0.0223343	0.0543426	0.355484	0.813819	unaffected
FBgn0000246	c(3)G	199.34	-0.0234162	0.0609709	0.270647	0.774456	unaffected
FBgn0000247	ca	1692.15	0.0175634	0.0503254	0.492912	0.872133	unaffected
FBgn0000250	cact	2312.22	-0.0511343	0.0475239	0.0799631	0.542327	unaffected
FBgn0000251	cad	327.544	-0.00359982	0.11492	0.628778	0.9163	unaffected
FBgn0000253	Cam	21071.3	-0.00341766	0.0443234	0.898373	0.985476	unaffected
FBgn0000256	capu	2363.76	-0.0437123	0.0532934	0.114067	0.612635	unaffected
FBgn0000257	car	556.513	0.0133789	0.0526591	0.577679	0.903585	unaffected
FBgn0000259	CkIIbeta	5039.46	-0.0288042	0.0452735	0.298631	0.787886	unaffected
FBgn0000261	Cat	4848.19	-0.018522	0.0757602	0.241424	0.756506	unaffected
FBgn0000273	Pka-C1	3200.33	-0.234327	0.081081	1.24346e-06	0.00042778	unaffected
FBgn0000274	Pka-C2	0.581963	0	0.132083	1		unaffected
FBgn0000279	CecC	0.975545	0.000948705	0.144727	0.821898		unaffected
FBgn0000283	Cp190	6463.17	0.0705306	0.0487473	0.0212794	0.321068	unaffected
FBgn0000286	Cf2	935.951	-0.0898475	0.0623636	0.00616072	0.194638	unaffected
FBgn0000287	salr	1859.58	-0.0295864	0.0562598	0.227239	0.750887	unaffected
FBgn0000289	cg	7138.66	0.0381246	0.0548104	0.149606	0.669498	unaffected
FBgn0000299	Col4a1	2080.05	-0.00570374	0.0705363	0.656125	0.924432	unaffected
FBgn0000303	ChAT	9.90463	0.0423228	0.208317	0.0294767	0.371443	unaffected
FBgn0000307	chif	3500.74	0.0123798	0.0515592	0.614587	0.914801	unaffected
FBgn0000308	chic	27029.6	-0.079672	0.0719448	0.0116931	0.257863	unaffected
FBgn0000316	cin	1711.64	0.0535694	0.0441255	0.0669576	0.509983	unaffected
FBgn0000317	ck	3228.07	0.00038051	0.052543	0.987053	0.997877	unaffected
FBgn0000318	cl	2581.57	-0.00442313	0.0423712	0.869284	0.977122	unaffected
FBgn0000319	Chc	16717.8	-0.012195	0.042032	0.651743	0.924432	unaffected
FBgn0000320	eya	6046.91	0.00595308	0.0634539	0.706904	0.937554	unaffected
FBgn0000326	clt	484.842	-0.000829866	0.0505858	0.973168	0.996589	unaffected
FBgn0000330	cm	1423.36	0.0195476	0.048911	0.457721	0.857772	unaffected
FBgn0000337	cn	1.39017	-0.00441842	0.121842	0.547602		unaffected
FBgn0000339	cni	878.389	0.0176716	0.0430806	0.516192	0.87784	unaffected
FBgn0000346	comt	643.537	0.0334396	0.0513645	0.213563	0.74004	unaffected
FBgn0000351	cort	126.453	0.0165266	0.0592786	0.417826	0.836767	unaffected
FBgn0000352	cos	2255.92	0.018404	0.0482937	0.486419	0.868823	unaffected
FBgn0000355	Cp15	13.5785	-0.00117193	0.0767918	0.908993	0.985927	unaffected
FBgn0000357	Cp18	10.5458	0.000429344	0.0832601	0.961973	0.994694	unaffected
FBgn0000370	crc	6093.55	-0.0512094	0.0565327	0.0681689	0.512986	unaffected
FBgn0000376	crm	1137.18	0.0287668	0.0521746	0.269185	0.774271	unaffected
FBgn0000377	crn	1674.19	0.0195112	0.0453128	0.472524	0.863344	unaffected
FBgn0000382	csw	1917.32	0.0044652	0.0424629	0.868055	0.976766	unaffected
FBgn0000384	cta	1544.79	0.0276904	0.0497721	0.300704	0.788378	unaffected
FBgn0000394	cv	594.179	-0.0539856	0.0730788	0.0426209	0.42514	unaffected
FBgn0000395	cv-2	769.183	-0.00636517	0.0557895	0.763981	0.953369	unaffected
FBgn0000404	CycA	7059.83	0.0690338	0.0435793	0.0213937	0.321068	unaffected
FBgn0000405	CycB	7124.72	0.076769	0.0652498	0.0138767	0.273898	unaffected
FBgn0000411	D	399.111	-0.00349165	0.0586916	0.851612	0.97426	unaffected
FBgn0000412	D1	17422.5	-0.00225484	0.0328544	0.926919	0.989315	unaffected
FBgn0000414	Dab	2464.89	-0.0168444	0.0501582	0.511025	0.875945	unaffected
FBgn0000416	Sap-r	9811.48	-0.0903713	0.0529341	0.00512423	0.182452	unaffected
FBgn0000422	Ddc	38.906	-0.00318864	0.0765196	0.762823	0.953369	unaffected
FBgn0000426	SmF	1800.58	0.0379146	0.0479093	0.177337	0.701329	unaffected
FBgn0000427	dec-1	1.10915	-0.012804	0.183306	0.0947318		unaffected
FBgn0000439	Dfd	626.371	-0.0238761	0.0586733	0.284829	0.781739	unaffected
FBgn0000442	Pkg21D	2.47986	0	0.145388	1		unaffected
FBgn0000447	Dhod	1833.36	-0.0222059	0.0459361	0.414745	0.835764	unaffected
FBgn0000448	Hr3	48.7931	-0.00616219	0.117489	0.443944	0.850914	unaffected
FBgn0000449	dib	108.273	0.00838623	0.104056	0.362167	0.817859	unaffected
FBgn0000451	ect	162.055	-0.0397097	0.0935151	0.0621922	0.501034	unaffected
FBgn0000454	Dip-B	3262.62	-0.023862	0.0466132	0.380742	0.822539	unaffected
FBgn0000455	Dip-C	779.171	0.00760874	0.0492829	0.76519	0.953369	unaffected
FBgn0000459	disco	1736.85	0.024659	0.0506783	0.345473	0.808229	unaffected
FBgn0000463	Dl	4999.96	0.0163946	0.0497981	0.524301	0.880986	unaffected
FBgn0000464	Lar	240.677	0.00277707	0.0564347	0.892017	0.983225	unaffected
FBgn0000473	Cyp6a2	3.4562	0.00386544	0.116834	0.602723	0.910166	unaffected
FBgn0000477	DNaseII	6.15082	0.00812063	0.0967051	0.390541	0.825728	unaffected
FBgn0000479	dnc	494.422	-0.162578	0.184957	0.00188167	0.117532	unaffected
FBgn0000482	dor	1053.13	0.0518328	0.0569759	0.0650721	0.508545	unaffected
FBgn0000489	Pka-C3	322.136	0.00374839	0.0575205	0.848455	0.973933	unaffected
FBgn0000490	dpp	2235.34	0.020374	0.0519784	0.417265	0.836767	unaffected
FBgn0000492	Dr	142.545	-0.00608643	0.0636955	0.698779	0.93527	unaffected
FBgn0000499	dsh	1710.6	-0.00763571	0.0432604	0.776586	0.954887	unaffected
FBgn0000500	Dsk	1.24837	-0.00153679	0.115669	0.827526		unaffected
FBgn0000504	dsx	3042.77	0.0467342	0.0680739	0.066205	0.509983	unaffected
FBgn0000520	dwg	628.409	-0.0445898	0.051546	0.113065	0.611699	unaffected
FBgn0000524	dx	3096.11	-0.00621704	0.0470901	0.812727	0.965602	unaffected
FBgn0000527	e	4.06841	0.0037816	0.0906419	0.661994	0.925351	unaffected
FBgn0000529	bsh	3.91508	-0.0212563	0.202151	0.0710586	0.524602	unaffected
FBgn0000533	ea	486.466	0.0492286	0.105356	0.0376972	0.408274	unaffected
FBgn0000535	eag	16.5892	-0.00410726	0.0759054	0.706143	0.936967	unaffected
FBgn0000536	eas	1631.67	-0.0219785	0.0463592	0.418136	0.836767	unaffected
FBgn0000541	E(bx)	10375.7	0.0481362	0.0669508	0.0630973	0.503191	unaffected
FBgn0000542	ec	7447.19	0.00855201	0.0562334	0.684705	0.931926	unaffected
FBgn0000543	ecd	1480.56	-5.36624e-05	0.0425493	0.998406	1	unaffected
FBgn0000546	EcR	3304.7	0.0675475	0.123783	0.018064	0.307761	unaffected
FBgn0000547	ed	18189.4	0.019266	0.0490878	0.462816	0.859819	unaffected
FBgn0000551	Edg78E	5.25664	-0.00608923	0.104107	0.473646	0.863682	unaffected
FBgn0000557	eEF1alpha2	978.065	-0.0294645	0.0816166	0.118819	0.620425	unaffected
FBgn0000559	eEF2	118722	-1.93176e-05	0.0286073	0.999312	1	unaffected
FBgn0000560	eg	29.9727	0.030802	0.125212	0.0612219	0.499626	unaffected
FBgn0000562	egl	2713.61	0.0416319	0.0382785	0.1297	0.641362	unaffected
FBgn0000565	MsrA	1127.34	-0.0371837	0.0570446	0.146706	0.66638	unaffected
FBgn0000566	Eip55E	1660.84	-0.0342528	0.0531042	0.194977	0.716906	unaffected
FBgn0000567	Eip74EF	2204.74	0.0121371	0.0559131	0.576542	0.903574	unaffected
FBgn0000568	Eip75B	4457.78	-0.0119897	0.0659303	0.458508	0.857979	unaffected
FBgn0000575	emc	12294.9	-0.0614288	0.0632798	0.0335221	0.384052	unaffected
FBgn0000576	ems	1189.21	0.0188376	0.0575646	0.387974	0.825352	unaffected
FBgn0000577	en	1530.42	-0.040865	0.0686814	0.0876569	0.560175	unaffected
FBgn0000578	ena	5417.37	0.0066549	0.0439625	0.804197	0.96262	unaffected
FBgn0000579	Eno	14585.2	0.051615	0.045574	0.0773916	0.539979	unaffected
FBgn0000581	E(Pc)	6050.29	0.0266253	0.0560386	0.268434	0.774271	unaffected
FBgn0000588	esc	534.025	0.06034	0.0813878	0.028989	0.365751	unaffected
FBgn0000591	E(spl)m8-HLH	851.923	-0.0213243	0.0645128	0.272587	0.776065	unaffected
FBgn0000592	Est-6	1.86179	-0.00518818	0.114352	0.509946		unaffected
FBgn0000606	eve	13.1054	0	0.113219	1	1	unaffected
FBgn0000611	exd	7685.65	0.00437955	0.0359625	0.865112	0.976766	unaffected
FBgn0000615	exu	57.9457	-0.00715065	0.0677822	0.613057	0.913609	unaffected
FBgn0000617	Taf9	837.9	-0.0193865	0.047562	0.468082	0.861557	unaffected
FBgn0000618	e(y)2	498.269	0.0599323	0.0608321	0.0379019	0.408321	unaffected
FBgn0000625	eyg	1123.45	-0.00208123	0.0568258	0.91756	0.987034	unaffected
FBgn0000629	E(z)	1187.12	0.0422932	0.0480972	0.137181	0.653023	unaffected
FBgn0000633	CG17716	21.8747	0.00715252	0.0803088	0.507841	0.87507	unaffected
FBgn0000635	Fas2	12926.5	-0.0582762	0.0514043	0.0489667	0.455705	unaffected
FBgn0000636	Fas3	16369.7	0.023246	0.0417519	0.396085	0.826653	unaffected
FBgn0000639	Fbp1	392.149	0.0101807	0.133813	0.255903	0.765038	unaffected
FBgn0000640	Fbp2	40.4716	0.00177163	0.0863555	0.838931	0.972696	unaffected
FBgn0000644	Fcp3C	33.6712	0.0205529	0.081371	0.189607	0.710255	unaffected
FBgn0000658	fj	5550.86	0.0201877	0.047394	0.451508	0.854329	unaffected
FBgn0000659	fkh	97.4055	0.0291728	0.137	0.0617574	0.499954	unaffected
FBgn0000662	fl(2)d	3256.11	0.0319046	0.0444426	0.253508	0.763614	unaffected
FBgn0000667	Actn	4982.91	0.00324461	0.0455601	0.902794	0.985715	unaffected
FBgn0000709	fliI	1621.24	0.0175327	0.0465959	0.513535	0.877078	unaffected
FBgn0000711	flw	1643.12	0.0180229	0.044196	0.507503	0.874934	unaffected
FBgn0000719	fog	626.94	-0.00206643	0.0581727	0.913391	0.985927	unaffected
FBgn0000721	for	2438.17	0.0465919	0.0524068	0.0986082	0.581091	unaffected
FBgn0000723	FER	2867.22	-0.00816723	0.0451077	0.760001	0.952725	unaffected
FBgn0000808	gd	16.7497	-0.00473875	0.080437	0.638593	0.920542	unaffected
FBgn0000810	fs(1)K10	1338.97	-0.0246626	0.047096	0.364355	0.818586	unaffected
FBgn0000826	png	15.8551	0.0233346	0.115185	0.0982783	0.581091	unaffected
FBgn0000928	fs(1)Yb	22.9275	-0.0100657	0.0769342	0.418311	0.836951	unaffected
FBgn0000964	tj	0.588429	-0.00200973	0.147058	0.62701		unaffected
FBgn0000996	dup	1935.35	0.25041	0.208729	0.000473754	0.0475818	unaffected
FBgn0001075	ft	12885.8	0.000485406	0.0556499	0.981607	0.997377	unaffected
FBgn0001077	ftz	306.299	-0.0161486	0.0712311	0.310284	0.792592	unaffected
FBgn0001078	ftz-f1	756.483	0.0174867	0.0967297	0.173581	0.696424	unaffected
FBgn0001079	fu	845.051	0.0250039	0.0453164	0.362748	0.817987	unaffected
FBgn0001083	fw	1795.94	0.0300865	0.0470782	0.275579	0.77815	unaffected
FBgn0001084	fy	505.539	-0.00360522	0.0480109	0.88924	0.982727	unaffected
FBgn0001085	fz	2607.83	0.0130094	0.053093	0.583499	0.905325	unaffected
FBgn0001086	fzy	3007.88	0.0493337	0.0603991	0.0687322	0.514933	unaffected
FBgn0001087	g	2551.95	0.00231994	0.041124	0.931052	0.990335	unaffected
FBgn0001089	Gal	172.014	-0.0117645	0.106788	0.250966	0.761988	unaffected
FBgn0001090	bnb	18154	-0.0183464	0.0485077	0.486593	0.868823	unaffected
FBgn0001091	Gapdh1	6450.44	0.168629	0.120934	0.000481514	0.047887	unaffected
FBgn0001092	Gapdh2	11229.4	0.0203881	0.0373997	0.440941	0.84917	unaffected
FBgn0001098	Gdh	10290.4	0.000172295	0.049291	0.994573	0.999995	unaffected
FBgn0001099	gdl	11.3215	0.00157019	0.0743965	0.885551	0.982209	unaffected
FBgn0001104	Galphai	6063.43	-0.0048461	0.0380825	0.854184	0.974767	unaffected
FBgn0001105	Gbeta13F	10438.9	-0.0552983	0.0482552	0.0609009	0.497926	unaffected
FBgn0001108	DCTN1-p150	2254.52	0.00035261	0.0449628	0.989445	0.998402	unaffected
FBgn0001112	Gld	136.154	-0.0259962	0.0795141	0.147264	0.66661	unaffected
FBgn0001114	Glt	1817.78	-0.0232413	0.0923482	0.132358	0.643336	unaffected
FBgn0001120	gnu	8.71402	0.0382763	0.210528	0.0347965	0.392196	unaffected
FBgn0001122	Galphao	1523.45	0.0145206	0.0465664	0.586342	0.906132	unaffected
FBgn0001123	Galphas	2832.42	0.0106193	0.0412104	0.693374	0.933159	unaffected
FBgn0001124	Got1	2175.63	0.0129843	0.045289	0.628835	0.9163	unaffected
FBgn0001125	Got2	3403.15	0.0417705	0.0483963	0.140978	0.657229	unaffected
FBgn0001128	Gpdh1	477.04	0.015596	0.054911	0.495318	0.872917	unaffected
FBgn0001133	grau	546.778	0.000711073	0.0483628	0.97795	0.997321	unaffected
FBgn0001134	Grd	3.09703	0.00778096	0.114598	0.368815	0.818586	unaffected
FBgn0001137	grk	55.8273	-0.0671923	0.178802	0.0138498	0.273898	unaffected
FBgn0001138	grn	426.492	-0.0180624	0.0597392	0.378375	0.822539	unaffected
FBgn0001139	gro	8566.77	0.0476578	0.0495987	0.0974954	0.580854	unaffected
FBgn0001142	Gs1	410.639	-0.0175522	0.109227	0.1513	0.671386	unaffected
FBgn0001145	Gs2	327.667	-0.00529641	0.0785073	0.61715	0.91532	unaffected
FBgn0001147	gsb-n	290.66	-0.00318434	0.0558916	0.879024	0.980733	unaffected
FBgn0001148	gsb	314.113	-0.00497683	0.058468	0.792969	0.960214	unaffected
FBgn0001149	GstD1	10849.9	-0.0353569	0.0620732	0.137897	0.654103	unaffected
FBgn0001150	gt	62.9892	-0.0244484	0.110304	0.0965818	0.579034	unaffected
FBgn0001168	h	1933.26	0.0506948	0.0961393	0.0387807	0.411908	unaffected
FBgn0001169	H	3027.32	0.0445232	0.0471799	0.120981	0.624866	unaffected
FBgn0001170	H2.0	23.5242	0.0034085	0.0787067	0.736328	0.947576	unaffected
FBgn0001179	hay	1069.71	0.0388027	0.0477272	0.168884	0.688846	unaffected
FBgn0001180	hb	1.41973	0.00222129	0.131818	0.715903		unaffected
FBgn0001185	her	913.062	-0.00541045	0.049839	0.829622	0.96913	unaffected
FBgn0001186	Hex-A	2790.67	-0.000844012	0.0482666	0.973867	0.996589	unaffected
FBgn0001187	Hex-C	17.3463	0.0751778	0.271164	0.0108712	0.251202	unaffected
FBgn0001189	hfw	1380.04	-0.0631992	0.0466906	0.0353364	0.395207	unaffected
FBgn0001197	His2Av	12682.5	0.0501725	0.0422537	0.0815597	0.545021	unaffected
FBgn0001202	hook	843.11	0.00010639	0.0467358	0.996769	1	unaffected
FBgn0001206	Hmr	1089.41	0.0559923	0.0619612	0.0461964	0.442508	unaffected
FBgn0001208	Hn	6.85979	0.0008554	0.093061	0.915677	0.98682	unaffected
FBgn0001215	Hrb98DE	15079.6	-0.0610848	0.0494614	0.0413005	0.420796	unaffected
FBgn0001216	Hsc70-1	2.87709	0.00581526	0.111338	0.475971		unaffected
FBgn0001217	Hsc70-2	3.34599	-0.0255591	0.19077	0.0651958	0.508728	unaffected
FBgn0001218	Hsc70-3	27958	-0.0152163	0.0757858	0.296475	0.787886	unaffected
FBgn0001220	Hsc70-5	6014.91	0.0228663	0.0438372	0.404726	0.828732	unaffected
FBgn0001222	Hsf	2326.97	0.0708193	0.0420382	0.0174572	0.302194	unaffected
FBgn0001224	Hsp23	32274.1	-0.0289852	0.0792748	0.12725	0.635854	unaffected
FBgn0001225	Hsp26	15309.9	-0.00863305	0.0771605	0.467868	0.861557	unaffected
FBgn0001226	Hsp27	43481.2	-0.0232008	0.0793008	0.171301	0.693408	unaffected
FBgn0001227	Hsp67Ba	704.749	-0.0112873	0.062717	0.515864	0.877764	unaffected
FBgn0001228	CG4456	1.72671	-0.00132484	0.102121	0.862241		unaffected
FBgn0001229	Hsp67Bc	1491.85	-0.00348917	0.0789875	0.729279	0.946737	unaffected
FBgn0001230	Hsp68	3956.71	0.597417	0.791794	0.000368038	0.0405802	unaffected
FBgn0001233	Hsp83	85271.7	-0.0138603	0.0589759	0.48844	0.870321	unaffected
FBgn0001234	lncRNA:Hsromega	1719.79	-0.0319946	0.100012	0.0777336	0.540188	unaffected
FBgn0001235	hth	14797.8	-0.0119075	0.0508116	0.633249	0.917976	unaffected
FBgn0001247	Ide	2283.13	-0.00435818	0.0373873	0.867868	0.976766	unaffected
FBgn0001248	Idh	13981.5	-0.027306	0.053302	0.282022	0.781221	unaffected
FBgn0001250	if	2144.5	0.0408384	0.0517888	0.139705	0.655505	unaffected
FBgn0001253	ImpE1	11289.3	-0.0108527	0.0875171	0.328949	0.803648	unaffected
FBgn0001254	ImpE2	32257	-0.00942811	0.0970585	0.339624	0.806391	unaffected
FBgn0001255	ImpE3	2213.77	-0.0116002	0.0900179	0.298131	0.787886	unaffected
FBgn0001256	ImpL1	71.0791	-0.0117885	0.0900383	0.293289	0.786509	unaffected
FBgn0001257	ImpL2	2015.44	0.00521936	0.0601826	0.768436	0.953837	unaffected
FBgn0001258	Ldh	1026.28	0.0113514	0.0612721	0.531492	0.88548	unaffected
FBgn0001259	in	831.192	-0.0578417	0.0826599	0.0321233	0.379119	unaffected
FBgn0001263	inaD	73.6236	1.27358	0.388027	2.16881e-06	0.000683921	up
FBgn0001269	inv	1762.16	0.00351413	0.0537969	0.8764	0.979639	unaffected
FBgn0001276	ix	328.449	-0.0339301	0.0564311	0.178649	0.701419	unaffected
FBgn0001280	janA	1698.21	0.00323557	0.0427714	0.904127	0.985715	unaffected
FBgn0001281	janB	1.37976	0.00348154	0.124746	0.615556		unaffected
FBgn0001285	Jon44E	0.907259	-0.00847762	0.1594	0.202573		unaffected
FBgn0001291	Jra	1133.16	-0.0363406	0.0589045	0.144532	0.663378	unaffected
FBgn0001296	kar	169.338	-0.0286733	0.0984445	0.0919497	0.567865	unaffected
FBgn0001297	kay	2993.77	-0.0635618	0.0582425	0.032001	0.378657	unaffected
FBgn0001301	kel	2451.97	-0.025418	0.0454052	0.355145	0.813446	unaffected
FBgn0001308	Khc	6937.01	-0.00243833	0.0378797	0.926156	0.989192	unaffected
FBgn0001311	kkv	8484.26	0.0258399	0.0574658	0.266858	0.774095	unaffected
FBgn0001316	klar	16228.7	-0.0142328	0.0498342	0.577914	0.903585	unaffected
FBgn0001319	kn	11.3466	-0.00190091	0.0874671	0.825387	0.96894	unaffected
FBgn0001320	kni	398.539	-0.0211895	0.06696	0.256499	0.765948	unaffected
FBgn0001321	knk	575.085	-0.0554024	0.0690776	0.0420963	0.423468	unaffected
FBgn0001323	knrl	292.941	-0.00800173	0.0570287	0.694797	0.934062	unaffected
FBgn0001324	kto	3182.62	-0.00851462	0.0531733	0.714817	0.941134	unaffected
FBgn0001325	Kr	149.608	0.0086084	0.108429	0.345179	0.808175	unaffected
FBgn0001330	kz	958.455	0.133978	0.139078	0.00236936	0.129918	unaffected
FBgn0001341	Mybbp1A	2052.39	0.0717219	0.101466	0.0165109	0.296962	unaffected
FBgn0001404	egh	1219.7	-0.0193658	0.0472061	0.470016	0.862288	unaffected
FBgn0001491	l(1)10Bb	947.148	0.0179191	0.052164	0.469216	0.862114	unaffected
FBgn0001565	Hlc	2179.44	0.0116731	0.0408616	0.664633	0.926486	unaffected
FBgn0001612	Grip91	1415.88	0.0537467	0.0491321	0.0669943	0.509983	unaffected
FBgn0001624	dlg1	4949	0.00877558	0.0432986	0.744531	0.947576	unaffected
FBgn0001941	ifc	1449.23	-0.0118699	0.0488436	0.646095	0.922707	unaffected
FBgn0001942	eIF4A	53155.9	-0.069448	0.0344313	0.0110644	0.252341	unaffected
FBgn0001961	Arpc1	3102.96	-0.0220144	0.052805	0.376735	0.822539	unaffected
FBgn0001965	Sos	2656.77	0.0114998	0.0477013	0.661153	0.925051	unaffected
FBgn0001977	CIAPIN1	1293.88	0.0112845	0.0492829	0.659854	0.924432	unaffected
FBgn0001978	stc	2722.66	0.0256786	0.0460265	0.349268	0.809905	unaffected
FBgn0001983	wor	5.97123	0.00031609	0.0830253	0.972094	0.996589	unaffected
FBgn0001986	Mtr4	1769.6	0.0735596	0.0746528	0.016004	0.293599	unaffected
FBgn0001987	Gli	7172.36	-0.0283653	0.0577919	0.230345	0.752475	unaffected
FBgn0001989	ND-B17	1133.03	0.0177757	0.0513072	0.480192	0.865044	unaffected
FBgn0001990	wek	511.999	0.0317479	0.0535631	0.220511	0.745797	unaffected
FBgn0001991	Ca-alpha1D	61.5272	0.0118544	0.0672138	0.449306	0.85321	unaffected
FBgn0001992	Cyp303a1	30.1977	0.00690297	0.0753271	0.557116	0.895074	unaffected
FBgn0001994	crp	6221.75	0.0697678	0.0693042	0.0200187	0.312966	unaffected
FBgn0001995	mRpL4	606.918	-0.0331254	0.0559003	0.189945	0.710997	unaffected
FBgn0002021	l(2)37Bb	520.67	0.0143266	0.0537265	0.541508	0.888642	unaffected
FBgn0002022	Catsup	2542.85	-0.017699	0.0530996	0.465027	0.86021	unaffected
FBgn0002023	Lim3	164.633	-0.0173566	0.0611652	0.376984	0.822539	unaffected
FBgn0002031	l(2)37Cc	3991.62	0.000154206	0.0402514	0.995396	1	unaffected
FBgn0002036	CG10561	138.532	-0.0169148	0.0582268	0.421994	0.838404	unaffected
FBgn0002044	swm	3670.13	0.0171765	0.040102	0.524285	0.880986	unaffected
FBgn0002069	AspRS	1423.77	0.0210741	0.0459526	0.437749	0.847428	unaffected
FBgn0002121	l(2)gl	10261.3	0.059438	0.059059	0.0402226	0.418019	unaffected
FBgn0002174	CG5504	1193.31	0.50237	0.0936277	8.26567e-09	4.93217e-06	unaffected
FBgn0002183	dre4	8152.84	0.0305193	0.0516946	0.248154	0.759747	unaffected
FBgn0002283	l(3)73Ah	701.703	0.0283204	0.0526401	0.272238	0.776065	unaffected
FBgn0002284	Prosbeta6	4083.15	0.0115948	0.0408246	0.666682	0.926608	unaffected
FBgn0002306	sas	9296.8	0.0281707	0.056768	0.241054	0.756506	unaffected
FBgn0002354	l(3)87Df	129.202	0.0154312	0.0599893	0.435068	0.845518	unaffected
FBgn0002413	dco	5292.56	-0.0183298	0.0391656	0.494663	0.872375	unaffected
FBgn0002431	hyd	9125.99	0.0387118	0.0524292	0.155083	0.671491	unaffected
FBgn0002441	l(3)mbt	1854.31	0.0203538	0.0504137	0.430552	0.84195	unaffected
FBgn0002466	sti	5788.01	0.0650252	0.100605	0.0214884	0.321068	unaffected
FBgn0002521	pho	2567.53	0.0154816	0.0459027	0.564456	0.898386	unaffected
FBgn0002522	lab	176.135	-0.0149672	0.0643508	0.396282	0.826653	unaffected
FBgn0002524	lace	1561.86	0.0149745	0.0458324	0.577127	0.903585	unaffected
FBgn0002525	Lam	17084.2	0.0257474	0.0478237	0.342315	0.806391	unaffected
FBgn0002526	LanA	10666.7	-0.00258696	0.0528171	0.911531	0.985927	unaffected
FBgn0002531	Lcp1	4.47514	0.00793584	0.116802	0.358516	0.815057	unaffected
FBgn0002533	Lcp2	1.86936	0.00897222	0.139431	0.277878		unaffected
FBgn0002534	Lcp3	1.06526	-0.000528306	0.126341	0.933339		unaffected
FBgn0002535	Lcp4	6.51182	0.00992038	0.124081	0.277018	0.779822	unaffected
FBgn0002542	lds	3321.27	0.0806964	0.0841682	0.0112149	0.254593	unaffected
FBgn0002543	robo2	3384.81	0.0281434	0.0620029	0.202624	0.730747	unaffected
FBgn0002552	lin	1253.06	0.00635219	0.0508397	0.796631	0.960806	unaffected
FBgn0002561	l(1)sc	1.66333	-3.38083e-05	0.106634	0.996346		unaffected
FBgn0002562	Lsp1alpha	56.9796	-0.0310451	0.181385	0.0501201	0.459569	unaffected
FBgn0002563	Lsp1beta	105.736	-0.0205099	0.13351	0.106109	0.598647	unaffected
FBgn0002564	Lsp1gamma	96.7051	-0.0619725	0.242173	0.0151451	0.286092	unaffected
FBgn0002565	Lsp2	24.3913	-0.00105727	0.0887508	0.900059	0.985715	unaffected
FBgn0002566	lt	1877.54	-0.0165818	0.0456561	0.538549	0.887474	unaffected
FBgn0002567	Rab32	507.143	0.0314999	0.0652421	0.154002	0.671491	unaffected
FBgn0002570	Mal-A1	3.00541	0.00213192	0.143469	0.652262	0.924432	unaffected
FBgn0002573	sens	282.475	0.00135267	0.0608457	0.936388	0.991681	unaffected
FBgn0002576	lz	1733.57	-0.0105285	0.0689576	0.473203	0.863495	unaffected
FBgn0002577	m	98.0084	-0.00833	0.09728	0.380281	0.822539	unaffected
FBgn0002578	Kaz-m1	1.8918	0.000258148	0.106299	0.972169		unaffected
FBgn0002579	RpL36	31017.9	-0.012428	0.0450418	0.643798	0.921089	unaffected
FBgn0002590	RpS5a	43653.5	-0.0282825	0.040568	0.302881	0.788378	unaffected
FBgn0002592	E(spl)m2-BFM	1413.18	-0.0344508	0.0730821	0.109824	0.606783	unaffected
FBgn0002593	RpLP1	45543.3	-0.0188757	0.0435609	0.488705	0.870487	unaffected
FBgn0002609	E(spl)m3-HLH	1577.58	-0.03037	0.0690271	0.147989	0.667267	unaffected
FBgn0002622	RpS3	39874.6	-0.021454	0.0456621	0.430626	0.84195	unaffected
FBgn0002626	RpL32	30478.7	-0.0579359	0.0571142	0.0455249	0.44011	unaffected
FBgn0002629	E(spl)m4-BFM	1739.46	-0.00800808	0.0602575	0.657926	0.924432	unaffected
FBgn0002631	E(spl)m5-HLH	86.364	-0.00280977	0.0661917	0.841066	0.973503	unaffected
FBgn0002632	E(spl)m6-BFM	11.729	-0.0119958	0.110028	0.240507	0.756506	unaffected
FBgn0002633	E(spl)m7-HLH	865.914	-0.0226041	0.0669553	0.236925	0.756252	unaffected
FBgn0002638	Rcc1	4501.87	0.100318	0.0646747	0.00319534	0.151465	unaffected
FBgn0002641	mal	794.942	0.06534	0.070104	0.0250621	0.341926	unaffected
FBgn0002643	mam	5339.98	-0.0837442	0.0914854	0.0099304	0.24099	unaffected
FBgn0002645	Map205	10729.6	0.040914	0.042372	0.148671	0.668333	unaffected
FBgn0002673	twe	189.125	0.161473	0.233688	0.00238257	0.12994	unaffected
FBgn0002707	mei-9	702.432	0.00846015	0.0492544	0.740265	0.947576	unaffected
FBgn0002709	mei-218	75.4122	0.0174735	0.0775509	0.247057	0.759747	unaffected
FBgn0002715	mei-S332	418.206	0.0428515	0.067508	0.0814125	0.54472	unaffected
FBgn0002716	mei-W68	20.8791	0.0174633	0.0864308	0.205473	0.733656	unaffected
FBgn0002719	Men	1161.75	0.0872961	0.133671	0.009708	0.239606	unaffected
FBgn0002723	Met	544.733	-0.0431305	0.0536345	0.116865	0.617337	unaffected
FBgn0002732	E(spl)malpha-BFM	2862.57	-0.0273693	0.06048	0.221918	0.745797	unaffected
FBgn0002733	E(spl)mbeta-HLH	1703.96	-0.0312803	0.0713258	0.133781	0.645802	unaffected
FBgn0002734	E(spl)mdelta-HLH	1284.37	-0.0157313	0.0551364	0.489229	0.870678	unaffected
FBgn0002735	E(spl)mgamma-HLH	1690.69	-0.0200652	0.0563778	0.376877	0.822539	unaffected
FBgn0002736	mago	2091.78	0.140037	0.0634548	0.000143703	0.0203856	unaffected
FBgn0002772	Mlc1	183.386	0.00941485	0.111827	0.310348	0.792592	unaffected
FBgn0002773	Mlc2	733.316	0.0100122	0.0990388	0.315173	0.796759	unaffected
FBgn0002774	mle	2759.39	-0.112923	0.0576827	0.000999452	0.0785925	unaffected
FBgn0002775	msl-3	728.404	0.0505355	0.0546054	0.0742697	0.529711	unaffected
FBgn0002778	mnd	888.716	0.0196045	0.0633693	0.310664	0.793146	unaffected
FBgn0002780	mod	14304.1	0.127149	0.068071	0.000541453	0.0525952	unaffected
FBgn0002781	mod(mdg4)	12172.5	0.0804648	0.0430938	0.00819462	0.22108	unaffected
FBgn0002783	mor	9040.04	0.0228435	0.0464941	0.400605	0.827521	unaffected
FBgn0002787	Rpn8	4430.6	-0.0038052	0.0428705	0.887365	0.982581	unaffected
FBgn0002789	Mp20	255.609	-0.00844919	0.0729691	0.510489	0.875821	unaffected
FBgn0002791	mr	1063.35	0.0249708	0.0433709	0.364791	0.818586	unaffected
FBgn0002838	ms(3)K81	2.07105	0.00424491	0.110165	0.585609		unaffected
FBgn0002842	sa	0.734672	-0.00344257	0.132892	0.58826		unaffected
FBgn0002862	Mst87F	0.793411	0.00224043	0.140044	0.668625		unaffected
FBgn0002868	MtnA	134.814	0.00236727	0.074505	0.829054	0.96913	unaffected
FBgn0002869	MtnB	14.4333	0.00287755	0.0933703	0.728374	0.946289	unaffected
FBgn0002872	mu2	1418.16	0.0404687	0.0678429	0.0910933	0.566142	unaffected
FBgn0002873	mud	4.57753	0.0160711	0.14004	0.145169	0.664597	unaffected
FBgn0002878	mus101	1035.86	0.0400012	0.0657029	0.0981197	0.581091	unaffected
FBgn0002887	mus201	693.847	0.0295404	0.0606863	0.196153	0.719168	unaffected
FBgn0002891	PolZ1	854.955	0.00852776	0.0636834	0.599467	0.909919	unaffected
FBgn0002899	mus301	590.441	0.1049	0.124693	0.00529745	0.185387	unaffected
FBgn0002901	mus304	342.502	0.0305031	0.0561853	0.216823	0.742309	unaffected
FBgn0002905	PolQ	1107.46	0.0281588	0.0605691	0.21206	0.739731	unaffected
FBgn0002906	Blm	820.163	0.0303455	0.0692062	0.14753	0.66661	unaffected
FBgn0002917	na	497.271	-0.0187322	0.069663	0.27562	0.77815	unaffected
FBgn0002921	Atpalpha	14961	-0.0688257	0.0527168	0.0242177	0.337452	unaffected
FBgn0002924	ncd	3109.73	0.0520559	0.0753691	0.0453336	0.439243	unaffected
FBgn0002926	ndl	4.19926	-0.00671166	0.121337	0.406847	0.83103	unaffected
FBgn0002930	nec	29.6409	-0.00233432	0.0716135	0.843731	0.973572	unaffected
FBgn0002931	net	511.342	0.0154684	0.0610134	0.421653	0.838404	unaffected
FBgn0002932	neur	866.355	-0.00326943	0.0528584	0.888267	0.982727	unaffected
FBgn0002937	ninaB	53.9163	-0.0235202	0.0775597	0.174791	0.697017	unaffected
FBgn0002938	ninaC	34.4435	-0.00534566	0.0738251	0.648395	0.922811	unaffected
FBgn0002945	nkd	5083.93	-0.0246311	0.055736	0.301634	0.788378	unaffected
FBgn0002948	nod	740.734	0.0757691	0.113537	0.0140568	0.275274	unaffected
FBgn0002962	nos	2.97021	0.0659218	0.399539	0.0084928	0.225642	unaffected
FBgn0002973	numb	4782.29	0.0920851	0.0632321	0.00537684	0.185519	unaffected
FBgn0002985	odd	540.398	-0.0161438	0.0551109	0.479348	0.864826	unaffected
FBgn0002989	okr	389.905	0.0263352	0.054582	0.285763	0.782195	unaffected
FBgn0003002	opa	647.999	-0.0342751	0.0564878	0.175006	0.697017	unaffected
FBgn0003008	or	483.965	-0.0177526	0.0519684	0.474868	0.863999	unaffected
FBgn0003009	ord	3.47965	-0.00296311	0.114308	0.68638	0.932228	unaffected
FBgn0003011	ort	5.32956	0.0144859	0.157917	0.149595	0.669498	unaffected
FBgn0003016	osp	1850.49	0.0249403	0.0553227	0.300674	0.788378	unaffected
FBgn0003023	otu	3.96348	0.00168504	0.0947687	0.833949	0.971026	unaffected
FBgn0003028	ovo	4053.32	0.00304519	0.0497517	0.903563	0.985715	unaffected
FBgn0003041	pbl	3314.07	0.0802334	0.0945927	0.0116526	0.257863	unaffected
FBgn0003042	Pc	592.094	-0.0241022	0.0474305	0.37341	0.820707	unaffected
FBgn0003044	Pcl	2577.94	-0.00191162	0.0439032	0.943117	0.991945	unaffected
FBgn0003046	Pcp	74.8535	0.00322784	0.0687965	0.803415	0.96262	unaffected
FBgn0003048	pcx	2395.38	0.0112415	0.0540992	0.623421	0.915967	unaffected
FBgn0003053	peb	4942.36	-0.0435091	0.0593102	0.0970427	0.579741	unaffected
FBgn0003062	Fib	6302.97	0.0689374	0.0688886	0.0209837	0.319788	unaffected
FBgn0003065	CG2150	21.199	-0.0019244	0.0789511	0.845029	0.973572	unaffected
FBgn0003068	per	16.4808	-0.000771223	0.0696645	0.950463	0.993135	unaffected
FBgn0003071	Pfk	2193.23	0.0713286	0.0683598	0.0185321	0.308094	unaffected
FBgn0003074	Pgi	2734.6	0.0724788	0.0537256	0.0188744	0.308094	unaffected
FBgn0003076	Pgm1	373.376	-0.00322862	0.0538559	0.886102	0.982308	unaffected
FBgn0003079	Raf	1198.1	0.0286428	0.04595	0.300094	0.788378	unaffected
FBgn0003082	phr	1578.46	0.452809	0.112431	6.29623e-07	0.00024565	unaffected
FBgn0003086	Pig1	2.90283	0.000313435	0.144474	0.940206		unaffected
FBgn0003087	pim	694.162	0.0413431	0.0636976	0.0963706	0.578237	unaffected
FBgn0003089	pip	408.598	-0.0117374	0.061051	0.522407	0.880986	unaffected
FBgn0003090	pk	3450.75	0.0544569	0.0610551	0.0511816	0.463938	unaffected
FBgn0003091	Pkc53E	13.1545	-0.00582711	0.0774359	0.595029	0.909764	unaffected
FBgn0003093	Pkc98E	2518.44	-0.0094647	0.0455505	0.722942	0.943327	unaffected
FBgn0003116	pn	165.786	-0.00222897	0.0580503	0.907123	0.985927	unaffected
FBgn0003117	pnr	878.146	-0.0203784	0.0574781	0.358022	0.814207	unaffected
FBgn0003118	pnt	2664.95	0.0204747	0.0518105	0.41667	0.836767	unaffected
FBgn0003124	polo	8303.68	0.0421183	0.0476919	0.139192	0.654291	unaffected
FBgn0003129	Poxm	13.5447	0.0657381	0.313826	0.0141773	0.276036	unaffected
FBgn0003130	Poxn	18.2129	0.0402016	0.216974	0.032009	0.378657	unaffected
FBgn0003134	Pp1alpha-96A	1327.08	-0.050064	0.0560698	0.0736436	0.528799	unaffected
FBgn0003137	Ppn	6990.12	-0.023686	0.0587307	0.287225	0.783019	unaffected
FBgn0003139	PpV	1446.48	-0.00969749	0.0469987	0.713085	0.940397	unaffected
FBgn0003141	pr	802.895	-0.033653	0.050658	0.214579	0.740327	unaffected
FBgn0003149	Prm	240.346	-0.000471082	0.0881307	0.955524	0.993386	unaffected
FBgn0003159	CG2841	162.112	-0.019062	0.0643724	0.311262	0.79365	unaffected
FBgn0003162	Pu	247.867	0.00747561	0.0732821	0.548396	0.892235	unaffected
FBgn0003165	pum	6176.67	-0.0106379	0.0526097	0.655273	0.924432	unaffected
FBgn0003169	put	2907.08	0.0229257	0.0390981	0.395228	0.826225	unaffected
FBgn0003174	pwn	2814.89	0.0165521	0.0647466	0.356655	0.81418	unaffected
FBgn0003175	px	2722.08	-0.0114261	0.0506032	0.648049	0.922811	unaffected
FBgn0003187	qua	715.666	0.00116123	0.0606765	0.945734	0.992707	unaffected
FBgn0003189	r	4325.11	0.065073	0.0655518	0.0266555	0.354285	unaffected
FBgn0003204	ras	4484.07	0.0475834	0.0521417	0.0935435	0.572664	unaffected
FBgn0003205	Ras85D	5017.3	-0.00355106	0.0326223	0.88467	0.982209	unaffected
FBgn0003206	Ras64B	1121.61	-0.0106258	0.0474838	0.685814	0.932205	unaffected
FBgn0003209	raw	1492.64	-3.04477e-05	0.0475633	0.999066	1	unaffected
FBgn0003210	rb	2641.09	-0.00218217	0.0457269	0.934429	0.991449	unaffected
FBgn0003218	rdgB	403.059	-0.0272754	0.0569482	0.251404	0.762071	unaffected
FBgn0003227	rec	495.437	0.0215766	0.0585133	0.324434	0.803052	unaffected
FBgn0003231	ref(2)P	2321.65	0.109015	0.0600354	0.0015067	0.103972	unaffected
FBgn0003250	Rh4	2.30834	-0.00910613	0.120935	0.307467		unaffected
FBgn0003254	rib	6.78731	0.00316953	0.107762	0.678628	0.93027	unaffected
FBgn0003255	rk	80.9966	-0.0263695	0.0972897	0.104198	0.595937	unaffected
FBgn0003256	rl	2054.16	0.0364339	0.0494935	0.1883	0.70955	unaffected
FBgn0003257	r-l	1592.61	0.0527527	0.0673037	0.0495735	0.459093	unaffected
FBgn0003261	Rm62	41818.8	-0.0278256	0.0388035	0.303898	0.788432	unaffected
FBgn0003267	ro	269.927	-0.000495959	0.0612353	0.976249	0.997233	unaffected
FBgn0003268	rod	2819.77	0.0252301	0.0640792	0.222483	0.746069	unaffected
FBgn0003274	RpLP2	39407	0.246055	0.114502	2.28321e-05	0.00481552	unaffected
FBgn0003275	RpII18	1645.27	-0.0307805	0.0505125	0.251555	0.762071	unaffected
FBgn0003277	RpII215	7370.58	0.00795301	0.0514356	0.744239	0.947576	unaffected
FBgn0003278	RpI135	1427.77	0.0514793	0.0746763	0.0470297	0.448106	unaffected
FBgn0003279	RpL4	71364.3	-0.0322899	0.0430986	0.247651	0.759747	unaffected
FBgn0003285	rst	4009.21	-0.0161304	0.0610879	0.405138	0.829074	unaffected
FBgn0003292	rt	969.089	-0.0165353	0.0635319	0.369143	0.818669	unaffected
FBgn0003295	ru	1460.81	-0.0162411	0.0553459	0.474127	0.863867	unaffected
FBgn0003300	run	167.16	-0.0140683	0.0753721	0.322882	0.801137	unaffected
FBgn0003301	rut	1928.89	-0.00207121	0.0501988	0.933687	0.991079	unaffected
FBgn0003302	rux	358.17	-0.00404028	0.0530226	0.861615	0.976588	unaffected
FBgn0003308	ry	44.389	-0.00249118	0.0676586	0.851804	0.97426	unaffected
FBgn0003310	S	2789.62	0.0182985	0.0529469	0.452926	0.855584	unaffected
FBgn0003312	sad	1269.24	0.00653832	0.115045	0.427994	0.840249	unaffected
FBgn0003317	sax	1550.9	-0.0141286	0.0443379	0.601072	0.910166	unaffected
FBgn0003319	Sb	754.861	-0.00819256	0.0763924	0.491608	0.872133	unaffected
FBgn0003321	sbr	2319.18	0.011705	0.0394042	0.661415	0.925051	unaffected
FBgn0003326	sca	2017.02	-0.00760849	0.0529814	0.744805	0.947576	unaffected
FBgn0003330	Sce	1005.61	-0.0012538	0.0495491	0.960337	0.994694	unaffected
FBgn0003334	Scm	1788.22	0.0403623	0.0531606	0.138541	0.654291	unaffected
FBgn0003339	Scr	1096.05	-0.0120089	0.0904853	0.286158	0.782421	unaffected
FBgn0003345	sd	6934.41	0.00939269	0.0417549	0.727362	0.945474	unaffected
FBgn0003346	RanGAP	4137.15	0.0890816	0.0775626	0.00721938	0.211067	unaffected
FBgn0003353	sei	458.481	0.0229141	0.0573657	0.313454	0.795517	unaffected
FBgn0003356	Jon99Cii	2.26297	0	0.145388	1		unaffected
FBgn0003357	Jon99Ciii	1.55776	0	0.145257	1		unaffected
FBgn0003360	sesB	29596.5	0.0394825	0.0443465	0.164563	0.681947	unaffected
FBgn0003366	sev	3994.35	-0.0269454	0.0550152	0.27285	0.776065	unaffected
FBgn0003371	sgg	5299.79	-0.0108082	0.0505567	0.665722	0.926608	unaffected
FBgn0003372	Sgs1	13.3195	0.119185	0.540808	0.00393376	0.160281	unaffected
FBgn0003373	Sgs3	223.145	0.0325015	0.245495	0.0376539	0.408274	unaffected
FBgn0003374	Sgs4	76.6875	0.00969269	0.128006	0.278287	0.780155	unaffected
FBgn0003375	Sgs5	92.1034	0.00787093	0.135678	0.322724	0.801137	unaffected
FBgn0003377	Sgs7	61.2208	0.0154796	0.141285	0.151635	0.671491	unaffected
FBgn0003378	Sgs8	28.0914	0.00999479	0.111652	0.291817	0.78515	unaffected
FBgn0003380	Sh	59.0472	-0.00654003	0.0628588	0.68753	0.932486	unaffected
FBgn0003382	sha	10.6535	0.0016639	0.0877416	0.845937	0.973712	unaffected
FBgn0003386	Shaw	73.1761	-0.00214201	0.061664	0.896305	0.984762	unaffected
FBgn0003388	shd	26.1983	0.00532228	0.0735958	0.651443	0.924432	unaffected
FBgn0003390	shf	2432.81	0.032371	0.0563143	0.195157	0.716906	unaffected
FBgn0003391	shg	13063.6	0.023308	0.0538936	0.342233	0.806391	unaffected
FBgn0003392	shi	4472.31	0.0402368	0.0427609	0.155646	0.671863	unaffected
FBgn0003396	shn	3341.98	-0.00429042	0.0547296	0.844724	0.973572	unaffected
FBgn0003401	shu	398.499	-0.0362493	0.0561237	0.159071	0.676003	unaffected
FBgn0003410	sina	2122.88	-0.011466	0.0430476	0.671164	0.927351	unaffected
FBgn0003415	skd	4796.72	0.000574288	0.0527752	0.980325	0.997321	unaffected
FBgn0003416	sl	1052.46	0.0380232	0.0502147	0.169821	0.691277	unaffected
FBgn0003423	slgA	2877.46	0.0308788	0.0459835	0.266529	0.773803	unaffected
FBgn0003429	slo	9.82988	-0.00411015	0.0838553	0.66251	0.925562	unaffected
FBgn0003430	slp1	292.451	-0.0520444	0.098928	0.0359041	0.397485	unaffected
FBgn0003435	sm	790.393	-0.0104284	0.087243	0.342698	0.806391	unaffected
FBgn0003444	smo	1956.98	0.0424697	0.0568139	0.110608	0.607575	unaffected
FBgn0003447	sn	5368.42	-0.0397363	0.0616365	0.110934	0.608232	unaffected
FBgn0003448	sna	2.00566	-0.00454408	0.103919	0.574736		unaffected
FBgn0003449	snf	2135.11	-0.00754297	0.0440725	0.778769	0.955577	unaffected
FBgn0003459	stwl	713.114	0.0287254	0.0728489	0.147386	0.66661	unaffected
FBgn0003460	so	2179.97	-0.00663677	0.0500622	0.791229	0.959708	unaffected
FBgn0003462	Sod1	5206.25	-0.0170479	0.0500266	0.507141	0.874606	unaffected
FBgn0003463	sog	2254.51	-0.0185519	0.0489226	0.479634	0.864826	unaffected
FBgn0003464	sol	3295.43	0.0172658	0.0476605	0.515588	0.877764	unaffected
FBgn0003475	spir	597.148	-0.00220622	0.0522829	0.925656	0.98903	unaffected
FBgn0003479	spn-A	499.252	0.027153	0.0527567	0.288698	0.783544	unaffected
FBgn0003480	spn-B	72.21	-0.00302696	0.0661723	0.829365	0.96913	unaffected
FBgn0003482	spn-D	35.3359	-0.0087395	0.0803661	0.440044	0.84917	unaffected
FBgn0003483	spn-E	270.178	0.021679	0.0608982	0.298479	0.787886	unaffected
FBgn0003486	spo	2.07622	0.00243512	0.1077	0.746305		unaffected
FBgn0003495	spz	100.1	0.0107073	0.0654608	0.503195	0.874572	unaffected
FBgn0003499	sr	182.108	-0.025218	0.072119	0.180245	0.702154	unaffected
FBgn0003502	Btk29A	4420.6	0.0279044	0.0439007	0.313948	0.796088	unaffected
FBgn0003507	srp	156.735	-0.0436841	0.134188	0.0343741	0.389545	unaffected
FBgn0003512	Sry-delta	1082.75	-0.0196211	0.0563519	0.38618	0.82448	unaffected
FBgn0003513	ss	762.487	0.0475396	0.0736352	0.0576461	0.488115	unaffected
FBgn0003514	sqh	5061.15	-0.0404037	0.0542156	0.134143	0.647052	unaffected
FBgn0003515	st	22.8032	-0.0154236	0.0984072	0.197225	0.720579	unaffected
FBgn0003517	sta	62760.8	-0.027288	0.0455081	0.322755	0.801137	unaffected
FBgn0003520	stau	3223.15	-0.0367122	0.0493033	0.186004	0.70955	unaffected
FBgn0003525	stg	6525.13	-0.00668972	0.050041	0.789705	0.958824	unaffected
FBgn0003527	stil	2.82481	-0.00492719	0.107146	0.541399		unaffected
FBgn0003545	sub	1214.45	0.139146	0.165165	0.00272508	0.140321	unaffected
FBgn0003557	Su(dx)	2040.59	-0.012315	0.0365827	0.63643	0.920094	unaffected
FBgn0003559	su(f)	2273.48	0.0119159	0.0459885	0.655347	0.924432	unaffected
FBgn0003567	su(Hw)	3496.27	0.00645938	0.0338267	0.796186	0.960746	unaffected
FBgn0003575	su(sable)	2593.05	-0.16033	0.122174	0.000682745	0.060224	unaffected
FBgn0003598	Su(var)3-7	2653.67	0.0298237	0.0511308	0.261119	0.768806	unaffected
FBgn0003607	Su(var)205	8595.83	0.0260381	0.0457083	0.343654	0.806963	unaffected
FBgn0003612	Su(var)2-10	3903.28	-0.0132348	0.0364114	0.610908	0.91351	unaffected
FBgn0003638	su(w[a])	6959.48	-0.035645	0.0527188	0.18257	0.703912	unaffected
FBgn0003651	svp	571.368	-0.00332831	0.0570146	0.867857	0.976766	unaffected
FBgn0003654	sw	1069.12	-0.0165873	0.0461907	0.536986	0.887474	unaffected
FBgn0003656	sws	1686.04	0.00723941	0.0476416	0.781473	0.956364	unaffected
FBgn0003660	Syb	4667.45	-0.0516779	0.048684	0.0767149	0.538793	unaffected
FBgn0003676	CCT1	11574.4	0.032112	0.0462122	0.248998	0.759755	unaffected
FBgn0003687	Tbp	751.353	0.0110175	0.0507582	0.658484	0.924432	unaffected
FBgn0003701	thr	957.527	0.0319082	0.0671982	0.143077	0.660688	unaffected
FBgn0003710	tipE	93.7422	0.0164821	0.0713499	0.303049	0.788378	unaffected
FBgn0003714	tko	1015.67	0.0701805	0.0657455	0.0201007	0.312966	unaffected
FBgn0003716	tkv	7488.52	0.0217952	0.0525349	0.383509	0.822539	unaffected
FBgn0003719	tld	969.617	0.0143571	0.0782594	0.297381	0.787886	unaffected
FBgn0003720	tll	24.5205	-0.0294335	0.205606	0.0516496	0.466548	unaffected
FBgn0003721	Tm1	14673.9	-0.0316741	0.0408135	0.251819	0.762071	unaffected
FBgn0003731	Egfr	6975.56	0.0170283	0.0496066	0.510463	0.875821	unaffected
FBgn0003733	tor	107.983	-0.0731783	0.416067	0.00797491	0.218642	unaffected
FBgn0003741	tra	475.986	0.020671	0.053088	0.400626	0.827521	unaffected
FBgn0003742	tra2	1196.35	0.0517687	0.0477045	0.0767249	0.538793	unaffected
FBgn0003744	trc	2108.78	-0.0236218	0.0449174	0.389093	0.825352	unaffected
FBgn0003747	Gr5a	1.22846	-0.00123348	0.126849	0.84569		unaffected
FBgn0003748	Treh	1026.89	0.0275113	0.0626617	0.205334	0.733621	unaffected
FBgn0003751	trk	10.996	-0.0178588	0.105098	0.153579	0.671491	unaffected
FBgn0003862	trx	5604.03	0.00637242	0.0547093	0.772488	0.954576	unaffected
FBgn0003866	tsh	3280.24	0.00261437	0.0433602	0.922391	0.988457	unaffected
FBgn0003867	tsl	1215.94	0.0680655	0.0589981	0.0241874	0.337452	unaffected
FBgn0003870	ttk	4522.14	-0.0117995	0.0547729	0.599799	0.910015	unaffected
FBgn0003882	tub	1285.85	-0.0171334	0.0419182	0.528265	0.88384	unaffected
FBgn0003884	alphaTub84B	93192.3	-0.0173009	0.0500226	0.501221	0.873971	unaffected
FBgn0003885	alphaTub84D	6723.31	0.0569795	0.0511076	0.0533896	0.476327	unaffected
FBgn0003886	alphaTub85E	103.447	-0.0173984	0.0900168	0.193398	0.716186	unaffected
FBgn0003888	betaTub60D	14592.9	-0.0712996	0.0771926	0.0177412	0.30456	unaffected
FBgn0003890	betaTub97EF	2086.72	0.0511064	0.0740734	0.0482801	0.453444	unaffected
FBgn0003891	tud	8697.23	-0.0326753	0.0519697	0.219286	0.744824	unaffected
FBgn0003892	ptc	7002.73	-0.0108331	0.0486998	0.675208	0.928719	unaffected
FBgn0003896	tup	1003.83	0.0160745	0.0560023	0.470087	0.862288	unaffected
FBgn0003900	twi	67.8917	-0.0244461	0.101169	0.108071	0.60301	unaffected
FBgn0003930	snRNA:U4:39B	3.8721	0.00296933	0.0916766	0.724252	0.943713	unaffected
FBgn0003931	snRNA:U4:38AB	1.26142	0	0.134983	1		unaffected
FBgn0003941	RpL40	26229.1	-0.0486913	0.05184	0.0881125	0.560177	unaffected
FBgn0003942	RpS27A	45336.5	-0.0214831	0.0450812	0.431198	0.842356	unaffected
FBgn0003943	Ubi-p63E	12974.7	-0.0141639	0.0513678	0.568374	0.901031	unaffected
FBgn0003944	Ubx	318.186	0.0169637	0.102003	0.169034	0.688905	unaffected
FBgn0003950	unc	59.4265	0.000384184	0.0657222	0.978234	0.997321	unaffected
FBgn0003963	ush	885.43	-0.391802	0.175051	3.18889e-05	0.00599039	unaffected
FBgn0003964	usp	1584.62	-0.0174542	0.0440494	0.52075	0.879947	unaffected
FBgn0003965	v	60.546	0.00379282	0.0616197	0.819299	0.967377	unaffected
FBgn0003969	vap	3562.55	-0.00880372	0.0394418	0.741433	0.947576	unaffected
FBgn0003975	vg	326.529	0.0216812	0.0649855	0.263561	0.770377	unaffected
FBgn0003977	vir	2174.85	-0.0158623	0.0466727	0.552872	0.893078	unaffected
FBgn0003978	vls	845.866	0.0376845	0.059843	0.130544	0.641362	unaffected
FBgn0003983	Vm34Ca	3.9011	0.00806352	0.113817	0.358062	0.814207	unaffected
FBgn0003984	vn	963.069	0.0227213	0.0546446	0.345279	0.808175	unaffected
FBgn0003996	w	13664.8	2.65049	0.126265	1.3515e-98	1.37096e-94	up
FBgn0003997	hid	1992.58	-0.0230496	0.0590415	0.294252	0.786622	unaffected
FBgn0004003	wbl	1486.99	-0.013175	0.0852784	0.282178	0.781285	unaffected
FBgn0004034	y	197.373	-0.0013276	0.0588226	0.942652	0.991945	unaffected
FBgn0004045	Yp1	1.90393	-0.00368592	0.111701	0.627575		unaffected
FBgn0004047	Yp3	3.70397	-0.0100596	0.113529	0.287071	0.783019	unaffected
FBgn0004049	yrt	3036.48	-0.0170397	0.0446228	0.529742	0.884559	unaffected
FBgn0004050	z	2236.95	0.0233113	0.0449082	0.395067	0.826225	unaffected
FBgn0004052	Z600	3.32677	-0.00345456	0.106358	0.656244	0.924432	unaffected
FBgn0004055	uzip	2085.55	-0.0594144	0.0495743	0.0461568	0.442508	unaffected
FBgn0004057	Zw	707.696	0.0509018	0.0564324	0.0695545	0.519541	unaffected
FBgn0004066	Prosalpha4	5534.61	0.00719654	0.0443625	0.788398	0.958212	unaffected
FBgn0004087	Dhfr	630.183	-0.003724	0.0517516	0.876801	0.979862	unaffected
FBgn0004101	bs	591.61	0.0102444	0.0457731	0.700991	0.93542	unaffected
FBgn0004102	oc	1274.13	-0.0166347	0.0547637	0.47159	0.862881	unaffected
FBgn0004103	Pp1-87B	11095.2	-0.00538664	0.031188	0.820931	0.967857	unaffected
FBgn0004106	Cdk1	2788.74	0.0674592	0.0489266	0.0265696	0.354285	unaffected
FBgn0004107	Cdk2	1325.45	0.0667953	0.0667393	0.0239778	0.337452	unaffected
FBgn0004108	Nrt	5478.53	-0.0271344	0.0597262	0.230465	0.752475	unaffected
FBgn0004110	tin	7.59648	-0.0218495	0.162879	0.0882586	0.560177	unaffected
FBgn0004117	Tm2	274.968	0.00409834	0.0871722	0.649881	0.924011	unaffected
FBgn0004118	nAChRbeta2	14.4553	0.00021868	0.0710581	0.985334	0.997877	unaffected
FBgn0004132	boca	1241.07	-0.0235131	0.0563179	0.31419	0.796188	unaffected
FBgn0004133	blow	5182.43	0.0155823	0.0475284	0.556443	0.895074	unaffected
FBgn0004167	kst	13809.6	-0.0233146	0.0539601	0.341465	0.806391	unaffected
FBgn0004168	5-HT1A	15.6787	-0.00198244	0.078513	0.841948	0.973572	unaffected
FBgn0004169	up	485.551	0.0055599	0.0970166	0.521436	0.880255	unaffected
FBgn0004170	sc	386.682	-0.0309102	0.0653104	0.158535	0.674856	unaffected
FBgn0004177	mts	15462.7	-0.0222814	0.037637	0.4018	0.828448	unaffected
FBgn0004179	Csp	4365.88	0.0543375	0.0404092	0.0578486	0.489013	unaffected
FBgn0004186	snRNA:U1:95Cb	0.761351	-0.000764858	0.145653	0.849377		unaffected
FBgn0004197	Ser	4463.31	0.0166118	0.0523266	0.49838	0.873971	unaffected
FBgn0004198	ct	2296.89	0.00615505	0.0571255	0.759718	0.952682	unaffected
FBgn0004227	nonA	6524.89	0.00694728	0.0458283	0.793769	0.960263	unaffected
FBgn0004228	mex1	1.34468	0.00340538	0.110372	0.653726		unaffected
FBgn0004237	Hrb87F	12904.2	0.0341667	0.0411485	0.21924	0.744824	unaffected
FBgn0004242	Syt1	353.612	-0.0401819	0.090447	0.0635223	0.503808	unaffected
FBgn0004244	Rdl	60.984	0.022097	0.0780079	0.187044	0.70955	unaffected
FBgn0004359	T48	950.876	0.0155498	0.053057	0.517193	0.87853	unaffected
FBgn0004360	Wnt2	411.007	0.000829519	0.0638237	0.956114	0.993426	unaffected
FBgn0004362	HmgD	36563.7	0.0558144	0.0540514	0.0548296	0.479641	unaffected
FBgn0004363	porin	13792.7	0.007285	0.0466636	0.78249	0.956796	unaffected
FBgn0004367	mei-41	765.099	0.021726	0.0590262	0.316417	0.797482	unaffected
FBgn0004368	Ptp4E	2233.05	-0.00586007	0.0483773	0.820294	0.967832	unaffected
FBgn0004369	Ptp99A	1719.42	-0.0137951	0.0522995	0.56992	0.901208	unaffected
FBgn0004370	Ptp10D	4394.28	-0.00138341	0.0507428	0.955132	0.993386	unaffected
FBgn0004373	fwd	4067.52	0.0361638	0.057334	0.1536	0.671491	unaffected
FBgn0004374	neb	940.183	0.0421746	0.0652415	0.0887977	0.560177	unaffected
FBgn0004378	Klp61F	4037.35	0.0495028	0.0659377	0.0600763	0.494874	unaffected
FBgn0004379	Klp67A	1937.59	0.0362096	0.0632857	0.127271	0.635854	unaffected
FBgn0004380	Klp64D	412.732	-0.0326126	0.0568006	0.189498	0.710136	unaffected
FBgn0004381	Klp68D	261.557	-0.013846	0.0556163	0.532293	0.885643	unaffected
FBgn0004387	Klp98A	1534.29	0.0110845	0.0431635	0.681341	0.931251	unaffected
FBgn0004390	RasGAP1	2901.59	0.00414629	0.0515002	0.863902	0.976766	unaffected
FBgn0004391	shtd	1974.87	0.0350249	0.0537749	0.18322	0.704811	unaffected
FBgn0004394	pdm2	6.27204	-0.00347088	0.0867484	0.697809	0.93519	unaffected
FBgn0004395	unk	2658.96	0.0198514	0.0474754	0.458369	0.857877	unaffected
FBgn0004396	CrebA	2647.61	-0.0112417	0.0702399	0.438492	0.847895	unaffected
FBgn0004397	Vinc	2770.94	-0.0424849	0.0539415	0.120221	0.623157	unaffected
FBgn0004400	rhi	2.60674	-0.00253813	0.100658	0.74622		unaffected
FBgn0004401	Pep	24754.7	0.0324599	0.0377692	0.228336	0.751782	unaffected
FBgn0004403	RpS14a	30260.6	-0.0255604	0.0464337	0.350327	0.810201	unaffected
FBgn0004404	RpS14b	5526.35	-0.0374441	0.0520115	0.16834	0.688383	unaffected
FBgn0004406	PolG1	524.12	0.00405203	0.0528497	0.861938	0.976588	unaffected
FBgn0004419	me31B	7096.22	0.020697	0.0406251	0.446123	0.851145	unaffected
FBgn0004425	LysB	0.664735	-0.000655938	0.144936	0.873915		unaffected
FBgn0004427	LysD	0.545287	-0.0036599	0.149918	0.417064		unaffected
FBgn0004428	LysE	0.715954	0.0011667	0.126119	0.855005		unaffected
FBgn0004429	LysP	1.64325	0.000922822	0.103384	0.90273		unaffected
FBgn0004430	LysS	0.769886	9.36556e-05	0.144702	0.981913		unaffected
FBgn0004431	LysX	1.7094	-0.00320498	0.103504	0.68231		unaffected
FBgn0004432	Cyp1	31381.8	0.027511	0.0398387	0.313336	0.795517	unaffected
FBgn0004435	Galphaq	1139.34	-0.0218865	0.0554902	0.351689	0.81154	unaffected
FBgn0004436	Ubc6	2869.55	-0.0266869	0.0472392	0.328456	0.803648	unaffected
FBgn0004449	Ten-m	8428.58	-0.00319965	0.0493463	0.899477	0.985557	unaffected
FBgn0004456	mew	2747.81	0.0543513	0.0484574	0.0647231	0.507929	unaffected
FBgn0004463	RpIII128	1270.79	0.0232345	0.0535771	0.346613	0.809329	unaffected
FBgn0004465	Su(P)	734.763	-0.000126508	0.048164	0.996088	1	unaffected
FBgn0004507	GlyP	2865.53	0.00841154	0.0576198	0.674055	0.928182	unaffected
FBgn0004509	Fur1	2060.06	0.0129426	0.0498324	0.6117	0.91351	unaffected
FBgn0004510	Ets97D	665.521	-0.0301517	0.051269	0.255746	0.765038	unaffected
FBgn0004511	dy	54.1426	-0.00812719	0.0730363	0.522891	0.880986	unaffected
FBgn0004512	Mdr49	517.636	-0.0514874	0.101366	0.0359319	0.397485	unaffected
FBgn0004513	Mdr65	133.992	-0.0320436	0.101199	0.0762132	0.537253	unaffected
FBgn0004514	Oct-TyrR	14.256	0.000376886	0.0763665	0.970868	0.996589	unaffected
FBgn0004516	Gad1	2.06213	0.0117769	0.147424	0.200337		unaffected
FBgn0004552	Akh	72.0469	0.0743089	0.439017	0.00580836	0.193108	unaffected
FBgn0004554	Edg91	16.8919	-0.00577795	0.0737893	0.625611	0.916087	unaffected
FBgn0004556	Dbp73D	752.124	0.0605598	0.0839942	0.028156	0.359264	unaffected
FBgn0004567	slp2	484.036	-0.039279	0.0659518	0.101181	0.587173	unaffected
FBgn0004569	aos	1164.07	-0.0117239	0.056044	0.587056	0.906432	unaffected
FBgn0004573	5-HT7	10.1724	0.0106271	0.0990583	0.296547	0.787886	unaffected
FBgn0004574	Rop	1912.76	-0.0310777	0.0476053	0.259896	0.768308	unaffected
FBgn0004575	Syn	99.3316	-0.0144844	0.0688704	0.364656	0.818586	unaffected
FBgn0004577	Pxd	0.939483	0.00194765	0.126728	0.762826		unaffected
FBgn0004580	Cbp53E	12.0495	0.00635005	0.0754422	0.583068	0.904794	unaffected
FBgn0004581	bgcn	31.8592	0.0176426	0.0830576	0.217224	0.742572	unaffected
FBgn0004583	ex	9388	0.00925702	0.0531292	0.692217	0.933159	unaffected
FBgn0004584	Rrp1	5724.43	0.0649262	0.0497208	0.031787	0.378657	unaffected
FBgn0004587	B52	16212.6	-0.00397062	0.0368121	0.878795	0.980693	unaffected
FBgn0004592	Eig71Ee	52.825	0.00643241	0.139293	0.366034	0.818586	unaffected
FBgn0004595	pros	372.834	-0.0158525	0.0735597	0.299341	0.788378	unaffected
FBgn0004597	CycC	651.598	0.0138555	0.0505623	0.582671	0.904561	unaffected
FBgn0004598	Fur2	5215.33	0.00969951	0.045094	0.717206	0.941713	unaffected
FBgn0004606	zfh1	1260.45	-0.0504446	0.0751526	0.0490732	0.456204	unaffected
FBgn0004607	zfh2	3182.48	0.0161001	0.0575555	0.449721	0.85321	unaffected
FBgn0004611	Plc21C	1453.56	0.0841795	0.0723661	0.00916471	0.233	unaffected
FBgn0004618	gl	3434.33	-0.000796286	0.0753126	0.940151	0.991945	unaffected
FBgn0004619	GluRIA	2.19861	0.00523695	0.121044	0.492349		unaffected
FBgn0004620	GluRIIA	8.25516	0.00934958	0.116877	0.305067	0.788639	unaffected
FBgn0004622	TkR99D	0.698486	0.00282296	0.139343	0.608785		unaffected
FBgn0004623	Gbeta76C	8.58254	-0.00295424	0.086947	0.737729	0.947576	unaffected
FBgn0004635	rho	951.296	-0.00586237	0.0505113	0.813215	0.965911	unaffected
FBgn0004636	Rap1	6761.43	-0.0297077	0.0419994	0.283668	0.78167	unaffected
FBgn0004638	drk	3457.95	-0.028237	0.0400985	0.302144	0.788378	unaffected
FBgn0004643	Zw10	1740.74	0.0534713	0.0450006	0.068116	0.512969	unaffected
FBgn0004644	hh	1410.33	0.00314022	0.0527237	0.893071	0.983776	unaffected
FBgn0004646	ogre	13329.3	-0.0380565	0.0634813	0.114966	0.61509	unaffected
FBgn0004647	N	17375.3	0.0155162	0.0529429	0.519202	0.87982	unaffected
FBgn0004648	svr	3516.33	0.00217775	0.0404758	0.935127	0.99154	unaffected
FBgn0004649	yl	3.23065	-0.0073755	0.124681	0.368584	0.818586	unaffected
FBgn0004650	fs(1)N	4.46673	-0.00691819	0.0937198	0.454931	0.856337	unaffected
FBgn0004652	fru	4893.68	0.0230651	0.125082	0.0932068	0.572279	unaffected
FBgn0004654	Pgd	2088.45	0.0240504	0.0440808	0.381779	0.822539	unaffected
FBgn0004655	wapl	2617.48	0.0376576	0.0544975	0.155006	0.671491	unaffected
FBgn0004656	fs(1)h	13675.1	0.00727665	0.0517509	0.763221	0.953369	unaffected
FBgn0004657	mys	6528.43	-0.0901242	0.0489517	0.00464546	0.175834	unaffected
FBgn0004666	sim	33.359	-0.254001	0.654115	0.0018353	0.117228	unaffected
FBgn0004687	Mlc-c	5976.45	0.0021103	0.0385257	0.936408	0.991681	unaffected
FBgn0004698	Xpc	4668.45	0.0519661	0.0568691	0.064743	0.507929	unaffected
FBgn0004778	Ccp84Af	1.34005	-0.00181887	0.130464	0.766909		unaffected
FBgn0004780	Ccp84Ad	4.83513	-0.00204241	0.0884469	0.810992	0.964782	unaffected
FBgn0004782	Ccp84Ab	8.6625	-0.000300162	0.083204	0.973424	0.996589	unaffected
FBgn0004783	Ccp84Aa	99.04	-0.0123049	0.0614046	0.50106	0.873971	unaffected
FBgn0004784	inaC	298.891	-0.00711112	0.0569795	0.726549	0.94525	unaffected
FBgn0004795	retn	2046.4	-0.0209085	0.0615245	0.30538	0.788639	unaffected
FBgn0004797	mdy	762.145	0.0452167	0.0521613	0.107498	0.601466	unaffected
FBgn0004811	fs(2)ltoPP43	1412.17	-0.0204002	0.0484852	0.441843	0.849981	unaffected
FBgn0004828	His3.3B	23551.8	-0.0220985	0.0398488	0.414638	0.835764	unaffected
FBgn0004832	Xpac	690.278	0.024788	0.0554934	0.30147	0.788378	unaffected
FBgn0004837	Su(H)	769.055	0.0250077	0.0516343	0.332319	0.804396	unaffected
FBgn0004838	Hrb27C	43179.1	-0.0230215	0.045136	0.400335	0.827521	unaffected
FBgn0004839	otk	2377.27	0.0226533	0.0471139	0.402228	0.828448	unaffected
FBgn0004841	TkR86C	90.0073	-0.0134835	0.0729963	0.354055	0.812636	unaffected
FBgn0004842	RYa-R	1.85024	0.0105956	0.153465	0.206213		unaffected
FBgn0004852	Ac76E	25.5842	0.0234549	0.126973	0.0900069	0.56298	unaffected
FBgn0004854	B-H2	1372.76	-0.00984013	0.0567638	0.636465	0.920094	unaffected
FBgn0004855	RpII15	876.895	5.51008e-05	0.0466172	0.998329	1	unaffected
FBgn0004856	Bx42	2466.46	-0.0328545	0.0432486	0.240143	0.756506	unaffected
FBgn0004858	elB	1464.12	0.0249762	0.0556894	0.296579	0.787886	unaffected
FBgn0004859	ci	13055.6	0.044247	0.0620111	0.0865591	0.557893	unaffected
FBgn0004860	ph-d	1784.21	0.0195165	0.0535172	0.420316	0.838178	unaffected
FBgn0004861	ph-p	3232.96	-0.0114279	0.0535608	0.623452	0.915967	unaffected
FBgn0004862	bap	8.73832	0.0113178	0.123629	0.240038	0.756506	unaffected
FBgn0004863	C15	307.73	0.0105415	0.0593249	0.58187	0.904364	unaffected
FBgn0004864	hop	1931.55	-0.0182619	0.0487388	0.48723	0.868823	unaffected
FBgn0004865	Eip78C	749.112	-0.00555693	0.0796016	0.595024	0.909764	unaffected
FBgn0004867	RpS2	47316.3	-0.0249885	0.0454803	0.362738	0.817987	unaffected
FBgn0004868	Gdi	9951.8	-0.0233107	0.0484104	0.383908	0.822539	unaffected
FBgn0004870	bab1	128.152	-0.0154225	0.0583725	0.455823	0.857066	unaffected
FBgn0004872	piwi	35.0381	0.0296713	0.113501	0.0718846	0.524602	unaffected
FBgn0004875	enc	3830.9	0.0215168	0.0531079	0.383512	0.822539	unaffected
FBgn0004876	cdi	2380.15	0.0250071	0.0523314	0.326732	0.803648	unaffected
FBgn0004878	cas	52.5214	-0.00957641	0.0902675	0.356971	0.814207	unaffected
FBgn0004880	scrt	3194.66	-0.00366705	0.0784079	0.720116	0.94247	unaffected
FBgn0004882	orb	51.2229	0.0306738	0.0885161	0.0991455	0.581937	unaffected
FBgn0004885	tok	5064.58	0.014513	0.0712593	0.344085	0.806963	unaffected
FBgn0004888	Scsalpha1	3954.54	0.00208327	0.0441917	0.937956	0.991945	unaffected
FBgn0004889	tws	6810.64	0.051752	0.0457666	0.0767736	0.538793	unaffected
FBgn0004892	sob	1448.44	-0.00329164	0.0536763	0.884591	0.982209	unaffected
FBgn0004893	bowl	9732.26	-0.00400928	0.0472836	0.8781	0.980348	unaffected
FBgn0004895	FoxL1	1.24006	-0.00363063	0.128703	0.589476		unaffected
FBgn0004896	fd59A	2.38944	0.00393462	0.110885	0.608689		unaffected
FBgn0004897	fd96Ca	247.979	-0.0162365	0.0551966	0.476049	0.86449	unaffected
FBgn0004898	fd96Cb	1168.69	-0.0186249	0.051068	0.46291	0.859819	unaffected
FBgn0004901	Prat	1672.59	0.0250614	0.0464124	0.359277	0.815747	unaffected
FBgn0004903	Rb97D	2104.5	-0.102071	0.0933412	0.00439288	0.16867	unaffected
FBgn0004907	14-3-3zeta	28718.2	0.0397025	0.0361827	0.136724	0.652056	unaffected
FBgn0004908	Arl2	419.135	-0.00183942	0.056151	0.929059	0.989728	unaffected
FBgn0004910	Eip63F-1	27.3597	0.0188451	0.103093	0.146527	0.66638	unaffected
FBgn0004913	Gnf1	2849.67	0.0890865	0.0778464	0.00722999	0.211067	unaffected
FBgn0004914	Hnf4	1040.01	-0.0268435	0.0556194	0.269015	0.774271	unaffected
FBgn0004915	TfIIB	1417.58	0.0460165	0.0421672	0.107282	0.601252	unaffected
FBgn0004919	gol	91.4341	-0.0104768	0.0663331	0.501445	0.873971	unaffected
FBgn0004921	Ggamma1	4802.19	-0.0679978	0.0560349	0.0250082	0.341926	unaffected
FBgn0004924	Top1	6702.27	0.00471817	0.0416936	0.860587	0.976378	unaffected
FBgn0004926	eIF2beta	7062.27	-0.00191992	0.0499579	0.938822	0.991945	unaffected
FBgn0004956	upd1	795.097	-0.016423	0.0623974	0.383653	0.822539	unaffected
FBgn0004957	por	663.712	-0.0137555	0.051042	0.581678	0.904364	unaffected
FBgn0004959	phm	1729.87	0.00921626	0.126645	0.295176	0.787296	unaffected
FBgn0005198	gig	1767.73	0.0185057	0.0491414	0.479369	0.864826	unaffected
FBgn0005278	Sam-S	9345.73	0.0802333	0.0758394	0.0113658	0.255642	unaffected
FBgn0005322	nmd	1023.51	-0.0162243	0.0476735	0.540227	0.888502	unaffected
FBgn0005355	Su(fu)	1177.74	-0.00157524	0.051456	0.948031	0.993135	unaffected
FBgn0005386	ash1	1865.53	0.0162541	0.0520198	0.509933	0.875723	unaffected
FBgn0005390	fs(1)M3	1.77578	-0.00199327	0.107269	0.789971		unaffected
FBgn0005391	Yp2	13.136	-0.0183511	0.106394	0.146494	0.66638	unaffected
FBgn0005411	U2af50	3533.5	0.03996	0.038804	0.146982	0.66638	unaffected
FBgn0005427	ewg	2276.21	-0.0678301	0.066764	0.0226683	0.328967	unaffected
FBgn0005533	RpS17	26683.3	-0.0337309	0.050133	0.216067	0.740716	unaffected
FBgn0005536	Mbs	3371.19	0.0109445	0.0448386	0.683603	0.931926	unaffected
FBgn0005558	ey	2298.49	0.0562417	0.0864126	0.0334239	0.384052	unaffected
FBgn0005561	sv	217.097	-0.0238915	0.0800052	0.162672	0.679335	unaffected
FBgn0005564	Shal	98.9737	0.0102855	0.0629614	0.545336	0.890374	unaffected
FBgn0005585	Calr	28391.3	-0.0239898	0.0561703	0.307765	0.790172	unaffected
FBgn0005586	Rab3	138.325	-0.0289664	0.0763036	0.1352	0.649587	unaffected
FBgn0005590	scw	1.04155	-0.00518171	0.136081	0.444583		unaffected
FBgn0005593	RpL7	46062.6	-0.0244329	0.0419898	0.373658	0.820707	unaffected
FBgn0005596	yem	1540.21	0.073328	0.0653129	0.0168953	0.299626	unaffected
FBgn0005612	Sox14	1069.84	-0.0393431	0.0636342	0.107085	0.600812	unaffected
FBgn0005613	Sox15	357.757	0.0123753	0.0879503	0.287715	0.783544	unaffected
FBgn0005614	trpl	1.44918	-0.0154293	0.192877	0.0799513		unaffected
FBgn0005616	msl-2	759.64	-0.084776	0.0768922	0.00900834	0.23193	unaffected
FBgn0005617	msl-1	1804	0.0291675	0.0473804	0.288373	0.783544	unaffected
FBgn0005619	Hdc	11.3643	-0.00356664	0.0935534	0.671148	0.927351	unaffected
FBgn0005624	Psc	4529.41	-0.00642798	0.054784	0.770017	0.953847	unaffected
FBgn0005626	ple	93.506	-0.00390961	0.0939212	0.643524	0.921089	unaffected
FBgn0005631	robo1	2553.87	0.00893888	0.0503523	0.720904	0.942611	unaffected
FBgn0005632	faf	8644.31	0.0273514	0.0520447	0.291114	0.784747	unaffected
FBgn0005636	nvy	477.437	-0.00764474	0.0573721	0.70357	0.935844	unaffected
FBgn0005638	slbo	0.651402	-0.00191658	0.137366	0.725958		unaffected
FBgn0005640	Eip63E	2363.47	-0.0204606	0.0504762	0.427847	0.840232	unaffected
FBgn0005642	wdn	1516.24	0.0430992	0.0487527	0.129743	0.641362	unaffected
FBgn0005648	Pabp2	8062	-0.0216633	0.0476551	0.419755	0.838011	unaffected
FBgn0005649	Rox8	7900.75	0.00503783	0.0364255	0.845951	0.973712	unaffected
FBgn0005655	PCNA	4661.54	0.088546	0.0926233	0.00806246	0.219264	unaffected
FBgn0005658	Ets65A	29.6297	-0.0153729	0.103141	0.188515	0.70955	unaffected
FBgn0005659	Ets98B	268.11	-0.00734479	0.057995	0.707621	0.937825	unaffected
FBgn0005660	Ets21C	359.493	-0.00435893	0.0789237	0.671544	0.927514	unaffected
FBgn0005666	bt	380.375	0.00276571	0.079278	0.779883	0.956291	unaffected
FBgn0005670	Cyp4d1	4.44315	-0.0036772	0.0979157	0.652875	0.924432	unaffected
FBgn0005671	Vha55	3921.17	-0.0399353	0.041909	0.156938	0.673728	unaffected
FBgn0005672	spi	5132.24	-0.0354112	0.0524064	0.186536	0.70955	unaffected
FBgn0005674	GluProRS	6165.3	0.0429097	0.0406651	0.127328	0.635854	unaffected
FBgn0005677	dac	7233.44	0.0311491	0.0675432	0.147509	0.66661	unaffected
FBgn0005683	pie	292.578	0.0264863	0.062984	0.21484	0.740327	unaffected
FBgn0005694	Aef1	1495.5	-0.0153717	0.0514566	0.536759	0.887474	unaffected
FBgn0005695	gcl	474.058	-0.00936067	0.0551606	0.669786	0.927183	unaffected
FBgn0005696	PolA2	672.827	0.236312	0.207241	0.000586759	0.0546062	unaffected
FBgn0005771	noc	3948.44	-0.044188	0.0542043	0.108327	0.60311	unaffected
FBgn0005775	Con	123.49	-0.0145344	0.0796416	0.285347	0.782195	unaffected
FBgn0005777	PpD3	2104.1	0.0947882	0.0482424	0.00302647	0.149032	unaffected
FBgn0008635	betaCOP	6132.04	-0.0317455	0.0540431	0.21734	0.742572	unaffected
FBgn0008636	hbn	6.1437	-0.00756474	0.134548	0.337225	0.80587	unaffected
FBgn0008646	E5	1082.3	0.00571283	0.054348	0.797592	0.961123	unaffected
FBgn0008651	lbl	948.791	0.0108845	0.0600852	0.561176	0.897175	unaffected
FBgn0010014	CanB	96.8137	-0.00569256	0.0686486	0.672618	0.927526	unaffected
FBgn0010015	CanA1	7.3957	0.00138587	0.0867574	0.8725	0.97872	unaffected
FBgn0010019	Cyp4g1	19.1346	0.00833454	0.149985	0.257539	0.767828	unaffected
FBgn0010038	GstD2	20.2942	0.0906816	0.365108	0.008574	0.225642	unaffected
FBgn0010039	GstD3	1028.05	0.0401566	0.0555923	0.130492	0.641362	unaffected
FBgn0010040	GstD4	7.37554	0.000369976	0.079262	0.969496	0.996589	unaffected
FBgn0010041	GstD5	2.72975	0.000393282	0.100439	0.95906		unaffected
FBgn0010044	GstD8	1.45943	0.00441053	0.155364	0.302359		unaffected
FBgn0010051	Itpr	3062.93	0.004906	0.0542169	0.826119	0.96894	unaffected
FBgn0010078	RpL23	40716	-0.0117542	0.0433888	0.66337	0.925952	unaffected
FBgn0010097	gammaTub37C	1.94242	0.000891225	0.108632	0.903125		unaffected
FBgn0010100	mAcon1	6244.15	0.0129414	0.0390958	0.627825	0.9163	unaffected
FBgn0010105	comm	1090.79	-0.00358019	0.0611514	0.832105	0.970107	unaffected
FBgn0010109	dpn	145.71	0.03655	0.0739407	0.0973603	0.580613	unaffected
FBgn0010113	hdc	14856.5	0.0198641	0.0596722	0.343177	0.806391	unaffected
FBgn0010114	hig	279.402	-0.0128275	0.0607597	0.49406	0.872133	unaffected
FBgn0010173	RpA-70	4323.05	0.0895297	0.0821563	0.00725626	0.211067	unaffected
FBgn0010194	Wnt5	2842.87	-0.0214475	0.0487756	0.418581	0.837161	unaffected
FBgn0010197	Gyc32E	134.103	0.0146855	0.066616	0.380439	0.822539	unaffected
FBgn0010198	RpS15Aa	30251.1	-0.00717755	0.0423835	0.789725	0.958824	unaffected
FBgn0010213	Sod2	1792.12	-0.036195	0.0501386	0.188495	0.70955	unaffected
FBgn0010215	alpha-Cat	5618.98	0.0485136	0.0450616	0.0944038	0.57464	unaffected
FBgn0010217	ATPsynbeta	19021.2	0.0720958	0.0360694	0.0102639	0.245559	unaffected
FBgn0010220	Dbp45A	769.633	-0.00440228	0.0518794	0.85422	0.974767	unaffected
FBgn0010222	Nmdmc	789.251	0.11303	0.128464	0.00414969	0.162527	unaffected
FBgn0010223	Galphaf	6.80325	0.0040199	0.0833794	0.670928	0.927351	unaffected
FBgn0010225	Gel	1473.53	-0.0131438	0.0526468	0.584161	0.905342	unaffected
FBgn0010226	GstS1	11319.3	-0.778427	0.0536917	8.09927e-50	4.10795e-46	unaffected
FBgn0010228	HmgZ	11982.6	0.0536162	0.0502612	0.0667798	0.509983	unaffected
FBgn0010235	Klc	2976.34	-0.031221	0.0378163	0.246044	0.759747	unaffected
FBgn0010238	Lac	9116.77	-0.0812834	0.0854555	0.010935	0.251988	unaffected
FBgn0010240	Lcch3	30.8477	0.000403604	0.0659773	0.976935	0.997233	unaffected
FBgn0010241	Mdr50	1.18202	-0.000344842	0.121317	0.958664		unaffected
FBgn0010246	Myo61F	1872.41	-0.049593	0.0658819	0.0598671	0.494874	unaffected
FBgn0010247	Parp	3485.29	0.0346359	0.0496299	0.2076	0.735298	unaffected
FBgn0010258	Rbp4	41.7012	0.00966704	0.0752433	0.44546	0.851145	unaffected
FBgn0010263	Rbp9	206.835	0.0271231	0.0726273	0.161007	0.677461	unaffected
FBgn0010265	RpS13	42755.2	-0.0358423	0.0387474	0.190215	0.711221	unaffected
FBgn0010269	Dsor1	1371.68	0.0105233	0.0447555	0.695132	0.93421	unaffected
FBgn0010278	Ssrp	5944	0.0307705	0.0500255	0.254247	0.763864	unaffected
FBgn0010280	Taf4	5769.6	0.0154548	0.0464413	0.563562	0.898149	unaffected
FBgn0010282	TfIIFalpha	2429.29	0.0318281	0.0414253	0.25125	0.762071	unaffected
FBgn0010287	Trf	332.521	-0.0865705	0.124428	0.00980233	0.240461	unaffected
FBgn0010288	Uch	3329.21	0.000618558	0.0464604	0.981268	0.997377	unaffected
FBgn0010292	bys	1548.61	0.0508421	0.0687026	0.0532594	0.476003	unaffected
FBgn0010295	ng3	6.03574	-0.00136731	0.146283	0.735742	0.947576	unaffected
FBgn0010300	brat	9027.15	-0.0243509	0.0509329	0.349111	0.809905	unaffected
FBgn0010303	hep	2387.06	0.00644477	0.0495193	0.799143	0.961374	unaffected
FBgn0010309	pigeon	640.094	0.0153983	0.0526113	0.525483	0.881803	unaffected
FBgn0010313	corto	3983.98	-0.027012	0.0415588	0.326612	0.803648	unaffected
FBgn0010314	Cks30A	1868.34	0.0309157	0.065577	0.157323	0.67385	unaffected
FBgn0010315	CycD	1838.82	0.0248575	0.0493843	0.350245	0.810201	unaffected
FBgn0010316	dap	2873.96	0.0362277	0.0664083	0.116904	0.617337	unaffected
FBgn0010323	Gsc	2.85195	0.00199497	0.10464	0.792797		unaffected
FBgn0010328	woc	8050.49	0.0498765	0.0586994	0.0696217	0.519541	unaffected
FBgn0010329	Tbh	7.80529	0.00795421	0.084832	0.444319	0.851053	unaffected
FBgn0010333	Rac1	3810.87	-0.00769205	0.0426284	0.77512	0.954576	unaffected
FBgn0010339	128up	1912.65	0.0172901	0.0461833	0.520468	0.879939	unaffected
FBgn0010340	140up	268.508	0.025541	0.0587334	0.259753	0.768202	unaffected
FBgn0010341	Cdc42	7258	-0.0698574	0.0388651	0.0157884	0.293217	unaffected
FBgn0010342	Map60	4629.11	0.045749	0.0484526	0.111076	0.608349	unaffected
FBgn0010348	Arf79F	18663.7	-0.0135297	0.0435332	0.617015	0.91532	unaffected
FBgn0010350	Cds	785.655	0.0034342	0.0526865	0.883295	0.982209	unaffected
FBgn0010352	Nc73EF	4092.73	-0.00730066	0.0431337	0.786136	0.958212	unaffected
FBgn0010355	Taf1	4419.9	0.00652956	0.048881	0.798771	0.961123	unaffected
FBgn0010356	Taf5	974.595	0.0111048	0.0469759	0.67439	0.928477	unaffected
FBgn0010379	Akt1	3788.18	0.00281161	0.0421438	0.916636	0.987034	unaffected
FBgn0010380	AP-1-2beta	4078.1	-0.0280369	0.0457243	0.310139	0.792592	unaffected
FBgn0010382	CycE	1857.7	0.0791142	0.0876575	0.0121197	0.262698	unaffected
FBgn0010383	Cyp18a1	90.7692	-0.00143779	0.0771995	0.887645	0.982727	unaffected
FBgn0010385	Def	4.09966	-0.0193409	0.137251	0.113796	0.612635	unaffected
FBgn0010387	Acbp2	2.17486	-0.00161759	0.0981161	0.836731		unaffected
FBgn0010388	Dro	4.45506	-0.00376063	0.0982959	0.645455	0.922443	unaffected
FBgn0010389	htl	195.229	-0.072341	0.0920156	0.0163024	0.295306	unaffected
FBgn0010391	SrpRalpha	3844.85	-0.0231846	0.0576803	0.3057	0.788869	unaffected
FBgn0010395	Itgbn	12.4014	0.00976165	0.0858008	0.370934	0.81915	unaffected
FBgn0010397	LamC	2535.56	-0.00125179	0.0647163	0.931726	0.990532	unaffected
FBgn0010398	Lrr47	270.245	0.0100634	0.0550235	0.649187	0.923613	unaffected
FBgn0010399	Nmdar1	8.39189	0.0169444	0.109523	0.157969	0.67385	unaffected
FBgn0010401	Os-C	25.2952	-0.0146381	0.0873041	0.244608	0.758558	unaffected
FBgn0010406	RNaseX25	768.058	-0.0316379	0.0531495	0.224556	0.748572	unaffected
FBgn0010407	Ror	331.792	-0.00364059	0.0613779	0.827874	0.96913	unaffected
FBgn0010408	RpS9	14103.5	-0.012317	0.045998	0.644703	0.922017	unaffected
FBgn0010409	RpL18A	33772.9	-0.0173501	0.0397934	0.519407	0.87982	unaffected
FBgn0010411	RpS18	30632.9	-0.0133228	0.0464123	0.617327	0.91532	unaffected
FBgn0010412	RpS19a	35825.1	-0.01998	0.0461947	0.460183	0.858667	unaffected
FBgn0010414	SerT	12.0706	-0.0100279	0.0873112	0.354848	0.813401	unaffected
FBgn0010415	Sdc	7987.14	-0.0590635	0.0527158	0.0458062	0.441328	unaffected
FBgn0010416	TH1	1935.79	0.0126097	0.0415541	0.640556	0.920549	unaffected
FBgn0010417	Taf6	1171.58	-0.0295251	0.0478436	0.281457	0.78115	unaffected
FBgn0010421	TfIIFbeta	764.108	0.040836	0.0471219	0.15089	0.670588	unaffected
FBgn0010422	TfIIS	2347.32	-0.0308409	0.0392481	0.258376	0.768185	unaffected
FBgn0010423	TpnC47D	9.33403	-0.00142193	0.109718	0.845891	0.973712	unaffected
FBgn0010424	TpnC73F	140.256	0.00359957	0.0834402	0.700653	0.935369	unaffected
FBgn0010431	mtrm	4.02638	0.00328904	0.0934425	0.693796	0.933361	unaffected
FBgn0010433	ato	971.999	0.000269202	0.0706669	0.982154	0.997377	unaffected
FBgn0010434	cora	12790.7	0.0102707	0.0482534	0.692769	0.933159	unaffected
FBgn0010435	emp	2747.55	-0.00187278	0.0511103	0.93877	0.991945	unaffected
FBgn0010438	mtSSB	352.768	0.00740783	0.0563552	0.722358	0.943306	unaffected
FBgn0010441	pll	719.064	-0.0202847	0.0491881	0.440277	0.84917	unaffected
FBgn0010452	trn	4091.07	0.0266755	0.0536932	0.288312	0.783544	unaffected
FBgn0010453	Wnt4	761.949	-0.00114954	0.0592813	0.949338	0.993135	unaffected
FBgn0010470	Fkbp14	3519.47	-0.0105811	0.0750741	0.416659	0.836767	unaffected
FBgn0010473	tutl	4785.99	0.0105464	0.0524175	0.659573	0.924432	unaffected
FBgn0010482	l(2)01289	46.8529	0.00934523	0.097659	0.340887	0.806391	unaffected
FBgn0010488	NAT1	18528.8	-0.021707	0.0544878	0.365784	0.818586	unaffected
FBgn0010497	dmGlut	361.991	0.0137932	0.0541002	0.551582	0.89264	unaffected
FBgn0010501	Dcp-1	1276.11	-0.00385607	0.0477756	0.881986	0.981769	unaffected
FBgn0010504	kermit	651.065	-0.0124046	0.0512336	0.616465	0.91518	unaffected
FBgn0010516	wal	2377.04	-0.0263664	0.0531176	0.297953	0.787886	unaffected
FBgn0010520	Bka	438.706	-0.00911596	0.054181	0.687235	0.932486	unaffected
FBgn0010531	Ccs	343.416	0.0646597	0.0740471	0.0250513	0.341926	unaffected
FBgn0010548	Aldh-III	2411.32	-0.0217179	0.0519341	0.390432	0.825728	unaffected
FBgn0010549	l(2)03659	9.72828	-0.0235593	0.14013	0.0843828	0.554189	unaffected
FBgn0010551	Phb2	6533.64	0.0367347	0.0436418	0.19288	0.715644	unaffected
FBgn0010583	dock	2119.36	0.00936797	0.0493504	0.713528	0.940696	unaffected
FBgn0010590	Prosbeta1	3715.36	0.014505	0.0449355	0.590731	0.907989	unaffected
FBgn0010591	Sply	1055.59	0.0296765	0.0483678	0.277261	0.779822	unaffected
FBgn0010602	lwr	7629.72	0.0013154	0.0409357	0.960847	0.994694	unaffected
FBgn0010607	l(2)05714	627.27	-0.0270297	0.0545665	0.275514	0.77815	unaffected
FBgn0010611	Hmgs	1392.14	-0.0137295	0.0494962	0.593061	0.909175	unaffected
FBgn0010612	ATPsynG	2950.11	0.0408387	0.0501809	0.144672	0.663449	unaffected
FBgn0010620	CG10939	4834.35	0.0362748	0.0606563	0.137189	0.653023	unaffected
FBgn0010621	CCT5	13809.9	0.0352436	0.0459105	0.209815	0.737906	unaffected
FBgn0010622	DCTN3-p24	845.853	-0.00238507	0.0464104	0.927925	0.989474	unaffected
FBgn0010638	Sec61beta	5820.27	-0.0107355	0.0586069	0.584877	0.905467	unaffected
FBgn0010651	MFS14	731.966	-0.000935155	0.0625492	0.952862	0.993143	unaffected
FBgn0010660	Nup214	4770.05	0.0730259	0.0796657	0.0161857	0.293716	unaffected
FBgn0010741	Pfdn2	2928.1	0.0132498	0.0437976	0.624017	0.915967	unaffected
FBgn0010747	Srp54k	2974.01	-0.0327283	0.0581763	0.179771	0.701419	unaffected
FBgn0010750	atms	1901.37	0.0236253	0.0416374	0.388513	0.825352	unaffected
FBgn0010762	simj	3903.49	0.0185288	0.0484706	0.482681	0.866822	unaffected
FBgn0010768	sqz	1134.62	-0.0227712	0.051279	0.375533	0.821346	unaffected
FBgn0010770	ppan	992.075	0.0437876	0.0630068	0.0863972	0.557844	unaffected
FBgn0010772	Xe7	4390.93	-0.0269055	0.044403	0.330427	0.803976	unaffected
FBgn0010774	Ref1	7626.83	0.00356472	0.0357942	0.889783	0.98289	unaffected
FBgn0010786	l(3)02640	891.529	0.0461299	0.0615514	0.0792909	0.540906	unaffected
FBgn0010803	TrpRS	1197.5	0.0224571	0.0475135	0.404512	0.828666	unaffected
FBgn0010808	Chchd3	1271.35	0.0045107	0.0453763	0.86543	0.976766	unaffected
FBgn0010812	unc-45	1468.23	-0.0271104	0.0473501	0.321026	0.799419	unaffected
FBgn0010825	Gug	6983.94	0.00539291	0.0511562	0.825313	0.96894	unaffected
FBgn0010830	l(3)04053	638.713	-0.0338813	0.057137	0.174944	0.697017	unaffected
FBgn0010877	l(3)05822	1693.69	0.0262747	0.0440251	0.341448	0.806391	unaffected
FBgn0010894	sinu	3779.74	-0.0569453	0.0370925	0.0404788	0.418569	unaffected
FBgn0010905	Spn	1874.01	-0.0141971	0.0562681	0.514685	0.877296	unaffected
FBgn0010909	msn	10648.8	-0.0212651	0.0471891	0.429792	0.841662	unaffected
FBgn0010926	l(3)07882	1583.43	0.0833524	0.0786036	0.00973954	0.239801	unaffected
FBgn0011016	SsRbeta	4618.32	-0.0233187	0.0649119	0.241102	0.756506	unaffected
FBgn0011020	Sas-4	1069.79	0.0409049	0.0591784	0.112122	0.609246	unaffected
FBgn0011202	dia	2188.96	0.048006	0.0548941	0.08543	0.554952	unaffected
FBgn0011204	cue	962.541	0.0496062	0.0552555	0.0771722	0.539886	unaffected
FBgn0011205	fbl	425.515	0.0262282	0.0523609	0.306319	0.789393	unaffected
FBgn0011206	bol	27.0147	-0.0194898	0.0904541	0.168598	0.68851	unaffected
FBgn0011207	pelo	1257.88	0.0184883	0.0442917	0.496836	0.873428	unaffected
FBgn0011211	blw	20315.4	0.0202039	0.0421703	0.459214	0.858015	unaffected
FBgn0011217	eff	14288.6	-0.034834	0.0515607	0.196858	0.720579	unaffected
FBgn0011224	heph	23678.1	0.0516183	0.0533298	0.0716751	0.524602	unaffected
FBgn0011225	jar	6267.7	-0.0250975	0.0572905	0.279396	0.780555	unaffected
FBgn0011227	ox	751.122	-0.000961214	0.0562206	0.962758	0.994694	unaffected
FBgn0011230	poe	11254.7	0.00409987	0.0538247	0.856007	0.975384	unaffected
FBgn0011232	scat	781.765	0.123767	0.0857067	0.00127789	0.0953158	unaffected
FBgn0011236	ken	1345.14	0.0120433	0.0758708	0.367971	0.818586	unaffected
FBgn0011259	Sema1a	1406.49	-0.0937434	0.0825077	0.00588856	0.193108	unaffected
FBgn0011260	Sema2a	10657.9	-0.0270232	0.0447977	0.328117	0.803648	unaffected
FBgn0011272	RpL13	51963.6	-0.013493	0.0403797	0.616139	0.91497	unaffected
FBgn0011274	Dif	471.694	-0.00122	0.0583022	0.948445	0.993135	unaffected
FBgn0011276	HLH3B	0.814532	0.00120855	0.138445	0.815721		unaffected
FBgn0011278	lbe	12.408	-0.0331058	0.178951	0.0453345	0.439243	unaffected
FBgn0011279	Obp69a	8.15318	0.00107392	0.081337	0.908359	0.985927	unaffected
FBgn0011280	Obp19d	0.495067	0.00131736	0.132109	0.823393		unaffected
FBgn0011282	Obp84a	7.4037	-0.0228669	0.160421	0.0832446	0.550119	unaffected
FBgn0011283	Obp28a	73.6566	0.000164767	0.144823	0.96804	0.996125	unaffected
FBgn0011284	RpS4	47003.6	-0.0557843	0.0513988	0.0573863	0.488071	unaffected
FBgn0011286	RyR	38.7105	-0.00550454	0.0749167	0.631344	0.917334	unaffected
FBgn0011288	Snap25	102.141	0.00209444	0.063397	0.891652	0.983225	unaffected
FBgn0011289	TfIIA-L	1956.87	-0.00486488	0.0470861	0.852776	0.974701	unaffected
FBgn0011290	Taf12	1246.26	-0.00596003	0.0484621	0.817071	0.966885	unaffected
FBgn0011291	Taf11	457.396	0.00156908	0.0516331	0.947997	0.993135	unaffected
FBgn0011296	l(2)efl	186.729	-0.00134741	0.0828295	0.882522	0.982209	unaffected
FBgn0011297	Alg3	395.876	0.787696	0.126192	3.09918e-12	2.858e-09	unaffected
FBgn0011300	babo	3839.25	-0.0205309	0.0356663	0.427764	0.840232	unaffected
FBgn0011305	Rsf1	4195.53	-0.0138564	0.0450063	0.606968	0.911351	unaffected
FBgn0011327	Uch-L5	3216.01	0.0868392	0.0481667	0.00593454	0.193108	unaffected
FBgn0011335	vers	720.357	0.0219899	0.0536954	0.36854	0.818586	unaffected
FBgn0011336	Stt3B	7146.18	-0.0202864	0.0540982	0.398044	0.827474	unaffected
FBgn0011361	ND-ACP	2130.73	0.017409	0.0499121	0.499466	0.873971	unaffected
FBgn0011455	ND-SGDH	1354.4	-0.00897751	0.0496445	0.723413	0.943327	unaffected
FBgn0011474	PR-Set7	2265.64	0.00532548	0.0433778	0.842853	0.973572	unaffected
FBgn0011476	l(3)neo43	2.01488	0.00265139	0.109082	0.723844		unaffected
FBgn0011481	Ssdp	6079.83	0.0026546	0.0432681	0.921215	0.987928	unaffected
FBgn0011509	SrpRbeta	1326.98	-0.0143829	0.0546418	0.529695	0.884559	unaffected
FBgn0011559	Acp36DE	1.44886	-0.00470862	0.133683	0.485958		unaffected
FBgn0011566	Smyd3	390.667	-0.00166143	0.0545693	0.939659	0.991945	unaffected
FBgn0011569	can	0.797674	-0.00392606	0.141829	0.490225		unaffected
FBgn0011570	cpb	3360.22	-0.0470687	0.0496645	0.100955	0.586536	unaffected
FBgn0011573	Cdc37	2531.38	-0.0220441	0.050061	0.398646	0.827474	unaffected
FBgn0011581	Ms	0.843149	0.00339084	0.136257	0.574845		unaffected
FBgn0011582	Dop1R1	2.31561	0.00224231	0.0994691	0.775321		unaffected
FBgn0011584	Trp1	2386.72	-0.0369894	0.0569489	0.148728	0.668333	unaffected
FBgn0011586	e(r)	2037.55	-0.0390617	0.0436369	0.168214	0.688351	unaffected
FBgn0011589	Elk	35.4199	0.00606936	0.0789306	0.571452	0.90154	unaffected
FBgn0011591	fng	3167.82	0.0774379	0.0667775	0.0133045	0.27006	unaffected
FBgn0011592	fra	4645.59	-0.0363447	0.0720246	0.102204	0.591759	unaffected
FBgn0011596	fzo	2.78532	-0.00483306	0.108202	0.545988		unaffected
FBgn0011603	ine	21.513	0.00407424	0.0719991	0.733902	0.947576	unaffected
FBgn0011604	Iswi	6403.45	0.0366488	0.0478036	0.190792	0.712614	unaffected
FBgn0011606	Klp3A	3467.42	0.0300868	0.0569105	0.216367	0.741245	unaffected
FBgn0011638	La	7631.97	0.074885	0.0536551	0.0160124	0.293599	unaffected
FBgn0011640	lark	7219.54	0.00548947	0.0421084	0.838221	0.972425	unaffected
FBgn0011642	Zyx	2871.06	0.0200755	0.0486804	0.447671	0.852804	unaffected
FBgn0011648	Mad	2283.43	-0.010882	0.0420311	0.686764	0.932228	unaffected
FBgn0011653	mas	1819.5	-0.0372705	0.0530235	0.165406	0.682271	unaffected
FBgn0011655	Med	2181.93	-0.0325224	0.0452575	0.244677	0.758558	unaffected
FBgn0011656	Mef2	1105.12	0.0205896	0.0628403	0.29852	0.787886	unaffected
FBgn0011659	Mlh1	386.786	0.0153377	0.0556941	0.492279	0.872133	unaffected
FBgn0011660	Pms2	961.284	0.0123309	0.0534196	0.59907	0.909919	unaffected
FBgn0011661	Moe	24676.9	0.0234775	0.0433991	0.392893	0.82584	unaffected
FBgn0011666	msi	5053.13	-0.0126331	0.0511148	0.611136	0.91351	unaffected
FBgn0011672	Mvl	1142.75	-0.0368088	0.0465429	0.191319	0.712942	unaffected
FBgn0011674	insc	381.025	-0.0230524	0.0698975	0.214068	0.740139	unaffected
FBgn0011676	Nos	8.1979	-0.0409746	0.206636	0.0311545	0.376773	unaffected
FBgn0011692	pav	4598.64	0.0628809	0.0884377	0.0247463	0.341926	unaffected
FBgn0011693	Pdh	5.35867	0.00118651	0.085808	0.891798	0.983225	unaffected
FBgn0011695	EbpIII	55.0574	0.0306148	0.208897	0.0485664	0.453654	unaffected
FBgn0011701	repo	367.893	-0.12968	0.142681	0.00282809	0.144162	unaffected
FBgn0011703	RnrL	4948.81	0.0975738	0.119515	0.0066013	0.204782	unaffected
FBgn0011704	RnrS	3217.52	0.0831147	0.0986724	0.0104226	0.24645	unaffected
FBgn0011705	rost	273.187	0.0235221	0.0661485	0.230201	0.752475	unaffected
FBgn0011706	rpr	580.579	-0.0236549	0.0640266	0.242893	0.757345	unaffected
FBgn0011708	Syx5	1199.48	-0.0253576	0.0514746	0.327571	0.803648	unaffected
FBgn0011710	Sep1	5154.53	-0.0251271	0.0384021	0.349722	0.810201	unaffected
FBgn0011715	Snr1	2275.06	0.0107853	0.0472111	0.682352	0.931832	unaffected
FBgn0011722	Tig	2448.24	0.00740319	0.0726715	0.556961	0.895074	unaffected
FBgn0011723	byn	11.7985	0.0124084	0.156515	0.175127	0.697017	unaffected
FBgn0011725	twin	2805.89	0.0105721	0.0445097	0.694125	0.933599	unaffected
FBgn0011726	tsr	20286.3	-0.00733513	0.0413203	0.784936	0.957824	unaffected
FBgn0011737	Wee1	1041.72	0.0508677	0.059487	0.0646272	0.507807	unaffected
FBgn0011739	wts	2350.37	-0.0202361	0.0476559	0.449355	0.85321	unaffected
FBgn0011740	alpha-Man-IIa	2523.53	-0.019272	0.0429846	0.479985	0.864826	unaffected
FBgn0011741	Arp6	1348.57	-0.0143959	0.0448163	0.593664	0.909764	unaffected
FBgn0011742	Arp2	3893.46	-0.0147267	0.0386266	0.580347	0.904259	unaffected
FBgn0011745	Arp1	3215.29	0.0489106	0.0485065	0.0914158	0.566142	unaffected
FBgn0011746	ana	707.889	-0.0284642	0.113882	0.0757482	0.534718	unaffected
FBgn0011747	Ank	8870.1	0.009612	0.0392446	0.718446	0.941713	unaffected
FBgn0011754	PhKgamma	1836.78	-0.00758572	0.0511425	0.757132	0.952188	unaffected
FBgn0011758	B-H1	1046.02	-0.00359025	0.0597738	0.840624	0.973239	unaffected
FBgn0011760	ctp	14821.5	-0.0310449	0.0478218	0.259671	0.768185	unaffected
FBgn0011762	Prim1	450.681	0.161703	0.194927	0.00206946	0.123207	unaffected
FBgn0011763	Dp	5841.26	0.0615129	0.0543148	0.0383965	0.409563	unaffected
FBgn0011766	E2f1	6575.23	-0.0108836	0.0455647	0.683993	0.931926	unaffected
FBgn0011768	Fdh	4156.18	0.0217799	0.0425885	0.426398	0.840065	unaffected
FBgn0011769	Fdx1	196.995	0.0302284	0.0687802	0.14999	0.669498	unaffected
FBgn0011770	Gip	207.308	0.00450197	0.0575396	0.818814	0.967377	unaffected
FBgn0011771	Hem	2203.49	-0.0286684	0.0439316	0.301628	0.788378	unaffected
FBgn0011774	Irbp	437.153	0.0383941	0.0745492	0.0879987	0.560177	unaffected
FBgn0011785	BRWD3	5321.84	0.0123422	0.0527423	0.605339	0.910961	unaffected
FBgn0011787	mRpL12	1346.62	0.0263494	0.0485326	0.328908	0.803648	unaffected
FBgn0011802	Gem3	690.406	-0.000148987	0.0503623	0.995205	1	unaffected
FBgn0011817	nmo	5151.82	-0.00805121	0.0587216	0.674085	0.928182	unaffected
FBgn0011818	oaf	1141.67	0.0493571	0.056799	0.0752632	0.532281	unaffected
FBgn0011824	CG4038	2737.8	0.0728962	0.0536219	0.0183485	0.308094	unaffected
FBgn0011826	Pp2B-14D	2464.57	-0.0197171	0.0419103	0.469532	0.862225	unaffected
FBgn0011828	Pxn	1300.72	0.00166484	0.0683569	0.897893	0.985126	unaffected
FBgn0011829	Ret	84.0541	0.0222495	0.0642954	0.260476	0.768772	unaffected
FBgn0011836	Taf2	1706.63	0.00891867	0.0433513	0.740522	0.947576	unaffected
FBgn0011837	Tis11	2938.09	-0.00557134	0.0509377	0.820583	0.967832	unaffected
FBgn0011859	tRNA:Gly-GCC-1-1	2.30236	-0.00194886	0.106611	0.795136		unaffected
FBgn0011878	tRNA:His-GTG-1-4	0.933578	-0.00459922	0.131941	0.501145		unaffected
FBgn0011880	tRNA:Ile-AAT-1-1	0.709549	0.00870515	0.156227	0.219933		unaffected
FBgn0011916	tRNA:Met-CAT-1-2	1.49668	-0.00710449	0.136578	0.348956		unaffected
FBgn0011965	tRNA:Arg-TCG-4-1	4.68578	-0.00436847	0.0958568	0.604551	0.910552	unaffected
FBgn0011985	tRNA:Ser-AGA-2-3	1.60521	-0.00241793	0.104651	0.751991		unaffected
FBgn0012003	tRNA:Val-CAC-2-5	1.14159	-0.00116873	0.137422	0.825686		unaffected
FBgn0012034	AcCoAS	448.743	0.0117504	0.0566932	0.578206	0.903585	unaffected
FBgn0012036	Aldh	1513.83	0.0277397	0.12459	0.0715621	0.524602	unaffected
FBgn0012037	Ance	30554.8	-0.116754	0.102523	0.00258265	0.135043	unaffected
FBgn0012042	AttA	3.02967	0.0042784	0.107595	0.587731	0.906531	unaffected
FBgn0012051	CalpA	1301.73	-0.0160713	0.0520643	0.513991	0.877187	unaffected
FBgn0012058	Cdc27	1763.65	0.0352137	0.0476091	0.207263	0.735298	unaffected
FBgn0012344	Dh44	2.06288	0.00370725	0.114013	0.62149		unaffected
FBgn0013263	Trl	480.03	0.0454453	0.0628428	0.0795481	0.541204	unaffected
FBgn0013269	Fkbp39	10966.8	0.0631711	0.0547322	0.0344078	0.389545	unaffected
FBgn0013272	Gp150	23285	-0.0397786	0.0398582	0.152696	0.671491	unaffected
FBgn0013275	Hsp70Aa	722.723	0.154005	0.463939	0.00371997	0.158836	unaffected
FBgn0013276	Hsp70Ab	1451.22	0.112256	0.377096	0.00593561	0.193108	unaffected
FBgn0013277	Hsp70Ba	1367.22	1.4226	0.969055	5.34658e-05	0.00935098	up
FBgn0013278	Hsp70Bb	20241.4	1.32004	0.1302	3.2388e-25	6.57087e-22	up
FBgn0013279	Hsp70Bc	556.94	0.168347	0.49632	0.0032926	0.153918	unaffected
FBgn0013303	Nca	1150.31	0.0298625	0.0463912	0.280566	0.78115	unaffected
FBgn0013305	Nmda1	1890.8	-0.00715782	0.0461092	0.787231	0.958212	unaffected
FBgn0013323	Ptth	2.12645	-0.00254809	0.108198	0.734862		unaffected
FBgn0013325	RpL11	27101.7	-0.0235204	0.0446961	0.391322	0.825783	unaffected
FBgn0013334	Sap47	2181.52	-0.0367589	0.0464474	0.191987	0.7139	unaffected
FBgn0013342	nSyb	418.858	-0.0196709	0.0620882	0.321629	0.799658	unaffected
FBgn0013343	Syx1A	1450.22	-0.0134519	0.0525872	0.576396	0.903574	unaffected
FBgn0013347	TfIIA-S	1858.02	-0.00138256	0.0448693	0.95866	0.993934	unaffected
FBgn0013348	TpnC41C	1.77272	0.00692661	0.132004	0.370876		unaffected
FBgn0013432	bcn92	584.958	-0.0230817	0.0535238	0.349892	0.810201	unaffected
FBgn0013433	beat-Ia	13.9635	0.00963704	0.10023	0.32451	0.803052	unaffected
FBgn0013435	Cdc2rk	465.055	0.0283276	0.0550994	0.252695	0.763448	unaffected
FBgn0013467	igl	15.4168	0.0228713	0.118299	0.0986077	0.581091	unaffected
FBgn0013469	klu	1575.51	-0.0029955	0.0565426	0.883128	0.982209	unaffected
FBgn0013531	MED20	355.714	-0.0165069	0.0513354	0.509878	0.875723	unaffected
FBgn0013548	l(2)dtl	942.695	0.0317341	0.0612675	0.171241	0.693408	unaffected
FBgn0013563	Pex1	339.061	0.0161997	0.0508954	0.520944	0.879947	unaffected
FBgn0013576	mtd	4072.44	0.0274593	0.0456459	0.319687	0.798353	unaffected
FBgn0013717	not	1453.39	-0.016238	0.0552364	0.475532	0.864397	unaffected
FBgn0013718	nuf	4732.51	0.0451643	0.0468392	0.116558	0.617337	unaffected
FBgn0013720	pck	3715.82	-0.0544449	0.0427123	0.0614125	0.499954	unaffected
FBgn0013725	phyl	574.965	-0.0052547	0.0549978	0.809061	0.963719	unaffected
FBgn0013726	pnut	7205.55	-0.0173459	0.0364558	0.506285	0.874572	unaffected
FBgn0013732	sced	795.162	-0.0234359	0.0523653	0.354086	0.812636	unaffected
FBgn0013733	shot	14437.1	0.00560564	0.0568604	0.782291	0.956668	unaffected
FBgn0013746	alien	2132.83	0.0969346	0.0563596	0.00337459	0.154895	unaffected
FBgn0013749	Arf102F	2196.84	-0.00370432	0.0488442	0.88477	0.982209	unaffected
FBgn0013750	Arf51F	2109.88	-0.0154634	0.0516846	0.532486	0.885643	unaffected
FBgn0013751	Awh	208.397	-0.00042445	0.0606535	0.980152	0.997321	unaffected
FBgn0013753	Bgb	1534.65	0.0209991	0.0444481	0.442123	0.849981	unaffected
FBgn0013756	Mtor	10139.7	0.0191291	0.0481521	0.470973	0.862647	unaffected
FBgn0013759	CASK	1772.03	0.00244934	0.0480668	0.924517	0.988915	unaffected
FBgn0013762	Cdk5	591.819	-0.0811441	0.0604361	0.0106704	0.24787	unaffected
FBgn0013763	Idgf6	1560.13	-0.0322934	0.081319	0.104277	0.595937	unaffected
FBgn0013764	Chi	2051.47	-0.00445998	0.0440776	0.867818	0.976766	unaffected
FBgn0013765	cnn	2255.73	0.0391421	0.0613791	0.115326	0.615394	unaffected
FBgn0013767	Crz	0.63907	0.00342494	0.151283	0.414095		unaffected
FBgn0013770	Cp1	4291.94	-0.0164117	0.0428227	0.545831	0.890943	unaffected
FBgn0013771	Cyp6a9	5.54417	-0.0243806	0.216421	0.0567411	0.486298	unaffected
FBgn0013773	Cyp6a22	0.796798	-0.00338417	0.138306	0.562208		unaffected
FBgn0013799	Deaf1	1673.7	0.00298913	0.0418456	0.911374	0.985927	unaffected
FBgn0013810	Dhc36C	59.6227	-0.084043	0.191187	0.00916008	0.233	unaffected
FBgn0013811	Dhc62B	61.0947	-0.00613216	0.0678287	0.658659	0.924432	unaffected
FBgn0013812	Dhc93AB	95.8855	0.0192226	0.0661951	0.293124	0.786509	unaffected
FBgn0013813	Dhc98D	22.402	-0.00839161	0.0785516	0.466711	0.860631	unaffected
FBgn0013949	Elal	18.3775	0.0103822	0.0866783	0.346787	0.809329	unaffected
FBgn0013953	Esp	51.833	-0.00393945	0.0672898	0.77335	0.954576	unaffected
FBgn0013954	Fkbp12	10306.1	-0.00527274	0.044914	0.843483	0.973572	unaffected
FBgn0013972	Gycalpha99B	17.177	0.00554462	0.0737191	0.638495	0.920536	unaffected
FBgn0013973	Gycbeta100B	22.1334	0.00919001	0.0774161	0.444886	0.851145	unaffected
FBgn0013981	His4r	10591.6	-0.0404854	0.0500701	0.147963	0.667267	unaffected
FBgn0013983	imd	338.668	-0.00790756	0.0578806	0.688724	0.933012	unaffected
FBgn0013987	MAPk-Ak2	3422.73	0.00223276	0.0346942	0.929771	0.989882	unaffected
FBgn0013995	Calx	9.33417	0.012236	0.104413	0.244054	0.758454	unaffected
FBgn0013997	Nrx-IV	10120.9	-0.0218821	0.0426374	0.424338	0.838991	unaffected
FBgn0014000	Hf	11.6069	-0.000991691	0.0779782	0.920755	0.987748	unaffected
FBgn0014006	Ask1	2278.81	0.0147443	0.0396957	0.582828	0.904561	unaffected
FBgn0014007	Ptp69D	2490.22	0.0383377	0.0474279	0.174004	0.696839	unaffected
FBgn0014009	Rab2	2029.25	-0.0522185	0.0469228	0.0746556	0.530327	unaffected
FBgn0014010	Rab5	4267.84	-0.0744364	0.0656527	0.0158378	0.293217	unaffected
FBgn0014011	Rac2	2747.03	-0.102402	0.0793799	0.00360666	0.15765	unaffected
FBgn0014018	Rel	1404.86	0.00658395	0.0403667	0.805804	0.963258	unaffected
FBgn0014019	Rh5	13.5371	-0.00581558	0.0766096	0.601733	0.910166	unaffected
FBgn0014020	Rho1	11350.1	-0.0626878	0.0455475	0.0361119	0.398606	unaffected
FBgn0014022	Rlb1	499.691	0.0256552	0.0506054	0.328749	0.803648	unaffected
FBgn0014023	mRpL47	815.539	0.00406031	0.0514894	0.866721	0.976766	unaffected
FBgn0014024	Rnp4F	2917.19	0.0297277	0.0424728	0.284108	0.78167	unaffected
FBgn0014026	RpL7A	52218.9	-0.012955	0.0374796	0.622588	0.915967	unaffected
FBgn0014028	SdhB	2405.09	-0.00499936	0.0440328	0.85207	0.974343	unaffected
FBgn0014029	Sep2	3336.19	-0.0188348	0.040224	0.486154	0.868823	unaffected
FBgn0014031	Spat	9.05621	0.000407163	0.0825298	0.964353	0.995169	unaffected
FBgn0014032	Sptr	676.662	0.0301407	0.0571718	0.213827	0.74004	unaffected
FBgn0014033	Sr-CI	187.839	0.0066677	0.075471	0.56719	0.900224	unaffected
FBgn0014037	Su(Tpl)	4314.7	-0.0490296	0.0527134	0.0847792	0.554189	unaffected
FBgn0014073	Tie	255.445	0.000934091	0.0611427	0.955476	0.993386	unaffected
FBgn0014075	Uggt	4495.46	-0.000512115	0.0499571	0.983661	0.997877	unaffected
FBgn0014076	Vm32E	1.08669	-0.00401032	0.132521	0.542365		unaffected
FBgn0014092	CG4278	959.464	0.102535	0.0750783	0.00334993	0.154895	unaffected
FBgn0014127	barr	2744.75	0.0392386	0.0526874	0.149519	0.669498	unaffected
FBgn0014133	bif	9643.87	0.0086955	0.0459582	0.743686	0.947576	unaffected
FBgn0014135	bnl	190.306	0.00456767	0.0607999	0.790903	0.959633	unaffected
FBgn0014141	cher	8996.28	0.00777118	0.0586051	0.685487	0.932205	unaffected
FBgn0014143	croc	76.949	-0.0285321	0.104309	0.0848321	0.554189	unaffected
FBgn0014163	fax	45990.4	-0.0675254	0.0516589	0.0265335	0.354285	unaffected
FBgn0014179	gcm	11.8092	-0.125113	0.497584	0.00500058	0.180519	unaffected
FBgn0014184	Oda	8805.26	-0.0945255	0.0522531	0.00362111	0.15765	unaffected
FBgn0014189	Hel25E	10395.2	0.0334335	0.0409967	0.2283	0.751782	unaffected
FBgn0014269	prod	1482.98	0.0244328	0.0493475	0.358059	0.814207	unaffected
FBgn0014340	mof	705.397	0.0191071	0.0538093	0.426014	0.839921	unaffected
FBgn0014342	mia	193.788	-0.0114236	0.0607581	0.535715	0.887474	unaffected
FBgn0014343	mirr	3134.44	0.0157379	0.0553688	0.486238	0.868823	unaffected
FBgn0014366	noi	1935.59	-0.00192807	0.0427244	0.942764	0.991945	unaffected
FBgn0014368	nol	14.4322	0.0132563	0.10707	0.218128	0.744512	unaffected
FBgn0014380	RhoL	280.186	-0.0380138	0.0856801	0.0746439	0.530327	unaffected
FBgn0014388	sty	3035.4	-0.014698	0.0468308	0.581017	0.904364	unaffected
FBgn0014391	sun	2829.46	0.0178885	0.0519128	0.47225	0.863048	unaffected
FBgn0014395	tilB	38.9621	0.0108689	0.0720909	0.433177	0.844542	unaffected
FBgn0014396	tim	5.45655	-0.0100117	0.115111	0.286305	0.782614	unaffected
FBgn0014411	Vps26	2160.69	-0.0276495	0.0450583	0.317416	0.797823	unaffected
FBgn0014417	CG13397	70.1259	-0.0964835	0.191754	0.00718094	0.211067	unaffected
FBgn0014427	CG11899	1633.88	-0.0195757	0.0689912	0.266808	0.774095	unaffected
FBgn0014455	Ahcy	3653.12	0.022305	0.0472221	0.408679	0.831427	unaffected
FBgn0014464	Cp7Fa	1.07984	-0.000966432	0.114741	0.890919		unaffected
FBgn0014469	Cyp4e2	289.962	0.0675513	0.135206	0.0171268	0.3011	unaffected
FBgn0014857	His3.3A	5219.59	0.0562506	0.0475258	0.057257	0.488071	unaffected
FBgn0014859	Hr38	19.0689	0.00661688	0.0771332	0.556592	0.895074	unaffected
FBgn0014861	Mcm2	3290.13	0.121795	0.136152	0.00336385	0.154895	unaffected
FBgn0014863	Mlp84B	116.484	-0.00302447	0.0750395	0.781676	0.956376	unaffected
FBgn0014868	Ost48	5478.46	-0.024067	0.0529537	0.337591	0.80587	unaffected
FBgn0014869	Pglym78	1298.61	0.0131376	0.0474263	0.618683	0.91532	unaffected
FBgn0014870	Psi	7626.8	-0.0178874	0.0411763	0.509756	0.875723	unaffected
FBgn0014877	Roe1	802.125	0.0478274	0.0522894	0.0919042	0.567865	unaffected
FBgn0014879	Set	6585.49	0.0224669	0.0423786	0.4123	0.834472	unaffected
FBgn0014903	CG14630	0.829172	0.00367552	0.13739	0.543116		unaffected
FBgn0014906	Hydr2	1378.6	0.0257811	0.0449569	0.34937	0.809905	unaffected
FBgn0014930	CG2846	440.951	-0.0277471	0.0557983	0.25478	0.763864	unaffected
FBgn0014931	CG2678	26.1293	0.00166063	0.0711868	0.889196	0.982727	unaffected
FBgn0014949	btn	4.10579	-8.86459e-05	0.0962609	0.991008	0.998716	unaffected
FBgn0015000	betaggt-I	765.624	-0.0283089	0.0465713	0.303978	0.788432	unaffected
FBgn0015001	iotaTry	1.73289	0.00537065	0.126725	0.468792		unaffected
FBgn0015010	Ag5r	9.99056	-0.0171134	0.0975376	0.176219	0.699361	unaffected
FBgn0015011	AhcyL2	70.6183	0.0158795	0.0724201	0.306844	0.789406	unaffected
FBgn0015019	CCT3	13027.9	0.0238047	0.0429953	0.386507	0.82448	unaffected
FBgn0015024	CkIalpha	9035.07	-0.0197965	0.0358345	0.445281	0.851145	unaffected
FBgn0015025	CkIIalpha-i1	130.259	-0.00366098	0.0623011	0.820806	0.967832	unaffected
FBgn0015031	cype	1821.2	0.0190984	0.0496091	0.463211	0.859902	unaffected
FBgn0015032	Cyp4c3	2.28542	0.00960811	0.150123	0.232533		unaffected
FBgn0015033	Cyp4d8	2.87657	-0.00154162	0.0989061	0.843385		unaffected
FBgn0015034	Cyp4e1	29.5674	0.0292819	0.100808	0.0862933	0.557844	unaffected
FBgn0015036	Cyp4ae1	1.67216	0.00308606	0.109333	0.683538		unaffected
FBgn0015037	Cyp4p1	389.96	-0.0106636	0.0615034	0.550455	0.89264	unaffected
FBgn0015038	Cyp9b1	1.37059	-0.0051754	0.124655	0.487124		unaffected
FBgn0015039	Cyp9b2	8.49986	0.00554122	0.109655	0.496045	0.873277	unaffected
FBgn0015075	Ddx1	1849.49	0.039779	0.0451523	0.161877	0.678263	unaffected
FBgn0015218	eIF4E1	9015.13	-0.0688974	0.0463156	0.0232022	0.331187	unaffected
FBgn0015221	Fer2LCH	4552.29	-0.0916526	0.046222	0.00361077	0.15765	unaffected
FBgn0015222	Fer1HCH	4352.44	-0.0798514	0.0466273	0.00998678	0.241204	unaffected
FBgn0015229	glec	1918.55	-0.0202365	0.0539741	0.400397	0.827521	unaffected
FBgn0015239	Hr78	2386.71	0.00320589	0.0467033	0.902975	0.985715	unaffected
FBgn0015240	Hr96	404.29	-0.0160452	0.0539887	0.494844	0.872383	unaffected
FBgn0015245	Hsp60A	11726.4	0.025505	0.045214	0.353906	0.812636	unaffected
FBgn0015247	Diap2	1021.49	-0.0540996	0.0521351	0.0630432	0.503191	unaffected
FBgn0015268	Nap1	79.5818	0.0272231	0.0718321	0.163122	0.679335	unaffected
FBgn0015269	Nf1	1856.34	0.0165288	0.0566005	0.451588	0.854329	unaffected
FBgn0015270	Orc2	644.363	0.0769877	0.123051	0.0133997	0.270231	unaffected
FBgn0015271	Orc5	464.264	0.0396822	0.0660458	0.0988916	0.581264	unaffected
FBgn0015277	Pi3K59F	542.274	-0.00607248	0.0471739	0.81681	0.966885	unaffected
FBgn0015278	Pi3K68D	2424.68	0.0207249	0.0486097	0.434363	0.844946	unaffected
FBgn0015279	Pi3K92E	2372.57	0.000343163	0.0448304	0.989736	0.998596	unaffected
FBgn0015282	Rpt2	5857.82	0.00754137	0.0430052	0.779334	0.956048	unaffected
FBgn0015283	Rpn10	4271.42	-0.00041776	0.0460497	0.987396	0.997877	unaffected
FBgn0015286	Rala	2272.08	-0.0135443	0.0501256	0.593879	0.909764	unaffected
FBgn0015288	RpL22	31727.3	-0.0761508	0.0598436	0.0146298	0.280538	unaffected
FBgn0015295	Shark	1184.67	0.00499851	0.0432937	0.852386	0.974563	unaffected
FBgn0015296	Shc	1204.22	-0.0266343	0.0499245	0.316761	0.797482	unaffected
FBgn0015298	Srp19	876.757	-0.00720263	0.0503343	0.772858	0.954576	unaffected
FBgn0015299	Ssb-c31a	966.252	0.044147	0.0649413	0.0808358	0.542327	unaffected
FBgn0015316	Try29F	45.4508	-0.00654776	0.0704261	0.615953	0.91497	unaffected
FBgn0015320	Ubc2	3543.62	0.00106746	0.0332149	0.965584	0.995212	unaffected
FBgn0015321	Ubc4	2318.85	-0.0140608	0.0394931	0.599723	0.910015	unaffected
FBgn0015331	abs	1016.63	-0.00435848	0.0475284	0.867211	0.976766	unaffected
FBgn0015336	CG15865	5.27405	-0.00257013	0.0903047	0.761166	0.953252	unaffected
FBgn0015338	CG5861	962.797	0.00720848	0.0458952	0.786138	0.958212	unaffected
FBgn0015351	Mettl4	187.401	-0.00947586	0.0597098	0.612339	0.91351	unaffected
FBgn0015359	CG2034	775.985	0.0177947	0.0498277	0.491108	0.872133	unaffected
FBgn0015360	oxt	555.112	0.0240927	0.0486835	0.367903	0.818586	unaffected
FBgn0015371	chn	5575.43	0.0116448	0.0489412	0.651728	0.924432	unaffected
FBgn0015372	RabX1	409.071	-0.0473917	0.0593837	0.0784243	0.540669	unaffected
FBgn0015376	cutlet	722.206	0.0633154	0.102202	0.0228074	0.330041	unaffected
FBgn0015379	dod	1398.29	-0.00520515	0.0499451	0.835617	0.971742	unaffected
FBgn0015380	drl	3943.02	-0.00269976	0.0640205	0.857915	0.975872	unaffected
FBgn0015381	dsf	5.27358	0	0.145388	1	1	unaffected
FBgn0015391	glu	4179.84	0.0435233	0.0737088	0.0698017	0.519959	unaffected
FBgn0015396	jumu	5119.05	0.0291089	0.0710486	0.150541	0.670588	unaffected
FBgn0015399	kek1	7144.13	-0.00877791	0.0472683	0.738204	0.947576	unaffected
FBgn0015400	kek2	106.871	-0.0164945	0.0655019	0.350689	0.810524	unaffected
FBgn0015402	ksr	1010.35	-0.0279217	0.0514124	0.286927	0.783019	unaffected
FBgn0015477	Rme-8	3747.44	0.015968	0.0512926	0.523353	0.880986	unaffected
FBgn0015509	Cul1	5975.33	-0.0448916	0.0430812	0.116918	0.617337	unaffected
FBgn0015513	mbc	2417.62	-0.0342702	0.0520711	0.200431	0.726134	unaffected
FBgn0015519	nAChRalpha3	2.96531	0.00327128	0.111663	0.663202	0.925952	unaffected
FBgn0015520	nonA-l	924.81	-0.0188397	0.0463076	0.484786	0.868583	unaffected
FBgn0015521	RpS21	19702.3	-0.00529946	0.0465466	0.840743	0.973239	unaffected
FBgn0015522	olf186-M	33.4262	0.0388017	0.124311	0.0444076	0.434817	unaffected
FBgn0015524	otp	3.64695	0.0541958	0.35468	0.0122286	0.26315	unaffected
FBgn0015527	peng	3394.76	0.107943	0.0655057	0.00194084	0.119268	unaffected
FBgn0015543	snoRNA:Me28S-A1322	199.025	0.0298046	0.0816971	0.116696	0.617337	unaffected
FBgn0015544	spag	718.887	0.0462103	0.0571956	0.0888783	0.560336	unaffected
FBgn0015546	spel1	1597.36	0.0350924	0.0658252	0.1258	0.634487	unaffected
FBgn0015550	tap	0.985841	-0.00473551	0.143491	0.422971		unaffected
FBgn0015553	tos	339.694	0.0121262	0.060509	0.517611	0.879014	unaffected
FBgn0015558	tty	854.797	-0.0179723	0.0602593	0.374251	0.820707	unaffected
FBgn0015561	unpg	3.74381	-0.0027721	0.117105	0.699173	0.935352	unaffected
FBgn0015568	alpha-Est1	8.29407	-0.0131594	0.103283	0.226488	0.750054	unaffected
FBgn0015569	alpha-Est10	65.2219	0.0107598	0.0680587	0.474546	0.863999	unaffected
FBgn0015572	alpha-Est4	4.81086	0.000772189	0.0920764	0.924433	0.988915	unaffected
FBgn0015575	alpha-Est7	11.4426	0.00461296	0.0971638	0.583888	0.905342	unaffected
FBgn0015576	alpha-Est8	6.31586	-0.00263213	0.0815051	0.781227	0.95635	unaffected
FBgn0015577	alpha-Est9	58.5876	0.143069	0.366948	0.00355938	0.157207	unaffected
FBgn0015582	dare	344.894	0.0116958	0.0528287	0.622763	0.915967	unaffected
FBgn0015584	Acp53Ea	0.683644	-0.000806227	0.143774	0.852868		unaffected
FBgn0015585	Acp63F	1.50761	-0.00233696	0.105227	0.758941		unaffected
FBgn0015586	Acp76A	1.14077	-0.000267958	0.120426	0.968125		unaffected
FBgn0015589	Apc	1899.26	-0.00718274	0.0514838	0.767654	0.953712	unaffected
FBgn0015591	AstA	4.50196	0.0474736	0.28811	0.0222374	0.325507	unaffected
FBgn0015600	toc	2133.51	0.0306673	0.0574371	0.205972	0.734664	unaffected
FBgn0015602	BEAF-32	1728.74	0.012006	0.043158	0.6568	0.924432	unaffected
FBgn0015609	CadN	2335.51	-0.0987209	0.0862573	0.0047624	0.17761	unaffected
FBgn0015614	CanB2	1750.42	0.0379901	0.045373	0.179709	0.701419	unaffected
FBgn0015615	SMC3	2916.8	0.0472289	0.0469256	0.102559	0.591785	unaffected
FBgn0015618	Cdk8	438.394	0.0108672	0.0542423	0.633015	0.917976	unaffected
FBgn0015621	Clp	529.26	-0.00973514	0.0499563	0.699903	0.935369	unaffected
FBgn0015622	Cnx99A	6120.57	-0.0135875	0.0477986	0.605494	0.911026	unaffected
FBgn0015623	Cpr	2474.56	0.0247041	0.0426404	0.369333	0.818669	unaffected
FBgn0015625	CycB3	2661.28	0.0342722	0.0606961	0.152383	0.671491	unaffected
FBgn0015663	Ugt36A1	210.674	-0.0259932	0.056886	0.269919	0.774456	unaffected
FBgn0015664	Dref	3035.66	0.0522542	0.048593	0.0740065	0.528951	unaffected
FBgn0015714	Cyp6a17	113.44	-0.0347893	0.23958	0.0372003	0.404458	unaffected
FBgn0015721	ktub	81.0136	-0.0338862	0.0858845	0.0895516	0.562667	unaffected
FBgn0015737	Hmu	6134.12	-0.0332545	0.0574382	0.179147	0.701419	unaffected
FBgn0015754	Lis-1	4097.2	-0.0337868	0.0413514	0.224631	0.748572	unaffected
FBgn0015756	RpL9	31912.1	-0.0168976	0.0427235	0.534262	0.886852	unaffected
FBgn0015765	p38a	336.406	-0.0175274	0.052982	0.47021	0.862288	unaffected
FBgn0015766	Msr-110	5868.26	-0.0529475	0.0828958	0.0398915	0.418019	unaffected
FBgn0015772	Nak	1773.63	0.0358228	0.0525885	0.181435	0.703276	unaffected
FBgn0015773	NetA	59.4451	-0.000744453	0.0707944	0.950538	0.993135	unaffected
FBgn0015774	NetB	827.835	0.00557613	0.0513817	0.818551	0.967377	unaffected
FBgn0015776	nrv1	1740.32	-0.0309141	0.0542519	0.225871	0.750054	unaffected
FBgn0015777	nrv2	5251.94	-0.000784981	0.0444384	0.976571	0.997233	unaffected
FBgn0015778	rin	22999.9	-0.0275239	0.0419656	0.318687	0.798353	unaffected
FBgn0015781	P5cr	553.168	0.0158804	0.0496533	0.537752	0.887474	unaffected
FBgn0015789	Rab10	2436.25	-0.0379371	0.0503222	0.170277	0.691795	unaffected
FBgn0015790	Rab11	6680.52	-0.0278256	0.052229	0.282569	0.78167	unaffected
FBgn0015791	Rab14	1020.58	-0.0257719	0.0500767	0.330209	0.80385	unaffected
FBgn0015793	Rab19	422.525	-0.015426	0.0527205	0.523707	0.880986	unaffected
FBgn0015794	Rab18	603.284	0.00162306	0.048507	0.949593	0.993135	unaffected
FBgn0015795	Rab7	2846.71	-0.00933453	0.0435959	0.728859	0.946677	unaffected
FBgn0015797	Rab6	2344.5	-0.0345496	0.0605215	0.150988	0.670588	unaffected
FBgn0015799	Rbf	3266.81	0.0295313	0.0447201	0.287918	0.783544	unaffected
FBgn0015801	Reg-5	813.054	-0.0292558	0.072737	0.143769	0.661603	unaffected
FBgn0015803	RtGEF	1299.85	-0.0350793	0.0517231	0.19342	0.716186	unaffected
FBgn0015805	HDAC1	9757.86	0.0867072	0.0595055	0.00737836	0.21143	unaffected
FBgn0015808	ScpX	1418.99	-0.0535852	0.0559691	0.0601903	0.494874	unaffected
FBgn0015818	Spx	1590.65	0.0064966	0.0465568	0.805587	0.963258	unaffected
FBgn0015828	TfIIEalpha	795.972	-0.00486389	0.045416	0.854995	0.974767	unaffected
FBgn0015829	TfIIEbeta	608.267	-0.00750107	0.0515841	0.757238	0.952203	unaffected
FBgn0015831	Rtnl2	3.66138	-0.00147346	0.0932625	0.855837	0.975352	unaffected
FBgn0015834	eIF3i	6846.73	0.0113304	0.0422289	0.674777	0.928586	unaffected
FBgn0015838	Vang	4023.67	-0.0152263	0.0417044	0.57409	0.902739	unaffected
FBgn0015872	Drip	226.26	-0.356117	0.537609	0.00067798	0.060224	unaffected
FBgn0015903	apt	479.209	-0.00751494	0.0606812	0.671653	0.927514	unaffected
FBgn0015904	ara	812.418	-0.0106543	0.0541155	0.640682	0.920549	unaffected
FBgn0015905	ast	616.473	0.0139113	0.0513451	0.575164	0.903223	unaffected
FBgn0015919	caup	1494.67	-0.00761514	0.0536539	0.739548	0.947576	unaffected
FBgn0015924	crq	892.08	-0.0542745	0.0557395	0.0580959	0.489879	unaffected
FBgn0015925	csul	1001.8	0.0535001	0.0581525	0.0575587	0.488071	unaffected
FBgn0015926	dah	966.242	0.0556048	0.0929136	0.0326541	0.381741	unaffected
FBgn0015929	dpa	3887.16	0.0986282	0.123249	0.00650563	0.203056	unaffected
FBgn0015946	grim	3.72641	0.00276646	0.106473	0.716934	0.941713	unaffected
FBgn0015949	hrg	4946.5	-0.0109941	0.0435296	0.683602	0.931926	unaffected
FBgn0016013	Faa	14.3124	0.00645808	0.0780628	0.55754	0.895136	unaffected
FBgn0016031	lama	7.1242	0.0112522	0.108494	0.26101	0.768791	unaffected
FBgn0016032	lbm	252.055	0.0190266	0.0650695	0.305816	0.788961	unaffected
FBgn0016034	mael	154.932	-0.0180443	0.0717254	0.273013	0.776065	unaffected
FBgn0016036	mei-P22	8.27855	-0.0123952	0.110167	0.231332	0.752475	unaffected
FBgn0016038	Vsp37A	1151.87	-0.0513825	0.0539561	0.0717098	0.524602	unaffected
FBgn0016041	Tom40	2535.37	0.0182502	0.0436156	0.502773	0.874572	unaffected
FBgn0016047	nompA	5.73882	0.00789934	0.113148	0.366117	0.818586	unaffected
FBgn0016053	pgc	1.47483	-0.0216197	0.21632	0.0558919		unaffected
FBgn0016054	phr6-4	259.747	0.0597453	0.0952009	0.0271741	0.355099	unaffected
FBgn0016059	Sema1b	7641.08	0.004755	0.0475043	0.855342	0.974897	unaffected
FBgn0016061	side	308.885	-0.0381198	0.0912396	0.068566	0.514317	unaffected
FBgn0016070	smg	1267.8	0.0230982	0.0539528	0.34542	0.808229	unaffected
FBgn0016075	vkg	1137.94	-0.00053662	0.0699645	0.965187	0.995169	unaffected
FBgn0016076	vri	1549.76	0.0601334	0.120587	0.023176	0.331187	unaffected
FBgn0016078	wun	594.852	-0.0308246	0.0669756	0.152245	0.671491	unaffected
FBgn0016081	fry	3184.64	0.00476481	0.0520554	0.841706	0.973572	unaffected
FBgn0016119	ATPsynCF6	2726.96	-0.000548508	0.0492808	0.982727	0.997377	unaffected
FBgn0016120	ATPsynD	3711.99	0.0157308	0.0460026	0.558112	0.895284	unaffected
FBgn0016122	Acer	78.3994	0.00226724	0.0628062	0.88541	0.982209	unaffected
FBgn0016123	Alp4	6.17495	-0.00503784	0.0942668	0.56221	0.89781	unaffected
FBgn0016126	CaMKI	3721.14	0.00963495	0.0415361	0.720557	0.94247	unaffected
FBgn0016131	Cdk4	1655.24	0.0182187	0.0409427	0.501728	0.874038	unaffected
FBgn0016641	PTP-ER	1159.04	-0.00176072	0.0459359	0.946977	0.993135	unaffected
FBgn0016650	Lgr1	7.55042	0.0153401	0.109321	0.179552	0.701419	unaffected
FBgn0016660	H15	502.634	-0.0177231	0.0680222	0.305066	0.788639	unaffected
FBgn0016672	Ipp	1008.66	-0.0105285	0.0487389	0.683497	0.931926	unaffected
FBgn0016675	Lectin-galC1	5.11534	0.0534833	0.353057	0.0122962	0.26315	unaffected
FBgn0016684	NaPi-T	38.8563	0.00112432	0.0685878	0.930263	0.990006	unaffected
FBgn0016685	Nlp	15143.5	0.0121145	0.0433223	0.653874	0.924432	unaffected
FBgn0016687	Nurf-38	4864.49	0.0193981	0.0412002	0.475565	0.864397	unaffected
FBgn0016691	ATPsynO	4554.86	0.0510825	0.0470469	0.0803328	0.542327	unaffected
FBgn0016693	Past1	2194.28	-0.0369958	0.0657066	0.114426	0.613821	unaffected
FBgn0016694	Pdp1	606.381	0.064099	0.122707	0.0202176	0.312966	unaffected
FBgn0016696	Pitslre	5232.79	0.00620766	0.0405877	0.816831	0.966885	unaffected
FBgn0016697	Prosalpha5	3546.57	0.0390266	0.0519053	0.154418	0.671491	unaffected
FBgn0016698	Ptpa	707.917	0.0502763	0.0569072	0.0712368	0.524602	unaffected
FBgn0016701	Rab4	1362.27	-0.0101363	0.0480319	0.697389	0.935014	unaffected
FBgn0016715	Reg-2	51.5018	-0.035189	0.0969828	0.0712955	0.524602	unaffected
FBgn0016726	RpL29	27111.4	-0.0277124	0.0587593	0.230828	0.752475	unaffected
FBgn0016754	sba	2243.53	-0.0144195	0.0526168	0.550494	0.89264	unaffected
FBgn0016756	Usp47	5910.98	-0.0388386	0.0585039	0.12798	0.637325	unaffected
FBgn0016762	angel	261.224	0.0292123	0.0577248	0.220581	0.745797	unaffected
FBgn0016794	dos	1374.44	-0.0682484	0.0551907	0.0247883	0.341926	unaffected
FBgn0016797	fz2	7859.28	0.00269112	0.0537926	0.905102	0.985715	unaffected
FBgn0016917	Stat92E	4124.96	0.0334544	0.0560357	0.185747	0.709503	unaffected
FBgn0016919	nompB	3.12977	-0.0139863	0.152712	0.161206	0.677461	unaffected
FBgn0016920	nompC	13.2044	-0.00624741	0.089623	0.504693	0.874572	unaffected
FBgn0016926	Pino	897.283	-0.0212837	0.051488	0.402907	0.828448	unaffected
FBgn0016930	Dyrk2	3105.74	-0.0124232	0.0533265	0.597415	0.909764	unaffected
FBgn0016970	l(2)k10201	172.069	-0.0214606	0.0611147	0.300024	0.788378	unaffected
FBgn0016977	spen	11169.4	0.00836007	0.0567118	0.685972	0.932205	unaffected
FBgn0016978	snRNP-U1-70K	3207.92	-0.0254919	0.0444904	0.354996	0.813436	unaffected
FBgn0016983	smid	6657.41	0.0838446	0.0631566	0.00907556	0.232706	unaffected
FBgn0016984	sktl	2247.52	-0.0143855	0.0425298	0.595503	0.909764	unaffected
FBgn0017414	cag	236.484	-0.00733072	0.0543628	0.743126	0.947576	unaffected
FBgn0017418	ari-1	1814.03	-2.2317e-05	0.0455435	0.999329	1	unaffected
FBgn0017429	CG5989	559.595	0.0411155	0.0537461	0.130624	0.641362	unaffected
FBgn0017430	Nelf-E	733.708	0.0217034	0.0472395	0.420659	0.838178	unaffected
FBgn0017457	U2af38	1840.13	-0.0127122	0.0429913	0.638325	0.920536	unaffected
FBgn0017482	T3dh	124.471	-0.00708826	0.0595391	0.700476	0.935369	unaffected
FBgn0017545	RpS3A	45235.9	0.0184147	0.0352556	0.473599	0.863682	unaffected
FBgn0017550	Rga	2965.56	0.0232888	0.0399757	0.391082	0.825783	unaffected
FBgn0017551	Rca1	1014.08	-0.00335454	0.0454198	0.899623	0.985611	unaffected
FBgn0017558	Pdk	969.349	0.0045932	0.049235	0.856536	0.975534	unaffected
FBgn0017561	Ork1	0.497018	0.00046617	0.14046	0.922923		unaffected
FBgn0017566	ND-75	3262.84	0.0322278	0.0466339	0.246651	0.759747	unaffected
FBgn0017567	ND-23	962.467	-0.0265286	0.0527686	0.298273	0.787886	unaffected
FBgn0017572	Mo25	3084.8	-0.0247191	0.0446991	0.368807	0.818586	unaffected
FBgn0017577	Mcm5	2993.71	0.0758522	0.0986467	0.0140299	0.275274	unaffected
FBgn0017578	Max	850.618	-0.00857021	0.0486353	0.739582	0.947576	unaffected
FBgn0017579	RpL14	41243	-0.044928	0.045781	0.118559	0.620402	unaffected
FBgn0017581	Lk6	14723.7	-0.0794337	0.0763072	0.0118433	0.258918	unaffected
FBgn0017590	klg	395.966	0.0108235	0.0613753	0.546882	0.891779	unaffected
FBgn0019624	COX5A	3472.25	0.0294733	0.0480786	0.281374	0.78115	unaffected
FBgn0019643	AANAT1	8.56863	0.0120596	0.0978565	0.262131	0.769479	unaffected
FBgn0019644	ATPsynB	3958.41	0.0254262	0.0432023	0.356464	0.81404	unaffected
FBgn0019650	toy	6939.71	0.039921	0.0604081	0.113891	0.612635	unaffected
FBgn0019661	lncRNA:roX1	30.718	-0.0151225	0.0884217	0.231854	0.752654	unaffected
FBgn0019662	qm	935.475	-0.0375372	0.050443	0.173728	0.696424	unaffected
FBgn0019686	lok	1534.4	0.0272652	0.055276	0.265974	0.7736	unaffected
FBgn0019809	gcm2	12.8341	-0.0863693	0.409855	0.00858614	0.225642	unaffected
FBgn0019830	colt	1639.59	-0.0487359	0.0667273	0.0614826	0.499954	unaffected
FBgn0019890	Smg5	3844.43	-0.0171882	0.0430457	0.527447	0.883193	unaffected
FBgn0019925	Surf4	3195.24	-0.0131624	0.0502732	0.602974	0.910166	unaffected
FBgn0019928	Ser8	0.645273	2.74865e-05	0.139082	0.995608		unaffected
FBgn0019932	SamDC	501.8	0.0720651	0.0642999	0.0182675	0.307816	unaffected
FBgn0019936	RpS20	21907.9	0.00100292	0.0445121	0.97006	0.996589	unaffected
FBgn0019938	RpI1	2989.04	0.0770857	0.0762096	0.0133428	0.270158	unaffected
FBgn0019940	Rh6	3.2824	-0.0313618	0.232081	0.0426422	0.42514	unaffected
FBgn0019949	Cdk9	717.821	0.0237771	0.0494968	0.369163	0.818669	unaffected
FBgn0019952	Orct	308.526	-0.0208847	0.0584559	0.337509	0.80587	unaffected
FBgn0019957	ND-42	1903.95	0.0164868	0.0469091	0.537015	0.887474	unaffected
FBgn0019960	Mitofilin	3290.04	0.0240195	0.039568	0.375479	0.821346	unaffected
FBgn0019968	Khc-73	4466.92	0.0247263	0.0494928	0.351946	0.811948	unaffected
FBgn0019972	Drice	2491.6	-0.00578663	0.0419331	0.829591	0.96913	unaffected
FBgn0019982	Gs1l	458.175	0.0194909	0.0556669	0.39689	0.827182	unaffected
FBgn0019985	mGluR	26.3776	-0.00256901	0.0747559	0.814036	0.966251	unaffected
FBgn0019990	Gcn2	1607.12	-0.0154578	0.0505644	0.541774	0.888642	unaffected
FBgn0020018	Ppox	483.665	0.00825327	0.0502203	0.741863	0.947576	unaffected
FBgn0020224	Cbl	1804.61	-0.00413494	0.0458291	0.876109	0.979639	unaffected
FBgn0020235	ATPsyngamma	6120.6	0.0237318	0.0474549	0.380229	0.822539	unaffected
FBgn0020236	ATPCL	5683.31	-0.059411	0.0455091	0.0455555	0.44011	unaffected
FBgn0020238	14-3-3epsilon	46347.2	0.00507665	0.0301214	0.827102	0.96913	unaffected
FBgn0020248	stet	44.6155	-0.0180961	0.072961	0.264277	0.770636	unaffected
FBgn0020249	stck	1509.69	0.0324399	0.0473655	0.242126	0.756506	unaffected
FBgn0020251	sfl	915.376	0.0304754	0.0616237	0.181044	0.703276	unaffected
FBgn0020255	Ran	19887.8	0.0615898	0.0454406	0.0390065	0.413029	unaffected
FBgn0020257	Ppa	8146.36	0.0223729	0.0467402	0.409065	0.831427	unaffected
FBgn0020258	ppk	4.12732	-0.00426735	0.0934988	0.61788	0.91532	unaffected
FBgn0020261	pcm	3409.36	0.0277425	0.0522689	0.283518	0.78167	unaffected
FBgn0020269	mspo	166.287	0.000582297	0.0637146	0.969297	0.996589	unaffected
FBgn0020270	mre11	1427.16	0.0863128	0.0864444	0.00866859	0.226634	unaffected
FBgn0020272	mst	685.507	0.0557446	0.0808528	0.0358944	0.397485	unaffected
FBgn0020278	loco	2703.89	-0.0174944	0.0467197	0.513998	0.877187	unaffected
FBgn0020279	lig	22526.1	-0.011859	0.0490887	0.645138	0.922119	unaffected
FBgn0020294	ko	4857.94	0.0228849	0.0517206	0.36979	0.818806	unaffected
FBgn0020299	stumps	472.909	-0.285667	0.24828	0.000448561	0.0459617	unaffected
FBgn0020300	geko	256.89	-0.00381582	0.0681185	0.774523	0.954576	unaffected
FBgn0020304	drongo	3866.65	-0.0500325	0.0571406	0.0718044	0.524602	unaffected
FBgn0020305	dbe	1393.75	-0.0132147	0.0498592	0.604309	0.910457	unaffected
FBgn0020306	dom	18541.5	0.019991	0.0562305	0.380078	0.822539	unaffected
FBgn0020307	dve	614.57	0.00585113	0.052115	0.806289	0.963354	unaffected
FBgn0020309	crol	17008	0.00988166	0.049571	0.697731	0.93519	unaffected
FBgn0020312	Tmtc3	1873.18	-0.0454184	0.0562897	0.0953063	0.575085	unaffected
FBgn0020369	Rpt6	3930.86	0.0129371	0.0474035	0.624009	0.915967	unaffected
FBgn0020370	TppII	5484.25	0.0317491	0.0420428	0.253671	0.763614	unaffected
FBgn0020372	TM4SF	11.5467	0.00289664	0.0876568	0.740361	0.947576	unaffected
FBgn0020376	Sr-CIII	2.02221	-0.00293301	0.105618	0.703041		unaffected
FBgn0020378	Sp1	3870.42	0.0514602	0.0561665	0.0677919	0.51243	unaffected
FBgn0020379	Rfx	443.903	0.0160945	0.0522138	0.512021	0.876757	unaffected
FBgn0020381	Dredd	1207.24	0.0133067	0.050127	0.600133	0.910166	unaffected
FBgn0020385	pug	572.689	-0.0171073	0.0568969	0.434277	0.844946	unaffected
FBgn0020386	Pdk1	3382.25	0.00931031	0.0615894	0.595126	0.909764	unaffected
FBgn0020388	Gcn5	1568.97	0.0237919	0.0520668	0.350199	0.810201	unaffected
FBgn0020389	Papss	752.333	-0.0222107	0.0521332	0.379082	0.822539	unaffected
FBgn0020391	Nrk	245.597	0.000155241	0.0596197	0.993049	0.999155	unaffected
FBgn0020392	Nmt	3085.46	0.0393608	0.0433139	0.164892	0.682271	unaffected
FBgn0020399	Mst89B	0.938819	0.00273055	0.126256	0.681349		unaffected
FBgn0020407	asun	464.3	-0.0115794	0.0524851	0.629176	0.9163	unaffected
FBgn0020412	JIL-1	3050.18	0.0385257	0.0553881	0.143722	0.661603	unaffected
FBgn0020414	Idgf3	225.819	0.0102389	0.0709518	0.46383	0.860043	unaffected
FBgn0020415	Idgf2	139.96	-0.0318956	0.0815779	0.105778	0.597683	unaffected
FBgn0020416	Idgf1	60.3758	0.0076753	0.0720646	0.550556	0.89264	unaffected
FBgn0020429	GluRIIB	1.55784	0.00624086	0.139324	0.374238		unaffected
FBgn0020440	Fak	1543.37	0.0304971	0.0420306	0.271789	0.775962	unaffected
FBgn0020443	eRF3	8570.33	-0.00100772	0.0416427	0.970049	0.996589	unaffected
FBgn0020445	E23	370.486	-0.0158004	0.0776566	0.27384	0.776065	unaffected
FBgn0020493	Dad	2852.73	0.0555453	0.0487087	0.0598071	0.494874	unaffected
FBgn0020496	CtBP	19437.7	0.00397654	0.030232	0.8645	0.976766	unaffected
FBgn0020497	emb	8241.33	0.0215347	0.0420748	0.430991	0.842222	unaffected
FBgn0020503	CLIP-190	2340.66	0.0378895	0.0591984	0.131762	0.642421	unaffected
FBgn0020510	Abi	1906	-0.000483745	0.040591	0.985579	0.997877	unaffected
FBgn0020513	Paics	3256.79	-0.044271	0.0449289	0.123306	0.629186	unaffected
FBgn0020518	snoRNA:Me28S-G764	3.24893	-0.00270953	0.0975663	0.735418	0.947576	unaffected
FBgn0020521	pio	12449	-0.0163422	0.0696488	0.318499	0.798353	unaffected
FBgn0020545	kraken	694.36	-0.0232467	0.0506716	0.371199	0.819164	unaffected
FBgn0020546	lncRNA:iab4	13.8429	0	0.112666	1	1	unaffected
FBgn0020556	lncRNA:bxd	7.32404	0.00436689	0.121969	0.55115	0.89264	unaffected
FBgn0020616	SA	2111.13	0.0508088	0.0545832	0.0731261	0.52822	unaffected
FBgn0020617	Rx	16.9052	-0.00292787	0.0750802	0.787984	0.958212	unaffected
FBgn0020618	Rack1	52536.1	-0.018937	0.0405375	0.484578	0.868583	unaffected
FBgn0020620	RN-tre	1741.63	-0.0210169	0.0428404	0.442351	0.849981	unaffected
FBgn0020621	Pkn	4561.12	-0.00507593	0.0455529	0.848623	0.973933	unaffected
FBgn0020622	Pi3K21B	1851.68	0.00842373	0.041941	0.754426	0.951076	unaffected
FBgn0020626	Osbp	1657.91	-0.0670857	0.0586504	0.0257603	0.345652	unaffected
FBgn0020633	Mcm7	544.694	0.0602718	0.0901962	0.0273837	0.355658	unaffected
FBgn0020637	Lcp65Ag2	7.15053	0.005312	0.0970307	0.537035	0.887474	unaffected
FBgn0020638	Lcp65Ag1	8.03315	0.0441145	0.272888	0.0253928	0.342533	unaffected
FBgn0020639	Lcp65Af	109.629	0.0486838	0.199298	0.0231648	0.331187	unaffected
FBgn0020640	Lcp65Ae	2.64799	0.00403086	0.10285	0.615457		unaffected
FBgn0020641	Lcp65Ad	17.0458	-0.0131779	0.0857089	0.28004	0.780882	unaffected
FBgn0020642	Lcp65Ac	34.3087	0.0535107	0.333309	0.0156774	0.291802	unaffected
FBgn0020647	KrT95D	1540.97	0.00413383	0.0462681	0.875679	0.979639	unaffected
FBgn0020653	Trxr-1	9503.47	0.00137674	0.0434938	0.959061	0.994146	unaffected
FBgn0020655	ArfGAP1	1572.69	-0.0170094	0.0546004	0.464585	0.86021	unaffected
FBgn0020660	eIF4B	16.5547	-0.0193751	0.100005	0.146849	0.66638	unaffected
FBgn0020762	Atet	544.431	-0.0114843	0.0604328	0.537974	0.887474	unaffected
FBgn0020764	Alas	900.745	-0.0429954	0.0528178	0.120334	0.623237	unaffected
FBgn0020765	Acp65Aa	0.645265	0	0.145388	1		unaffected
FBgn0020767	Spred	2761.16	0.036717	0.0503262	0.182366	0.703805	unaffected
FBgn0020887	Su(z)12	2208.56	0.0222354	0.0491852	0.400474	0.827521	unaffected
FBgn0020907	Scp2	1.63728	0.00269918	0.117983	0.704485		unaffected
FBgn0020908	Scp1	1.29521	-0.0069151	0.129338	0.378698		unaffected
FBgn0020909	Rtc1	745.001	0.0443664	0.0613911	0.087449	0.559368	unaffected
FBgn0020910	RpL3	79699.8	-0.0410147	0.039236	0.13894	0.654291	unaffected
FBgn0020912	Ptx1	1.42426	0.00688564	0.134044	0.366478		unaffected
FBgn0020930	Dgkepsilon	649.94	-0.0211809	0.0486165	0.424896	0.839531	unaffected
FBgn0021738	Crg-1	22.985	-0.0278806	0.155675	0.06222	0.501034	unaffected
FBgn0021742	C901	14.0192	0.0101515	0.0829226	0.374193	0.820707	unaffected
FBgn0021750	SerRS-m	629.191	-0.0304338	0.0520009	0.24735	0.759747	unaffected
FBgn0021760	chb	2946.06	-0.00821006	0.0479671	0.752337	0.950331	unaffected
FBgn0021761	Nup154	3683.01	0.0558342	0.0563382	0.0523276	0.470161	unaffected
FBgn0021764	sdk	9035.41	-0.005529	0.0483297	0.830352	0.969315	unaffected
FBgn0021765	scu	3586.86	-0.0872408	0.057418	0.00696493	0.209651	unaffected
FBgn0021767	org-1	0.823567	0.000821207	0.135478	0.88107		unaffected
FBgn0021768	nudC	2945.16	0.0386642	0.0441594	0.172627	0.695095	unaffected
FBgn0021776	mira	176.724	-0.0308998	0.0995421	0.0819978	0.545791	unaffected
FBgn0021795	Tapdelta	4567.43	-0.0218261	0.0613442	0.291877	0.78515	unaffected
FBgn0021796	Tor	3253.5	0.00352722	0.0494177	0.889129	0.982727	unaffected
FBgn0021800	Reph	916.8	-0.104381	0.0809442	0.00331718	0.154356	unaffected
FBgn0021814	Vps28	918.341	-0.0193786	0.0507763	0.448631	0.85321	unaffected
FBgn0021825	DCTN2-p50	1967.08	-0.00400504	0.0419725	0.8815	0.981746	unaffected
FBgn0021847	Ttc7	739.408	-0.0293945	0.0499721	0.273881	0.776065	unaffected
FBgn0021856	l(2)k14505	753.127	0.0155157	0.0505174	0.540686	0.888502	unaffected
FBgn0021872	Xbp1	5795.91	-0.0330936	0.073729	0.115924	0.617192	unaffected
FBgn0021874	Nle	1180.1	0.0174356	0.0524286	0.47787	0.864753	unaffected
FBgn0021875	Zfrp8	629.318	-0.0506473	0.0518547	0.0782822	0.540669	unaffected
FBgn0021895	ytr	4309.79	0.0293538	0.0449928	0.290415	0.784696	unaffected
FBgn0021906	RFeSP	1912.69	0.011939	0.049101	0.642901	0.921089	unaffected
FBgn0021944	Coprox	1318.75	0.00790194	0.0422438	0.769173	0.953847	unaffected
FBgn0021967	ND-PDSW	1230.35	-0.00723613	0.0497916	0.774228	0.954576	unaffected
FBgn0021979	l(2)k09913	5612.24	-0.0878941	0.045865	0.00493929	0.179906	unaffected
FBgn0021995	Rs1	2625.63	0.0880031	0.0623145	0.00694022	0.209528	unaffected
FBgn0022023	eIF3h	5638.96	-0.00853688	0.0388508	0.747988	0.948923	unaffected
FBgn0022027	Vps25	500.349	-0.019576	0.0531348	0.422993	0.838798	unaffected
FBgn0022029	l(2)k01209	1987.07	0.0101469	0.050315	0.686051	0.932205	unaffected
FBgn0022069	Nnp-1	3512.36	0.0575292	0.0556162	0.0479906	0.45257	unaffected
FBgn0022097	Vha36-1	1500.68	-0.0138566	0.0475895	0.59945	0.909919	unaffected
FBgn0022153	l(2)k05819	2416.92	0.0263937	0.0483161	0.329154	0.803648	unaffected
FBgn0022160	Gpo1	310.723	0.00137173	0.0591769	0.939852	0.991945	unaffected
FBgn0022213	Cse1	6143.32	0.077161	0.0424705	0.010527	0.247656	unaffected
FBgn0022224	ubl	394.016	0.000537816	0.0570602	0.978417	0.997321	unaffected
FBgn0022238	lolal	5424.81	-0.0385967	0.0430141	0.172206	0.694024	unaffected
FBgn0022288	l(2)09851	1836.23	0.0723436	0.0662748	0.0177572	0.30456	unaffected
FBgn0022338	dnk	1300.05	0.0988078	0.134255	0.00683663	0.207637	unaffected
FBgn0022343	CG3760	4667.87	0.0144291	0.0459158	0.590522	0.907989	unaffected
FBgn0022344	CG10340	896.65	0.00935497	0.0484274	0.717881	0.941713	unaffected
FBgn0022349	CG1910	9166.46	0.0621784	0.0564755	0.0357056	0.397485	unaffected
FBgn0022355	Tsf1	646.16	0.00332882	0.0821533	0.725942	0.944728	unaffected
FBgn0022359	Sodh-2	16.4681	0.00586962	0.0803425	0.572794	0.902099	unaffected
FBgn0022361	Pur-alpha	2176.7	0.0133286	0.0515509	0.588912	0.90751	unaffected
FBgn0022382	Pka-R2	1191.75	0.0330194	0.0624797	0.154061	0.671491	unaffected
FBgn0022699	D19B	1245.4	-0.0157839	0.045549	0.557964	0.895284	unaffected
FBgn0022702	Cht2	4457.41	-0.0784198	0.0472757	0.0114046	0.255947	unaffected
FBgn0022709	Ak1	139.023	0.0345933	0.086808	0.085453	0.554952	unaffected
FBgn0022710	Ac13E	426.523	0.0188025	0.0587773	0.374275	0.820707	unaffected
FBgn0022724	Taf8	466.615	-0.0336247	0.0612489	0.154983	0.671491	unaffected
FBgn0022740	HLH54F	1.11721	-0.0124516	0.163643	0.159088		unaffected
FBgn0022764	Sin3A	12577.8	0.0209604	0.0534702	0.390942	0.825783	unaffected
FBgn0022768	Pp2C1	2104.53	-0.0462	0.0569404	0.0895666	0.562667	unaffected
FBgn0022770	Peritrophin-A	34.7783	-0.00410728	0.0672355	0.764799	0.953369	unaffected
FBgn0022774	Oat	154.127	-0.0598567	0.1458	0.0196748	0.312639	unaffected
FBgn0022786	Hira	882.764	-0.00934908	0.0475111	0.721302	0.942777	unaffected
FBgn0022787	Hel89B	3065.44	0.0443851	0.0533932	0.109454	0.606388	unaffected
FBgn0022800	Cad96Ca	1469.68	0.0333303	0.0444421	0.234367	0.754498	unaffected
FBgn0022893	Df31	81254.6	0.00584324	0.0403486	0.827214	0.96913	unaffected
FBgn0022935	D19A	1405.05	-0.0208272	0.0454143	0.444162	0.850992	unaffected
FBgn0022936	CycH	608.668	0.0196302	0.05057	0.44478	0.851132	unaffected
FBgn0022942	Cbp80	3968.36	0.0344221	0.0411486	0.216015	0.740716	unaffected
FBgn0022943	Cbp20	838.271	0.00511315	0.0484475	0.842605	0.973572	unaffected
FBgn0022959	yps	18162.2	-0.0314466	0.0403877	0.253768	0.763618	unaffected
FBgn0022960	vimar	2113.36	0.0221331	0.0422513	0.418913	0.837495	unaffected
FBgn0022981	rpk	94.5235	-0.00777204	0.0652218	0.612459	0.91351	unaffected
FBgn0022984	qkr58E-3	2842.14	-0.0329369	0.0414148	0.235979	0.755849	unaffected
FBgn0022985	qkr58E-2	1797.76	0.00618805	0.0432167	0.817955	0.967055	unaffected
FBgn0022986	qkr58E-1	1942.23	-0.001015	0.0447289	0.969666	0.996589	unaffected
FBgn0022987	qkr54B	2355.98	0.0686471	0.070855	0.0209955	0.319788	unaffected
FBgn0023000	mth	2336.01	-0.00727584	0.0484617	0.777976	0.955225	unaffected
FBgn0023001	melt	2775.54	0.033743	0.0510514	0.211619	0.739219	unaffected
FBgn0023023	CRMP	382.142	-0.00092857	0.0564606	0.963667	0.995057	unaffected
FBgn0023081	gek	2695.88	0.0378467	0.0454607	0.181175	0.703276	unaffected
FBgn0023083	fray	1608.46	0.00459751	0.0498741	0.854691	0.974767	unaffected
FBgn0023090	dtr	37.2518	0.0030423	0.0702211	0.806372	0.963354	unaffected
FBgn0023094	cyc	1047.2	-0.00869626	0.0465168	0.742467	0.947576	unaffected
FBgn0023095	caps	2112.54	0.105722	0.0924162	0.00366114	0.158712	unaffected
FBgn0023096	btv	177.983	-0.00979275	0.0566848	0.638926	0.920549	unaffected
FBgn0023097	bon	3964.12	0.0443735	0.0568452	0.0994383	0.582728	unaffected
FBgn0023129	aay	162.61	-0.0259701	0.0943291	0.111543	0.608349	unaffected
FBgn0023130	a6	570.634	-0.00833474	0.0520279	0.728809	0.946677	unaffected
FBgn0023143	Uba1	19147.8	0.0126951	0.0394827	0.635213	0.919201	unaffected
FBgn0023167	SmD3	2638.72	0.0993608	0.0584764	0.00297215	0.148381	unaffected
FBgn0023169	AMPKalpha	2351.57	-0.0121154	0.041265	0.653306	0.924432	unaffected
FBgn0023170	RpL39	9525.01	-0.0231346	0.0641948	0.248723	0.759747	unaffected
FBgn0023171	rnh1	575.665	-0.014632	0.0501087	0.565857	0.899336	unaffected
FBgn0023172	RhoGEF2	5134.93	0.00363388	0.0487458	0.887123	0.982421	unaffected
FBgn0023174	Prosbeta2	4872.85	0.00414806	0.0445776	0.876707	0.979862	unaffected
FBgn0023175	Prosalpha7	4787.37	0.0185761	0.0429899	0.49553	0.872986	unaffected
FBgn0023177	Pp4-19C	4058.3	0.0311613	0.0434742	0.263802	0.770377	unaffected
FBgn0023178	Pdf	1.68984	0.0110925	0.154986	0.195158		unaffected
FBgn0023179	amon	212.443	-0.00275682	0.058955	0.880986	0.981734	unaffected
FBgn0023180	Orc6	235.486	0.0636996	0.112388	0.0215227	0.321068	unaffected
FBgn0023181	Orc4	718.071	0.166343	0.116782	0.000458836	0.0465443	unaffected
FBgn0023212	EloB	2264.02	-0.02102	0.0472858	0.434467	0.844946	unaffected
FBgn0023213	eIF4G1	15555.6	0.0469321	0.044725	0.104246	0.595937	unaffected
FBgn0023214	edl	403.275	-0.0054386	0.0594976	0.765578	0.953369	unaffected
FBgn0023215	Mnt	1849.25	-0.0292663	0.0633832	0.182856	0.704386	unaffected
FBgn0023216	Parg	598.56	0.0254278	0.0562103	0.2846	0.78167	unaffected
FBgn0023388	Dap160	1845.1	-0.0325872	0.0497713	0.231648	0.752654	unaffected
FBgn0023395	Chd3	370.709	0.0179793	0.0608284	0.367664	0.818586	unaffected
FBgn0023407	B4	3045	0.00322644	0.0465101	0.902547	0.985715	unaffected
FBgn0023415	Acp32CD	8.76402	-0.0095194	0.098305	0.333189	0.805593	unaffected
FBgn0023416	Ac3	162.605	0.0064558	0.0616315	0.703432	0.935844	unaffected
FBgn0023441	fus	3835.36	-0.0479595	0.0499729	0.0952004	0.575085	unaffected
FBgn0023458	Rbcn-3A	4196.18	0.0184552	0.0555999	0.419832	0.838011	unaffected
FBgn0023477	Taldo	3814.41	0.00885002	0.0419491	0.742508	0.947576	unaffected
FBgn0023479	teq	121.747	-0.086836	0.169982	0.00929283	0.23441	unaffected
FBgn0023489	Pph13	18.1375	-0.00516179	0.0824134	0.60133	0.910166	unaffected
FBgn0023496	Lip1	1.82435	0.0261391	0.228871	0.0476372		unaffected
FBgn0023506	Es2	321.934	-0.0221958	0.0520555	0.380051	0.822539	unaffected
FBgn0023507	D2hgdh	736.957	0.0469545	0.113143	0.0377984	0.408274	unaffected
FBgn0023508	Ocrl	1144.97	0.027982	0.0474135	0.306684	0.789393	unaffected
FBgn0023509	mip130	2005.66	0.0266926	0.0437441	0.334272	0.80587	unaffected
FBgn0023510	Rbcn-3B	1142.58	-0.0173476	0.0493378	0.504693	0.874572	unaffected
FBgn0023511	Edem1	1347.67	-0.0137485	0.0442792	0.61078	0.91351	unaffected
FBgn0023512	eIF2Bepsilon	1360	0.00599828	0.046986	0.819371	0.967377	unaffected
FBgn0023513	CG14803	902.296	0.0999283	0.120272	0.00610302	0.194072	unaffected
FBgn0023514	CG14805	1291.28	0.00877137	0.0487155	0.733461	0.947576	unaffected
FBgn0023515	CG14814	1321.51	0.0382554	0.0672462	0.103283	0.593261	unaffected
FBgn0023516	Pex5	452.4	-0.0093361	0.0522998	0.696442	0.934615	unaffected
FBgn0023517	Pgam5	1301.57	-0.0296905	0.0459288	0.284043	0.78167	unaffected
FBgn0023518	trr	2523.45	0.0127449	0.0495484	0.618703	0.91532	unaffected
FBgn0023519	mRpL16	722.606	-0.0138012	0.0534299	0.55861	0.895332	unaffected
FBgn0023520	CG3857	395.025	0.0417734	0.0662792	0.0884113	0.560177	unaffected
FBgn0023521	CG3587	393.584	0.00432809	0.0571389	0.828366	0.96913	unaffected
FBgn0023522	CG11596	1095.46	-0.0464696	0.0531096	0.0976885	0.580854	unaffected
FBgn0023523	Or2a	18.4179	-0.00099377	0.0713333	0.933025	0.991005	unaffected
FBgn0023524	CG3078	4.03466	-0.00038351	0.0927648	0.962144	0.994694	unaffected
FBgn0023525	CG3191	19.2007	-0.00565256	0.0756232	0.617935	0.91532	unaffected
FBgn0023526	CG2865	2291.14	-0.0138232	0.0492167	0.592282	0.908392	unaffected
FBgn0023527	CG3071	998.05	0.0520159	0.08712	0.0398686	0.418019	unaffected
FBgn0023528	CG2924	3215.02	0.0134272	0.0383977	0.613151	0.913609	unaffected
FBgn0023529	CG2918	8665.64	-0.0231041	0.0590379	0.293417	0.786509	unaffected
FBgn0023530	CG3740	253.499	0.0093599	0.0512381	0.703205	0.935844	unaffected
FBgn0023531	CG32809	728.721	-0.0510126	0.0598167	0.0636037	0.504059	unaffected
FBgn0023534	CG17778	40.1025	0.00572276	0.0647756	0.705044	0.936407	unaffected
FBgn0023535	arg	24.0717	-0.0106236	0.0742184	0.422441	0.838443	unaffected
FBgn0023536	CG3156	240.093	0.00135864	0.0578369	0.943733	0.991945	unaffected
FBgn0023537	CG17896	2849.55	0.014024	0.0461572	0.600103	0.910166	unaffected
FBgn0023540	CG3630	928.103	0.327724	0.141156	1.98395e-05	0.0044882	unaffected
FBgn0023542	Nmd3	1425.86	0.0607976	0.0663673	0.0331659	0.384052	unaffected
FBgn0023545	PIG-K	757.57	0.0308034	0.0527095	0.237883	0.756506	unaffected
FBgn0023549	Mct1	54.4957	-0.0658909	0.21291	0.0134398	0.270309	unaffected
FBgn0023550	FarO	3.69289	0.00152889	0.0922371	0.851804	0.97426	unaffected
FBgn0024150	Ac78C	36.0248	-0.0103813	0.0766679	0.410178	0.83167	unaffected
FBgn0024179	wit	1680.97	0.0162438	0.0504143	0.52358	0.880986	unaffected
FBgn0024183	vig	7170.63	0.0179736	0.0338851	0.47454	0.863999	unaffected
FBgn0024184	unc-4	632.227	0.00478684	0.0591975	0.794639	0.960691	unaffected
FBgn0024187	syd	1433.38	-0.0140959	0.0470179	0.59554	0.909764	unaffected
FBgn0024188	san	1275.76	0.0055806	0.0484768	0.828428	0.96913	unaffected
FBgn0024189	sns	447.732	0.0162675	0.0659557	0.351263	0.811406	unaffected
FBgn0024191	sip1	634.196	0.0643551	0.0754499	0.0251419	0.341926	unaffected
FBgn0024194	rasp	703.213	-0.00155624	0.0497254	0.950617	0.993135	unaffected
FBgn0024196	robl	1031.15	0.0125077	0.0494381	0.625698	0.916087	unaffected
FBgn0024222	IKKbeta	699.356	0.0398057	0.0514358	0.149432	0.669498	unaffected
FBgn0024227	aurB	1781.87	0.0411102	0.0634139	0.0982753	0.581091	unaffected
FBgn0024230	Hs2st	492.148	0.0327667	0.053264	0.210495	0.73819	unaffected
FBgn0024232	gprs	64.8066	-0.00982838	0.0728917	0.460132	0.858667	unaffected
FBgn0024234	gbb	3352.66	-0.0156216	0.0405821	0.56283	0.898149	unaffected
FBgn0024236	foi	3768.16	0.0113048	0.0528152	0.634091	0.918119	unaffected
FBgn0024238	Fim	3602.11	-0.0198283	0.0531098	0.417889	0.836767	unaffected
FBgn0024244	drm	4272.18	-0.0279493	0.0513579	0.286879	0.783019	unaffected
FBgn0024245	dnt	1154.27	-0.0469322	0.0556185	0.0891302	0.561576	unaffected
FBgn0024248	chico	962.266	0.0557663	0.0484654	0.0590143	0.494336	unaffected
FBgn0024249	cato	27.3419	0.00125145	0.0696849	0.919801	0.987308	unaffected
FBgn0024250	brk	2492.27	-0.00691784	0.0525373	0.769753	0.953847	unaffected
FBgn0024251	bbx	5.65313	-0.00890283	0.101558	0.347412	0.809437	unaffected
FBgn0024273	WASp	967.734	-0.0336563	0.0520402	0.207465	0.735298	unaffected
FBgn0024277	trio	7094.36	0.0182298	0.0489639	0.486661	0.868823	unaffected
FBgn0024285	Srp54	4081.96	-0.0202995	0.0447462	0.456502	0.857645	unaffected
FBgn0024288	Sox100B	20.2512	-0.00136654	0.0869492	0.873952	0.979599	unaffected
FBgn0024289	Sodh-1	1.48963	-0.000484387	0.119971	0.942703		unaffected
FBgn0024291	Sirt1	2200.57	-0.00626649	0.0476897	0.809933	0.964165	unaffected
FBgn0024293	Spn43Ab	10.3965	0.0150111	0.0973577	0.206049	0.73468	unaffected
FBgn0024294	Spn43Aa	2414.01	-0.00509703	0.0745186	0.65689	0.924432	unaffected
FBgn0024314	Plap	3091.6	0.0459912	0.0431157	0.10903	0.605032	unaffected
FBgn0024315	Picot	19.8415	-0.0223024	0.126889	0.0968786	0.579102	unaffected
FBgn0024320	Npc1a	4125.11	0.0225876	0.0788263	0.178883	0.701419	unaffected
FBgn0024321	NK7.1	703.722	-0.0284845	0.0544029	0.256204	0.765519	unaffected
FBgn0024326	Mkk4	2403.18	0.0237953	0.043611	0.386783	0.82448	unaffected
FBgn0024329	Mekk1	3365.61	0.0564973	0.0570639	0.0495845	0.459093	unaffected
FBgn0024330	MED6	872.398	0.016206	0.0483475	0.537452	0.887474	unaffected
FBgn0024352	Stip1	8309.23	-0.0275761	0.0508394	0.296038	0.787886	unaffected
FBgn0024360	MTPAP	495.136	0.0156382	0.0502794	0.539402	0.888195	unaffected
FBgn0024361	Tsp2A	20.7272	0.00962608	0.0753509	0.445989	0.851145	unaffected
FBgn0024362	Naa30A	2090.4	0.0129187	0.0393632	0.62906	0.9163	unaffected
FBgn0024364	CG11417	1542.53	0.0510934	0.0575662	0.0668999	0.509983	unaffected
FBgn0024365	CG12773	2051.46	0.00394797	0.0443227	0.882735	0.982209	unaffected
FBgn0024366	CG11409	130.034	-0.0120982	0.064184	0.474268	0.863884	unaffected
FBgn0024371	E2f2	1005.21	-0.0127355	0.0482142	0.625924	0.916087	unaffected
FBgn0024432	Dlc90F	2696.57	-0.0305921	0.0497051	0.258288	0.768185	unaffected
FBgn0024491	Bin1	1346.22	0.0168693	0.0550984	0.462021	0.859819	unaffected
FBgn0024509	Sec13	2779.99	-0.0217766	0.0536568	0.373017	0.820087	unaffected
FBgn0024510	dlt	349.85	-0.0439927	0.0555095	0.105587	0.597683	unaffected
FBgn0024542	Neos	618.957	-0.0115122	0.0530146	0.626288	0.916087	unaffected
FBgn0024555	flfl	6567.85	0.0228671	0.0486995	0.390903	0.825783	unaffected
FBgn0024556	mEFTu1	3135.8	0.0463519	0.0509431	0.103146	0.592902	unaffected
FBgn0024558	Dph5	1666.18	0.0617462	0.0588698	0.0352868	0.395207	unaffected
FBgn0024689	fws	1062.66	0.0225275	0.0500908	0.388995	0.825352	unaffected
FBgn0024698	Cpsf160	1592.14	0.0503729	0.0548885	0.0744747	0.530327	unaffected
FBgn0024728	Slip1	2677.41	0.0163965	0.0446472	0.544932	0.890374	unaffected
FBgn0024732	Drep1	556.96	-0.00901958	0.0504158	0.718184	0.941713	unaffected
FBgn0024733	RpL10	40640.8	0.00263656	0.0405824	0.921539	0.98817	unaffected
FBgn0024734	PRL-1	723.11	0.0227404	0.058345	0.306269	0.789393	unaffected
FBgn0024754	Flo1	2149.68	0.127653	0.113369	0.00197867	0.119474	unaffected
FBgn0024804	Dbp80	3630.25	0.0463807	0.0432316	0.10649	0.598769	unaffected
FBgn0024806	DIP2	3231.36	-0.00855253	0.0468544	0.745722	0.947646	unaffected
FBgn0024807	DIP1	7485.06	-0.0560446	0.0578005	0.0501384	0.459569	unaffected
FBgn0024811	Crk	3158.3	-0.00302602	0.0470107	0.908083	0.985927	unaffected
FBgn0024814	Clc	4544.08	-0.0259192	0.0512744	0.319638	0.798353	unaffected
FBgn0024833	AP-1mu	1941.18	-0.0275299	0.0467811	0.315929	0.79721	unaffected
FBgn0024836	stan	6415.54	-0.0452201	0.0637249	0.0787504	0.540856	unaffected
FBgn0024841	Pcd	784.215	-0.040343	0.0572604	0.122635	0.627023	unaffected
FBgn0024846	p38b	867.011	0.0401957	0.0490305	0.153178	0.671491	unaffected
FBgn0024887	kin17	736.539	-0.00310581	0.0488367	0.903264	0.985715	unaffected
FBgn0024889	Kap-alpha1	1641.64	0.0451018	0.0516069	0.109573	0.606512	unaffected
FBgn0024897	b6	40.8671	1.65253	0.68154	1.18503e-05	0.00316341	up
FBgn0024909	Taf7	477.644	-0.0106157	0.0508011	0.669606	0.927183	unaffected
FBgn0024912	agt	176.894	0.0107067	0.0575498	0.599264	0.909919	unaffected
FBgn0024913	Actbeta	264.733	-0.0133563	0.0735787	0.352533	0.812636	unaffected
FBgn0024920	Ts	1174.05	0.0348611	0.0745143	0.104566	0.596787	unaffected
FBgn0024921	Tnpo	4168.49	0.0154319	0.0456313	0.566353	0.899637	unaffected
FBgn0024941	RSG7	82.5346	-0.0115627	0.0746901	0.390471	0.825728	unaffected
FBgn0024943	PIP82	9.17851	0.00228581	0.086769	0.793591	0.960214	unaffected
FBgn0024944	Oamb	10.087	0.00654721	0.0882014	0.494465	0.872322	unaffected
FBgn0024945	NitFhit	539.792	-0.117703	0.107351	0.00268085	0.138748	unaffected
FBgn0024947	NTPase	1198.07	-0.00174186	0.0479611	0.946347	0.992958	unaffected
FBgn0024956	Mat1	970.319	0.000832535	0.0448594	0.975099	0.996916	unaffected
FBgn0024957	Irp-1B	2645.76	-0.031698	0.0507353	0.238258	0.756506	unaffected
FBgn0024958	Irp-1A	1524.42	-0.00564869	0.0434711	0.833447	0.970802	unaffected
FBgn0024963	GluClalpha	6.85426	0.0142406	0.125415	0.180395	0.702199	unaffected
FBgn0024973	CG2701	1348.6	0.0422259	0.0540987	0.121462	0.625066	unaffected
FBgn0024975	CG2712	236.416	-5.43618e-05	0.0532232	0.998111	1	unaffected
FBgn0024980	Syx4	12.6975	-0.00223231	0.0787317	0.822091	0.968446	unaffected
FBgn0024983	CG4293	987.292	-0.0205177	0.0561643	0.370356	0.81915	unaffected
FBgn0024984	CG3457	9.80899	0.0174041	0.101296	0.165056	0.682271	unaffected
FBgn0024985	Rilpl	2174.53	-0.0699054	0.0518339	0.0225417	0.328067	unaffected
FBgn0024986	CG3719	539.507	-0.012315	0.0515591	0.616373	0.915176	unaffected
FBgn0024987	ssx	3424.19	-0.0286434	0.0455562	0.300762	0.788378	unaffected
FBgn0024989	CG3777	6873.84	0.0567751	0.092727	0.0311625	0.376773	unaffected
FBgn0024991	CG2694	974.05	0.102658	0.134376	0.00606846	0.194072	unaffected
FBgn0024992	Spg7	947.728	0.0421056	0.0577809	0.109595	0.606512	unaffected
FBgn0024993	CG2662	260.415	-0.0173537	0.0538448	0.465072	0.86021	unaffected
FBgn0024994	Ugalt	938.13	-0.00964901	0.0549273	0.663119	0.925952	unaffected
FBgn0024995	CG2680	3.49048	-0.00866833	0.115495	0.331399	0.804396	unaffected
FBgn0024996	eIF2Bbeta	1056.9	0.000548929	0.0497827	0.982548	0.997377	unaffected
FBgn0024997	CG2681	5.17198	-2.81686e-05	0.0901554	0.997281	1	unaffected
FBgn0024998	CG2685	1004.03	0.0321522	0.0516219	0.227627	0.751053	unaffected
FBgn0025109	Bem46	336.479	-0.0063668	0.0524919	0.787659	0.958212	unaffected
FBgn0025111	Ant2	117.958	0.044041	0.0995978	0.0485674	0.453654	unaffected
FBgn0025118	tRNA:Pro-CGG-3-1	0.886376	0.000239142	0.138181	0.962731		unaffected
FBgn0025185	az2	336.47	-0.0413052	0.057688	0.114822	0.61509	unaffected
FBgn0025186	ari-2	1810.61	-0.02081	0.0477045	0.437061	0.846697	unaffected
FBgn0025335	Cpes	558.487	-0.00219364	0.0505967	0.929171	0.989728	unaffected
FBgn0025336	CG4882	918.76	0.0453569	0.0551506	0.098742	0.581091	unaffected
FBgn0025352	Mtpbeta	4188.46	-0.0776585	0.0514686	0.0129924	0.267085	unaffected
FBgn0025360	Optix	1991.33	0.0565581	0.0761802	0.0362747	0.399533	unaffected
FBgn0025366	Ip259	6537.48	0.00171357	0.0439632	0.94899	0.993135	unaffected
FBgn0025373	Fpps	1578.22	-0.0778287	0.0563584	0.0131623	0.268109	unaffected
FBgn0025381	rush	1327.17	-0.0246723	0.0515564	0.33873	0.80587	unaffected
FBgn0025382	Rab27	364.186	0.0189995	0.0635266	0.32009	0.798353	unaffected
FBgn0025383	CG14780	1.39539	-0.00382711	0.111841	0.61566		unaffected
FBgn0025387	CG12184	27.1325	0.00784806	0.0707568	0.555208	0.894929	unaffected
FBgn0025388	CG12179	856.322	0.0313308	0.0647735	0.157427	0.67385	unaffected
FBgn0025390	Mur2B	51.8461	-0.00187323	0.0627311	0.905333	0.985715	unaffected
FBgn0025391	Scgdelta	2.3488	0.0114437	0.129447	0.23061		unaffected
FBgn0025394	inc	3598.56	-0.018568	0.0326152	0.44967	0.85321	unaffected
FBgn0025454	Cyp6g1	15.5849	-0.0223586	0.112723	0.106439	0.598769	unaffected
FBgn0025455	CycT	3749.92	0.00305822	0.0415935	0.909303	0.985927	unaffected
FBgn0025456	CREG	246.904	0.00382987	0.054412	0.86263	0.976588	unaffected
FBgn0025457	Bub3	3097.75	0.0303436	0.0481872	0.268294	0.774271	unaffected
FBgn0025463	Bap60	5031.06	-0.0172531	0.0382517	0.516718	0.878067	unaffected
FBgn0025469	slv	335.669	-0.0149007	0.0544543	0.51838	0.879634	unaffected
FBgn0025519	fidipidine	1009.22	0.034033	0.045597	0.224823	0.748762	unaffected
FBgn0025525	bab2	3035.23	-0.00933898	0.0569454	0.650621	0.924413	unaffected
FBgn0025549	unc-119	1454.74	-0.0575934	0.0470444	0.052271	0.470068	unaffected
FBgn0025558	CG4101	5.47206	-0.00401178	0.0856331	0.661946	0.925351	unaffected
FBgn0025571	SF1	6074.79	-0.0326034	0.0477192	0.239013	0.756506	unaffected
FBgn0025573	PpN58A	0.757916	-0.00161684	0.136976	0.766464		unaffected
FBgn0025574	Pli	3391.3	0.0479606	0.0519039	0.0919281	0.567865	unaffected
FBgn0025578	Lcp9	12.4446	0.0156209	0.109357	0.175453	0.697411	unaffected
FBgn0025582	eIF3e	5969.1	-0.0200268	0.0405331	0.460391	0.858667	unaffected
FBgn0025592	Gk1	678.857	0.00300186	0.0463915	0.909395	0.985927	unaffected
FBgn0025595	AkhR	0.572478	-0.00232919	0.146811	0.588128		unaffected
FBgn0025608	Faf2	1513.33	-0.0272042	0.0443591	0.325412	0.803166	unaffected
FBgn0025615	Torsin	1867.12	0.00270852	0.0423019	0.919685	0.987308	unaffected
FBgn0025616	CG13359	3.88001	0.0108537	0.121086	0.254699	0.763864	unaffected
FBgn0025620	CG13360	83.2056	0.00185691	0.0611961	0.911621	0.985927	unaffected
FBgn0025621	CG16989	1247.25	-0.00650819	0.0518896	0.786541	0.958212	unaffected
FBgn0025624	CG4025	370.43	0.0422898	0.0594102	0.103343	0.593269	unaffected
FBgn0025625	Sik2	238.106	-0.0443741	0.068342	0.0740977	0.528957	unaffected
FBgn0025626	CG4281	1699.26	0.0203714	0.0416107	0.454952	0.856337	unaffected
FBgn0025627	CG4194	58.7662	0.00166236	0.0635404	0.913297	0.985927	unaffected
FBgn0025628	CG4199	3038.65	-0.0396262	0.0578705	0.125109	0.633581	unaffected
FBgn0025629	CG4045	780.575	0.032598	0.0522318	0.218689	0.744824	unaffected
FBgn0025630	Rtca	886.659	-0.00983802	0.0486462	0.703292	0.935844	unaffected
FBgn0025631	moody	856.854	-0.63896	0.182304	2.2249e-06	0.000683921	unaffected
FBgn0025632	CG4313	172.619	0.034909	0.0656031	0.127742	0.636872	unaffected
FBgn0025633	CG13366	3877.46	-0.000159019	0.0466652	0.995174	1	unaffected
FBgn0025634	CG13367	959.637	0.000949725	0.0454018	0.971498	0.996589	unaffected
FBgn0025635	CG17829	624.937	0.0267873	0.0536906	0.286629	0.783019	unaffected
FBgn0025637	SkpA	5907.69	-0.024792	0.0438011	0.368065	0.818586	unaffected
FBgn0025638	Roc1a	4375.63	0.0174717	0.0488691	0.504625	0.874572	unaffected
FBgn0025639	Hmt4-20	6433.83	-0.00832357	0.0504319	0.738686	0.947576	unaffected
FBgn0025640	CG13369	391.743	0.0117296	0.0551645	0.597367	0.909764	unaffected
FBgn0025641	DAAM	1814.8	-0.0312858	0.0617463	0.172734	0.695095	unaffected
FBgn0025642	CG32812	4.65298	0.00241931	0.0901804	0.774465	0.954576	unaffected
FBgn0025643	CG3588	88.8405	0.116737	0.345932	0.005188	0.18337	unaffected
FBgn0025644	CG14424	7.0019	-0.000499276	0.0802727	0.958026	0.993649	unaffected
FBgn0025645	CG3598	1.12049	0.00161208	0.129073	0.795373		unaffected
FBgn0025674	CycK	1845.12	-0.0535749	0.0501454	0.0670472	0.509983	unaffected
FBgn0025676	CkIIalpha-i3	558.019	-0.0622315	0.0803883	0.0267817	0.354285	unaffected
FBgn0025678	CaBP1	7690.52	-0.0233367	0.0543721	0.33701	0.80587	unaffected
FBgn0025680	cry	2.3924	-0.00275174	0.100485	0.727062		unaffected
FBgn0025681	CG3558	1760.18	0.00211251	0.0415549	0.937262	0.991945	unaffected
FBgn0025682	scf	1346.59	-0.0423001	0.0745683	0.0729243	0.527459	unaffected
FBgn0025683	CG3164	2440.74	-0.0234748	0.0386795	0.382607	0.822539	unaffected
FBgn0025684	MFS18	448.979	0.000759281	0.0566071	0.970105	0.996589	unaffected
FBgn0025686	Amnionless	2.26044	-0.0100906	0.137303	0.252503		unaffected
FBgn0025693	ZnT41F	435.382	-0.425383	0.291347	0.000144693	0.0203856	unaffected
FBgn0025697	santa-maria	47.2371	-0.00965406	0.0712138	0.481442	0.866051	unaffected
FBgn0025700	CG5885	4473.77	-0.0139351	0.0608624	0.462324	0.859819	unaffected
FBgn0025702	Srpk79D	105.582	-0.00324831	0.0616099	0.844447	0.973572	unaffected
FBgn0025709	CNT2	69.6847	-0.0116182	0.0910245	0.293846	0.786622	unaffected
FBgn0025712	CG13920	26.3381	-0.0250965	0.102222	0.102993	0.592606	unaffected
FBgn0025716	Bap55	2571.96	0.0361231	0.0410457	0.195199	0.716906	unaffected
FBgn0025720	Ate1	1148.77	-0.0199865	0.0493136	0.445842	0.851145	unaffected
FBgn0025724	beta'COP	4756.43	-0.0207394	0.0521091	0.408536	0.831427	unaffected
FBgn0025725	alphaCOP	5110.68	-0.0250768	0.0546259	0.305099	0.788639	unaffected
FBgn0025726	unc-13	2615.02	-0.0614321	0.0970202	0.0251456	0.341926	unaffected
FBgn0025739	pon	1803.67	0.00449701	0.0490007	0.860063	0.97611	unaffected
FBgn0025740	PlexB	2621.69	0.00936151	0.0515407	0.701143	0.93542	unaffected
FBgn0025741	PlexA	11480.2	0.0414339	0.0448467	0.14661	0.66638	unaffected
FBgn0025742	mtm	1656.89	-0.0247296	0.0422416	0.368447	0.818586	unaffected
FBgn0025743	mbt	2403.76	-5.62198e-05	0.0408158	0.998325	1	unaffected
FBgn0025776	ind	3.85392	-0.00162255	0.110956	0.823679	0.96894	unaffected
FBgn0025777	homer	1650.87	-0.0621716	0.0504949	0.0382372	0.409563	unaffected
FBgn0025781	Cdc16	1149.63	0.040468	0.0448101	0.155347	0.671491	unaffected
FBgn0025790	TBPH	2455.64	0.0106262	0.0450862	0.691839	0.933159	unaffected
FBgn0025800	Smox	3999.29	-0.054288	0.0498012	0.0643208	0.50697	unaffected
FBgn0025802	Sbf	1335.1	0.00750732	0.0470288	0.775247	0.954576	unaffected
FBgn0025807	Rad9	266.732	-0.0120697	0.0559462	0.578099	0.903585	unaffected
FBgn0025808	Rad17	310.982	0.0194994	0.0588475	0.359459	0.815747	unaffected
FBgn0025809	Paf-AHalpha	1337.57	-0.036007	0.0441479	0.201467	0.728845	unaffected
FBgn0025814	Mgstl	621.415	-0.00168892	0.0567466	0.933239	0.991005	unaffected
FBgn0025815	Mcm6	3992.92	0.111876	0.131288	0.00442292	0.16867	unaffected
FBgn0025820	JTBR	314.582	0.000765253	0.0537127	0.972991	0.996589	unaffected
FBgn0025830	IntS8	911.57	0.0619529	0.0632639	0.0325763	0.381741	unaffected
FBgn0025832	Fen1	1003.35	0.154571	0.142661	0.00132174	0.0965271	unaffected
FBgn0025833	CG8910	83.9074	-0.0166939	0.0712781	0.299618	0.788378	unaffected
FBgn0025835	CG17707	12.4941	-0.00622919	0.0820654	0.542655	0.888798	unaffected
FBgn0025836	RhoGAP1A	5733.35	0.023005	0.0491283	0.38587	0.82448	unaffected
FBgn0025839	ND-B14.5A	533.121	0.0116642	0.0529546	0.622496	0.915967	unaffected
FBgn0025864	Crag	4438.18	-0.0130926	0.0464244	0.623252	0.915967	unaffected
FBgn0025865	Cortactin	4256.24	-0.0421085	0.0449515	0.14078	0.657229	unaffected
FBgn0025866	CalpB	823.147	0.0484523	0.0572815	0.0782137	0.540669	unaffected
FBgn0025874	Meics	482.555	-0.0536672	0.0810234	0.0393725	0.415171	unaffected
FBgn0025878	wrapper	64.2408	-0.0389737	0.10998	0.0517152	0.466725	unaffected
FBgn0025879	Timp	342.95	0.0341989	0.0679829	0.124693	0.632792	unaffected
FBgn0025881	snoRNA:Me18S-A1576	7.97945	-0.00420597	0.0885088	0.637424	0.920536	unaffected
FBgn0025882	snoRNA:MeU6-A47	0.920243	0.00113133	0.124892	0.861171		unaffected
FBgn0025885	Inos	1265.81	-0.0123088	0.0569544	0.558464	0.895332	unaffected
FBgn0025936	Eph	5798.01	0.0420949	0.0461854	0.140761	0.657229	unaffected
FBgn0026015	Top3beta	2076.05	0.0417613	0.0434714	0.14273	0.660688	unaffected
FBgn0026056	Rlip	1156.02	-0.0142586	0.0472227	0.590655	0.907989	unaffected
FBgn0026058	OdsH	7.63681	0.00762152	0.0822341	0.473902	0.863684	unaffected
FBgn0026059	Mhcl	2279.92	-0.00299881	0.0487868	0.906652	0.985927	unaffected
FBgn0026060	Mipp2	67.3487	0.00334214	0.0658607	0.814279	0.966427	unaffected
FBgn0026061	Mipp1	3.6633	0.00498643	0.0979134	0.556311	0.895074	unaffected
FBgn0026076	UBL3	1295.76	-0.0138529	0.0491356	0.591979	0.908065	unaffected
FBgn0026077	Gasp	5395.53	-0.00829605	0.0423262	0.758087	0.952562	unaffected
FBgn0026079	Nsun2	2202.56	0.060442	0.0707492	0.0319365	0.378657	unaffected
FBgn0026080	Tip60	611.464	-0.00673053	0.0482101	0.794839	0.960691	unaffected
FBgn0026083	tyf	6096.67	0.0164906	0.0495546	0.523604	0.880986	unaffected
FBgn0026084	cib	24475.9	-0.055743	0.0687086	0.0416119	0.42169	unaffected
FBgn0026085	dgt4	265.991	0.0272212	0.0629545	0.206684	0.735298	unaffected
FBgn0026086	Adar	3142.35	0.0144962	0.0463119	0.587738	0.906531	unaffected
FBgn0026088	CG14818	446.85	-0.0207348	0.0590648	0.33361	0.80587	unaffected
FBgn0026089	CG14817	457.628	-0.00444845	0.0500157	0.858937	0.97611	unaffected
FBgn0026090	CG14812	621.697	0.0138811	0.0502629	0.584131	0.905342	unaffected
FBgn0026141	Cdlc2	1.6607	-0.00399648	0.127674	0.562843		unaffected
FBgn0026143	Cdc45	1428.99	0.0629126	0.0656797	0.0299074	0.37419	unaffected
FBgn0026144	CBP	4832.56	-0.0364404	0.0760475	0.0940538	0.574332	unaffected
FBgn0026147	TTLL4A	1504.7	0.0545184	0.0579549	0.0545543	0.478719	unaffected
FBgn0026148	CG12253	331.475	0.0186928	0.0591773	0.371846	0.819501	unaffected
FBgn0026149	BCL7-like	1623.05	0.00224477	0.0431253	0.933357	0.991005	unaffected
FBgn0026150	ApepP	1735.34	-0.00250141	0.0372554	0.923802	0.988915	unaffected
FBgn0026160	tna	6231.55	-0.00034146	0.0513602	0.988751	0.998297	unaffected
FBgn0026169	snoRNA:Psi18S-1820	6.12532	-0.00258089	0.0872495	0.767515	0.953712	unaffected
FBgn0026174	SkpD	0.665828	-0.000507778	0.123448	0.93794		unaffected
[truncated: 10,008 more rows]

## Sheet: gfp+ph-KD vs gfp+w-KD
FBgn	symbol	baseMean	log2FoldChange	lfcSE	pvalue	padj	diff
FBgn0000003	7SLRNA:CR32864	6.43011	-0.246302	0.499689	0.440782	0.537858	unaffected
FBgn0000008	a	2103.94	-1.18814	0.0737479	5.92307e-60	2.15641e-58	unaffected
FBgn0000014	abd-A	116.817	4.96876	1.90395	0.000244728	0.000579722	up
FBgn0000015	Abd-B	2445.04	10.3833	0.631908	6.85751e-63	2.78671e-61	up
FBgn0000017	Abl	3961.53	-1.19331	0.0979107	9.74017e-36	1.68029e-34	unaffected
FBgn0000018	abo	297.669	0.320361	0.138016	0.0166475	0.0299546	unaffected
FBgn0000022	ac	172.276	-4.29135	0.298446	2.65011e-47	6.78158e-46	unaffected
FBgn0000024	Ace	570.982	-5.80382	0.279735	1.96979e-96	1.76227e-94	unaffected
FBgn0000028	acj6	12.1362	-0.180633	0.4163	0.551757	0.64341	unaffected
FBgn0000032	Acph-1	842.085	-0.062481	0.0770211	0.412863	0.5101	unaffected
FBgn0000036	nAChRalpha1	6.24775	-4.26813	1.92751	0.00069907	0.00154885	unaffected
FBgn0000037	mAChR-A	4.34202	-2.0077	1.36868	0.00607052	0.0117432	unaffected
FBgn0000038	nAChRbeta1	2.17931	-1.84485	1.90521	0.0234502	0.0410245	unaffected
FBgn0000039	nAChRalpha2	3.55962	-1.24647	1.70647	0.0616818	0.0988708	unaffected
FBgn0000042	Act5C	135679	0.664483	0.0715121	6.83572e-21	5.68379e-20	unaffected
FBgn0000043	Act42A	28293.4	0.247401	0.0673064	0.000213576	0.000510116	unaffected
FBgn0000044	Act57B	1083.83	0.123	0.520255	0.697748	0.77052	unaffected
FBgn0000046	Act87E	168.802	-0.741215	0.419539	0.0178124	0.0318668	unaffected
FBgn0000047	Act88F	1.76845	0.237751	0.813995	0.515586	0.60942	unaffected
FBgn0000052	Pfas	2346.5	0.518791	0.0929875	1.50728e-08	5.3806e-08	unaffected
FBgn0000053	Gart	3307.16	0.750947	0.130687	3.0179e-09	1.14158e-08	unaffected
FBgn0000055	Adh	0.9499	-0.593062	1.5733	0.250815	0.337373	unaffected
FBgn0000057	adp	567.382	-0.139402	0.0857909	0.100174	0.15248	unaffected
FBgn0000061	al	822.459	-3.43717	0.182322	1.49198e-79	1.00696e-77	unaffected
FBgn0000063	Mps1	533.478	0.751068	0.10803	1.21103e-12	5.91222e-12	unaffected
FBgn0000064	Ald1	5230.79	-0.109964	0.0860269	0.195891	0.273436	unaffected
FBgn0000071	Ama	3233.32	0.427692	0.197049	0.020498	0.0362222	unaffected
FBgn0000075	amd	47.463	-2.75255	0.414137	6.8236e-12	3.15131e-11	unaffected
FBgn0000077	amx	153.557	-0.505603	0.193358	0.00531774	0.0103827	unaffected
FBgn0000079	Amy-p	1.03083	-0.351055	1.11767	0.418631	0.515957	unaffected
FBgn0000083	AnxB9	5240.15	0.948902	0.0812344	2.28202e-32	3.3852e-31	unaffected
FBgn0000084	AnxB10	474.551	0.133175	0.16222	0.391608	0.488864	unaffected
FBgn0000092	dyw	7.85702	0.198336	0.466305	0.526693	0.620155	unaffected
FBgn0000097	aop	7652.89	-1.79667	0.0898888	7.12115e-91	5.87037e-89	unaffected
FBgn0000100	RpLP0	49610.4	0.586446	0.0682957	4.90017e-18	3.46101e-17	unaffected
FBgn0000108	Appl	3459.14	-6.82408	0.301313	1.01395e-114	1.30022e-112	unaffected
FBgn0000109	Aprt	199.473	-0.0559047	0.166526	0.725493	0.791865	unaffected
FBgn0000114	bru1	34.9429	-5.5098	0.716169	2.52572e-15	1.48646e-14	unaffected
FBgn0000115	Arl1	1342.77	0.235412	0.115089	0.036663	0.0616176	unaffected
FBgn0000116	Argk	15077.6	-0.871902	0.0985848	1.92852e-19	1.46912e-18	unaffected
FBgn0000117	arm	23092.9	-0.491858	0.0677183	2.50093e-13	1.29142e-12	unaffected
FBgn0000119	arr	4395.81	-2.21932	0.119442	5.28296e-78	3.42532e-76	unaffected
FBgn0000120	Arr1	3.81406	-1.19466	1.33658	0.0433673	0.0718103	unaffected
FBgn0000121	Arr2	6.93657	-0.82863	0.77008	0.0464009	0.0763492	unaffected
FBgn0000137	ase	56.9048	-5.51396	0.630029	3.74972e-19	2.82293e-18	unaffected
FBgn0000139	ash2	1087.34	0.317732	0.0690867	3.57859e-06	1.03927e-05	unaffected
FBgn0000140	asp	3274.22	0.876641	0.182995	3.11299e-07	9.92734e-07	unaffected
FBgn0000146	aub	25.0685	0.181522	0.41141	0.548225	0.640262	unaffected
FBgn0000147	aurA	859.06	0.912097	0.156143	8.42794e-10	3.34711e-09	unaffected
FBgn0000150	awd	27419.1	0.816403	0.0900788	3.39306e-20	2.70624e-19	unaffected
FBgn0000152	Axs	466.996	0.414221	0.102455	3.9017e-05	0.00010085	unaffected
FBgn0000153	b	73.4107	-4.92292	0.73061	4.05054e-12	1.89414e-11	unaffected
FBgn0000157	Dll	2148.91	-1.15417	0.158034	1.03981e-14	5.84817e-14	unaffected
FBgn0000158	bam	3.88098	-0.16381	0.521559	0.606832	0.693754	unaffected
FBgn0000163	baz	2167.89	-0.45945	0.161858	0.00301597	0.00612159	unaffected
FBgn0000173	ben	5882.16	0.0202295	0.0676871	0.763387	0.823157	unaffected
FBgn0000179	bi	2871.69	0.549211	0.161909	0.000388221	0.000892523	unaffected
FBgn0000180	bib	2078.24	-3.36803	0.133677	2.44619e-140	4.785e-138	unaffected
FBgn0000181	bic	30396.2	0.769911	0.0576726	3.87847e-41	7.99311e-40	unaffected
FBgn0000183	BicD	3054.64	0.0375883	0.0625192	0.545214	0.637713	unaffected
FBgn0000206	boss	92.4834	-8.26143	1.16937	2.94854e-14	1.6059e-13	unaffected
FBgn0000212	brm	8698.03	-0.196871	0.0582585	0.000680016	0.00151128	unaffected
FBgn0000216	Brd	1131.94	-4.2957	0.197987	8.32412e-105	8.73352e-103	unaffected
FBgn0000221	brn	206.547	0.0838131	0.155095	0.574263	0.663553	unaffected
FBgn0000228	Bsg25D	1299.5	-0.142054	0.0650509	0.0279194	0.0480778	unaffected
FBgn0000229	bsk	1758.36	-0.0756925	0.0678991	0.261467	0.349218	unaffected
FBgn0000233	btd	755.227	3.15868	0.0994293	9.88648e-222	8.77691e-219	up
FBgn0000239	bur	2889.03	0.458184	0.0554201	9.62194e-17	6.28093e-16	unaffected
FBgn0000241	bw	2.56013	0.101282	0.66677	0.760058	0.820179	unaffected
FBgn0000244	by	1040.88	0.532909	0.113572	1.62088e-06	4.85002e-06	unaffected
FBgn0000246	c(3)G	199.34	-0.314924	0.153725	0.0332217	0.056409	unaffected
FBgn0000247	ca	1692.15	-0.261795	0.0955731	0.00544159	0.0106048	unaffected
FBgn0000250	cact	2312.22	-0.620335	0.0680766	4.0847e-20	3.23997e-19	unaffected
FBgn0000251	cad	327.544	11.1172	1.16066	3.53767e-24	3.50758e-23	up
FBgn0000253	Cam	21071.3	0.491294	0.0727638	9.65255e-12	4.42239e-11	unaffected
FBgn0000256	capu	2363.76	-0.993427	0.0908201	8.2968e-29	1.05339e-27	unaffected
FBgn0000257	car	556.513	0.278746	0.110784	0.0102757	0.0192456	unaffected
FBgn0000259	CkIIbeta	5039.46	-0.118803	0.069258	0.0839102	0.130058	unaffected
FBgn0000261	Cat	4848.19	-1.2537	0.314025	1.66076e-06	4.96421e-06	unaffected
FBgn0000273	Pka-C1	3200.33	-0.925074	0.0610919	1.40326e-52	4.14196e-51	unaffected
FBgn0000274	Pka-C2	0.581963	0.513536	1.37765	0.2955		unaffected
FBgn0000279	CecC	0.975545	0.0985777	1.45613	0.816008	0.86644	unaffected
FBgn0000283	Cp190	6463.17	0.173623	0.0636901	0.00607604	0.0117519	unaffected
FBgn0000286	Cf2	935.951	-0.56596	0.0788232	3.97561e-13	2.00975e-12	unaffected
FBgn0000287	salr	1859.58	-0.574622	0.116241	4.21052e-07	1.32588e-06	unaffected
FBgn0000289	cg	7138.66	-0.0480261	0.0991381	0.62268	0.707596	unaffected
FBgn0000299	Col4a1	2080.05	-1.95001	0.418755	4.66077e-08	1.59994e-07	unaffected
FBgn0000303	ChAT	9.90463	-0.297012	0.544251	0.365025	0.460914	unaffected
FBgn0000307	chif	3500.74	-0.319825	0.105153	0.0019587	0.0040974	unaffected
FBgn0000308	chic	27029.6	0.274069	0.0965364	0.00395335	0.00788552	unaffected
FBgn0000316	cin	1711.64	0.346242	0.057605	1.51415e-09	5.88377e-09	unaffected
FBgn0000317	ck	3228.07	-0.744316	0.116819	6.40969e-11	2.76023e-10	unaffected
FBgn0000318	cl	2581.57	0.291441	0.065962	8.61852e-06	2.40664e-05	unaffected
FBgn0000319	Chc	16717.8	-0.126864	0.0641343	0.046479	0.0764667	unaffected
FBgn0000320	eya	6046.91	-4.1393	0.252119	5.78347e-61	2.20287e-59	unaffected
FBgn0000326	clt	484.842	0.204925	0.101402	0.0399354	0.0666706	unaffected
FBgn0000330	cm	1423.36	0.571302	0.0867068	2.49068e-11	1.10728e-10	unaffected
FBgn0000337	cn	1.39017	-0.856768	1.44491	0.123832	0.184169	unaffected
FBgn0000339	cni	878.389	0.389477	0.0650985	1.69921e-09	6.55435e-09	unaffected
FBgn0000346	comt	643.537	0.615422	0.0882052	1.52833e-12	7.41733e-12	unaffected
FBgn0000351	cort	126.453	0.155858	0.157236	0.30221	0.394905	unaffected
FBgn0000352	cos	2255.92	0.0334412	0.0850072	0.69069	0.765142	unaffected
FBgn0000355	Cp15	13.5785	0.646317	0.472689	0.0497191	0.0812644	unaffected
FBgn0000357	Cp18	10.5458	0.415069	0.539399	0.214829	0.296005	unaffected
FBgn0000370	crc	6093.55	-0.334164	0.0925959	0.000252974	0.000596928	unaffected
FBgn0000376	crm	1137.18	-0.0460438	0.0967317	0.629013	0.713178	unaffected
FBgn0000377	crn	1674.19	0.260679	0.0725361	0.00028994	0.000679569	unaffected
FBgn0000382	csw	1917.32	-0.807219	0.0683548	9.85732e-33	1.49492e-31	unaffected
FBgn0000384	cta	1544.79	-0.0769338	0.0867465	0.369441	0.465675	unaffected
FBgn0000394	cv	594.179	-0.0921409	0.127979	0.459852	0.556539	unaffected
FBgn0000395	cv-2	769.183	0.47394	0.141099	0.000515127	0.00116456	unaffected
FBgn0000404	CycA	7059.83	0.119953	0.0540281	0.0257171	0.044625	unaffected
FBgn0000405	CycB	7124.72	0.525852	0.0893978	2.49565e-09	9.49004e-09	unaffected
FBgn0000411	D	399.111	-0.460232	0.178176	0.00643201	0.0123926	unaffected
FBgn0000412	D1	17422.5	0.0825002	0.0437282	0.0584442	0.0941125	unaffected
FBgn0000414	Dab	2464.89	-0.849567	0.0962417	2.48283e-19	1.8864e-18	unaffected
FBgn0000416	Sap-r	9811.48	-0.425814	0.0647508	3.55708e-11	1.5627e-10	unaffected
FBgn0000422	Ddc	38.906	2.53504	0.538643	1.59144e-07	5.21191e-07	up
FBgn0000426	SmF	1800.58	0.690471	0.0733751	2.07371e-21	1.77674e-20	unaffected
FBgn0000427	dec-1	1.10915	-0.52915	1.3724	0.283003	0.373316	unaffected
FBgn0000439	Dfd	626.371	-0.978876	0.143349	9.87274e-13	4.84856e-12	unaffected
FBgn0000442	Pkg21D	2.47986	0.432332	1.66586	0.344133	0.439181	unaffected
FBgn0000447	Dhod	1833.36	0.367964	0.0735368	4.46798e-07	1.40313e-06	unaffected
FBgn0000448	Hr3	48.7931	-7.66424	1.77379	3.13933e-07	1.00037e-06	unaffected
FBgn0000449	dib	108.273	-0.260756	0.593813	0.431517	0.528397	unaffected
FBgn0000451	ect	162.055	-6.02699	0.426263	2.78983e-46	6.92418e-45	unaffected
FBgn0000454	Dip-B	3262.62	0.384298	0.075589	2.87474e-07	9.1955e-07	unaffected
FBgn0000455	Dip-C	779.171	0.00419931	0.093727	0.963763	0.976711	unaffected
FBgn0000459	disco	1736.85	1.46649	0.0932081	4.50912e-58	1.5722e-56	up
FBgn0000463	Dl	4999.96	-0.795673	0.0940138	7.52943e-18	5.24109e-17	unaffected
FBgn0000464	Lar	240.677	-0.966637	0.161659	2.71698e-10	1.11749e-09	unaffected
FBgn0000473	Cyp6a2	3.4562	-0.721058	1.31899	0.161012	0.23121	unaffected
FBgn0000477	DNaseII	6.15082	-2.70407	1.44591	0.00198144	0.00414121	unaffected
FBgn0000479	dnc	494.422	-1.45994	0.170371	6.80911e-20	5.34584e-19	unaffected
FBgn0000482	dor	1053.13	-0.151029	0.0938691	0.102752	0.156136	unaffected
FBgn0000489	Pka-C3	322.136	-4.70142	0.236715	2.71424e-88	2.13095e-86	unaffected
FBgn0000490	dpp	2235.34	0.969502	0.102694	4.65108e-22	4.10383e-21	unaffected
FBgn0000492	Dr	142.545	-0.176291	0.233275	0.407894	0.504663	unaffected
FBgn0000499	dsh	1710.6	-0.28116	0.069241	4.2788e-05	0.000110424	unaffected
FBgn0000500	Dsk	1.24837	0.117809	0.821486	0.744714	0.807852	unaffected
FBgn0000504	dsx	3042.77	0.754891	0.130349	2.27755e-09	8.68933e-09	unaffected
FBgn0000520	dwg	628.409	-0.143299	0.0824486	0.0789354	0.123357	unaffected
FBgn0000524	dx	3096.11	-0.458991	0.0838543	3.06633e-08	1.06624e-07	unaffected
FBgn0000527	e	4.06841	0.530584	0.652764	0.144475	0.210502	unaffected
FBgn0000529	bsh	3.91508	-2.61715	2.05799	0.00818603	0.0155489	unaffected
FBgn0000533	ea	486.466	1.3107	0.236216	4.54489e-10	1.83722e-09	up
FBgn0000535	eag	16.5892	-3.05294	0.823265	1.47008e-05	3.99675e-05	unaffected
FBgn0000536	eas	1631.67	-0.500571	0.0766366	4.22356e-11	1.84497e-10	unaffected
FBgn0000541	E(bx)	10375.7	-0.179975	0.12401	0.136869	0.200941	unaffected
FBgn0000542	ec	7447.19	-0.579664	0.144918	3.36219e-05	8.77896e-05	unaffected
FBgn0000543	ecd	1480.56	-0.276229	0.0676229	3.87462e-05	0.000100195	unaffected
FBgn0000546	EcR	3304.7	0.140166	0.195769	0.445796	0.543001	unaffected
FBgn0000547	ed	18189.4	-1.62901	0.0904404	7.53443e-75	4.36959e-73	unaffected
FBgn0000551	Edg78E	5.25664	-1.54772	1.36652	0.0180885	0.0323107	unaffected
FBgn0000557	eEF1alpha2	978.065	-6.60408	0.29434	1.4237e-112	1.71156e-110	unaffected
FBgn0000559	eEF2	118722	0.469122	0.0364474	4.53583e-38	8.41609e-37	unaffected
FBgn0000560	eg	29.9727	0.262407	0.37984	0.371377	0.46746	unaffected
FBgn0000562	egl	2713.61	-0.13425	0.0478505	0.00486607	0.00957207	unaffected
FBgn0000565	MsrA	1127.34	-1.21324	0.114133	5.07012e-28	6.16588e-27	unaffected
FBgn0000566	Eip55E	1660.84	0.442374	0.0953817	2.50145e-06	7.36461e-06	unaffected
FBgn0000567	Eip74EF	2204.74	-0.249297	0.137219	0.0610676	0.0979952	unaffected
FBgn0000568	Eip75B	4457.78	-2.43687	0.25486	2.05003e-22	1.84839e-21	unaffected
FBgn0000575	emc	12294.9	-0.889219	0.100042	1.19271e-19	9.2197e-19	unaffected
FBgn0000576	ems	1189.21	-2.43561	0.150288	1.085e-59	3.92538e-58	unaffected
FBgn0000577	en	1530.42	0.393243	0.141847	0.00415931	0.00827489	unaffected
FBgn0000578	ena	5417.37	-0.727941	0.071842	1.47959e-24	1.50714e-23	unaffected
FBgn0000579	Eno	14585.2	0.945341	0.0620667	3.24915e-53	9.92022e-52	unaffected
FBgn0000581	E(Pc)	6050.29	-0.175283	0.118275	0.129623	0.191866	unaffected
FBgn0000588	esc	534.025	1.51562	0.137682	1.78489e-30	2.46405e-29	up
FBgn0000591	E(spl)m8-HLH	851.923	-4.27552	0.207412	7.92715e-95	6.87874e-93	unaffected
FBgn0000592	Est-6	1.86179	0.351422	0.764832	0.336357	0.430938	unaffected
FBgn0000606	eve	13.1054	7.77954	1.33018	1.25835e-10	5.30601e-10	up
FBgn0000611	exd	7685.65	-0.540173	0.050222	3.38889e-27	3.95863e-26	unaffected
FBgn0000615	exu	57.9457	-0.69137	0.300323	0.00684501	0.0131226	unaffected
FBgn0000617	Taf9	837.9	0.651711	0.0798378	1.51977e-16	9.77687e-16	unaffected
FBgn0000618	e(y)2	498.269	0.547375	0.0941868	3.64458e-09	1.371e-08	unaffected
FBgn0000625	eyg	1123.45	-0.743406	0.157943	8.2948e-07	2.54737e-06	unaffected
FBgn0000629	E(z)	1187.12	0.391277	0.071932	4.12284e-08	1.42077e-07	unaffected
FBgn0000633	CG17716	21.8747	-4.01713	0.835759	3.8259e-07	1.21138e-06	unaffected
FBgn0000635	Fas2	12926.5	-0.188676	0.0741766	0.0102897	0.0192688	unaffected
FBgn0000636	Fas3	16369.7	-0.410004	0.0606558	1.04495e-11	4.76673e-11	unaffected
FBgn0000639	Fbp1	392.149	-6.43037	1.43761	4.8461e-07	1.51645e-06	unaffected
FBgn0000640	Fbp2	40.4716	-3.39638	0.956761	2.98428e-05	7.858e-05	unaffected
FBgn0000644	Fcp3C	33.6712	0.351687	0.285014	0.155871	0.224808	unaffected
FBgn0000658	fj	5550.86	-1.01146	0.08191	4.90699e-36	8.64605e-35	unaffected
FBgn0000659	fkh	97.4055	3.87916	0.538927	2.55169e-13	1.31586e-12	up
FBgn0000662	fl(2)d	3256.11	-0.383227	0.0659665	4.89817e-09	1.81885e-08	unaffected
FBgn0000667	Actn	4982.91	-0.0957992	0.0774181	0.211583	0.292	unaffected
FBgn0000709	fliI	1621.24	-0.0119213	0.0784014	0.877973	0.912361	unaffected
FBgn0000711	flw	1643.12	0.0406817	0.0695233	0.555435	0.646588	unaffected
FBgn0000719	fog	626.94	-2.21792	0.186635	1.34079e-33	2.15216e-32	unaffected
FBgn0000721	for	2438.17	-0.537609	0.0846364	1.28288e-10	5.4075e-10	unaffected
FBgn0000723	FER	2867.22	-0.0840495	0.0751297	0.258999	0.346464	unaffected
FBgn0000808	gd	16.7497	0.213154	0.437346	0.489799	0.584931	unaffected
FBgn0000810	fs(1)K10	1338.97	-0.118628	0.0774869	0.122208	0.181893	unaffected
FBgn0000826	png	15.8551	1.29245	0.584347	0.00102756	0.00223376	up
FBgn0000928	fs(1)Yb	22.9275	0.881628	0.382496	0.00306461	0.00621375	unaffected
FBgn0000964	tj	0.588429	-0.35424	1.60782	0.42606		unaffected
FBgn0000996	dup	1935.35	1.46719	0.149997	8.05569e-25	8.34566e-24	up
FBgn0001075	ft	12885.8	-0.14838	0.142449	0.281819	0.371966	unaffected
FBgn0001077	ftz	306.299	0.206805	0.24906	0.356651	0.452121	unaffected
FBgn0001078	ftz-f1	756.483	2.53966	0.548627	2.25062e-07	7.27979e-07	up
FBgn0001079	fu	845.051	0.078149	0.0708986	0.266544	0.35493	unaffected
FBgn0001083	fw	1795.94	-0.547591	0.0759849	3.40721e-13	1.73457e-12	unaffected
FBgn0001084	fy	505.539	-0.694988	0.0918579	1.57359e-14	8.76064e-14	unaffected
FBgn0001085	fz	2607.83	-0.496851	0.115183	1.03122e-05	2.84857e-05	unaffected
FBgn0001086	fzy	3007.88	0.675191	0.105389	6.37716e-11	2.74827e-10	unaffected
FBgn0001087	g	2551.95	-0.517326	0.0634795	2.31343e-16	1.47347e-15	unaffected
FBgn0001089	Gal	172.014	-5.01909	0.829154	3.2717e-10	1.33944e-09	unaffected
FBgn0001090	bnb	18154	-1.45279	0.0880449	1.89852e-63	7.8816e-62	unaffected
FBgn0001091	Gapdh1	6450.44	0.987667	0.0957539	6.86297e-26	7.57223e-25	unaffected
FBgn0001092	Gapdh2	11229.4	0.3729	0.0503256	1.00563e-13	5.31166e-13	unaffected
FBgn0001098	Gdh	10290.4	0.963898	0.0955245	7.92645e-25	8.21915e-24	unaffected
FBgn0001099	gdl	11.3215	0.0295486	0.387053	0.920158	0.943959	unaffected
FBgn0001104	Galphai	6063.43	0.187411	0.0545133	0.000552071	0.00124224	unaffected
FBgn0001105	Gbeta13F	10438.9	-0.170058	0.0675116	0.0111737	0.0207993	unaffected
FBgn0001108	DCTN1-p150	2254.52	0.210443	0.0749957	0.00463581	0.00914875	unaffected
FBgn0001112	Gld	136.154	-0.65223	0.245613	0.00310696	0.00629408	unaffected
FBgn0001114	Glt	1817.78	-3.08142	0.374316	7.98393e-17	5.23835e-16	unaffected
FBgn0001120	gnu	8.71402	2.09307	0.965597	0.000793802	0.00174633	up
FBgn0001122	Galphao	1523.45	-0.19391	0.0795929	0.013857	0.0252803	unaffected
FBgn0001123	Galphas	2832.42	-0.201521	0.0623457	0.00114462	0.0024724	unaffected
FBgn0001124	Got1	2175.63	0.230341	0.0744943	0.00181133	0.00380568	unaffected
FBgn0001125	Got2	3403.15	0.719063	0.0734158	4.56765e-23	4.23756e-22	unaffected
FBgn0001128	Gpdh1	477.04	0.509646	0.124332	2.58623e-05	6.8631e-05	unaffected
FBgn0001133	grau	546.778	0.0974809	0.089549	0.270238	0.358897	unaffected
FBgn0001134	Grd	3.09703	0.301309	0.714567	0.39242	0.489385	unaffected
FBgn0001137	grk	55.8273	-0.266024	0.302753	0.303166	0.395917	unaffected
FBgn0001138	grn	426.492	0.552813	0.156475	0.00022933	0.000545935	unaffected
FBgn0001139	gro	8566.77	-0.0210152	0.0744906	0.775948	0.833896	unaffected
FBgn0001142	Gs1	410.639	-5.67412	0.646172	2.58512e-19	1.95895e-18	unaffected
FBgn0001145	Gs2	327.667	-0.550045	0.457048	0.0876599	0.135296	unaffected
FBgn0001147	gsb-n	290.66	-0.946438	0.154112	1.11787e-10	4.72233e-10	unaffected
FBgn0001148	gsb	314.113	0.135798	0.170567	0.403892	0.500571	unaffected
FBgn0001149	GstD1	10849.9	0.681898	0.132501	1.0923e-07	3.63188e-07	unaffected
FBgn0001150	gt	62.9892	-0.9714	0.486845	0.00458476	0.00905419	unaffected
FBgn0001168	h	1933.26	-0.131652	0.185086	0.451911	0.549174	unaffected
FBgn0001169	H	3027.32	-0.226454	0.069121	0.000962645	0.00209977	unaffected
FBgn0001170	H2.0	23.5242	-3.14268	0.728477	1.95669e-06	5.80818e-06	unaffected
FBgn0001179	hay	1069.71	0.493199	0.0720963	5.19218e-12	2.41042e-11	unaffected
FBgn0001180	hb	1.41973	-0.215219	1.16291	0.616932	0.702587	unaffected
FBgn0001185	her	913.062	-0.0734717	0.0973105	0.443401	0.540597	unaffected
FBgn0001186	Hex-A	2790.67	0.508865	0.0891264	7.21306e-09	2.63854e-08	unaffected
FBgn0001187	Hex-C	17.3463	-0.223832	0.453078	0.472877	0.568902	unaffected
FBgn0001189	hfw	1380.04	-0.253344	0.061829	3.74695e-05	9.72201e-05	unaffected
FBgn0001197	His2Av	12682.5	0.698438	0.054331	3.31564e-38	6.21197e-37	unaffected
FBgn0001202	hook	843.11	-0.122237	0.0827187	0.135209	0.198934	unaffected
FBgn0001206	Hmr	1089.41	0.144476	0.101743	0.148844	0.215967	unaffected
FBgn0001208	Hn	6.85979	2.67869	1.09896	0.000451048	0.00102694	up
FBgn0001215	Hrb98DE	15079.6	-0.32367	0.068356	1.83499e-06	5.45675e-06	unaffected
FBgn0001216	Hsc70-1	2.87709	0.569941	0.902603	0.16933	0.241502	unaffected
FBgn0001217	Hsc70-2	3.34599	-0.364915	0.640809	0.29234	0.383659	unaffected
FBgn0001218	Hsc70-3	27958	-0.735138	0.311602	0.00499772	0.0098093	unaffected
FBgn0001220	Hsc70-5	6014.91	0.668908	0.0666165	4.48657e-24	4.42182e-23	unaffected
FBgn0001222	Hsf	2326.97	-0.111957	0.0514457	0.0288645	0.0495869	unaffected
FBgn0001224	Hsp23	32274.1	-2.61355	0.236763	7.62441e-29	9.70157e-28	unaffected
FBgn0001225	Hsp26	15309.9	-0.865272	0.438944	0.0071986	0.0137685	unaffected
FBgn0001226	Hsp27	43481.2	-2.92772	0.279284	4.63965e-26	5.17355e-25	unaffected
FBgn0001227	Hsp67Ba	704.749	-2.59023	0.22345	1.36145e-31	1.96161e-30	unaffected
FBgn0001228	CG4456	1.72671	-0.174032	0.715281	0.612023	0.698098	unaffected
FBgn0001229	Hsp67Bc	1491.85	-2.28959	0.70696	2.94169e-05	7.74762e-05	unaffected
FBgn0001230	Hsp68	3956.71	0.838535	0.472223	0.0120637	0.0222835	unaffected
FBgn0001233	Hsp83	85271.7	0.493804	0.16161	0.00140619	0.00299535	unaffected
FBgn0001234	lncRNA:Hsromega	1719.79	-0.0105244	0.279795	0.965709	0.978254	unaffected
FBgn0001235	hth	14797.8	-2.16983	0.103053	1.91939e-99	1.78643e-97	unaffected
FBgn0001247	Ide	2283.13	0.3503	0.0525089	2.07058e-11	9.26581e-11	unaffected
FBgn0001248	Idh	13981.5	-0.341743	0.103233	0.000756832	0.00166882	unaffected
FBgn0001250	if	2144.5	-2.51056	0.0919431	1.1452e-164	3.7762e-162	unaffected
FBgn0001253	ImpE1	11289.3	-3.77842	0.573119	1.76061e-11	7.90937e-11	unaffected
FBgn0001254	ImpE2	32257	-10.8063	0.786036	2.5857e-45	6.19118e-44	unaffected
FBgn0001255	ImpE3	2213.77	-7.46846	0.608973	5.53468e-36	9.70756e-35	unaffected
FBgn0001256	ImpL1	71.0791	-6.07764	0.806504	5.6059e-15	3.22843e-14	unaffected
FBgn0001257	ImpL2	2015.44	-0.362678	0.192116	0.0446966	0.0738079	unaffected
FBgn0001258	Ldh	1026.28	2.94688	0.197006	6.87825e-51	1.94088e-49	up
FBgn0001259	in	831.192	-0.84685	0.144368	1.00072e-09	3.94442e-09	unaffected
FBgn0001263	inaD	73.6236	-1.78461	0.419583	2.36531e-07	7.63795e-07	unaffected
FBgn0001269	inv	1762.16	0.388885	0.124686	0.00137657	0.00293767	unaffected
FBgn0001276	ix	328.449	-0.348642	0.111989	0.00148639	0.00315803	unaffected
FBgn0001280	janA	1698.21	0.391583	0.067039	4.00596e-09	1.50204e-08	unaffected
FBgn0001281	janB	1.37976	0.0523215	0.912283	0.890476	0.92162	unaffected
FBgn0001285	Jon44E	0.907259	-0.674263	1.54563	0.207044	0.286889	unaffected
FBgn0001291	Jra	1133.16	0.4843	0.116885	2.2449e-05	5.9987e-05	unaffected
FBgn0001296	kar	169.338	-1.0146	0.350509	0.000317293	0.000739176	unaffected
FBgn0001297	kay	2993.77	0.876023	0.0865093	8.74306e-25	9.00926e-24	unaffected
FBgn0001301	kel	2451.97	-0.480901	0.0716273	1.27649e-11	5.77951e-11	unaffected
FBgn0001308	Khc	6937.01	0.352835	0.0541144	5.71403e-11	2.47358e-10	unaffected
FBgn0001311	kkv	8484.26	-1.01477	0.130659	7.57272e-16	4.64877e-15	unaffected
FBgn0001316	klar	16228.7	-0.687729	0.094697	1.58406e-13	8.24981e-13	unaffected
FBgn0001319	kn	11.3466	-0.016385	0.525103	0.958512	0.972415	unaffected
FBgn0001320	kni	398.539	-2.92661	0.224681	4.20526e-39	8.18429e-38	unaffected
FBgn0001321	knk	575.085	-0.547434	0.119468	2.66851e-06	7.83419e-06	unaffected
FBgn0001323	knrl	292.941	-3.47076	0.199705	6.18365e-68	2.93685e-66	unaffected
FBgn0001324	kto	3182.62	-0.347647	0.118188	0.0026198	0.00537608	unaffected
FBgn0001325	Kr	149.608	3.61538	0.993818	2.50672e-05	6.66129e-05	up
FBgn0001330	kz	958.455	0.894396	0.128273	5.69348e-13	2.84083e-12	unaffected
FBgn0001341	Mybbp1A	2052.39	1.04882	0.15305	5.42133e-13	2.71208e-12	up
FBgn0001404	egh	1219.7	-0.159954	0.0802727	0.0441016	0.0728984	unaffected
FBgn0001491	l(1)10Bb	947.148	0.289085	0.104698	0.00494886	0.0097167	unaffected
FBgn0001565	Hlc	2179.44	0.538334	0.0602011	2.3208e-19	1.76445e-18	unaffected
FBgn0001612	Grip91	1415.88	0.632254	0.0695826	5.03124e-20	3.96622e-19	unaffected
FBgn0001624	dlg1	4949	-0.465681	0.0690637	1.07503e-11	4.90005e-11	unaffected
FBgn0001941	ifc	1449.23	0.892035	0.0896569	4.8553e-24	4.75505e-23	unaffected
FBgn0001942	eIF4A	53155.9	0.130278	0.0387822	0.000759329	0.00167401	unaffected
FBgn0001961	Arpc1	3102.96	0.924284	0.106159	5.02723e-19	3.76259e-18	unaffected
FBgn0001965	Sos	2656.77	-0.334169	0.0853042	7.37971e-05	0.000185594	unaffected
FBgn0001977	CIAPIN1	1293.88	0.487772	0.0920138	7.60205e-08	2.55416e-07	unaffected
FBgn0001978	stc	2722.66	0.404747	0.0727309	1.98616e-08	7.02705e-08	unaffected
FBgn0001983	wor	5.97123	0.193423	0.494401	0.541439	0.634069	unaffected
FBgn0001986	Mtr4	1769.6	0.829803	0.106368	1.534e-15	9.17303e-15	unaffected
FBgn0001987	Gli	7172.36	-1.80268	0.130502	2.1304e-45	5.11163e-44	unaffected
FBgn0001989	ND-B17	1133.03	0.605182	0.0997612	6.7611e-10	2.7028e-09	unaffected
FBgn0001990	wek	511.999	0.227422	0.0998757	0.0206834	0.0365219	unaffected
FBgn0001991	Ca-alpha1D	61.5272	-4.61743	0.461515	4.56723e-24	4.48981e-23	unaffected
FBgn0001992	Cyp303a1	30.1977	-0.684498	0.426347	0.0296251	0.0507803	unaffected
FBgn0001994	crp	6221.75	-0.0163008	0.101562	0.870398	0.906531	unaffected
FBgn0001995	mRpL4	606.918	0.477939	0.107722	6.08696e-06	1.72646e-05	unaffected
FBgn0002021	l(2)37Bb	520.67	1.00201	0.117448	1.48036e-18	1.07995e-17	up
FBgn0002022	Catsup	2542.85	-0.485263	0.11141	8.7144e-06	2.43047e-05	unaffected
FBgn0002023	Lim3	164.633	-7.89326	0.736062	2.13891e-28	2.65717e-27	unaffected
FBgn0002031	l(2)37Cc	3991.62	0.61217	0.0599004	8.3789e-25	8.6572e-24	unaffected
FBgn0002036	CG10561	138.532	-0.142505	0.148759	0.32082	0.41453	unaffected
FBgn0002044	swm	3670.13	-0.122882	0.0578824	0.0328234	0.0557756	unaffected
FBgn0002069	AspRS	1423.77	0.427117	0.0739883	5.71953e-09	2.10959e-08	unaffected
FBgn0002121	l(2)gl	10261.3	1.07501	0.0928998	3.69132e-32	5.42695e-31	up
FBgn0002174	CG5504	1193.31	1.26299	0.0930094	8.44241e-44	1.94479e-42	up
FBgn0002183	dre4	8152.84	0.510595	0.0929179	2.47277e-08	8.65844e-08	unaffected
FBgn0002283	l(3)73Ah	701.703	-0.292929	0.100225	0.00297405	0.00604288	unaffected
FBgn0002284	Prosbeta6	4083.15	0.854791	0.0603814	3.94856e-46	9.65473e-45	unaffected
FBgn0002306	sas	9296.8	0.456334	0.120111	9.96672e-05	0.00024758	unaffected
FBgn0002354	l(3)87Df	129.202	0.826065	0.164511	1.22707e-07	4.06009e-07	unaffected
FBgn0002413	dco	5292.56	-0.226479	0.0552159	3.76197e-05	9.75002e-05	unaffected
FBgn0002431	hyd	9125.99	0.175272	0.0894644	0.0472273	0.0775761	unaffected
FBgn0002441	l(3)mbt	1854.31	0.318977	0.09371	0.000555475	0.00124917	unaffected
FBgn0002466	sti	5788.01	0.986718	0.164563	2.18616e-10	9.03672e-10	unaffected
FBgn0002521	pho	2567.53	-0.079472	0.0764157	0.29388	0.385373	unaffected
FBgn0002522	lab	176.135	-3.61597	0.266632	3.36568e-42	7.23339e-41	unaffected
FBgn0002524	lace	1561.86	0.507887	0.0756105	1.18859e-11	5.39212e-11	unaffected
FBgn0002525	Lam	17084.2	0.0882953	0.0795742	0.262383	0.350198	unaffected
FBgn0002526	LanA	10666.7	-0.359644	0.117412	0.00173176	0.00364979	unaffected
FBgn0002531	Lcp1	4.47514	-0.194509	0.71017	0.571165	0.660966	unaffected
FBgn0002533	Lcp2	1.86936	-0.33043	1.02394	0.425551	0.522421	unaffected
FBgn0002534	Lcp3	1.06526	-0.00690045	0.99906	0.986133	0.992237	unaffected
FBgn0002535	Lcp4	6.51182	-2.5636	1.96212	0.00780419	0.0148676	unaffected
FBgn0002542	lds	3321.27	0.660988	0.112122	1.66059e-09	6.40967e-09	unaffected
FBgn0002543	robo2	3384.81	1.13688	0.152452	3.67708e-15	2.14113e-14	up
FBgn0002552	lin	1253.06	-0.191963	0.103227	0.0585501	0.0942699	unaffected
FBgn0002561	l(1)sc	1.66333	-2.08866	1.99357	0.0170816	0.0306687	unaffected
FBgn0002562	Lsp1alpha	56.9796	-2.78392	0.933705	0.000105425	0.000261378	unaffected
FBgn0002563	Lsp1beta	105.736	-2.78242	0.864442	5.25762e-05	0.000134066	unaffected
FBgn0002564	Lsp1gamma	96.7051	-1.64415	0.706207	0.000470178	0.00106712	unaffected
FBgn0002565	Lsp2	24.3913	-3.45916	1.09951	9.35749e-05	0.000232948	unaffected
FBgn0002566	lt	1877.54	-0.201671	0.0752903	0.00687491	0.0131756	unaffected
FBgn0002567	Rab32	507.143	-2.95364	0.174077	7.31058e-65	3.17186e-63	unaffected
FBgn0002570	Mal-A1	3.00541	-0.287625	1.47433	0.522453	0.615771	unaffected
FBgn0002573	sens	282.475	-6.38126	0.38991	3.27961e-61	1.26167e-59	unaffected
FBgn0002576	lz	1733.57	-5.48822	0.316536	4.57323e-68	2.19003e-66	unaffected
FBgn0002577	m	98.0084	-6.12248	0.962601	2.15792e-11	9.64918e-11	unaffected
FBgn0002578	Kaz-m1	1.8918	0.140412	0.731784	0.683553	0.75916	unaffected
FBgn0002579	RpL36	31017.9	0.440469	0.0739327	1.83893e-09	7.06494e-09	unaffected
FBgn0002590	RpS5a	43653.5	0.371869	0.055911	2.3122e-11	1.03071e-10	unaffected
FBgn0002592	E(spl)m2-BFM	1413.18	-1.94233	0.187862	9.4432e-27	1.0855e-25	unaffected
FBgn0002593	RpLP1	45543.3	0.493682	0.0671766	1.31796e-13	6.91075e-13	unaffected
FBgn0002609	E(spl)m3-HLH	1577.58	0.00469094	0.171028	0.977056	0.98582	unaffected
FBgn0002622	RpS3	39874.6	0.323121	0.0733414	8.82936e-06	2.46015e-05	unaffected
FBgn0002626	RpL32	30478.7	0.289575	0.0884199	0.000911834	0.00199459	unaffected
FBgn0002629	E(spl)m4-BFM	1739.46	-6.08344	0.227093	5.51971e-159	1.59258e-156	unaffected
FBgn0002631	E(spl)m5-HLH	86.364	-5.54475	0.514467	7.8266e-28	9.42868e-27	unaffected
FBgn0002632	E(spl)m6-BFM	11.729	-0.276172	0.550012	0.398771	0.495503	unaffected
FBgn0002633	E(spl)m7-HLH	865.914	-3.62054	0.210406	1.17312e-66	5.33032e-65	unaffected
FBgn0002638	Rcc1	4501.87	0.88865	0.0750806	5.00153e-33	7.73762e-32	unaffected
FBgn0002641	mal	794.942	0.641506	0.10717	1.0106e-09	3.97931e-09	unaffected
FBgn0002643	mam	5339.98	-1.83573	0.122703	1.62912e-52	4.78413e-51	unaffected
FBgn0002645	Map205	10729.6	0.600201	0.0568153	2.33362e-26	2.63011e-25	unaffected
FBgn0002673	twe	189.125	1.68389	0.236526	7.4963e-15	4.27656e-14	up
FBgn0002707	mei-9	702.432	0.0436136	0.0932926	0.635507	0.718142	unaffected
FBgn0002709	mei-218	75.4122	0.662171	0.296335	0.00899467	0.0169981	unaffected
FBgn0002715	mei-S332	418.206	0.354803	0.134714	0.00666503	0.0128053	unaffected
FBgn0002716	mei-W68	20.8791	0.116918	0.344742	0.675507	0.751496	unaffected
FBgn0002719	Men	1161.75	1.32782	0.184623	7.97974e-15	4.5389e-14	up
FBgn0002723	Met	544.733	-0.497488	0.0922784	4.54261e-08	1.56077e-07	unaffected
FBgn0002732	E(spl)malpha-BFM	2862.57	-1.0484	0.145668	4.6302e-14	2.49357e-13	unaffected
FBgn0002733	E(spl)mbeta-HLH	1703.96	0.193474	0.177166	0.250359	0.336917	unaffected
FBgn0002734	E(spl)mdelta-HLH	1284.37	-4.1741	0.14698	8.34771e-178	3.56818e-175	unaffected
FBgn0002735	E(spl)mgamma-HLH	1690.69	-2.82525	0.137815	1.02799e-93	8.72355e-92	unaffected
FBgn0002736	mago	2091.78	0.704517	0.0598046	1.99272e-32	2.98288e-31	unaffected
FBgn0002772	Mlc1	183.386	0.357577	0.658756	0.305017	0.397673	unaffected
FBgn0002773	Mlc2	733.316	1.0749	0.809062	0.0168396	0.0302672	up
FBgn0002774	mle	2759.39	-0.530553	0.0635222	4.13458e-17	2.75981e-16	unaffected
FBgn0002775	msl-3	728.404	-0.0014019	0.0881197	0.98715	0.992914	unaffected
FBgn0002778	mnd	888.716	-0.421815	0.180078	0.0133966	0.024518	unaffected
FBgn0002780	mod	14304.1	0.92856	0.0680656	3.62483e-43	8.13894e-42	unaffected
FBgn0002781	mod(mdg4)	12172.5	0.0854277	0.0517623	0.0974441	0.148891	unaffected
FBgn0002783	mor	9040.04	-0.180663	0.0759084	0.0163102	0.0293888	unaffected
FBgn0002787	Rpn8	4430.6	0.205297	0.0677288	0.00226303	0.00468731	unaffected
FBgn0002789	Mp20	255.609	-0.753347	0.362351	0.00895102	0.0169184	unaffected
FBgn0002791	mr	1063.35	0.209966	0.0643208	0.00101662	0.00221082	unaffected
FBgn0002838	ms(3)K81	2.07105	0.415745	0.838325	0.28066	0.370776	unaffected
FBgn0002842	sa	0.734672	-0.222195	1.10121	0.598082		unaffected
FBgn0002862	Mst87F	0.793411	-0.25744	1.36578	0.566801		unaffected
FBgn0002868	MtnA	134.814	-0.566924	0.424079	0.0693434	0.109855	unaffected
FBgn0002869	MtnB	14.4333	-3.23805	1.45477	0.000849333	0.0018614	unaffected
FBgn0002872	mu2	1418.16	0.539248	0.141131	7.72819e-05	0.000193851	unaffected
FBgn0002873	mud	4.57753	0.269711	0.63072	0.42344	0.520378	unaffected
FBgn0002878	mus101	1035.86	0.525843	0.135224	6.04538e-05	0.000153374	unaffected
FBgn0002887	mus201	693.847	0.600682	0.137118	6.0121e-06	1.70606e-05	unaffected
FBgn0002891	PolZ1	854.955	0.757163	0.231601	0.000307421	0.000717482	unaffected
FBgn0002899	mus301	590.441	1.05555	0.138268	1.64177e-15	9.77186e-15	up
FBgn0002901	mus304	342.502	-0.00856699	0.114635	0.93917	0.958097	unaffected
FBgn0002905	PolQ	1107.46	0.508868	0.139555	0.000164421	0.000398067	unaffected
FBgn0002906	Blm	820.163	0.590679	0.173554	0.000335303	0.000778462	unaffected
FBgn0002917	na	497.271	-5.29324	0.287044	1.34104e-76	8.50382e-75	unaffected
FBgn0002921	Atpalpha	14961	-0.970281	0.0729321	2.80022e-41	5.80203e-40	unaffected
FBgn0002924	ncd	3109.73	0.997892	0.139933	1.02828e-13	5.42632e-13	unaffected
FBgn0002926	ndl	4.19926	-3.23487	2.186	0.00410108	0.00816466	unaffected
FBgn0002930	nec	29.6409	-0.194973	0.352681	0.490618	0.585667	unaffected
FBgn0002931	net	511.342	-0.203453	0.174768	0.221086	0.303359	unaffected
FBgn0002932	neur	866.355	-0.705752	0.119705	1.44406e-09	5.61898e-09	unaffected
FBgn0002937	ninaB	53.9163	-8.77814	1.17809	1.15241e-15	6.95238e-15	unaffected
FBgn0002938	ninaC	34.4435	-3.60547	0.556493	3.76443e-11	1.65066e-10	unaffected
FBgn0002945	nkd	5083.93	-0.00594382	0.1191	0.959287	0.972859	unaffected
FBgn0002948	nod	740.734	0.439968	0.160621	0.00423932	0.00842535	unaffected
FBgn0002962	nos	2.97021	4.58159	1.60786	0.000178051	0.000429893	up
FBgn0002973	numb	4782.29	-1.23385	0.0795107	5.10276e-56	1.67781e-54	unaffected
FBgn0002985	odd	540.398	-0.528965	0.12791	2.1224e-05	5.68322e-05	unaffected
FBgn0002989	okr	389.905	0.501739	0.109386	2.87232e-06	8.40717e-06	unaffected
FBgn0003002	opa	647.999	-3.2143	0.135025	1.62624e-125	2.43746e-123	unaffected
FBgn0003008	or	483.965	0.00811819	0.103749	0.936557	0.955939	unaffected
FBgn0003009	ord	3.47965	-0.536738	1.12365	0.237362	0.321789	unaffected
FBgn0003011	ort	5.32956	2.67972	1.69698	0.00404599	0.00806333	up
FBgn0003016	osp	1850.49	-1.23963	0.122488	8.76166e-26	9.61201e-25	unaffected
FBgn0003023	otu	3.96348	0.649066	0.810374	0.109716	0.165478	unaffected
FBgn0003028	ovo	4053.32	-1.57471	0.1011	4.78599e-57	1.61506e-55	unaffected
FBgn0003041	pbl	3314.07	0.413233	0.126072	0.000766096	0.00168763	unaffected
FBgn0003042	Pc	592.094	-0.29851	0.0800493	0.000164784	0.000398695	unaffected
FBgn0003044	Pcl	2577.94	-0.201132	0.0716549	0.0046554	0.00918427	unaffected
FBgn0003046	Pcp	74.8535	-2.08509	0.425885	2.05544e-08	7.24774e-08	unaffected
FBgn0003048	pcx	2395.38	-0.0781127	0.123168	0.515848	0.609667	unaffected
FBgn0003053	peb	4942.36	0.0508032	0.108884	0.634454	0.717436	unaffected
FBgn0003062	Fib	6302.97	1.32521	0.104171	4.70025e-39	9.10161e-38	up
FBgn0003065	CG2150	21.199	-7.12254	1.28298	1.24042e-09	4.84949e-09	unaffected
FBgn0003068	per	16.4808	-0.783018	0.395254	0.00979896	0.0184396	unaffected
FBgn0003071	Pfk	2193.23	0.112432	0.098643	0.247044	0.33331	unaffected
FBgn0003074	Pgi	2734.6	0.577527	0.0723617	8.09589e-16	4.95149e-15	unaffected
FBgn0003076	Pgm1	373.376	-0.0117642	0.125498	0.923418	0.945958	unaffected
FBgn0003079	Raf	1198.1	-0.281239	0.0724575	9.07036e-05	0.000225946	unaffected
FBgn0003082	phr	1578.46	0.665426	0.0994249	9.69173e-12	4.43858e-11	unaffected
FBgn0003086	Pig1	2.90283	-0.0946692	1.46723	0.822332	0.871091	unaffected
FBgn0003087	pim	694.162	0.0477906	0.126575	0.698489	0.770896	unaffected
FBgn0003089	pip	408.598	-6.45059	0.326755	8.88193e-88	6.9261e-86	unaffected
FBgn0003090	pk	3450.75	-3.92511	0.111044	4.94161e-274	1.90104e-270	unaffected
FBgn0003091	Pkc53E	13.1545	-2.45401	0.727949	2.30084e-05	6.13964e-05	unaffected
FBgn0003093	Pkc98E	2518.44	-0.767693	0.0777235	1.69924e-23	1.62612e-22	unaffected
FBgn0003116	pn	165.786	0.375265	0.166895	0.0185417	0.0330334	unaffected
FBgn0003117	pnr	878.146	-1.76777	0.148797	1.24352e-34	2.06497e-33	unaffected
FBgn0003118	pnt	2664.95	-0.384857	0.101577	0.000116601	0.000287051	unaffected
FBgn0003124	polo	8303.68	0.497351	0.0712241	1.89328e-12	9.11952e-12	unaffected
FBgn0003129	Poxm	13.5447	2.04668	1.05717	0.00157531	0.00333835	up
FBgn0003130	Poxn	18.2129	0.53326	0.607428	0.133419	0.196728	unaffected
FBgn0003134	Pp1alpha-96A	1327.08	0.00315166	0.091924	0.972281	0.982497	unaffected
FBgn0003137	Ppn	6990.12	-0.392411	0.138671	0.00349045	0.00701496	unaffected
FBgn0003139	PpV	1446.48	0.411746	0.081677	3.46136e-07	1.09927e-06	unaffected
FBgn0003141	pr	802.895	0.0649138	0.0858967	0.444507	0.541774	unaffected
FBgn0003149	Prm	240.346	0.0323695	0.539121	0.918411	0.942586	unaffected
FBgn0003159	CG2841	162.112	-3.21269	0.244977	1.43895e-39	2.8243e-38	unaffected
FBgn0003162	Pu	247.867	-1.57517	0.475936	1.36496e-05	3.72658e-05	unaffected
FBgn0003165	pum	6176.67	-1.02144	0.115208	6.89982e-20	5.4097e-19	unaffected
FBgn0003169	put	2907.08	-0.299453	0.0542725	2.96201e-08	1.0309e-07	unaffected
FBgn0003174	pwn	2814.89	-0.437791	0.201319	0.0198789	0.035209	unaffected
FBgn0003175	px	2722.08	-0.508705	0.100255	2.46531e-07	7.94309e-07	unaffected
FBgn0003187	qua	715.666	-7.25516	0.341754	2.47398e-101	2.35968e-99	unaffected
FBgn0003189	r	4325.11	0.799002	0.10017	4.28841e-16	2.67672e-15	unaffected
FBgn0003204	ras	4484.07	0.690843	0.0822332	1.8416e-17	1.25392e-16	unaffected
FBgn0003205	Ras85D	5017.3	-0.0596905	0.0433388	0.167163	0.238707	unaffected
FBgn0003206	Ras64B	1121.61	0.337432	0.0835048	4.37648e-05	0.000112743	unaffected
FBgn0003209	raw	1492.64	0.514031	0.0854374	1.12569e-09	4.42192e-09	unaffected
FBgn0003210	rb	2641.09	-0.208895	0.0783175	0.00707146	0.0135365	unaffected
FBgn0003218	rdgB	403.059	-0.812032	0.12703	4.31027e-11	1.88142e-10	unaffected
FBgn0003227	rec	495.437	0.0374436	0.141356	0.784452	0.841391	unaffected
FBgn0003231	ref(2)P	2321.65	0.156539	0.0667772	0.0182344	0.0325411	unaffected
FBgn0003250	Rh4	2.30834	-0.425372	0.795841	0.261045	0.348735	unaffected
FBgn0003254	rib	6.78731	1.00128	1.17367	0.05758	0.0928634	unaffected
FBgn0003255	rk	80.9966	-4.84726	0.477019	8.15438e-25	8.44033e-24	unaffected
FBgn0003256	rl	2054.16	-0.00748178	0.0803306	0.925035	0.947447	unaffected
FBgn0003257	r-l	1592.61	1.0111	0.119449	2.48529e-18	1.7882e-17	up
FBgn0003261	Rm62	41818.8	-0.319635	0.0518105	5.79372e-10	2.32333e-09	unaffected
FBgn0003267	ro	269.927	-5.49478	0.334463	2.24634e-61	8.69968e-60	unaffected
FBgn0003268	rod	2819.77	0.515329	0.165614	0.00111364	0.0024109	unaffected
FBgn0003274	RpLP2	39407	0.52401	0.0793685	2.51609e-11	1.11814e-10	unaffected
FBgn0003275	RpII18	1645.27	0.471109	0.0870503	4.24608e-08	1.46193e-07	unaffected
FBgn0003277	RpII215	7370.58	-0.142073	0.106077	0.172698	0.245547	unaffected
FBgn0003278	RpI135	1427.77	0.910088	0.138381	8.06397e-12	3.71226e-11	unaffected
FBgn0003279	RpL4	71364.3	0.484552	0.0614501	2.10844e-15	1.2466e-14	unaffected
FBgn0003285	rst	4009.21	-4.8887	0.188402	5.27494e-149	1.19369e-146	unaffected
FBgn0003292	rt	969.089	-1.09795	0.205415	4.89788e-09	1.81885e-08	unaffected
FBgn0003295	ru	1460.81	-10.4365	0.557458	1.99703e-80	1.3801e-78	unaffected
FBgn0003300	run	167.16	-6.77434	0.551298	7.36706e-36	1.28434e-34	unaffected
FBgn0003301	rut	1928.89	-0.781912	0.101412	3.81155e-15	2.21719e-14	unaffected
FBgn0003302	rux	358.17	-0.38323	0.120686	0.00114552	0.00247342	unaffected
FBgn0003308	ry	44.389	-0.137683	0.296421	0.588912	0.67734	unaffected
FBgn0003310	S	2789.62	-0.92436	0.111733	2.08739e-17	1.41626e-16	unaffected
FBgn0003312	sad	1269.24	0.0415591	0.674286	0.900174	0.928519	unaffected
FBgn0003317	sax	1550.9	-0.216094	0.0714342	0.00229032	0.00473873	unaffected
FBgn0003319	Sb	754.861	-7.77202	0.537644	7.10338e-49	1.90209e-47	unaffected
FBgn0003321	sbr	2319.18	-0.225042	0.0574707	8.27165e-05	0.000206899	unaffected
FBgn0003326	sca	2017.02	-4.01978	0.132313	4.25036e-203	2.45267e-200	unaffected
FBgn0003330	Sce	1005.61	-0.0527404	0.0961438	0.577757	0.666923	unaffected
FBgn0003334	Scm	1788.22	-0.167204	0.0913113	0.0635093	0.101532	unaffected
FBgn0003339	Scr	1096.05	2.17237	0.685888	3.28268e-05	8.58885e-05	up
FBgn0003345	sd	6934.41	0.0460322	0.0637903	0.467676	0.564232	unaffected
FBgn0003346	RanGAP	4137.15	0.881265	0.0967842	1.7222e-20	1.39774e-19	unaffected
FBgn0003353	sei	458.481	-0.384314	0.133439	0.00302119	0.00613109	unaffected
FBgn0003356	Jon99Cii	2.26297	0	1.47918	1	1	unaffected
FBgn0003357	Jon99Ciii	1.55776	0	1.47504	1	1	unaffected
FBgn0003360	sesB	29596.5	0.526857	0.0625279	2.2254e-17	1.50547e-16	unaffected
FBgn0003366	sev	3994.35	-6.18355	0.13614	0	0	unaffected
FBgn0003371	sgg	5299.79	0.107309	0.0995334	0.273409	0.362442	unaffected
FBgn0003372	Sgs1	13.3195	-0.237781	0.765592	0.504523	0.59855	unaffected
FBgn0003373	Sgs3	223.145	-3.82897	1.62117	0.000597205	0.00133676	unaffected
FBgn0003374	Sgs4	76.6875	-4.42273	1.5864	0.000213183	0.000509388	unaffected
FBgn0003375	Sgs5	92.1034	-4.54559	2.25691	0.000848432	0.00186014	unaffected
FBgn0003377	Sgs7	61.2208	-3.51209	1.3331	0.000333575	0.000774605	unaffected
FBgn0003378	Sgs8	28.0914	-5.75436	1.44855	5.35296e-06	1.52739e-05	unaffected
FBgn0003380	Sh	59.0472	-4.78285	0.484925	1.72725e-23	1.65155e-22	unaffected
FBgn0003382	sha	10.6535	-5.41765	1.43435	1.2199e-05	3.34257e-05	unaffected
FBgn0003386	Shaw	73.1761	-5.35301	0.502731	3.61783e-27	4.22178e-26	unaffected
FBgn0003388	shd	26.1983	-0.812049	0.454384	0.0130201	0.0238819	unaffected
FBgn0003390	shf	2432.81	-3.00234	0.119441	1.06186e-139	1.9766e-137	unaffected
FBgn0003391	shg	13063.6	-1.09643	0.112947	1.54552e-23	1.48269e-22	unaffected
FBgn0003392	shi	4472.31	-0.132952	0.0582717	0.021798	0.0382966	unaffected
FBgn0003396	shn	3341.98	-0.441102	0.133336	0.000656133	0.00146073	unaffected
FBgn0003401	shu	398.499	1.6552	0.101065	1.44307e-62	5.78282e-61	up
FBgn0003410	sina	2122.88	-0.394781	0.0680102	4.95806e-09	1.83983e-08	unaffected
FBgn0003415	skd	4796.72	-0.695883	0.118245	1.58917e-09	6.16076e-09	unaffected
FBgn0003416	sl	1052.46	0.124458	0.0818586	0.124381	0.18489	unaffected
FBgn0003423	slgA	2877.46	-0.469808	0.0713695	3.17065e-11	1.39933e-10	unaffected
FBgn0003429	slo	9.82988	-1.49274	0.966411	0.00582332	0.011301	unaffected
FBgn0003430	slp1	292.451	-3.3572	0.220329	1.06434e-52	3.15771e-51	unaffected
FBgn0003435	sm	790.393	-5.03419	0.590934	3.92876e-18	2.78512e-17	unaffected
FBgn0003444	smo	1956.98	-0.0178169	0.102082	0.859157	0.898195	unaffected
FBgn0003447	sn	5368.42	-0.294492	0.122292	0.0136197	0.0248829	unaffected
FBgn0003448	sna	2.00566	-1.54081	1.61255	0.0291142	0.0499787	unaffected
FBgn0003449	snf	2135.11	0.290737	0.0710928	3.74286e-05	9.7136e-05	unaffected
FBgn0003459	stwl	713.114	0.359363	0.193656	0.048235	0.0790709	unaffected
FBgn0003460	so	2179.97	-2.77148	0.105462	1.53814e-152	3.77696e-150	unaffected
FBgn0003462	Sod1	5206.25	-0.28309	0.0939391	0.0022386	0.00464086	unaffected
FBgn0003463	sog	2254.51	-1.69427	0.0923594	2.18304e-77	1.39969e-75	unaffected
FBgn0003464	sol	3295.43	-0.169434	0.0828889	0.0387765	0.0649144	unaffected
FBgn0003475	spir	597.148	0.938224	0.112895	1.41171e-17	9.68639e-17	unaffected
FBgn0003479	spn-A	499.252	0.174607	0.100439	0.0772884	0.121061	unaffected
FBgn0003480	spn-B	72.21	0.797244	0.286299	0.00121288	0.00260959	unaffected
FBgn0003482	spn-D	35.3359	2.12894	0.542367	1.77565e-06	5.28711e-06	up
FBgn0003483	spn-E	270.178	0.172943	0.15621	0.249425	0.336051	unaffected
FBgn0003486	spo	2.07622	-0.138544	0.771814	0.694034	0.767448	unaffected
FBgn0003495	spz	100.1	-0.979646	0.263996	2.13002e-05	5.70229e-05	unaffected
FBgn0003499	sr	182.108	-3.19075	0.251862	4.61922e-37	8.34278e-36	unaffected
FBgn0003502	Btk29A	4420.6	0.173155	0.0651999	0.00750139	0.0143144	unaffected
FBgn0003507	srp	156.735	-3.09407	0.382575	2.62905e-16	1.66714e-15	unaffected
FBgn0003512	Sry-delta	1082.75	-0.0149363	0.129893	0.905961	0.932711	unaffected
FBgn0003513	ss	762.487	-2.27555	0.15413	3.36193e-50	9.28232e-49	unaffected
FBgn0003514	sqh	5061.15	0.813934	0.0950188	2.88733e-18	2.06461e-17	unaffected
FBgn0003515	st	22.8032	-4.32344	0.72452	7.86015e-10	3.12807e-09	unaffected
FBgn0003517	sta	62760.8	0.42263	0.0705971	1.58463e-09	6.14731e-09	unaffected
FBgn0003520	stau	3223.15	-0.607076	0.0799798	1.65881e-14	9.20842e-14	unaffected
FBgn0003525	stg	6525.13	-0.183747	0.098043	0.0570249	0.0920326	unaffected
FBgn0003527	stil	2.82481	0.178595	0.641105	0.590343	0.678533	unaffected
FBgn0003545	sub	1214.45	1.16076	0.157502	6.04462e-15	3.47242e-14	up
FBgn0003557	Su(dx)	2040.59	-0.176972	0.0506628	0.000452566	0.00102999	unaffected
FBgn0003559	su(f)	2273.48	0.107874	0.0775448	0.160189	0.2302	unaffected
FBgn0003567	su(Hw)	3496.27	0.249706	0.0450685	2.7205e-08	9.49993e-08	unaffected
FBgn0003575	su(sable)	2593.05	-0.754404	0.099562	1.18467e-14	6.64026e-14	unaffected
FBgn0003598	Su(var)3-7	2653.67	-0.285641	0.0913193	0.00152363	0.00323359	unaffected
FBgn0003607	Su(var)205	8595.83	0.39141	0.0716882	3.67655e-08	1.27192e-07	unaffected
FBgn0003612	Su(var)2-10	3903.28	0.0796853	0.0496458	0.107109	0.162095	unaffected
FBgn0003638	su(w[a])	6959.48	-0.579731	0.0934767	3.0674e-10	1.25713e-09	unaffected
FBgn0003651	svp	571.368	-4.42168	0.198522	2.4072e-110	2.80622e-108	unaffected
FBgn0003654	sw	1069.12	0.102833	0.0767311	0.176142	0.249522	unaffected
FBgn0003656	sws	1686.04	0.244246	0.0854026	0.00380996	0.00762058	unaffected
FBgn0003660	Syb	4667.45	0.471515	0.0697813	9.64737e-12	4.42178e-11	unaffected
FBgn0003676	CCT1	11574.4	0.847929	0.0710803	1.98182e-33	3.14178e-32	unaffected
FBgn0003687	Tbp	751.353	0.31973	0.100113	0.00117103	0.00252378	unaffected
FBgn0003701	thr	957.527	0.618886	0.160549	5.51205e-05	0.000140337	unaffected
FBgn0003710	tipE	93.7422	-3.70948	0.362763	7.20225e-25	7.50869e-24	unaffected
FBgn0003714	tko	1015.67	1.08549	0.09536	3.0386e-31	4.32945e-30	up
FBgn0003716	tkv	7488.52	-0.888244	0.105526	7.41467e-18	5.16743e-17	unaffected
FBgn0003719	tld	969.617	0.549514	0.330436	0.0440447	0.0728148	unaffected
FBgn0003720	tll	24.5205	-3.1646	1.28377	0.000479687	0.00108721	unaffected
FBgn0003721	Tm1	14673.9	0.320654	0.0555146	6.44912e-09	2.36734e-08	unaffected
FBgn0003731	Egfr	6975.56	-2.12512	0.0944629	3.39178e-113	4.20908e-111	unaffected
FBgn0003733	tor	107.983	-2.67929	1.757	0.00459621	0.00907371	unaffected
FBgn0003741	tra	475.986	0.252812	0.10769	0.0167681	0.0301434	unaffected
FBgn0003742	tra2	1196.35	0.32041	0.0669958	1.45605e-06	4.37156e-06	unaffected
FBgn0003744	trc	2108.78	-0.447726	0.0706844	1.69812e-10	7.09814e-10	unaffected
FBgn0003747	Gr5a	1.22846	-0.624547	1.43007	0.225363	0.30802	unaffected
FBgn0003748	Treh	1026.89	-0.601758	0.153649	4.49215e-05	0.000115388	unaffected
FBgn0003751	trk	10.996	-0.325204	0.433597	0.294372	0.385843	unaffected
FBgn0003862	trx	5604.03	-0.97913	0.135093	4.90441e-14	2.63264e-13	unaffected
FBgn0003866	tsh	3280.24	-1.11444	0.0721996	4.59211e-55	1.48038e-53	unaffected
FBgn0003867	tsl	1215.94	-0.162689	0.0857536	0.0549239	0.0889902	unaffected
FBgn0003870	ttk	4522.14	-1.54348	0.135	1.40143e-32	2.11147e-31	unaffected
FBgn0003882	tub	1285.85	0.172779	0.0622464	0.00522511	0.0102139	unaffected
FBgn0003884	alphaTub84B	93192.3	0.314814	0.0936865	0.000653881	0.001456	unaffected
FBgn0003885	alphaTub84D	6723.31	0.75135	0.0740792	1.23427e-24	1.26283e-23	unaffected
FBgn0003886	alphaTub85E	103.447	-3.66175	0.481554	1.28675e-14	7.20191e-14	unaffected
FBgn0003888	betaTub60D	14592.9	-0.91649	0.113752	1.29993e-16	8.40947e-16	unaffected
FBgn0003890	betaTub97EF	2086.72	-1.14389	0.142201	3.4315e-17	2.3025e-16	unaffected
FBgn0003891	tud	8697.23	-0.511303	0.092655	2.16461e-08	7.60945e-08	unaffected
FBgn0003892	ptc	7002.73	0.0769651	0.0896916	0.384778	0.481536	unaffected
FBgn0003896	tup	1003.83	0.316445	0.132341	0.0138831	0.025324	unaffected
FBgn0003900	twi	67.8917	-0.947328	0.41787	0.00256234	0.0052713	unaffected
FBgn0003930	snRNA:U4:39B	3.8721	-0.184508	0.597499	0.572265	0.661974	unaffected
FBgn0003931	snRNA:U4:38AB	1.26142	0.589656	1.50757	0.251751	0.338356	unaffected
FBgn0003941	RpL40	26229.1	0.213584	0.0805592	0.00738802	0.0141074	unaffected
FBgn0003942	RpS27A	45336.5	0.30558	0.0713056	1.55589e-05	4.21811e-05	unaffected
FBgn0003943	Ubi-p63E	12974.7	-0.242744	0.102768	0.0162872	0.0293521	unaffected
FBgn0003944	Ubx	318.186	3.9445	0.554002	4.40005e-13	2.21461e-12	up
FBgn0003950	unc	59.4265	-0.069528	0.271957	0.771895	0.830236	unaffected
FBgn0003963	ush	885.43	-0.542839	0.121224	4.40845e-06	1.26751e-05	unaffected
FBgn0003964	usp	1584.62	-0.352709	0.0698433	3.5812e-07	1.13671e-06	unaffected
FBgn0003965	v	60.546	-8.74143	1.17142	1.08973e-15	6.59151e-15	unaffected
FBgn0003969	vap	3562.55	-0.271221	0.0578487	2.43404e-06	7.17163e-06	unaffected
FBgn0003975	vg	326.529	4.85271	0.16196	8.6097e-198	4.73164e-195	up
FBgn0003977	vir	2174.85	-0.0336776	0.0791579	0.667425	0.746246	unaffected
FBgn0003978	vls	845.866	0.811343	0.119257	2.72672e-12	1.29449e-11	unaffected
FBgn0003983	Vm34Ca	3.9011	-0.0284505	0.635203	0.930294	0.951145	unaffected
FBgn0003984	vn	963.069	2.1013	0.114734	4.04452e-76	2.52313e-74	up
FBgn0003996	w	13664.8	0.654087	0.124626	6.87324e-08	2.32213e-07	unaffected
FBgn0003997	hid	1992.58	-1.32757	0.150518	1.3112e-20	1.07019e-19	unaffected
FBgn0004003	wbl	1486.99	-4.81299	0.488226	1.78329e-23	1.70372e-22	unaffected
FBgn0004034	y	197.373	-2.58441	0.208775	1.04454e-35	1.78857e-34	unaffected
FBgn0004045	Yp1	1.90393	-0.58726	1.07377	0.192425	0.269348	unaffected
FBgn0004047	Yp3	3.70397	-0.0905125	0.558853	0.776354	0.834142	unaffected
FBgn0004049	yrt	3036.48	-0.356061	0.07159	5.30331e-07	1.65689e-06	unaffected
FBgn0004050	z	2236.95	-0.0963155	0.0703284	0.167505	0.239166	unaffected
FBgn0004052	Z600	3.32677	-1.25348	1.48987	0.0473476	0.0777627	unaffected
FBgn0004055	uzip	2085.55	0.285667	0.0687394	2.82207e-05	7.45981e-05	unaffected
FBgn0004057	Zw	707.696	1.73532	0.0904667	3.76834e-84	2.77009e-82	up
FBgn0004066	Prosalpha4	5534.61	0.500709	0.0723629	2.95062e-12	1.3939e-11	unaffected
FBgn0004087	Dhfr	630.183	0.65234	0.108155	7.40372e-10	2.94948e-09	unaffected
FBgn0004101	bs	591.61	0.371221	0.0759735	8.13291e-07	2.50165e-06	unaffected
FBgn0004102	oc	1274.13	-1.79878	0.131608	1.55875e-44	3.66387e-43	unaffected
FBgn0004103	Pp1-87B	11095.2	0.0453658	0.0405409	0.261899	0.349633	unaffected
FBgn0004106	Cdk1	2788.74	0.560608	0.0646326	2.42794e-18	1.74911e-17	unaffected
FBgn0004107	Cdk2	1325.45	0.448743	0.0999773	5.0387e-06	1.43975e-05	unaffected
FBgn0004108	Nrt	5478.53	-3.96602	0.144241	8.72759e-167	3.05228e-164	unaffected
FBgn0004110	tin	7.59648	0.734282	0.72135	0.0637496	0.101902	unaffected
FBgn0004117	Tm2	274.968	0.0581025	0.504307	0.853201	0.894187	unaffected
FBgn0004118	nAChRbeta2	14.4553	-2.06562	0.625759	1.79769e-05	4.83954e-05	unaffected
FBgn0004132	boca	1241.07	-0.628489	0.125637	2.71119e-07	8.7037e-07	unaffected
FBgn0004133	blow	5182.43	1.43664	0.0838398	4.42569e-68	2.1282e-66	up
FBgn0004167	kst	13809.6	-0.910716	0.112252	8.4509e-17	5.53843e-16	unaffected
FBgn0004168	5-HT1A	15.6787	-0.617704	0.565937	0.0797069	0.124344	unaffected
FBgn0004169	up	485.551	0.169827	0.576196	0.599742	0.687009	unaffected
FBgn0004170	sc	386.682	-4.76619	0.216508	6.28701e-108	6.84513e-106	unaffected
FBgn0004177	mts	15462.7	-0.00358114	0.0504914	0.94323	0.961235	unaffected
FBgn0004179	Csp	4365.88	0.0419685	0.0498618	0.398111	0.495001	unaffected
FBgn0004186	snRNA:U1:95Cb	0.761351	0.110893	1.48712	0.791585		unaffected
FBgn0004197	Ser	4463.31	0.879887	0.107839	6.74126e-17	4.45595e-16	unaffected
FBgn0004198	ct	2296.89	-0.580442	0.156754	0.00011178	0.000276065	unaffected
FBgn0004227	nonA	6524.89	-0.606749	0.0784398	5.37589e-15	3.10216e-14	unaffected
FBgn0004228	mex1	1.34468	-0.287528	0.891448	0.454792	0.551961	unaffected
FBgn0004237	Hrb87F	12904.2	0.000286543	0.0557443	0.995879	0.998995	unaffected
FBgn0004242	Syt1	353.612	-6.24518	0.334006	5.65324e-79	3.74966e-77	unaffected
FBgn0004244	Rdl	60.984	-5.24818	0.60093	5.27993e-19	3.94405e-18	unaffected
FBgn0004359	T48	950.876	-1.0398	0.117176	5.71171e-20	4.49651e-19	unaffected
FBgn0004360	Wnt2	411.007	-2.96715	0.279331	1.08748e-26	1.24387e-25	unaffected
FBgn0004362	HmgD	36563.7	0.483304	0.0823674	2.95367e-09	1.11765e-08	unaffected
FBgn0004363	porin	13792.7	0.276083	0.0813075	0.000599789	0.00134202	unaffected
FBgn0004367	mei-41	765.099	0.11464	0.144143	0.41087	0.508019	unaffected
FBgn0004368	Ptp4E	2233.05	-0.36943	0.0898638	3.10948e-05	8.17273e-05	unaffected
FBgn0004369	Ptp99A	1719.42	-0.864528	0.11105	1.49201e-15	8.92654e-15	unaffected
FBgn0004370	Ptp10D	4394.28	0.25303	0.102911	0.0123882	0.0228389	unaffected
FBgn0004373	fwd	4067.52	-0.521948	0.112071	1.96553e-06	5.8329e-06	unaffected
FBgn0004374	neb	940.183	0.851775	0.130543	1.51436e-11	6.82436e-11	unaffected
FBgn0004378	Klp61F	4037.35	1.04627	0.121766	6.57785e-19	4.89774e-18	up
FBgn0004379	Klp67A	1937.59	0.802904	0.13585	9.26918e-10	3.66104e-09	unaffected
FBgn0004380	Klp64D	412.732	-0.595517	0.116607	1.71038e-07	5.59667e-07	unaffected
FBgn0004381	Klp68D	261.557	-0.328987	0.134169	0.0115674	0.0214698	unaffected
FBgn0004387	Klp98A	1534.29	-0.444585	0.0689216	7.97175e-11	3.40118e-10	unaffected
FBgn0004390	RasGAP1	2901.59	-0.378816	0.107958	0.000348446	0.000807028	unaffected
FBgn0004391	shtd	1974.87	0.47188	0.0978002	9.47888e-07	2.89483e-06	unaffected
FBgn0004394	pdm2	6.27204	-1.82511	1.22763	0.00597631	0.0115823	unaffected
FBgn0004395	unk	2658.96	-0.192861	0.0811759	0.0163551	0.0294652	unaffected
FBgn0004396	CrebA	2647.61	-2.12027	0.329838	4.06469e-12	1.89998e-11	unaffected
FBgn0004397	Vinc	2770.94	0.719509	0.0917412	1.66926e-15	9.93036e-15	unaffected
FBgn0004400	rhi	2.60674	-0.0125392	0.635516	0.969239	0.980643	unaffected
FBgn0004401	Pep	24754.7	-0.219715	0.0483521	5.0919e-06	1.45423e-05	unaffected
FBgn0004403	RpS14a	30260.6	0.340471	0.0744716	3.9702e-06	1.14809e-05	unaffected
FBgn0004404	RpS14b	5526.35	0.0964198	0.0887732	0.271419	0.360259	unaffected
FBgn0004406	PolG1	524.12	1.07612	0.116636	1.7782e-21	1.53037e-20	up
FBgn0004419	me31B	7096.22	0.229726	0.0581141	7.05821e-05	0.000178013	unaffected
FBgn0004425	LysB	0.664735	-0.143158	1.48854	0.735121		unaffected
FBgn0004427	LysD	0.545287	-0.367161	1.56555	0.421652		unaffected
FBgn0004428	LysE	0.715954	-0.217736	1.08584	0.603005		unaffected
FBgn0004429	LysP	1.64325	-1.76251	1.81091	0.0244161	0.0425658	unaffected
FBgn0004430	LysS	0.769886	-0.280799	1.56082	0.518701		unaffected
FBgn0004431	LysX	1.7094	-0.615239	1.02445	0.166045	0.237346	unaffected
FBgn0004432	Cyp1	31381.8	0.669766	0.0543383	2.94447e-35	4.98272e-34	unaffected
FBgn0004435	Galphaq	1139.34	-1.06149	0.126074	2.63731e-18	1.89404e-17	unaffected
FBgn0004436	Ubc6	2869.55	0.0619511	0.0768178	0.415627	0.512748	unaffected
FBgn0004449	Ten-m	8428.58	0.135667	0.0946815	0.146097	0.212543	unaffected
FBgn0004456	mew	2747.81	-1.13852	0.0708779	1.87725e-59	6.7704e-58	unaffected
FBgn0004463	RpIII128	1270.79	0.485225	0.108272	4.87599e-06	1.39637e-05	unaffected
FBgn0004465	Su(P)	734.763	1.10751	0.0870676	2.33709e-38	4.40006e-37	up
FBgn0004507	GlyP	2865.53	0.632523	0.159034	3.2069e-05	8.40774e-05	unaffected
FBgn0004509	Fur1	2060.06	0.734182	0.0946345	3.10948e-15	1.81888e-14	unaffected
FBgn0004510	Ets97D	665.521	-0.00179747	0.0910251	0.984037	0.990733	unaffected
FBgn0004511	dy	54.1426	-7.01781	1.07586	3.53789e-12	1.66317e-11	unaffected
FBgn0004512	Mdr49	517.636	-1.54815	0.220787	1.51352e-14	8.4303e-14	unaffected
FBgn0004513	Mdr65	133.992	-2.09912	0.360976	1.5649e-10	6.55791e-10	unaffected
FBgn0004514	Oct-TyrR	14.256	-3.08708	0.758627	4.52265e-06	1.29873e-05	unaffected
FBgn0004516	Gad1	2.06213	0.352727	0.883489	0.363493	0.459331	unaffected
FBgn0004552	Akh	72.0469	2.23267	1.88757	0.0118227	0.0218734	up
FBgn0004554	Edg91	16.8919	0.101471	0.35137	0.719075	0.786796	unaffected
FBgn0004556	Dbp73D	752.124	1.28401	0.143116	4.32881e-21	3.63336e-20	up
FBgn0004567	slp2	484.036	-3.10239	0.159513	1.60515e-84	1.1875e-82	unaffected
FBgn0004569	aos	1164.07	-2.7421	0.149618	2.18983e-75	1.30947e-73	unaffected
FBgn0004573	5-HT7	10.1724	-1.39642	1.03545	0.0108996	0.0203285	unaffected
FBgn0004574	Rop	1912.76	-0.427962	0.0767865	1.82827e-08	6.48832e-08	unaffected
FBgn0004575	Syn	99.3316	-6.75697	0.63706	1.95074e-27	2.30435e-26	unaffected
FBgn0004577	Pxd	0.939483	-0.137532	1.0419	0.735566	0.800727	unaffected
FBgn0004580	Cbp53E	12.0495	-0.0804946	0.376867	0.78254	0.839808	unaffected
FBgn0004581	bgcn	31.8592	0.735739	0.341053	0.0080733	0.0153499	unaffected
FBgn0004583	ex	9388	-0.716956	0.118228	4.96389e-10	2.00099e-09	unaffected
FBgn0004584	Rrp1	5724.43	0.592192	0.0673633	8.02431e-19	5.94025e-18	unaffected
FBgn0004587	B52	16212.6	0.0756758	0.0517169	0.14171	0.207074	unaffected
FBgn0004592	Eig71Ee	52.825	-3.04509	2.63917	0.00702845	0.0134587	unaffected
FBgn0004595	pros	372.834	-5.03973	0.3391	1.45968e-50	4.07897e-49	unaffected
FBgn0004597	CycC	651.598	0.379577	0.0975373	7.73673e-05	0.000194024	unaffected
FBgn0004598	Fur2	5215.33	-0.645798	0.0752865	4.57359e-18	3.23232e-17	unaffected
FBgn0004606	zfh1	1260.45	1.86085	0.143567	2.79122e-40	5.64158e-39	up
FBgn0004607	zfh2	3182.48	-0.404739	0.145177	0.00389222	0.00777299	unaffected
FBgn0004611	Plc21C	1453.56	-0.598469	0.0953849	1.84863e-10	7.69383e-10	unaffected
FBgn0004618	gl	3434.33	-6.76109	0.542308	7.99193e-37	1.43222e-35	unaffected
FBgn0004619	GluRIA	2.19861	-1.8029	1.98335	0.0271939	0.0469265	unaffected
FBgn0004620	GluRIIA	8.25516	-1.80012	1.72793	0.0202972	0.0358949	unaffected
FBgn0004622	TkR99D	0.698486	-0.0947929	1.23662	0.825635		unaffected
FBgn0004623	Gbeta76C	8.58254	-0.130204	0.520683	0.681253	0.757013	unaffected
FBgn0004635	rho	951.296	-0.925321	0.104223	1.08625e-19	8.43637e-19	unaffected
FBgn0004636	Rap1	6761.43	0.296943	0.0590912	4.34124e-07	1.36555e-06	unaffected
FBgn0004638	drk	3457.95	0.159044	0.0545836	0.00341665	0.0068744	unaffected
FBgn0004643	Zw10	1740.74	0.473804	0.0594769	1.12051e-15	6.77059e-15	unaffected
FBgn0004644	hh	1410.33	-0.672974	0.118183	5.291e-09	1.95716e-08	unaffected
FBgn0004646	ogre	13329.3	-1.36276	0.138072	5.07973e-25	5.35879e-24	unaffected
FBgn0004647	N	17375.3	-0.39191	0.111781	0.000345534	0.000800444	unaffected
FBgn0004648	svr	3516.33	-0.884146	0.0621047	1.10233e-46	2.76566e-45	unaffected
FBgn0004649	yl	3.23065	2.03442	1.43886	0.00698548	0.0133808	up
FBgn0004650	fs(1)N	4.46673	-0.73326	0.769262	0.0711522	0.112381	unaffected
FBgn0004652	fru	4893.68	3.25381	0.617661	3.44143e-08	1.1938e-07	up
FBgn0004654	Pgd	2088.45	0.939384	0.0664542	3.47751e-46	8.55735e-45	unaffected
FBgn0004655	wapl	2617.48	0.00299025	0.0984521	0.975394	0.984694	unaffected
FBgn0004656	fs(1)h	13675.1	-0.106988	0.108331	0.314298	0.407426	unaffected
FBgn0004657	mys	6528.43	0.493224	0.0587886	3.22593e-17	2.16708e-16	unaffected
FBgn0004666	sim	33.359	-2.84066	0.838099	3.29876e-05	8.62504e-05	unaffected
FBgn0004687	Mlc-c	5976.45	1.05279	0.0555641	3.52739e-81	2.4823e-79	up
FBgn0004698	Xpc	4668.45	0.182503	0.0927419	0.0460411	0.0758328	unaffected
FBgn0004778	Ccp84Af	1.34005	-0.852313	1.68094	0.142664	0.208232	unaffected
FBgn0004780	Ccp84Ad	4.83513	-4.16012	1.58705	0.00032429	0.000754868	unaffected
FBgn0004782	Ccp84Ab	8.6625	-3.59765	1.57449	0.000728502	0.00161097	unaffected
FBgn0004783	Ccp84Aa	99.04	-7.91995	1.16347	2.39204e-13	1.23685e-12	unaffected
FBgn0004784	inaC	298.891	-2.54859	0.173569	2.50912e-49	6.86202e-48	unaffected
FBgn0004795	retn	2046.4	0.392274	0.162458	0.0116495	0.0216013	unaffected
FBgn0004797	mdy	762.145	0.178754	0.0838	0.0310002	0.0529251	unaffected
FBgn0004811	fs(2)ltoPP43	1412.17	0.0331892	0.0847765	0.692127	0.766291	unaffected
FBgn0004828	His3.3B	23551.8	-0.504739	0.0559306	1.17371e-19	9.08507e-19	unaffected
FBgn0004832	Xpac	690.278	0.246114	0.117416	0.0321025	0.0546614	unaffected
FBgn0004837	Su(H)	769.055	-0.235249	0.0978363	0.0146199	0.0265839	unaffected
FBgn0004838	Hrb27C	43179.1	-0.154641	0.070948	0.0280127	0.0482314	unaffected
FBgn0004839	otk	2377.27	-0.795699	0.079706	5.30069e-24	5.17557e-23	unaffected
FBgn0004841	TkR86C	90.0073	-2.84594	0.388519	7.36623e-14	3.91588e-13	unaffected
FBgn0004842	RYa-R	1.85024	0.0391095	0.900502	0.917452	0.94177	unaffected
FBgn0004852	Ac76E	25.5842	0.897754	0.58559	0.0161474	0.029132	unaffected
FBgn0004854	B-H2	1372.76	-3.18217	0.159837	1.86171e-88	1.47164e-86	unaffected
FBgn0004855	RpII15	876.895	0.333512	0.0810007	3.16545e-05	8.3104e-05	unaffected
FBgn0004856	Bx42	2466.46	0.0633558	0.0615331	0.300299	0.392764	unaffected
FBgn0004858	elB	1464.12	-0.19259	0.11887	0.0974543	0.148891	unaffected
FBgn0004859	ci	13055.6	0.0131819	0.116377	0.907858	0.934165	unaffected
FBgn0004860	ph-d	1784.21	-0.649794	0.113361	4.53656e-09	1.6911e-08	unaffected
FBgn0004861	ph-p	3232.96	-1.08159	0.122728	7.43968e-20	5.82505e-19	unaffected
FBgn0004862	bap	8.73832	-0.601298	0.945737	0.158968	0.228685	unaffected
FBgn0004863	C15	307.73	-1.78392	0.199254	3.05257e-21	2.58662e-20	unaffected
FBgn0004864	hop	1931.55	-0.42329	0.0876418	1.00328e-06	3.05833e-06	unaffected
FBgn0004865	Eip78C	749.112	-5.90756	0.593403	3.26002e-24	3.24801e-23	unaffected
FBgn0004867	RpS2	47316.3	0.533592	0.0714337	4.91562e-14	2.63743e-13	unaffected
FBgn0004868	Gdi	9951.8	-0.333275	0.0832563	5.16452e-05	0.000131867	unaffected
FBgn0004870	bab1	128.152	-0.874377	0.165043	2.26482e-08	7.94961e-08	unaffected
FBgn0004872	piwi	35.0381	0.270976	0.349495	0.336087	0.430832	unaffected
FBgn0004875	enc	3830.9	0.0185459	0.107499	0.860512	0.899074	unaffected
FBgn0004876	cdi	2380.15	0.598701	0.100263	1.23442e-09	4.83257e-09	unaffected
FBgn0004878	cas	52.5214	-6.11505	0.880735	4.23027e-13	2.13474e-12	unaffected
FBgn0004880	scrt	3194.66	-7.80199	0.607118	2.53339e-39	4.95557e-38	unaffected
FBgn0004882	orb	51.2229	0.422221	0.248337	0.0588679	0.0947419	unaffected
FBgn0004885	tok	5064.58	-2.40198	0.298409	1.07418e-16	6.99215e-16	unaffected
FBgn0004888	Scsalpha1	3954.54	0.50993	0.0721482	1.00699e-12	4.94116e-12	unaffected
FBgn0004889	tws	6810.64	0.147657	0.0623776	0.0172296	0.0309057	unaffected
FBgn0004892	sob	1448.44	-1.65866	0.132719	4.20925e-38	7.83532e-37	unaffected
FBgn0004893	bowl	9732.26	-1.3018	0.0865196	4.34376e-53	1.31578e-51	unaffected
FBgn0004895	FoxL1	1.24006	-1.00675	1.68606	0.102267	0.155482	unaffected
FBgn0004896	fd59A	2.38944	-0.18555	0.826981	0.611669	0.697832	unaffected
FBgn0004897	fd96Ca	247.979	-0.437927	0.129441	0.000504238	0.00114151	unaffected
FBgn0004898	fd96Cb	1168.69	0.0508297	0.0981605	0.599024	0.686528	unaffected
FBgn0004901	Prat	1672.59	0.387182	0.0742175	1.4112e-07	4.64403e-07	unaffected
FBgn0004903	Rb97D	2104.5	-0.517886	0.104205	4.16082e-07	1.31059e-06	unaffected
FBgn0004907	14-3-3zeta	28718.2	0.729116	0.0435289	2.12667e-63	8.79708e-62	unaffected
FBgn0004908	Arl2	419.135	0.5473	0.146882	0.000110642	0.000273372	unaffected
FBgn0004910	Eip63F-1	27.3597	-2.7089	0.76479	1.7792e-05	4.79313e-05	unaffected
FBgn0004913	Gnf1	2849.67	0.990758	0.0972628	2.53645e-25	2.69799e-24	unaffected
FBgn0004914	Hnf4	1040.01	-1.10511	0.120746	2.88841e-21	2.45111e-20	unaffected
FBgn0004915	TfIIB	1417.58	0.00166221	0.0554403	0.975965	0.985185	unaffected
FBgn0004919	gol	91.4341	-7.03763	0.758276	9.1536e-22	7.98501e-21	unaffected
FBgn0004921	Ggamma1	4802.19	-0.27195	0.0794087	0.000541283	0.00121939	unaffected
FBgn0004924	Top1	6702.27	-0.282706	0.0643397	9.72691e-06	2.69528e-05	unaffected
FBgn0004926	eIF2beta	7062.27	0.493816	0.0983236	3.32452e-07	1.05698e-06	unaffected
FBgn0004956	upd1	795.097	1.93062	0.183504	1.3191e-27	1.5727e-26	up
FBgn0004957	por	663.712	-0.238443	0.101739	0.0171769	0.0308206	unaffected
FBgn0004959	phm	1729.87	0.0801302	0.682413	0.810111	0.861546	unaffected
FBgn0005198	gig	1767.73	0.192287	0.0886365	0.0280403	0.0482717	unaffected
FBgn0005278	Sam-S	9345.73	1.3446	0.103914	2.49067e-40	5.05181e-39	up
FBgn0005322	nmd	1023.51	0.418135	0.0823008	2.78832e-07	8.93889e-07	unaffected
FBgn0005355	Su(fu)	1177.74	-0.18825	0.107931	0.0755729	0.118665	unaffected
FBgn0005386	ash1	1865.53	-0.366093	0.10593	0.000431999	0.000986681	unaffected
FBgn0005390	fs(1)M3	1.77578	-0.00383751	0.703147	0.990888	0.995247	unaffected
FBgn0005391	Yp2	13.136	-2.8158	0.756292	1.10714e-05	3.05316e-05	unaffected
FBgn0005411	U2af50	3533.5	0.211067	0.0487631	1.39419e-05	3.80206e-05	unaffected
FBgn0005427	ewg	2276.21	-1.12034	0.102126	2.47488e-29	3.24206e-28	unaffected
FBgn0005533	RpS17	26683.3	0.306232	0.0841627	0.000232981	0.000553943	unaffected
FBgn0005536	Mbs	3371.19	-0.437666	0.0740472	2.46029e-09	9.36176e-09	unaffected
FBgn0005558	ey	2298.49	-1.08695	0.158329	3.87692e-13	1.96329e-12	unaffected
FBgn0005561	sv	217.097	-4.14254	0.315694	9.96187e-40	1.97543e-38	unaffected
FBgn0005564	Shal	98.9737	-1.88065	0.266659	2.21605e-14	1.21788e-13	unaffected
FBgn0005585	Calr	28391.3	-0.637386	0.123379	1.12088e-07	3.72368e-07	unaffected
FBgn0005586	Rab3	138.325	-4.36213	0.300401	3.25529e-48	8.55794e-47	unaffected
FBgn0005590	scw	1.04155	-0.828976	1.55604	0.143533	0.20934	unaffected
FBgn0005593	RpL7	46062.6	0.422029	0.060822	2.93463e-12	1.38692e-11	unaffected
FBgn0005596	yem	1540.21	0.109638	0.0922104	0.22814	0.311372	unaffected
FBgn0005612	Sox14	1069.84	-0.643513	0.13131	4.37694e-07	1.37603e-06	unaffected
FBgn0005613	Sox15	357.757	7.32092	0.435455	8.99437e-65	3.84459e-63	up
FBgn0005614	trpl	1.44918	-0.728236	1.45313	0.174228	0.247448	unaffected
FBgn0005616	msl-2	759.64	-0.538526	0.0999978	4.32151e-08	1.48746e-07	unaffected
FBgn0005617	msl-1	1804	-0.120695	0.0766614	0.112033	0.16852	unaffected
FBgn0005619	Hdc	11.3643	-2.83097	1.34036	0.00108969	0.0023626	unaffected
FBgn0005624	Psc	4529.41	1.03859	0.135427	1.39783e-15	8.38043e-15	up
FBgn0005626	ple	93.506	-0.343277	0.633129	0.317611	0.410814	unaffected
FBgn0005631	robo1	2553.87	-0.767206	0.10055	7.51698e-15	4.282e-14	unaffected
FBgn0005632	faf	8644.31	-0.140268	0.0969909	0.1421	0.207539	unaffected
FBgn0005636	nvy	477.437	-5.12447	0.224447	5.36016e-116	7.02973e-114	unaffected
FBgn0005638	slbo	0.651402	0.25909	1.26646	0.560746		unaffected
FBgn0005640	Eip63E	2363.47	-0.804152	0.0955923	1.12609e-17	7.76357e-17	unaffected
FBgn0005642	wdn	1516.24	0.000397788	0.0743724	0.995695	0.998897	unaffected
FBgn0005648	Pabp2	8062	0.0749111	0.0807729	0.348729	0.444039	unaffected
FBgn0005649	Rox8	7900.75	-0.245804	0.050961	1.2766e-06	3.85385e-06	unaffected
FBgn0005655	PCNA	4661.54	1.2289	0.117557	2.96108e-27	3.47295e-26	up
FBgn0005658	Ets65A	29.6297	-1.31308	0.878356	0.00785948	0.0149705	unaffected
FBgn0005659	Ets98B	268.11	-0.584635	0.167415	0.000246402	0.000583088	unaffected
FBgn0005660	Ets21C	359.493	6.70647	0.544255	5.09503e-36	8.95004e-35	up
FBgn0005666	bt	380.375	-0.180281	0.444694	0.560113	0.650591	unaffected
FBgn0005670	Cyp4d1	4.44315	-0.192058	0.628943	0.561753	0.652166	unaffected
FBgn0005671	Vha55	3921.17	-0.0606173	0.0560415	0.277028	0.366491	unaffected
FBgn0005672	spi	5132.24	-0.16483	0.092011	0.0694121	0.109948	unaffected
FBgn0005674	GluProRS	6165.3	0.0938401	0.0523748	0.0719438	0.113569	unaffected
FBgn0005677	dac	7233.44	-1.89087	0.174526	3.66616e-29	4.74873e-28	unaffected
FBgn0005683	pie	292.578	0.971891	0.157316	7.68545e-11	3.28389e-10	unaffected
FBgn0005694	Aef1	1495.5	-0.389662	0.103157	0.000121232	0.00029788	unaffected
FBgn0005695	gcl	474.058	0.0236612	0.133108	0.854897	0.895152	unaffected
FBgn0005696	PolA2	672.827	1.54161	0.150961	9.02047e-27	1.03794e-25	up
FBgn0005771	noc	3948.44	-1.63591	0.0948241	5.29406e-69	2.61106e-67	unaffected
FBgn0005775	Con	123.49	-0.982744	0.391458	0.00115107	0.00248401	unaffected
FBgn0005777	PpD3	2104.1	0.463752	0.056654	1.88618e-16	1.20734e-15	unaffected
FBgn0008635	betaCOP	6132.04	-0.465805	0.102618	3.85242e-06	1.11598e-05	unaffected
FBgn0008636	hbn	6.1437	0.33589	0.861279	0.379634	0.475924	unaffected
FBgn0008646	E5	1082.3	-2.49116	0.139532	7.63939e-72	3.98942e-70	unaffected
FBgn0008651	lbl	948.791	1.33292	0.192232	5.08219e-14	2.72174e-13	up
FBgn0010014	CanB	96.8137	-5.83891	0.550229	3.79385e-27	4.41379e-26	unaffected
FBgn0010015	CanA1	7.3957	-1.51083	1.27942	0.0161461	0.029132	unaffected
FBgn0010019	Cyp4g1	19.1346	0.174438	1.05169	0.670851	0.748236	unaffected
FBgn0010038	GstD2	20.2942	4.22896	0.731986	2.49168e-09	9.47806e-09	up
FBgn0010039	GstD3	1028.05	1.86908	0.0995736	2.05005e-80	1.40831e-78	up
FBgn0010040	GstD4	7.37554	0.251267	0.453011	0.421386	0.5183	unaffected
FBgn0010041	GstD5	2.72975	0.134871	0.669365	0.685865	0.76082	unaffected
FBgn0010044	GstD8	1.45943	0	1.47918	1	1	unaffected
FBgn0010051	Itpr	3062.93	-0.448496	0.128588	0.000337133	0.000782237	unaffected
FBgn0010078	RpL23	40716	0.337849	0.0683982	6.46352e-07	2.00364e-06	unaffected
FBgn0010097	gammaTub37C	1.94242	0.484506	0.95173	0.242543	0.327943	unaffected
FBgn0010100	mAcon1	6244.15	0.433446	0.055818	5.94855e-15	3.42064e-14	unaffected
FBgn0010105	comm	1090.79	-4.26173	0.235337	1.0406e-73	5.69176e-72	unaffected
FBgn0010109	dpn	145.71	-0.374687	0.174851	0.024171	0.0421768	unaffected
FBgn0010113	hdc	14856.5	-0.410685	0.15299	0.00526065	0.0102764	unaffected
FBgn0010114	hig	279.402	-4.17785	0.249509	2.49567e-63	1.02866e-61	unaffected
FBgn0010173	RpA-70	4323.05	1.07903	0.102648	4.75192e-27	5.5173e-26	up
FBgn0010194	Wnt5	2842.87	-0.363799	0.0859978	1.8573e-05	4.99304e-05	unaffected
FBgn0010197	Gyc32E	134.103	-8.99351	1.17547	2.13926e-16	1.3648e-15	unaffected
FBgn0010198	RpS15Aa	30251.1	0.349611	0.0659756	9.47801e-08	3.16509e-07	unaffected
FBgn0010213	Sod2	1792.12	0.689728	0.0819599	1.63429e-17	1.11804e-16	unaffected
FBgn0010215	alpha-Cat	5618.98	-0.241819	0.06179	8.23571e-05	0.000206088	unaffected
FBgn0010217	ATPsynbeta	19021.2	0.388563	0.0411434	2.79725e-21	2.37725e-20	unaffected
FBgn0010220	Dbp45A	769.633	0.76875	0.10922	6.14869e-13	3.06135e-12	unaffected
FBgn0010222	Nmdmc	789.251	1.83395	0.135536	1.22424e-43	2.80895e-42	up
FBgn0010223	Galphaf	6.80325	-0.293962	0.516627	0.364337	0.460228	unaffected
FBgn0010225	Gel	1473.53	-0.82293	0.113637	1.13296e-13	5.96509e-13	unaffected
FBgn0010226	GstS1	11319.3	0.200444	0.0526967	0.000133174	0.000326111	unaffected
FBgn0010228	HmgZ	11982.6	0.547394	0.0734575	5.47357e-14	2.92727e-13	unaffected
FBgn0010235	Klc	2976.34	0.225915	0.0483798	2.77225e-06	8.12251e-06	unaffected
FBgn0010238	Lac	9116.77	-0.482602	0.113047	1.2945e-05	3.54108e-05	unaffected
FBgn0010240	Lcch3	30.8477	-0.614783	0.301834	0.0167474	0.0301109	unaffected
FBgn0010241	Mdr50	1.18202	-1.01842	1.68601	0.0996917	0.151887	unaffected
FBgn0010246	Myo61F	1872.41	1.09936	0.120985	5.51182e-21	4.60622e-20	up
FBgn0010247	Parp	3485.29	0.539283	0.0815674	2.29165e-11	1.02273e-10	unaffected
FBgn0010258	Rbp4	41.7012	0.559623	0.351486	0.0481416	0.078932	unaffected
FBgn0010263	Rbp9	206.835	-3.42983	0.257945	1.25688e-40	2.55831e-39	unaffected
FBgn0010265	RpS13	42755.2	0.30579	0.0496262	6.16269e-10	2.46871e-09	unaffected
FBgn0010269	Dsor1	1371.68	-0.493497	0.0745545	2.37685e-11	1.05789e-10	unaffected
FBgn0010278	Ssrp	5944	0.570296	0.0856143	1.53064e-11	6.89238e-11	unaffected
FBgn0010280	Taf4	5769.6	-0.136034	0.0784457	0.0799246	0.124604	unaffected
FBgn0010282	TfIIFalpha	2429.29	0.137493	0.057047	0.0154098	0.0279147	unaffected
FBgn0010287	Trf	332.521	-0.112419	0.157569	0.457682	0.554466	unaffected
FBgn0010288	Uch	3329.21	0.644417	0.080923	7.9302e-16	4.8553e-15	unaffected
FBgn0010292	bys	1548.61	0.804946	0.124861	3.11026e-11	1.3732e-10	unaffected
FBgn0010295	ng3	6.03574	-0.138922	1.49944	0.741153	0.804973	unaffected
FBgn0010300	brat	9027.15	-0.748636	0.0945805	8.47271e-16	5.17099e-15	unaffected
FBgn0010303	hep	2387.06	-0.272562	0.0954788	0.00376989	0.00754566	unaffected
FBgn0010309	pigeon	640.094	0.264143	0.109172	0.0136492	0.0249328	unaffected
FBgn0010313	corto	3983.98	-0.425011	0.0592941	5.62986e-13	2.81152e-12	unaffected
FBgn0010314	Cks30A	1868.34	0.788349	0.158121	1.72863e-07	5.6532e-07	unaffected
FBgn0010315	CycD	1838.82	-0.503337	0.0874224	5.49261e-09	2.02784e-08	unaffected
FBgn0010316	dap	2873.96	-0.402913	0.146173	0.00429674	0.00853212	unaffected
FBgn0010323	Gsc	2.85195	0.66985	0.964619	0.127102	0.188497	unaffected
FBgn0010328	woc	8050.49	0.357087	0.09985	0.000278376	0.000653794	unaffected
FBgn0010329	Tbh	7.80529	-3.00807	1.20135	0.000421806	0.000965311	unaffected
FBgn0010333	Rac1	3810.87	0.223758	0.0665267	0.000706105	0.00156354	unaffected
FBgn0010339	128up	1912.65	0.706476	0.0761866	7.21357e-21	5.98504e-20	unaffected
FBgn0010340	140up	268.508	0.500015	0.1337	0.000116209	0.000286208	unaffected
FBgn0010341	Cdc42	7258	0.0931576	0.045546	0.0401645	0.067024	unaffected
FBgn0010342	Map60	4629.11	0.193	0.0719171	0.00681425	0.0130658	unaffected
FBgn0010348	Arf79F	18663.7	0.23461	0.0684474	0.000553821	0.00124593	unaffected
FBgn0010350	Cds	785.655	-0.651274	0.11839	1.71248e-08	6.09241e-08	unaffected
FBgn0010352	Nc73EF	4092.73	1.19383	0.0682095	3.63425e-70	1.83157e-68	up
FBgn0010355	Taf1	4419.9	-0.51836	0.092258	1.20194e-08	4.32138e-08	unaffected
FBgn0010356	Taf5	974.595	-0.0972618	0.0822369	0.231914	0.315552	unaffected
FBgn0010379	Akt1	3788.18	-0.0448451	0.0657063	0.491972	0.586842	unaffected
FBgn0010380	AP-1-2beta	4078.1	-0.00717725	0.0709691	0.918805	0.942823	unaffected
FBgn0010382	CycE	1857.7	0.362582	0.118033	0.00167508	0.00353744	unaffected
FBgn0010383	Cyp18a1	90.7692	-0.183681	0.426612	0.548211	0.640262	unaffected
FBgn0010385	Def	4.09966	-2.20295	1.34945	0.00374346	0.00749536	unaffected
FBgn0010387	Acbp2	2.17486	-0.691376	1.07964	0.136978	0.201051	unaffected
FBgn0010388	Dro	4.45506	0.650535	0.804049	0.107961	0.163192	unaffected
FBgn0010389	htl	195.229	-0.876563	0.139721	6.94413e-11	2.98037e-10	unaffected
FBgn0010391	SrpRalpha	3844.85	-0.201545	0.132932	0.118779	0.177384	unaffected
FBgn0010395	Itgbn	12.4014	-0.224278	0.44172	0.468998	0.565472	unaffected
FBgn0010397	LamC	2535.56	3.00704	0.284975	2.35472e-26	2.6513e-25	up
FBgn0010398	Lrr47	270.245	0.0661105	0.131621	0.60557	0.692654	unaffected
FBgn0010399	Nmdar1	8.39189	-0.571911	0.579403	0.10474	0.158949	unaffected
FBgn0010401	Os-C	25.2952	-5.26967	0.849102	1.07742e-10	4.55978e-10	unaffected
FBgn0010406	RNaseX25	768.058	-0.512797	0.0998064	1.74616e-07	5.70505e-07	unaffected
FBgn0010407	Ror	331.792	-3.14191	0.242091	8.49355e-39	1.62831e-37	unaffected
FBgn0010408	RpS9	14103.5	0.335732	0.0775032	1.21971e-05	3.34257e-05	unaffected
FBgn0010409	RpL18A	33772.9	0.446952	0.0568306	2.64829e-15	1.557e-14	unaffected
FBgn0010411	RpS18	30632.9	0.310102	0.0788853	7.16927e-05	0.000180617	unaffected
FBgn0010412	RpS19a	35825.1	0.448413	0.0758587	2.41062e-09	9.18487e-09	unaffected
FBgn0010414	SerT	12.0706	0.199602	0.42625	0.514301	0.608212	unaffected
FBgn0010415	Sdc	7987.14	-1.03441	0.0780923	4.06109e-41	8.35455e-40	unaffected
FBgn0010416	TH1	1935.79	0.200641	0.0624229	0.00121997	0.00262387	unaffected
FBgn0010417	Taf6	1171.58	-0.0609898	0.0778379	0.428889	0.525764	unaffected
FBgn0010421	TfIIFbeta	764.108	0.127493	0.0701229	0.0668994	0.106524	unaffected
FBgn0010422	TfIIS	2347.32	0.294584	0.051509	9.27944e-09	3.36245e-08	unaffected
FBgn0010423	TpnC47D	9.33403	0.950229	1.25034	0.0761298	0.119458	unaffected
FBgn0010424	TpnC73F	140.256	-0.438105	0.533118	0.190818	0.267455	unaffected
FBgn0010431	mtrm	4.02638	0.0289988	0.571303	0.927412	0.949123	unaffected
FBgn0010433	ato	971.999	-5.35568	0.432981	7.82496e-36	1.36006e-34	unaffected
FBgn0010434	cora	12790.7	0.0610639	0.0877363	0.481099	0.57681	unaffected
FBgn0010435	emp	2747.55	-3.00316	0.113355	6.2274e-155	1.63342e-152	unaffected
FBgn0010438	mtSSB	352.768	1.22858	0.149446	4.42064e-18	3.12805e-17	up
FBgn0010441	pll	719.064	-0.055873	0.0881578	0.521109	0.614752	unaffected
FBgn0010452	trn	4091.07	-4.01496	0.114684	7.16353e-269	2.06686e-265	unaffected
FBgn0010453	Wnt4	761.949	1.79894	0.198525	1.20891e-21	1.05061e-20	up
FBgn0010470	Fkbp14	3519.47	-0.967176	0.388476	0.00130379	0.00279322	unaffected
FBgn0010473	tutl	4785.99	-4.02877	0.119149	5.49254e-251	9.05563e-248	unaffected
FBgn0010482	l(2)01289	46.8529	0.439532	0.569074	0.197876	0.275841	unaffected
FBgn0010488	NAT1	18528.8	-0.501829	0.115788	9.31018e-06	2.58539e-05	unaffected
FBgn0010497	dmGlut	361.991	-3.12927	0.156049	1.03159e-89	8.32558e-88	unaffected
FBgn0010501	Dcp-1	1276.11	0.183112	0.0864743	0.0321219	0.0546783	unaffected
FBgn0010504	kermit	651.065	-0.506405	0.104621	8.22216e-07	2.52708e-06	unaffected
FBgn0010516	wal	2377.04	0.297951	0.102847	0.00320983	0.00648995	unaffected
FBgn0010520	Bka	438.706	0.810867	0.124289	1.81997e-11	8.16971e-11	unaffected
FBgn0010531	Ccs	343.416	0.115877	0.115713	0.306279	0.399048	unaffected
FBgn0010548	Aldh-III	2411.32	-0.0139421	0.100761	0.888173	0.920144	unaffected
FBgn0010549	l(2)03659	9.72828	-1.87374	0.966893	0.00156173	0.00331323	unaffected
FBgn0010551	Phb2	6533.64	0.525264	0.06134	6.85374e-18	4.7997e-17	unaffected
FBgn0010583	dock	2119.36	-0.406495	0.0940705	1.16415e-05	3.20045e-05	unaffected
FBgn0010590	Prosbeta1	3715.36	0.514763	0.0727795	9.61853e-13	4.73581e-12	unaffected
FBgn0010591	Sply	1055.59	0.166408	0.0796038	0.0347205	0.0587022	unaffected
FBgn0010602	lwr	7629.72	0.392079	0.062039	2.02385e-10	8.3808e-10	unaffected
FBgn0010607	l(2)05714	627.27	0.124167	0.109238	0.246658	0.332906	unaffected
FBgn0010611	Hmgs	1392.14	0.714028	0.0920396	3.32975e-15	1.9428e-14	unaffected
FBgn0010612	ATPsynG	2950.11	0.822563	0.0798903	1.92951e-25	2.08116e-24	unaffected
FBgn0010620	CG10939	4834.35	-0.609268	0.125399	5.93944e-07	1.84813e-06	unaffected
FBgn0010621	CCT5	13809.9	0.949834	0.0688955	4.40501e-44	1.0229e-42	unaffected
FBgn0010622	DCTN3-p24	845.853	0.274915	0.0801963	0.00053312	0.00120288	unaffected
FBgn0010638	Sec61beta	5820.27	-0.206017	0.163727	0.188724	0.264971	unaffected
FBgn0010651	MFS14	731.966	-0.461806	0.230691	0.0283462	0.0487692	unaffected
FBgn0010660	Nup214	4770.05	0.398585	0.113873	0.000349574	0.000809478	unaffected
FBgn0010741	Pfdn2	2928.1	0.99596	0.0690656	4.21014e-48	1.1018e-46	unaffected
FBgn0010747	Srp54k	2974.01	-0.589423	0.120691	5.50328e-07	1.71565e-06	unaffected
FBgn0010750	atms	1901.37	0.15136	0.0599847	0.0111577	0.0207729	unaffected
FBgn0010762	simj	3903.49	-0.906031	0.0871321	4.51341e-26	5.04252e-25	unaffected
FBgn0010768	sqz	1134.62	-0.363654	0.0974057	0.000149789	0.000364786	unaffected
FBgn0010770	ppan	992.075	1.1741	0.122255	2.43309e-23	2.30923e-22	up
FBgn0010772	Xe7	4390.93	-0.732653	0.0678737	1.34875e-27	1.60473e-26	unaffected
FBgn0010774	Ref1	7626.83	-0.0267169	0.0495726	0.588484	0.677095	unaffected
FBgn0010786	l(3)02640	891.529	0.185805	0.112473	0.0918376	0.14115	unaffected
FBgn0010803	TrpRS	1197.5	0.516499	0.0792259	4.45114e-11	1.94071e-10	unaffected
FBgn0010808	Chchd3	1271.35	0.717571	0.0754855	7.62519e-22	6.68203e-21	unaffected
FBgn0010812	unc-45	1468.23	0.931491	0.0759799	2.35495e-35	3.99684e-34	unaffected
FBgn0010825	Gug	6983.94	-0.451208	0.105355	1.28807e-05	3.52432e-05	unaffected
FBgn0010830	l(3)04053	638.713	-0.418032	0.114761	0.000197285	0.000474051	unaffected
FBgn0010877	l(3)05822	1693.69	0.150994	0.0661108	0.0214583	0.0377572	unaffected
FBgn0010894	sinu	3779.74	-0.181031	0.0434954	2.98581e-05	7.86022e-05	unaffected
FBgn0010905	Spn	1874.01	-2.47167	0.144874	7.73124e-66	3.41863e-64	unaffected
FBgn0010909	msn	10648.8	-0.257805	0.0791989	0.00100907	0.00219606	unaffected
FBgn0010926	l(3)07882	1583.43	0.809283	0.102297	6.96666e-16	4.29729e-15	unaffected
FBgn0011016	SsRbeta	4618.32	-0.652827	0.177935	0.00010398	0.00025796	unaffected
FBgn0011020	Sas-4	1069.79	0.786064	0.112064	6.84023e-13	3.39979e-12	unaffected
FBgn0011202	dia	2188.96	0.884609	0.0904454	2.70522e-23	2.55909e-22	unaffected
FBgn0011204	cue	962.541	1.02248	0.0895787	3.25024e-31	4.61958e-30	up
FBgn0011205	fbl	425.515	0.665748	0.0974343	3.68694e-12	1.72901e-11	unaffected
FBgn0011206	bol	27.0147	-0.678491	0.382918	0.0225421	0.0395617	unaffected
FBgn0011207	pelo	1257.88	0.365669	0.0690618	9.50969e-08	3.17456e-07	unaffected
FBgn0011211	blw	20315.4	0.396978	0.0625476	1.6882e-10	7.05923e-10	unaffected
FBgn0011217	eff	14288.6	0.0117151	0.0890005	0.893963	0.924151	unaffected
FBgn0011224	heph	23678.1	-0.339736	0.0831805	3.62393e-05	9.42401e-05	unaffected
FBgn0011225	jar	6267.7	-1.36452	0.133702	1.65543e-26	1.87491e-25	unaffected
FBgn0011227	ox	751.122	0.779765	0.149649	5.49737e-08	1.87486e-07	unaffected
FBgn0011230	poe	11254.7	-0.106645	0.124881	0.381272	0.477718	unaffected
FBgn0011232	scat	781.765	-0.22673	0.0856753	0.00741538	0.014155	unaffected
FBgn0011236	ken	1345.14	0.707463	0.347056	0.0117729	0.0218092	unaffected
FBgn0011259	Sema1a	1406.49	-1.63176	0.104017	9.06038e-58	3.12137e-56	unaffected
FBgn0011260	Sema2a	10657.9	-0.566006	0.0686075	9.08604e-17	5.94456e-16	unaffected
FBgn0011272	RpL13	51963.6	0.397461	0.0592123	1.46979e-11	6.63127e-11	unaffected
FBgn0011274	Dif	471.694	1.01602	0.177009	8.54392e-10	3.3885e-09	up
FBgn0011276	HLH3B	0.814532	-0.284522	1.38171	0.53038		unaffected
FBgn0011278	lbe	12.408	0.508919	0.481722	0.120014	0.179066	unaffected
FBgn0011279	Obp69a	8.15318	-2.23913	1.08513	0.00111635	0.00241631	unaffected
FBgn0011280	Obp19d	0.495067	0.011813	1.11379	0.977337		unaffected
FBgn0011282	Obp84a	7.4037	-0.296492	0.564462	0.369573	0.465779	unaffected
FBgn0011283	Obp28a	73.6566	-0.867053	2.04629	0.107933	0.163173	unaffected
FBgn0011284	RpS4	47003.6	0.440519	0.0754128	3.71798e-09	1.39815e-08	unaffected
FBgn0011286	RyR	38.7105	-0.84224	0.469074	0.0114277	0.0212345	unaffected
FBgn0011288	Snap25	102.141	-2.11105	0.301938	9.11464e-14	4.82311e-13	unaffected
FBgn0011289	TfIIA-L	1956.87	0.0394245	0.0834723	0.632974	0.716227	unaffected
FBgn0011290	Taf12	1246.26	-0.159873	0.0900638	0.0721512	0.113881	unaffected
FBgn0011291	Taf11	457.396	-0.11438	0.109377	0.286481	0.377171	unaffected
FBgn0011296	l(2)efl	186.729	-1.45727	0.886402	0.00448126	0.00886497	unaffected
FBgn0011297	Alg3	395.876	0.810389	0.120037	3.92392e-12	1.83716e-11	unaffected
FBgn0011300	babo	3839.25	-0.618073	0.0474547	4.55649e-39	8.83805e-38	unaffected
FBgn0011305	Rsf1	4195.53	-0.525155	0.0738695	7.25021e-13	3.59736e-12	unaffected
FBgn0011327	Uch-L5	3216.01	0.455339	0.0584207	4.57663e-15	2.65155e-14	unaffected
FBgn0011335	vers	720.357	0.345675	0.110004	0.00135153	0.00288799	unaffected
FBgn0011336	Stt3B	7146.18	-0.486702	0.114978	1.50776e-05	4.09629e-05	unaffected
FBgn0011361	ND-ACP	2130.73	1.1274	0.0936752	1.02537e-34	1.71008e-33	up
FBgn0011455	ND-SGDH	1354.4	0.743045	0.0945736	1.38008e-15	8.28264e-15	unaffected
FBgn0011474	PR-Set7	2265.64	-0.0571693	0.0695067	0.407217	0.503988	unaffected
FBgn0011476	l(3)neo43	2.01488	0.391022	0.861101	0.31264	0.405729	unaffected
FBgn0011481	Ssdp	6079.83	-0.345694	0.0694338	5.2308e-07	1.63468e-06	unaffected
FBgn0011509	SrpRbeta	1326.98	-0.16405	0.124496	0.176736	0.25021	unaffected
FBgn0011559	Acp36DE	1.44886	-0.483297	1.2496	0.30392	0.396512	unaffected
FBgn0011566	Smyd3	390.667	-0.207115	0.13298	0.109043	0.164613	unaffected
FBgn0011569	can	0.797674	-0.472926	1.4377	0.332453		unaffected
FBgn0011570	cpb	3360.22	0.270441	0.07468	0.00025839	0.000608836	unaffected
FBgn0011573	Cdc37	2531.38	0.308732	0.0909247	0.000579545	0.00129975	unaffected
FBgn0011581	Ms	0.843149	0	1.10735	1		unaffected
FBgn0011582	Dop1R1	2.31561	0.0739774	0.640092	0.820918	0.869855	unaffected
FBgn0011584	Trp1	2386.72	-0.502826	0.109379	2.72937e-06	8.00499e-06	unaffected
FBgn0011586	e(r)	2037.55	0.749594	0.0596497	1.12714e-36	2.01367e-35	unaffected
FBgn0011589	Elk	35.4199	-0.869766	0.543847	0.0154179	0.027925	unaffected
FBgn0011591	fng	3167.82	0.128286	0.0911464	0.153818	0.222319	unaffected
FBgn0011592	fra	4645.59	-1.69097	0.177437	9.96029e-24	9.61939e-23	unaffected
FBgn0011596	fzo	2.78532	0.523907	0.776564	0.174162	0.247384	unaffected
FBgn0011603	ine	21.513	-1.43732	0.549965	0.000214532	0.000512187	unaffected
FBgn0011604	Iswi	6403.45	0.211794	0.0741346	0.00395166	0.00788352	unaffected
FBgn0011606	Klp3A	3467.42	0.352797	0.117877	0.00220256	0.00457271	unaffected
FBgn0011638	La	7631.97	1.02949	0.0716905	8.11685e-48	2.10509e-46	up
FBgn0011640	lark	7219.54	0.0934008	0.06531	0.149928	0.217322	unaffected
FBgn0011642	Zyx	2871.06	-0.603657	0.086704	1.74897e-12	8.44553e-12	unaffected
FBgn0011648	Mad	2283.43	-0.360159	0.0649429	2.35425e-08	8.24845e-08	unaffected
FBgn0011653	mas	1819.5	-3.31952	0.103572	1.19158e-225	1.25018e-222	unaffected
FBgn0011655	Med	2181.93	-0.378686	0.0682316	2.24375e-08	7.88045e-08	unaffected
FBgn0011656	Mef2	1105.12	0.333761	0.171915	0.0415108	0.0689987	unaffected
FBgn0011659	Mlh1	386.786	1.31897	0.131948	1.83159e-25	1.98111e-24	up
FBgn0011660	Pms2	961.284	0.1243	0.11715	0.278116	0.367752	unaffected
FBgn0011661	Moe	24676.9	0.496813	0.0652242	1.70534e-14	9.45306e-14	unaffected
FBgn0011666	msi	5053.13	-1.32727	0.105643	3.46364e-38	6.47876e-37	unaffected
FBgn0011672	Mvl	1142.75	-0.516993	0.0712773	2.57009e-13	1.32476e-12	unaffected
FBgn0011674	insc	381.025	2.50453	0.211592	6.33203e-33	9.74373e-32	up
FBgn0011676	Nos	8.1979	-0.28972	0.477458	0.362259	0.457972	unaffected
FBgn0011692	pav	4598.64	0.832754	0.144242	1.85023e-09	7.10598e-09	unaffected
FBgn0011693	Pdh	5.35867	-0.0308462	0.518463	0.921905	0.944774	unaffected
FBgn0011695	EbpIII	55.0574	0.790965	0.887833	0.0709611	0.11211	unaffected
FBgn0011701	repo	367.893	-1.37506	0.145402	2.73725e-23	2.58727e-22	unaffected
FBgn0011703	RnrL	4948.81	1.33212	0.144116	2.61927e-22	2.33789e-21	up
FBgn0011704	RnrS	3217.52	0.866617	0.12959	4.73298e-12	2.20255e-11	unaffected
FBgn0011705	rost	273.187	-1.96002	0.210344	2.47579e-22	2.2184e-21	unaffected
FBgn0011706	rpr	580.579	2.76462	0.169499	3.65104e-60	1.35488e-58	up
FBgn0011708	Syx5	1199.48	-0.0135701	0.0956542	0.885548	0.918197	unaffected
FBgn0011710	Sep1	5154.53	0.387993	0.0512674	2.95339e-14	1.60778e-13	unaffected
FBgn0011715	Snr1	2275.06	0.433454	0.0825973	1.11493e-07	3.70498e-07	unaffected
FBgn0011722	Tig	2448.24	2.88759	0.399264	1.52202e-13	7.94104e-13	up
FBgn0011723	byn	11.7985	5.86494	1.44386	3.65601e-06	1.06043e-05	up
FBgn0011725	twin	2805.89	-0.313947	0.0728622	1.38826e-05	3.78859e-05	unaffected
FBgn0011726	tsr	20286.3	0.802341	0.0628934	8.19501e-38	1.50843e-36	unaffected
FBgn0011737	Wee1	1041.72	0.306541	0.100816	0.00199553	0.0041699	unaffected
FBgn0011739	wts	2350.37	-1.12159	0.0840209	5.53936e-42	1.17518e-40	unaffected
FBgn0011740	alpha-Man-IIa	2523.53	-0.766324	0.0665446	3.60625e-31	5.113e-30	unaffected
FBgn0011741	Arp6	1348.57	0.404868	0.0718279	1.31379e-08	4.7103e-08	unaffected
FBgn0011742	Arp2	3893.46	0.14218	0.0543963	0.00863838	0.0163569	unaffected
FBgn0011745	Arp1	3215.29	0.571425	0.0704851	2.93699e-16	1.85223e-15	unaffected
FBgn0011746	ana	707.889	-7.00785	0.484543	1.21487e-48	3.2306e-47	unaffected
FBgn0011747	Ank	8870.1	-0.310014	0.0570982	4.8167e-08	1.64808e-07	unaffected
FBgn0011754	PhKgamma	1836.78	-0.206114	0.104524	0.0447814	0.0739162	unaffected
FBgn0011758	B-H1	1046.02	-5.28026	0.23055	9.49002e-117	1.27354e-114	unaffected
FBgn0011760	ctp	14821.5	0.282234	0.0769307	0.000212519	0.000508118	unaffected
FBgn0011762	Prim1	450.681	1.51467	0.178005	1.02332e-19	7.96369e-19	up
FBgn0011763	Dp	5841.26	0.508628	0.0793885	9.5026e-11	4.04088e-10	unaffected
FBgn0011766	E2f1	6575.23	-0.430759	0.076469	1.28997e-08	4.63065e-08	unaffected
FBgn0011768	Fdh	4156.18	0.224531	0.0632367	0.000352508	0.000815453	unaffected
FBgn0011769	Fdx1	196.995	0.85572	0.172697	1.50707e-07	4.94683e-07	unaffected
FBgn0011770	Gip	207.308	0.630133	0.160066	3.82061e-05	9.88647e-05	unaffected
FBgn0011771	Hem	2203.49	-0.1376	0.0652349	0.0337069	0.0571487	unaffected
FBgn0011774	Irbp	437.153	1.18789	0.173745	2.4056e-13	1.2433e-12	up
FBgn0011785	BRWD3	5321.84	-0.130398	0.112558	0.23714	0.321564	unaffected
FBgn0011787	mRpL12	1346.62	0.946142	0.0813715	4.34665e-32	6.35801e-31	unaffected
FBgn0011802	Gem3	690.406	0.334545	0.0998979	0.000665456	0.00148034	unaffected
FBgn0011817	nmo	5151.82	-1.82716	0.183405	2.41267e-25	2.57344e-24	unaffected
FBgn0011818	oaf	1141.67	0.760157	0.0944995	2.87021e-16	1.81408e-15	unaffected
FBgn0011824	CG4038	2737.8	1.16338	0.072145	5.65655e-60	2.07245e-58	up
FBgn0011826	Pp2B-14D	2464.57	-0.0118544	0.0619685	0.847382	0.889948	unaffected
FBgn0011828	Pxn	1300.72	-1.92086	0.397496	1.82554e-08	6.48062e-08	unaffected
FBgn0011829	Ret	84.0541	-3.24711	0.27373	9.64948e-33	1.46532e-31	unaffected
FBgn0011836	Taf2	1706.63	0.112473	0.0687052	0.099085	0.151082	unaffected
FBgn0011837	Tis11	2938.09	-0.291355	0.103876	0.00431657	0.00856413	unaffected
FBgn0011859	tRNA:Gly-GCC-1-1	2.30236	-0.386876	0.906348	0.32829	0.422385	unaffected
FBgn0011878	tRNA:His-GTG-1-4	0.933578	-0.420814	1.18745	0.352762	0.448225	unaffected
FBgn0011880	tRNA:Ile-AAT-1-1	0.709549	0.0329611	1.08854	0.936291		unaffected
FBgn0011916	tRNA:Met-CAT-1-2	1.49668	0.329032	0.921202	0.403425	0.500099	unaffected
FBgn0011965	tRNA:Arg-TCG-4-1	4.68578	-0.515514	0.774397	0.17968	0.253814	unaffected
FBgn0011985	tRNA:Ser-AGA-2-3	1.60521	-0.301417	0.811617	0.415004	0.512089	unaffected
FBgn0012003	tRNA:Val-CAC-2-5	1.14159	-0.0902277	1.24147	0.833946	0.879599	unaffected
FBgn0012034	AcCoAS	448.743	2.59719	0.143313	7.4927e-74	4.13748e-72	up
FBgn0012036	Aldh	1513.83	4.00549	0.50827	1.33843e-15	8.041e-15	up
FBgn0012037	Ance	30554.8	-3.58364	0.104968	9.58284e-256	1.84326e-252	unaffected
FBgn0012042	AttA	3.02967	0.0304802	0.681198	0.92692	0.948872	unaffected
FBgn0012051	CalpA	1301.73	0.218545	0.105356	0.0347249	0.0587022	unaffected
FBgn0012058	Cdc27	1763.65	0.058023	0.0743073	0.430874	0.527833	unaffected
FBgn0012344	Dh44	2.06288	-1.58748	1.84682	0.0353334	0.0595999	unaffected
FBgn0013263	Trl	480.03	0.168712	0.117313	0.141513	0.206813	unaffected
FBgn0013269	Fkbp39	10966.8	1.10207	0.0801051	2.43326e-44	5.6962e-43	up
FBgn0013272	Gp150	23285	-0.144279	0.0512515	0.00470122	0.00926833	unaffected
FBgn0013275	Hsp70Aa	722.723	-0.18437	0.455681	0.553717	0.645109	unaffected
FBgn0013276	Hsp70Ab	1451.22	-0.267657	0.455975	0.393245	0.490116	unaffected
FBgn0013277	Hsp70Ba	1367.22	0.0610968	0.406352	0.838719	0.883422	unaffected
FBgn0013278	Hsp70Bb	20241.4	1.31008	0.130652	1.41075e-25	1.53743e-24	up
FBgn0013279	Hsp70Bc	556.94	1.6641	0.809656	0.00112826	0.00243889	up
FBgn0013303	Nca	1150.31	-0.152502	0.0731097	0.035406	0.0596876	unaffected
FBgn0013305	Nmda1	1890.8	0.619528	0.0785436	1.55435e-15	9.28507e-15	unaffected
FBgn0013323	Ptth	2.12645	-0.380283	0.899465	0.334184	0.42863	unaffected
FBgn0013325	RpL11	27101.7	0.508621	0.0693144	1.39316e-13	7.28853e-13	unaffected
FBgn0013334	Sap47	2181.52	-0.552448	0.070516	2.77709e-15	1.63107e-14	unaffected
FBgn0013342	nSyb	418.858	-7.46349	0.399387	2.52817e-79	1.69637e-77	unaffected
FBgn0013343	Syx1A	1450.22	0.297621	0.110395	0.00596761	0.0115693	unaffected
FBgn0013347	TfIIA-S	1858.02	-0.0139423	0.0748776	0.850988	0.89276	unaffected
FBgn0013348	TpnC41C	1.77272	0.0148175	0.866301	0.968046	0.979761	unaffected
FBgn0013432	bcn92	584.958	0.793481	0.106856	3.24556e-14	1.76351e-13	unaffected
FBgn0013433	beat-Ia	13.9635	-5.95552	1.37237	1.20489e-06	3.64882e-06	unaffected
FBgn0013435	Cdc2rk	465.055	0.322796	0.110625	0.00291676	0.00593691	unaffected
FBgn0013467	igl	15.4168	-1.39324	0.770276	0.00294325	0.00598661	unaffected
FBgn0013469	klu	1575.51	-3.4574	0.165086	1.14821e-97	1.04343e-95	unaffected
FBgn0013531	MED20	355.714	-0.0759129	0.101408	0.446702	0.543874	unaffected
FBgn0013548	l(2)dtl	942.695	0.771838	0.136108	4.33837e-09	1.62089e-08	unaffected
FBgn0013563	Pex1	339.061	-0.119685	0.100207	0.224893	0.307531	unaffected
FBgn0013576	mtd	4072.44	-0.197987	0.0711862	0.00505131	0.00990607	unaffected
FBgn0013717	not	1453.39	-0.627786	0.128177	4.63998e-07	1.45398e-06	unaffected
FBgn0013718	nuf	4732.51	0.149157	0.0674825	0.0259934	0.0450502	unaffected
FBgn0013720	pck	3715.82	-0.232965	0.0547729	1.92311e-05	5.16513e-05	unaffected
FBgn0013725	phyl	574.965	-6.10289	0.248652	6.17923e-134	1.09715e-131	unaffected
FBgn0013726	pnut	7205.55	0.572484	0.0487438	4.27694e-32	6.27194e-31	unaffected
FBgn0013732	sced	795.162	-0.282955	0.10239	0.00494581	0.00971243	unaffected
FBgn0013733	shot	14437.1	0.295329	0.15296	0.0448622	0.0740284	unaffected
FBgn0013746	alien	2132.83	0.273186	0.066812	3.81904e-05	9.88463e-05	unaffected
FBgn0013749	Arf102F	2196.84	0.195867	0.0918694	0.0307023	0.0524552	unaffected
FBgn0013750	Arf51F	2109.88	0.155014	0.10365	0.128159	0.189919	unaffected
FBgn0013751	Awh	208.397	-3.12866	0.252788	1.80723e-35	3.07629e-34	unaffected
FBgn0013753	Bgb	1534.65	-0.508941	0.0706049	3.63381e-13	1.84342e-12	unaffected
FBgn0013756	Mtor	10139.7	-0.00429173	0.0840286	0.958809	0.972544	unaffected
FBgn0013759	CASK	1772.03	-0.521579	0.0892342	3.14667e-09	1.18757e-08	unaffected
FBgn0013762	Cdk5	591.819	0.417259	0.0771385	4.70477e-08	1.61265e-07	unaffected
FBgn0013763	Idgf6	1560.13	0.0993578	0.210095	0.611021	0.697162	unaffected
FBgn0013764	Chi	2051.47	-0.128238	0.0720181	0.0726032	0.114563	unaffected
FBgn0013765	cnn	2255.73	0.625753	0.122692	1.64013e-07	5.36984e-07	unaffected
FBgn0013767	Crz	0.63907	0	1.47918	1		unaffected
FBgn0013770	Cp1	4291.94	0.240596	0.0653756	0.000211086	0.000505005	unaffected
FBgn0013771	Cyp6a9	5.54417	-0.124422	0.689409	0.71134	0.780378	unaffected
FBgn0013773	Cyp6a22	0.796798	0.012267	1.11847	0.976502		unaffected
FBgn0013799	Deaf1	1673.7	-0.344125	0.0655311	1.23786e-07	4.09461e-07	unaffected
FBgn0013810	Dhc36C	59.6227	-2.83348	0.356009	5.81882e-16	3.60855e-15	unaffected
FBgn0013811	Dhc62B	61.0947	-0.337761	0.288443	0.176567	0.250002	unaffected
FBgn0013812	Dhc93AB	95.8855	-9.19238	1.16982	3.67707e-17	2.46012e-16	unaffected
FBgn0013813	Dhc98D	22.402	-4.03121	0.667212	5.51287e-10	2.21532e-09	unaffected
FBgn0013949	Elal	18.3775	-3.20986	0.930014	3.60937e-05	9.38826e-05	unaffected
FBgn0013953	Esp	51.833	-5.22849	0.594416	3.07106e-19	2.31862e-18	unaffected
FBgn0013954	Fkbp12	10306.1	0.473785	0.0746754	1.51925e-10	6.37819e-10	unaffected
FBgn0013972	Gycalpha99B	17.177	-4.77987	0.921198	4.95469e-08	1.69429e-07	unaffected
FBgn0013973	Gycbeta100B	22.1334	-4.23698	0.696273	3.96974e-10	1.6132e-09	unaffected
FBgn0013981	His4r	10591.6	-0.540653	0.0800634	8.71706e-12	4.00333e-11	unaffected
FBgn0013983	imd	338.668	-0.450109	0.163252	0.00393919	0.00786135	unaffected
FBgn0013987	MAPk-Ak2	3422.73	0.452552	0.0468413	3.12755e-22	2.77654e-21	unaffected
FBgn0013995	Calx	9.33417	-0.990176	0.878884	0.0308912	0.0527546	unaffected
FBgn0013997	Nrx-IV	10120.9	-0.364411	0.0635821	7.97705e-09	2.9042e-08	unaffected
FBgn0014000	Hf	11.6069	-3.76774	0.954388	9.98969e-06	2.76477e-05	unaffected
FBgn0014006	Ask1	2278.81	-0.024059	0.0573254	0.673119	0.749973	unaffected
FBgn0014007	Ptp69D	2490.22	0.00251434	0.0722775	0.97202	0.982478	unaffected
FBgn0014009	Rab2	2029.25	0.16388	0.0648414	0.0109499	0.0204091	unaffected
FBgn0014010	Rab5	4267.84	-0.318917	0.0918044	0.000429215	0.000980711	unaffected
FBgn0014011	Rac2	2747.03	0.64936	0.0888909	1.28884e-13	6.76728e-13	unaffected
FBgn0014018	Rel	1404.86	0.15184	0.0600062	0.0109321	0.0203858	unaffected
FBgn0014019	Rh5	13.5371	-0.817773	0.504	0.0175603	0.0314499	unaffected
FBgn0014020	Rho1	11350.1	0.414707	0.0589516	1.49787e-12	7.27259e-12	unaffected
FBgn0014022	Rlb1	499.691	0.96819	0.0888135	1.45037e-28	1.82537e-27	unaffected
FBgn0014023	mRpL47	815.539	0.741818	0.106813	1.318e-12	6.41817e-12	unaffected
FBgn0014024	Rnp4F	2917.19	0.0503288	0.0605782	0.403362	0.500099	unaffected
FBgn0014026	RpL7A	52218.9	0.501487	0.0521432	4.41136e-22	3.89529e-21	unaffected
FBgn0014028	SdhB	2405.09	0.751051	0.0710205	1.34449e-26	1.53177e-25	unaffected
FBgn0014029	Sep2	3336.19	0.542354	0.0571344	1.36204e-21	1.18013e-20	unaffected
FBgn0014031	Spat	9.05621	0.353332	0.510631	0.278838	0.368538	unaffected
FBgn0014032	Sptr	676.662	0.0848838	0.119211	0.466376	0.5629	unaffected
FBgn0014033	Sr-CI	187.839	-0.774472	0.430018	0.014642	0.0266199	unaffected
FBgn0014037	Su(Tpl)	4314.7	-0.665142	0.0836537	8.26558e-16	5.0526e-15	unaffected
FBgn0014073	Tie	255.445	-3.53409	0.259082	1.1667e-42	2.55501e-41	unaffected
FBgn0014075	Uggt	4495.46	-0.372566	0.0986045	0.000123701	0.000303492	unaffected
FBgn0014076	Vm32E	1.08669	0.226236	1.00618	0.575916	0.665064	unaffected
FBgn0014092	CG4278	959.464	0.716684	0.084181	6.47807e-18	4.54489e-17	unaffected
FBgn0014127	barr	2744.75	0.173571	0.0900113	0.0507776	0.082842	unaffected
FBgn0014133	bif	9643.87	-0.221004	0.0782727	0.00435513	0.0086347	unaffected
FBgn0014135	bnl	190.306	-2.89585	0.241657	1.99759e-33	3.16245e-32	unaffected
FBgn0014141	cher	8996.28	1.85805	0.181147	1.40161e-26	1.59526e-25	up
FBgn0014143	croc	76.949	0.535513	0.32378	0.0468874	0.0770836	unaffected
FBgn0014163	fax	45990.4	-1.18198	0.0714742	5.75789e-63	2.34812e-61	unaffected
FBgn0014179	gcm	11.8092	-3.20328	1.18023	0.000262081	0.00061703	unaffected
FBgn0014184	Oda	8805.26	-0.446548	0.0625875	6.9292e-13	3.44104e-12	unaffected
FBgn0014189	Hel25E	10395.2	0.310313	0.0554843	1.90418e-08	6.74944e-08	unaffected
FBgn0014269	prod	1482.98	0.255434	0.0863557	0.00275838	0.00563243	unaffected
FBgn0014340	mof	705.397	0.190774	0.113797	0.0869743	0.13432	unaffected
FBgn0014342	mia	193.788	0.922169	0.185837	1.04306e-07	3.47315e-07	unaffected
FBgn0014343	mirr	3134.44	-0.459105	0.129057	0.000254782	0.000600704	unaffected
FBgn0014366	noi	1935.59	0.229897	0.0671829	0.000567592	0.00127394	unaffected
FBgn0014368	nol	14.4322	-0.00513887	0.492964	0.986891	0.992827	unaffected
FBgn0014380	RhoL	280.186	-0.445099	0.202837	0.0186486	0.0332083	unaffected
FBgn0014388	sty	3035.4	-0.731875	0.0811373	6.88346e-20	5.40055e-19	unaffected
FBgn0014391	sun	2829.46	0.790902	0.103958	8.15841e-15	4.63824e-14	unaffected
FBgn0014395	tilB	38.9621	-0.016565	0.298782	0.948434	0.964649	unaffected
FBgn0014396	tim	5.45655	-0.640175	0.846413	0.120165	0.179268	unaffected
FBgn0014411	Vps26	2160.69	-0.238027	0.0692666	0.000534639	0.00120584	unaffected
FBgn0014417	CG13397	70.1259	-0.619073	0.256298	0.0066679	0.0128065	unaffected
FBgn0014427	CG11899	1633.88	-2.08461	0.239636	1.259e-19	9.70613e-19	unaffected
FBgn0014455	Ahcy	3653.12	1.34751	0.0793071	8.2771e-67	3.77573e-65	up
FBgn0014464	Cp7Fa	1.07984	-0.0987425	0.842439	0.787208	0.843954	unaffected
FBgn0014469	Cyp4e2	289.962	-4.08305	0.282336	8.81656e-48	2.27633e-46	unaffected
FBgn0014857	His3.3A	5219.59	0.411307	0.0652412	2.17673e-10	9.00096e-10	unaffected
FBgn0014859	Hr38	19.0689	0.0539129	0.387715	0.855007	0.895186	unaffected
FBgn0014861	Mcm2	3290.13	1.06648	0.136792	4.28327e-16	2.67496e-15	up
FBgn0014863	Mlp84B	116.484	-0.185904	0.392046	0.531333	0.624467	unaffected
FBgn0014868	Ost48	5478.46	-0.592635	0.104912	8.5644e-09	3.11019e-08	unaffected
FBgn0014869	Pglym78	1298.61	0.229349	0.0829023	0.0051577	0.0100941	unaffected
FBgn0014870	Psi	7626.8	-0.462637	0.060657	1.67364e-14	9.28627e-14	unaffected
FBgn0014877	Roe1	802.125	0.784014	0.0812099	1.44269e-22	1.31e-21	unaffected
FBgn0014879	Set	6585.49	0.54707	0.0623622	1.04472e-18	7.67074e-18	unaffected
FBgn0014903	CG14630	0.829172	0.277333	1.20869	0.529705		unaffected
FBgn0014906	Hydr2	1378.6	0.463232	0.0687468	1.11369e-11	5.06827e-11	unaffected
FBgn0014930	CG2846	440.951	0.465588	0.113647	2.84296e-05	7.50986e-05	unaffected
FBgn0014931	CG2678	26.1293	0.0739681	0.344033	0.79088	0.846397	unaffected
FBgn0014949	btn	4.10579	0.783136	0.895642	0.0742865	0.116852	unaffected
FBgn0015000	betaggt-I	765.624	0.296463	0.0727035	3.91515e-05	0.000101175	unaffected
FBgn0015001	iotaTry	1.73289	0.016159	0.869344	0.965217	0.977841	unaffected
FBgn0015010	Ag5r	9.99056	-1.47905	0.707009	0.00113459	0.00245211	unaffected
FBgn0015011	AhcyL2	70.6183	-1.62202	0.366668	9.51187e-08	3.17456e-07	unaffected
FBgn0015019	CCT3	13027.9	0.933625	0.0640182	5.60437e-49	1.50769e-47	unaffected
FBgn0015024	CkIalpha	9035.07	-0.432082	0.0473838	5.57374e-20	4.39089e-19	unaffected
FBgn0015025	CkIIalpha-i1	130.259	0.417468	0.219976	0.0394195	0.0658952	unaffected
FBgn0015031	cype	1821.2	0.567393	0.0903781	1.94049e-10	8.05004e-10	unaffected
FBgn0015032	Cyp4c3	2.28542	1.98227	1.97767	0.0200067	0.0354191	up
FBgn0015033	Cyp4d8	2.87657	-0.752569	1.07682	0.111168	0.167361	unaffected
FBgn0015034	Cyp4e1	29.5674	-1.28054	0.442243	0.000112757	0.00027836	unaffected
FBgn0015036	Cyp4ae1	1.67216	-0.516593	1.06965	0.241912	0.327228	unaffected
FBgn0015037	Cyp4p1	389.96	0.896824	0.197989	9.86882e-07	3.00914e-06	unaffected
FBgn0015038	Cyp9b1	1.37059	-1.37433	1.78077	0.0504325	0.0823138	unaffected
FBgn0015039	Cyp9b2	8.49986	-0.102976	0.700315	0.760128	0.820179	unaffected
FBgn0015075	Ddx1	1849.49	0.0330821	0.0648207	0.607421	0.694153	unaffected
FBgn0015218	eIF4E1	9015.13	0.0469131	0.0592371	0.425828	0.522634	unaffected
FBgn0015221	Fer2LCH	4552.29	-0.18095	0.0548974	0.000926551	0.0020241	unaffected
FBgn0015222	Fer1HCH	4352.44	0.0121773	0.0575393	0.831529	0.878012	unaffected
FBgn0015229	glec	1918.55	-3.11	0.122619	3.5463e-142	7.44142e-140	unaffected
FBgn0015239	Hr78	2386.71	-0.831831	0.083534	5.877e-24	5.72859e-23	unaffected
[truncated: 10,709 more rows]

## Sheet: Stat92E+ph-KD vs gfp+w-KD
FBgn	symbol	baseMean	log2FoldChange	lfcSE	pvalue	padj	diff
[truncated: 12,007 more rows]

[truncated: 2 more sheets: zfh1+ph-KD vs gfp+w-KD, Transcriptomes FPKMs]
