# Supplementary material for: Transient loss of Polycomb components induces an epigenetic cancer fate
Source: Nature. 2024 Apr 24;629(8012):688–96. doi: 10.1038/s41586-024-07328-w (PMC11096130; doi:10.1038/s41586-024-07328-w)
Supplement: Supplementary file 8 — Differential analyses and FPKMs of no ph-KD, transient ph-KD and constant ph-KD (fly line with constitutive GFP expression). [file 41586_2024_7328_MOESM8_ESM.xlsx]

## Sheet: No ph-KD vs no w-KD
FBgn	symbol	baseMean	log2FoldChange	lfcSE	pvalue	padj	diff
FBgn0000003	7SLRNA:CR32864	3.48174	0.0040806	0.102665	0.594063	0.998666	unaffected
FBgn0000008	a	385.885	-0.000112368	0.0378795	0.991014	1	unaffected
FBgn0000014	abd-A	25.4243	0	0.108078	1	1	unaffected
FBgn0000015	Abd-B	579.897	-0.000189039	0.107605	0.977301	1	unaffected
FBgn0000017	Abl	722.022	-0.00120949	0.040959	0.906169	1	unaffected
FBgn0000018	abo	260.246	-0.00173188	0.0338981	0.854233	1	unaffected
FBgn0000022	ac	211.806	0.0255849	0.0794104	0.104473	0.801296	unaffected
FBgn0000024	Ace	219.923	-0.0133865	0.0624676	0.275113	0.961194	unaffected
FBgn0000028	acj6	6.67317	-0.00176128	0.083859	0.830551	1	unaffected
FBgn0000032	Acph-1	661.866	0.00141162	0.0232669	0.83817	1	unaffected
FBgn0000036	nAChRalpha1	10.3655	-0.0816491	0.282867	0.0109884	0.328374	unaffected
FBgn0000037	mAChR-A	2.06617	-0.0105435	0.118661	0.250149		unaffected
FBgn0000038	nAChRbeta1	1.04926	-0.00307134	0.126396	0.564948		unaffected
FBgn0000039	nAChRalpha2	1.73323	-0.014854	0.162944	0.0951168		unaffected
FBgn0000042	Act5C	266577	-0.0113391	0.0478152	0.338569	0.983907	unaffected
FBgn0000043	Act42A	93382.1	-0.00191822	0.0392305	0.850004	1	unaffected
FBgn0000044	Act57B	1190.55	0.00867717	0.0920887	0.360251	0.98589	unaffected
FBgn0000045	Act79B	1.86293	-0.000427205	0.0995054	0.953314		unaffected
FBgn0000046	Act87E	301.972	-0.000200405	0.0670844	0.982378	1	unaffected
FBgn0000047	Act88F	4.78357	-0.00374859	0.0903229	0.64871	1	unaffected
FBgn0000052	Pfas	284.629	0.0405942	0.0858297	0.0494279	0.625102	unaffected
FBgn0000053	Gart	1251.88	-0.00580117	0.0393332	0.575646	0.997248	unaffected
FBgn0000055	Adh	0.784587	-0.00174877	0.121761	0.744783		unaffected
FBgn0000057	adp	298.415	0.0435329	0.0784911	0.0441506	0.594278	unaffected
FBgn0000061	al	258.514	-0.00946985	0.0582116	0.402291	0.994165	unaffected
FBgn0000063	Mps1	248.152	0.0156858	0.0533763	0.229891	0.945341	unaffected
FBgn0000064	Ald1	11388.8	0.000235287	0.0373501	0.981072	1	unaffected
FBgn0000071	Ama	12704	-0.0160811	0.0672813	0.213758	0.929057	unaffected
FBgn0000075	amd	87.7566	-0.00595502	0.0532227	0.578921	0.997461	unaffected
FBgn0000077	amx	129.121	0.0199937	0.0620924	0.164205	0.886158	unaffected
FBgn0000083	AnxB9	5385.23	0.000154655	0.0303861	0.985894	1	unaffected
FBgn0000084	AnxB10	243.791	-0.106848	0.143804	0.00656498	0.240907	unaffected
FBgn0000092	dyw	1.37792	-0.00500896	0.110391	0.499088		unaffected
FBgn0000097	aop	5231.2	0.00213582	0.0321646	0.814554	1	unaffected
FBgn0000100	RpLP0	51431.2	-0.00204236	0.0316817	0.820654	1	unaffected
FBgn0000108	Appl	889.158	0.00741625	0.0439114	0.498848	0.997248	unaffected
FBgn0000109	Aprt	346.579	-0.00340356	0.0340452	0.719168	1	unaffected
FBgn0000114	bru1	8.65593	-0.0200386	0.110794	0.122068	0.834927	unaffected
FBgn0000115	Arl1	1022.93	-0.000669197	0.03094	0.939814	1	unaffected
FBgn0000116	Argk	62611.1	-0.00525299	0.0506103	0.62393	0.998666	unaffected
FBgn0000117	arm	6949.61	-0.00578633	0.0385029	0.572546	0.997248	unaffected
FBgn0000119	arr	621.908	0.0326848	0.0635684	0.0684873	0.70587	unaffected
FBgn0000120	Arr1	2.62	0.0146192	0.149987	0.12207		unaffected
FBgn0000121	Arr2	3.89014	-0.00405524	0.0923705	0.620873	0.998666	unaffected
FBgn0000137	ase	48.6943	-0.012735	0.0711926	0.273511	0.961194	unaffected
FBgn0000139	ash2	764.411	0.0728376	0.0898381	0.0151491	0.37297	unaffected
FBgn0000140	asp	274.522	0.0166138	0.0586841	0.214348	0.929057	unaffected
FBgn0000146	aub	8.34651	-0.002574	0.0765241	0.766661	1	unaffected
FBgn0000147	aurA	541.367	0.00924375	0.0443479	0.411275	0.994165	unaffected
FBgn0000150	awd	40682.3	-0.0125374	0.0553763	0.306353	0.970711	unaffected
FBgn0000152	Axs	181.897	-0.0272796	0.0710114	0.100008	0.788255	unaffected
FBgn0000153	b	49.4456	-0.00270707	0.0856742	0.743124	1	unaffected
FBgn0000157	Dll	1313.94	-0.0101744	0.0418354	0.357892	0.98589	unaffected
FBgn0000158	bam	1.82228	0.00432837	0.107651	0.558027		unaffected
FBgn0000163	baz	1015.67	0.00314319	0.0338454	0.73882	1	unaffected
FBgn0000173	ben	6644.35	0.00659655	0.0347774	0.493135	0.997248	unaffected
FBgn0000179	bi	3291.26	0.00167894	0.0364286	0.86419	1	unaffected
FBgn0000180	bib	756.625	0.00128003	0.0607052	0.893727	1	unaffected
FBgn0000181	bic	16688.1	-0.00469538	0.0368865	0.637612	0.998666	unaffected
FBgn0000183	BicD	766.254	-0.00012407	0.0317433	0.989034	1	unaffected
FBgn0000206	boss	20.2737	0.00838457	0.0655644	0.428097	0.995284	unaffected
FBgn0000212	brm	665.225	0.0298292	0.0657398	0.0852283	0.749807	unaffected
FBgn0000216	Brd	2558.64	-0.0100551	0.0524709	0.38859	0.989206	unaffected
FBgn0000221	brn	147.856	-2.53529e-05	0.0410229	0.998027	1	unaffected
FBgn0000228	Bsg25D	247.733	0.00929076	0.0427351	0.402285	0.994165	unaffected
FBgn0000229	bsk	1325.86	0.00125116	0.0313442	0.888752	1	unaffected
FBgn0000233	btd	278.903	0.00157983	0.0464192	0.879539	1	unaffected
FBgn0000239	bur	1083.8	-7.95989e-05	0.0288074	0.992434	1	unaffected
FBgn0000241	bw	0.66496	-0.00208078	0.131958	0.655746		unaffected
FBgn0000244	by	210.07	0.0185854	0.0606957	0.182874	0.89496	unaffected
FBgn0000246	c(3)G	38.9209	0.0263981	0.0962563	0.0891786	0.761749	unaffected
FBgn0000247	ca	105.089	-0.0152701	0.0629086	0.234659	0.948414	unaffected
FBgn0000250	cact	1118.89	0.0135244	0.0441577	0.250516	0.956374	unaffected
FBgn0000251	cad	288.274	0	0.108782	1	1	unaffected
FBgn0000253	Cam	24774.6	0.00463156	0.0361554	0.638249	0.998666	unaffected
FBgn0000256	capu	292.746	0.0408528	0.0764206	0.0496104	0.625102	unaffected
FBgn0000257	car	272.672	0.00939281	0.0441491	0.403893	0.994165	unaffected
FBgn0000259	CkIIbeta	5628.54	0.00506091	0.0292592	0.543785	0.997248	unaffected
FBgn0000261	Cat	8052.97	-0.0321244	0.082146	0.0731857	0.720085	unaffected
FBgn0000273	Pka-C1	1524.95	0.0038306	0.0236765	0.573482	0.997248	unaffected
FBgn0000283	Cp190	997.532	0.00375314	0.0405916	0.716936	1	unaffected
FBgn0000286	Cf2	345.018	0.00210714	0.0339789	0.823428	1	unaffected
FBgn0000287	salr	548.949	-0.0150908	0.0629703	0.237995	0.950831	unaffected
FBgn0000289	cg	4596.06	-0.00894813	0.0443161	0.424573	0.994573	unaffected
FBgn0000299	Col4a1	271.93	-0.00582047	0.0632171	0.563417	0.997248	unaffected
FBgn0000303	ChAT	2.44304	-0.0175264	0.153337	0.104181		unaffected
FBgn0000307	chif	533.553	0.00928296	0.0372151	0.361284	0.98589	unaffected
FBgn0000308	chic	60753.1	-0.00316222	0.0337978	0.737066	1	unaffected
FBgn0000316	cin	973.439	0.00183245	0.0314046	0.837833	1	unaffected
FBgn0000317	ck	258.622	-0.00115713	0.0384524	0.90832	1	unaffected
FBgn0000318	cl	2512.32	-0.0110553	0.0462895	0.344321	0.98437	unaffected
FBgn0000319	Chc	1511.65	0.00495408	0.0379677	0.624987	0.998666	unaffected
FBgn0000320	eya	2091.43	-0.000136821	0.0395669	0.989237	1	unaffected
FBgn0000326	clt	361.138	0.027932	0.0654109	0.0960278	0.781789	unaffected
FBgn0000330	cm	1302.49	-0.00217319	0.0216385	0.732759	1	unaffected
FBgn0000337	cn	6.84244	0.0106482	0.0963917	0.286652	0.961194	unaffected
FBgn0000339	cni	2441.59	-0.00513798	0.0337507	0.58522	0.998027	unaffected
FBgn0000346	comt	124.47	-0.00189215	0.0447702	0.856111	1	unaffected
FBgn0000351	cort	54.3573	-0.0168521	0.071662	0.195101	0.905006	unaffected
FBgn0000352	cos	257.098	0.00760081	0.0468415	0.494748	0.997248	unaffected
FBgn0000355	Cp15	6.89588	-0.00904366	0.103365	0.326705	0.982252	unaffected
FBgn0000357	Cp18	1.82346	-0.00215429	0.103748	0.763489		unaffected
FBgn0000370	crc	9258.48	-0.00042481	0.0446021	0.967377	1	unaffected
FBgn0000376	crm	154.796	-0.00803251	0.0447533	0.469551	0.997248	unaffected
FBgn0000377	crn	466.036	-0.00727895	0.0356147	0.457824	0.997248	unaffected
FBgn0000382	csw	448.418	0.00664208	0.0348769	0.491106	0.997248	unaffected
FBgn0000384	cta	718.699	0.00519878	0.0421468	0.623446	0.998666	unaffected
FBgn0000394	cv	422.189	0.00128207	0.0313769	0.886105	1	unaffected
FBgn0000395	cv-2	372.942	-0.0100426	0.0469678	0.385108	0.989206	unaffected
FBgn0000404	CycA	1940.5	0.00753814	0.0344615	0.42969	0.995284	unaffected
FBgn0000405	CycB	1734.34	0.00890109	0.0364666	0.373325	0.989206	unaffected
FBgn0000411	D	461.86	-0.00236068	0.03805	0.81401	1	unaffected
FBgn0000412	D1	12387.8	-0.0121888	0.0406426	0.267991	0.961194	unaffected
FBgn0000414	Dab	238.823	0.00328599	0.0434577	0.754129	1	unaffected
FBgn0000416	Sap-r	3942.17	-0.0123474	0.0484007	0.306588	0.97108	unaffected
FBgn0000422	Ddc	43.6115	-0.00704397	0.0761424	0.464451	0.997248	unaffected
FBgn0000426	SmF	3242.37	-0.0129472	0.0629847	0.284739	0.961194	unaffected
FBgn0000439	Dfd	267.64	-0.00647405	0.0444827	0.551617	0.997248	unaffected
FBgn0000447	Dhod	2362.54	-0.000846558	0.0209795	0.892398	1	unaffected
FBgn0000448	Hr3	57.4371	-0.0055657	0.095556	0.509015	0.997248	unaffected
FBgn0000449	dib	174.326	-0.00960477	0.117428	0.276518	0.961194	unaffected
FBgn0000451	ect	78.6171	-0.00275055	0.0468399	0.793263	1	unaffected
FBgn0000454	Dip-B	2196.51	-0.0811765	0.0890042	0.0113265	0.33125	unaffected
FBgn0000455	Dip-C	494.261	-0.287281	0.111045	4.3356e-05	0.00685949	unaffected
FBgn0000459	disco	743.761	-0.00409069	0.0565686	0.688449	1	unaffected
FBgn0000463	Dl	1616.17	0.0031869	0.0441663	0.761653	1	unaffected
FBgn0000464	Lar	352.055	-0.00541626	0.0492432	0.615261	0.998666	unaffected
FBgn0000477	DNaseII	7.46228	-1.16123	1.12606	7.17088e-05	0.0104889	down
FBgn0000479	dnc	239.021	-0.0072776	0.0535951	0.507666	0.997248	unaffected
FBgn0000482	dor	283.791	-0.0140359	0.0522915	0.266384	0.961194	unaffected
FBgn0000489	Pka-C3	172.536	-0.0205774	0.0770618	0.144104	0.862215	unaffected
FBgn0000490	dpp	481.96	-0.00469882	0.0373673	0.639751	0.998666	unaffected
FBgn0000492	Dr	95.02	-0.0100417	0.0624176	0.371742	0.989206	unaffected
FBgn0000499	dsh	342.212	-0.00541441	0.04271	0.611137	0.998666	unaffected
FBgn0000504	dsx	198.756	0.00225164	0.0463327	0.829602	1	unaffected
FBgn0000520	dwg	271.139	-0.058633	0.106386	0.0238832	0.462586	unaffected
FBgn0000524	dx	410.842	0.0171955	0.051751	0.196205	0.907975	unaffected
FBgn0000527	e	2.26741	-0.0162623	0.166684	0.0849401		unaffected
FBgn0000529	bsh	7.43692	-0.0452475	0.244032	0.0225133	0.449699	unaffected
FBgn0000533	ea	215.958	0.0039344	0.0521263	0.706595	1	unaffected
FBgn0000535	eag	3.39533	0.00306545	0.090929	0.704198	1	unaffected
FBgn0000536	eas	542.308	-0.00125215	0.0326355	0.891714	1	unaffected
FBgn0000541	E(bx)	1307.87	-0.0116461	0.0444751	0.315034	0.975845	unaffected
FBgn0000542	ec	903.129	-0.00442748	0.0291334	0.595764	0.998666	unaffected
FBgn0000543	ecd	783.37	-0.134446	0.125023	0.00331895	0.153996	unaffected
FBgn0000546	EcR	1270.2	0.018084	0.0559832	0.188875	0.899131	unaffected
FBgn0000547	ed	4057.92	-0.00686197	0.0340999	0.468837	0.997248	unaffected
FBgn0000551	Edg78E	5.5802	-0.00193613	0.0857961	0.812405	1	unaffected
FBgn0000557	eEF1alpha2	390.921	-0.00838913	0.0499388	0.45838	0.997248	unaffected
FBgn0000559	eEF2	68351.1	0.00656977	0.0376022	0.5178	0.997248	unaffected
FBgn0000560	eg	8.58522	-0.00263038	0.0787323	0.758934	1	unaffected
FBgn0000562	egl	438.425	-0.0100814	0.0457899	0.380386	0.989206	unaffected
FBgn0000565	MsrA	808.229	-0.0115304	0.0457449	0.325077	0.982228	unaffected
FBgn0000566	Eip55E	1846.57	-0.0389836	0.0674874	0.0496404	0.625102	unaffected
FBgn0000567	Eip74EF	299.967	0.000735151	0.0561912	0.940833	1	unaffected
FBgn0000568	Eip75B	2302.06	-0.00611818	0.0357358	0.53302	0.997248	unaffected
FBgn0000575	emc	28893.6	0.00938177	0.0467461	0.411952	0.994165	unaffected
FBgn0000576	ems	622.878	0.000202426	0.0259314	0.978971	1	unaffected
FBgn0000577	en	685.788	-0.00234822	0.0503653	0.820758	1	unaffected
FBgn0000578	ena	1480.94	-0.00471541	0.0358	0.630213	0.998666	unaffected
FBgn0000579	Eno	14945.1	-0.0202732	0.0509282	0.14147	0.861035	unaffected
FBgn0000581	E(Pc)	531.984	-0.00190766	0.0400391	0.851841	1	unaffected
FBgn0000588	esc	322.796	0.00172004	0.038594	0.864441	1	unaffected
FBgn0000591	E(spl)m8-HLH	930.443	-0.00478631	0.0683389	0.614949	0.998666	unaffected
FBgn0000606	eve	281.362	0.000619051	0.147587	0.871693	1	unaffected
FBgn0000611	exd	2911.5	0.00655685	0.041382	0.538315	0.997248	unaffected
FBgn0000615	exu	58.6591	0.000741958	0.0531128	0.941562	1	unaffected
FBgn0000617	Taf9	427.582	-0.000343487	0.0318849	0.969739	1	unaffected
FBgn0000618	e(y)2	589.9	-0.00361825	0.051635	0.728792	1	unaffected
FBgn0000625	eyg	306.357	-0.00822686	0.0458988	0.462614	0.997248	unaffected
FBgn0000629	E(z)	512.44	0.0169851	0.0489982	0.190168	0.899924	unaffected
FBgn0000633	CG17716	21.0316	-0.0454578	0.155515	0.0314064	0.515771	unaffected
FBgn0000635	Fas2	5473.89	-0.0133316	0.0384158	0.205223	0.92293	unaffected
FBgn0000636	Fas3	12601.1	0.00281973	0.0362711	0.773963	1	unaffected
FBgn0000639	Fbp1	51.0966	0.0185613	0.150831	0.103652	0.801296	unaffected
FBgn0000640	Fbp2	63.9086	0.0138298	0.125755	0.178314	0.89496	unaffected
FBgn0000644	Fcp3C	34.2326	0.000764852	0.0544196	0.939239	1	unaffected
FBgn0000658	fj	4217.9	0.0154181	0.0464053	0.212196	0.929057	unaffected
FBgn0000659	fkh	58.7658	-0.0330794	0.149724	0.0518221	0.633082	unaffected
FBgn0000662	fl(2)d	1794.31	-0.0343596	0.0575318	0.0504975	0.626281	unaffected
FBgn0000667	Actn	1080.53	0.00291103	0.0272444	0.713801	1	unaffected
FBgn0000709	fliI	218.448	-0.00582235	0.0487323	0.591516	0.998027	unaffected
FBgn0000711	flw	794.87	0.00356494	0.0350931	0.711841	1	unaffected
FBgn0000719	fog	230.938	0.0241222	0.0670525	0.122538	0.835658	unaffected
FBgn0000721	for	315.66	0.0280443	0.0740485	0.0945144	0.776305	unaffected
FBgn0000723	FER	1139.81	0.334252	0.107711	6.90178e-06	0.00154905	unaffected
FBgn0000808	gd	13.354	0.000506521	0.0696389	0.954659	1	unaffected
FBgn0000810	fs(1)K10	248.457	0.0219804	0.0722109	0.136395	0.856407	unaffected
FBgn0000826	png	14.8844	0.0048362	0.0672617	0.614195	0.998666	unaffected
FBgn0000928	fs(1)Yb	1.51677	-0.00608249	0.117425	0.403875		unaffected
FBgn0000964	tj	1.26463	-0.0170143	0.180184	0.0666081		unaffected
FBgn0000996	dup	546.963	0.00603853	0.0393476	0.560809	0.997248	unaffected
FBgn0001075	ft	3233.76	-0.00436916	0.0510018	0.679192	1	unaffected
FBgn0001077	ftz	599.326	0	0.146924	1	1	unaffected
FBgn0001078	ftz-f1	54.1951	0.0106837	0.0915167	0.292636	0.964529	unaffected
FBgn0001079	fu	222.653	0.0349621	0.0799204	0.0649208	0.686254	unaffected
FBgn0001083	fw	250.551	0.0154388	0.0513139	0.2314	0.945341	unaffected
FBgn0001084	fy	540.337	-0.00377164	0.0395269	0.713029	1	unaffected
FBgn0001085	fz	1050.4	-0.0160164	0.0559794	0.225385	0.938263	unaffected
FBgn0001086	fzy	1081.19	0.015704	0.044488	0.192771	0.902558	unaffected
FBgn0001087	g	556.106	0.00154179	0.0321773	0.865605	1	unaffected
FBgn0001089	Gal	115.517	-0.0199088	0.0843186	0.142895	0.861035	unaffected
FBgn0001090	bnb	2951.68	-0.00327602	0.0400892	0.749969	1	unaffected
FBgn0001091	Gapdh1	10890	-0.0420853	0.0871018	0.0462635	0.60255	unaffected
FBgn0001092	Gapdh2	44526.8	-0.00556113	0.0363983	0.575053	0.997248	unaffected
FBgn0001098	Gdh	5803.32	-0.0170672	0.047226	0.179436	0.89496	unaffected
FBgn0001099	gdl	10.5684	-0.00649115	0.0766807	0.492429	0.997248	unaffected
FBgn0001104	Galphai	4682.48	-0.00466329	0.0269251	0.54508	0.997248	unaffected
FBgn0001105	Gbeta13F	8624.17	0.00188971	0.0200379	0.748314	1	unaffected
FBgn0001108	DCTN1-p150	319.582	0.015986	0.0583357	0.225802	0.938263	unaffected
FBgn0001112	Gld	76.9701	0.0252314	0.0935721	0.0967296	0.784158	unaffected
FBgn0001114	Glt	813.735	-0.000680981	0.0622273	0.942479	1	unaffected
FBgn0001120	gnu	8.91753	-0.000734087	0.0799933	0.9299	1	unaffected
FBgn0001122	Galphao	815.004	-0.00242064	0.0273087	0.761614	1	unaffected
FBgn0001123	Galphas	1506.63	0.0265802	0.0513399	0.0754889	0.722762	unaffected
FBgn0001124	Got1	2211.88	-0.00380282	0.0287443	0.646089	1	unaffected
FBgn0001125	Got2	1624.61	0.00171404	0.0227487	0.799288	1	unaffected
FBgn0001128	Gpdh1	233.6	0.0028718	0.0382859	0.775704	1	unaffected
FBgn0001133	grau	339.47	0.00467944	0.0364279	0.636328	0.998666	unaffected
FBgn0001134	Grd	0.6557	-0.00246376	0.138063	0.582373		unaffected
FBgn0001137	grk	29.5904	0.000827551	0.0587469	0.932097	1	unaffected
FBgn0001138	grn	210.768	-0.0061357	0.04857	0.573576	0.997248	unaffected
FBgn0001139	gro	1912.42	-0.00144393	0.0315827	0.872424	1	unaffected
FBgn0001142	Gs1	400.336	-0.0184489	0.0759818	0.168032	0.889809	unaffected
FBgn0001145	Gs2	180.677	-0.00209364	0.0788381	0.80548	1	unaffected
FBgn0001147	gsb-n	75.2788	0.00428237	0.0536547	0.681039	1	unaffected
FBgn0001148	gsb	249.811	0.00867726	0.0525375	0.444022	0.997248	unaffected
FBgn0001149	GstD1	27667.5	-0.0668366	0.139543	0.0171125	0.396368	unaffected
FBgn0001150	gt	9.30287	0.0116557	0.100623	0.253983	0.95717	unaffected
FBgn0001168	h	871.735	0.0281544	0.0765944	0.0925705	0.77017	unaffected
FBgn0001169	H	773.507	0.00510423	0.0334481	0.585171	0.998027	unaffected
FBgn0001170	H2.0	42.5403	-0.00366035	0.0596054	0.7121	1	unaffected
FBgn0001179	hay	300.136	0.0040067	0.0374898	0.689456	1	unaffected
FBgn0001185	her	407.167	0.00750883	0.0379925	0.464513	0.997248	unaffected
FBgn0001186	Hex-A	1058.21	-0.0066259	0.0431386	0.540016	0.997248	unaffected
FBgn0001187	Hex-C	4.06211	0.00129917	0.0879962	0.870933	1	unaffected
FBgn0001189	hfw	515.309	0.00340841	0.032558	0.710386	1	unaffected
FBgn0001197	His2Av	32112.5	0.000279312	0.0405783	0.978199	1	unaffected
FBgn0001202	hook	395.375	-0.00253942	0.0328757	0.783534	1	unaffected
FBgn0001206	Hmr	131.393	-0.00300444	0.0421707	0.77293	1	unaffected
FBgn0001208	Hn	2.83975	0.0208461	0.182033	0.0593396		unaffected
FBgn0001215	Hrb98DE	5947.02	0.00693303	0.046289	0.528868	0.997248	unaffected
FBgn0001217	Hsc70-2	1.06417	-0.00948925	0.135306	0.213619		unaffected
FBgn0001218	Hsc70-3	27368	-0.0175366	0.0731316	0.183379	0.89496	unaffected
FBgn0001220	Hsc70-5	1442.04	0.0350017	0.0692184	0.0642877	0.683998	unaffected
FBgn0001222	Hsf	737.246	-0.00113646	0.0321033	0.900572	1	unaffected
FBgn0001224	Hsp23	175132	0.01066	0.0582922	0.359522	0.98589	unaffected
FBgn0001225	Hsp26	30063.1	-0.0418945	0.165579	0.0349868	0.534082	unaffected
FBgn0001226	Hsp27	168526	-0.0105493	0.0626704	0.353885	0.984416	unaffected
FBgn0001227	Hsp67Ba	413.674	-0.00235303	0.0461973	0.822176	1	unaffected
FBgn0001228	CG4456	1.89487	0.0061962	0.114926	0.410345		unaffected
FBgn0001229	Hsp67Bc	2189.04	-0.00256369	0.0700585	0.776657	1	unaffected
FBgn0001230	Hsp68	1192.89	-0.0608925	0.303151	0.0118363	0.339977	unaffected
FBgn0001233	Hsp83	133100	-0.0153208	0.0590314	0.238126	0.950831	unaffected
FBgn0001234	lncRNA:Hsromega	30713.8	-0.0309251	0.111264	0.0652987	0.68874	unaffected
FBgn0001235	hth	28005	0.00388088	0.0379744	0.700363	1	unaffected
FBgn0001247	Ide	571.976	0.00725878	0.0405225	0.494443	0.997248	unaffected
FBgn0001248	Idh	16510.1	-0.00854015	0.0440355	0.442751	0.997248	unaffected
FBgn0001250	if	251.337	0.00651923	0.042836	0.545274	0.997248	unaffected
FBgn0001253	ImpE1	4519.64	-0.011343	0.0924027	0.27288	0.961194	unaffected
FBgn0001254	ImpE2	193723	-0.00407423	0.0832678	0.635734	0.998666	unaffected
FBgn0001255	ImpE3	5069.23	-0.00636567	0.0908966	0.471365	0.997248	unaffected
FBgn0001256	ImpL1	72.3459	-0.0186422	0.149289	0.1052	0.801296	unaffected
FBgn0001257	ImpL2	591.867	-0.00188301	0.0442123	0.856662	1	unaffected
FBgn0001258	Ldh	3051.27	-0.0119665	0.0565662	0.321465	0.981351	unaffected
FBgn0001259	in	263.998	0.00320534	0.0361632	0.743919	1	unaffected
FBgn0001263	inaD	12.6704	0.0145072	0.10242	0.194103	0.903581	unaffected
FBgn0001269	inv	511.415	-0.0135628	0.0632228	0.269694	0.961194	unaffected
FBgn0001276	ix	160.792	0.00332626	0.0482608	0.75199	1	unaffected
FBgn0001280	janA	2514.44	0.00568127	0.0399145	0.585745	0.998027	unaffected
FBgn0001281	janB	2.97952	-0.00568533	0.103157	0.482518	0.997248	unaffected
FBgn0001291	Jra	739.067	0.0111136	0.0391764	0.296371	0.966657	unaffected
FBgn0001296	kar	113.442	0.00277595	0.0496755	0.790116	1	unaffected
FBgn0001297	kay	824.988	0.000767934	0.0308102	0.93074	1	unaffected
FBgn0001301	kel	327.148	0.00994699	0.0447222	0.382232	0.989206	unaffected
FBgn0001308	Khc	1472.58	-0.00164893	0.0348179	0.863319	1	unaffected
FBgn0001311	kkv	765.539	0.037729	0.0642612	0.0498127	0.625174	unaffected
FBgn0001316	klar	2914.65	-0.00653225	0.0404008	0.535707	0.997248	unaffected
FBgn0001319	kn	4.56776	-0.0114603	0.126948	0.210914	0.929057	unaffected
FBgn0001320	kni	177.931	-0.000616907	0.0410806	0.952044	1	unaffected
FBgn0001321	knk	459.384	-0.00716711	0.0480156	0.517651	0.997248	unaffected
FBgn0001323	knrl	101.439	-0.0131133	0.0603379	0.28527	0.961194	unaffected
FBgn0001324	kto	176.712	0.00437672	0.044929	0.680727	1	unaffected
FBgn0001325	Kr	2.82976	-0.00426487	0.0994851	0.588881		unaffected
FBgn0001330	kz	192.846	0.00354143	0.0447533	0.737134	1	unaffected
FBgn0001341	Mybbp1A	326.009	-0.0100063	0.0443341	0.378205	0.989206	unaffected
FBgn0001404	egh	511.313	-0.0191717	0.0544883	0.169433	0.889809	unaffected
FBgn0001491	l(1)10Bb	1170.4	-0.00729474	0.0315855	0.407971	0.994165	unaffected
FBgn0001565	Hlc	562.731	-0.00347534	0.0328344	0.706654	1	unaffected
FBgn0001612	Grip91	300.331	0.0402465	0.0800196	0.0511712	0.629915	unaffected
FBgn0001624	dlg1	1143.28	0.00319026	0.0239467	0.647088	1	unaffected
FBgn0001941	ifc	647.865	-0.00532775	0.0343497	0.576366	0.997248	unaffected
FBgn0001942	eIF4A	57329.2	-0.00308153	0.0315749	0.731384	1	unaffected
FBgn0001961	Arpc1	2043.82	0.000807931	0.0289366	0.92356	1	unaffected
FBgn0001965	Sos	241.563	0.0127074	0.0537356	0.302247	0.970711	unaffected
FBgn0001970	Pgant35A	1.88441	-0.00452111	0.100019	0.568504		unaffected
FBgn0001977	CIAPIN1	1090.48	-0.0528668	0.0797739	0.0295522	0.509606	unaffected
FBgn0001978	stc	350.348	-0.00232105	0.0342249	0.80673	1	unaffected
FBgn0001983	wor	4.64256	-0.0654207	0.336929	0.00824681	0.280246	unaffected
FBgn0001986	Mtr4	318.195	-0.00110871	0.038698	0.91235	1	unaffected
FBgn0001987	Gli	1074.88	0.00736137	0.050577	0.507143	0.997248	unaffected
FBgn0001989	ND-B17	1223.11	0.000326008	0.0398306	0.974415	1	unaffected
FBgn0001990	wek	341.008	0.00874639	0.0434329	0.430734	0.995284	unaffected
FBgn0001991	Ca-alpha1D	9.29573	-0.000664035	0.0783232	0.937174	1	unaffected
FBgn0001992	Cyp303a1	1.36476	-0.00516398	0.123592	0.418008		unaffected
FBgn0001994	crp	1799.82	0.0300803	0.0650519	0.0833161	0.747911	unaffected
FBgn0001995	mRpL4	683.286	0.0125384	0.0439849	0.281099	0.961194	unaffected
FBgn0002021	l(2)37Bb	306.266	0.00274486	0.0340681	0.771792	1	unaffected
FBgn0002022	Catsup	4403.52	-0.0226337	0.0592596	0.133636	0.851509	unaffected
FBgn0002023	Lim3	54.5891	0.0197129	0.0769069	0.152855	0.875061	unaffected
FBgn0002031	l(2)37Cc	4113.3	-0.00377778	0.0229907	0.566556	0.997248	unaffected
FBgn0002036	CG10561	63.1621	0.00159052	0.0527109	0.8759	1	unaffected
FBgn0002044	swm	558.322	-0.00910373	0.0355654	0.35219	0.984416	unaffected
FBgn0002069	AspRS	762.335	-0.000210366	0.032421	0.981672	1	unaffected
FBgn0002121	l(2)gl	1545.01	0.00737655	0.0462937	0.505545	0.997248	unaffected
FBgn0002174	CG5504	676.781	0.000789188	0.0347783	0.934247	1	unaffected
FBgn0002183	dre4	1128.96	0.0340336	0.0638116	0.062846	0.677914	unaffected
FBgn0002283	l(3)73Ah	638.846	-0.069083	0.100018	0.017678	0.396769	unaffected
FBgn0002284	Prosbeta6	5190	-0.0232794	0.0602794	0.128291	0.84718	unaffected
FBgn0002306	sas	1317.71	-0.00609757	0.0450139	0.574035	0.997248	unaffected
FBgn0002354	l(3)87Df	192.093	-0.00525584	0.0549886	0.616798	0.998666	unaffected
FBgn0002413	dco	957.934	0.000207682	0.0375586	0.983333	1	unaffected
FBgn0002431	hyd	437.285	-0.00277664	0.0391506	0.784783	1	unaffected
FBgn0002441	l(3)mbt	226.559	0.0019221	0.0448167	0.853889	1	unaffected
FBgn0002466	sti	503	0.0354305	0.077084	0.0641845	0.683998	unaffected
FBgn0002521	pho	1446.11	0.00562366	0.0373608	0.576847	0.997248	unaffected
FBgn0002522	lab	107.884	-0.0166198	0.0674791	0.204799	0.922743	unaffected
FBgn0002524	lace	644.769	0.00569018	0.0369986	0.570255	0.997248	unaffected
FBgn0002525	Lam	6290.68	0.00279311	0.0256259	0.709563	1	unaffected
FBgn0002526	LanA	1390.7	0.00243526	0.0362426	0.803849	1	unaffected
FBgn0002531	Lcp1	2.23692	-0.00259711	0.106786	0.710768		unaffected
FBgn0002533	Lcp2	0.866606	0.00226135	0.125122	0.663283		unaffected
FBgn0002535	Lcp4	1.29539	0.00318505	0.109613	0.64466		unaffected
FBgn0002542	lds	543.437	0.00323849	0.0357134	0.739636	1	unaffected
FBgn0002543	robo2	961.005	-0.0118574	0.0572927	0.32371	0.982228	unaffected
FBgn0002552	lin	314.639	-0.0076107	0.0482203	0.495208	0.997248	unaffected
FBgn0002561	l(1)sc	2.12195	-0.00210484	0.101765	0.772976		unaffected
FBgn0002562	Lsp1alpha	67.9315	0.390744	0.877097	0.000446629	0.0418487	unaffected
FBgn0002563	Lsp1beta	51.1849	0.0420643	0.234284	0.0254263	0.475315	unaffected
FBgn0002564	Lsp1gamma	78.441	0.678176	1.03568	0.000209937	0.0235593	unaffected
FBgn0002565	Lsp2	4.82039	0.00984753	0.116579	0.272433	0.961194	unaffected
FBgn0002566	lt	618.264	0.0834399	0.102577	0.0115405	0.334716	unaffected
FBgn0002567	Rab32	338.839	-0.0125387	0.0517136	0.306338	0.970711	unaffected
FBgn0002570	Mal-A1	0.560879	0.000449855	0.140631	0.910696		unaffected
FBgn0002573	sens	172.286	-0.000222284	0.071424	0.97983	1	unaffected
FBgn0002576	lz	350.253	0.00112583	0.0359534	0.908006	1	unaffected
FBgn0002577	m	17.8242	-0.0069207	0.0923553	0.438892	0.99571	unaffected
FBgn0002578	Kaz-m1	0.870107	0.00192687	0.118699	0.736012		unaffected
FBgn0002579	RpL36	12598.7	-0.00591996	0.0480277	0.586038	0.998027	unaffected
FBgn0002590	RpS5a	37160.5	0.000299426	0.0363109	0.975591	1	unaffected
FBgn0002592	E(spl)m2-BFM	1471.38	-0.00531913	0.0359965	0.588948	0.998027	unaffected
FBgn0002593	RpLP1	58174.9	-0.0080705	0.0483696	0.472937	0.997248	unaffected
FBgn0002609	E(spl)m3-HLH	1664.79	-0.00229755	0.0441604	0.825913	1	unaffected
FBgn0002622	RpS3	13440.8	-0.000613256	0.0383686	0.951257	1	unaffected
FBgn0002626	RpL32	7570.82	-0.00782328	0.0503459	0.484652	0.997248	unaffected
FBgn0002629	E(spl)m4-BFM	677.265	-0.0155136	0.0587278	0.234576	0.948414	unaffected
FBgn0002631	E(spl)m5-HLH	34.3609	-0.0124677	0.0697215	0.283041	0.961194	unaffected
FBgn0002632	E(spl)m6-BFM	19.8051	-0.0184634	0.102034	0.142204	0.861035	unaffected
FBgn0002633	E(spl)m7-HLH	1312.16	-0.00633559	0.0532287	0.557622	0.997248	unaffected
FBgn0002638	Rcc1	1883.23	0.0027202	0.027218	0.731928	1	unaffected
FBgn0002641	mal	238.355	0.00947782	0.0411086	0.384381	0.989206	unaffected
FBgn0002643	mam	912.308	-0.00421209	0.0307705	0.630947	0.998666	unaffected
FBgn0002645	Map205	1816.9	0.00208568	0.0352883	0.829013	1	unaffected
FBgn0002673	twe	153.943	0.00434021	0.0468251	0.683749	1	unaffected
FBgn0002707	mei-9	152.042	0.00568282	0.043905	0.596962	0.998666	unaffected
FBgn0002709	mei-218	19.4449	0.00510757	0.0667387	0.597911	0.998666	unaffected
FBgn0002715	mei-S332	271.99	0.000371219	0.0384066	0.970489	1	unaffected
FBgn0002716	mei-W68	6.27406	0.0123155	0.119967	0.211609	0.929057	unaffected
FBgn0002719	Men	436.962	0.00298292	0.0481845	0.776217	1	unaffected
FBgn0002723	Met	243.888	-0.000464428	0.0435227	0.964264	1	unaffected
FBgn0002732	E(spl)malpha-BFM	2543.88	-0.0160794	0.056559	0.224317	0.938052	unaffected
FBgn0002733	E(spl)mbeta-HLH	1089.9	-0.0367936	0.0903108	0.0563616	0.658366	unaffected
FBgn0002734	E(spl)mdelta-HLH	728.149	0.00776601	0.0455722	0.484621	0.997248	unaffected
FBgn0002735	E(spl)mgamma-HLH	3341.43	-0.00387728	0.0646592	0.685948	1	unaffected
FBgn0002736	mago	3602.48	-0.0179587	0.0487445	0.169881	0.889809	unaffected
FBgn0002772	Mlc1	485.053	0.00354594	0.09628	0.653459	1	unaffected
FBgn0002773	Mlc2	2032.04	0.00342169	0.0856893	0.68282	1	unaffected
FBgn0002774	mle	323.4	0.00911321	0.0446907	0.418314	0.994573	unaffected
FBgn0002775	msl-3	284.761	-0.466403	0.13495	1.75815e-06	0.000487098	unaffected
FBgn0002778	mnd	469.969	0.00606176	0.0607324	0.556014	0.997248	unaffected
FBgn0002780	mod	8748.84	-0.0094013	0.0358909	0.340421	0.983948	unaffected
FBgn0002781	mod(mdg4)	5354.78	-0.0199208	0.0471358	0.127742	0.84718	unaffected
FBgn0002783	mor	962.639	0.00253573	0.0325686	0.782476	1	unaffected
FBgn0002787	Rpn8	3630.54	-0.0143961	0.044976	0.230367	0.945341	unaffected
FBgn0002789	Mp20	190.775	0.0030794	0.0792584	0.720603	1	unaffected
FBgn0002791	mr	436.472	0.0509335	0.0857111	0.0329034	0.523148	unaffected
FBgn0002838	ms(3)K81	1.29066	0.0037695	0.123298	0.518465		unaffected
FBgn0002842	sa	4.80113	0.0087261	0.102363	0.340112	0.983907	unaffected
FBgn0002862	Mst87F	0.861125	0.00920757	0.139864	0.201104		unaffected
FBgn0002868	MtnA	65.2153	-0.0134995	0.0931827	0.222172	0.938052	unaffected
FBgn0002869	MtnB	1.73008	-0.00561525	0.130969	0.351205		unaffected
FBgn0002872	mu2	247.336	0.0254248	0.0722614	0.110616	0.813341	unaffected
FBgn0002878	mus101	169.057	0.00195464	0.0391153	0.847045	1	unaffected
FBgn0002887	mus201	147.906	0.0169067	0.0592976	0.209105	0.929057	unaffected
FBgn0002891	PolZ1	97.5902	-0.0184323	0.0687033	0.177594	0.89496	unaffected
FBgn0002899	mus301	98.3066	-0.0027343	0.0471626	0.794365	1	unaffected
FBgn0002901	mus304	148.082	0.0260016	0.0757965	0.104672	0.801296	unaffected
FBgn0002905	PolQ	97.887	0.0145619	0.058523	0.254194	0.95717	unaffected
FBgn0002906	Blm	107.254	0.00344271	0.0442372	0.743705	1	unaffected
FBgn0002917	na	17.8418	-0.0159622	0.0989178	0.174987	0.891945	unaffected
FBgn0002921	Atpalpha	7862.38	-0.00235451	0.0226143	0.723206	1	unaffected
FBgn0002924	ncd	1711.39	0.0437986	0.0798728	0.0437842	0.591897	unaffected
FBgn0002926	ndl	4.63453	-0.00844139	0.101563	0.352525	0.984416	unaffected
FBgn0002930	nec	6.1878	-0.0040741	0.0821638	0.637641	0.998666	unaffected
FBgn0002931	net	363.331	0.0116378	0.0623421	0.320987	0.981351	unaffected
FBgn0002932	neur	302.934	-0.00147377	0.040163	0.885233	1	unaffected
FBgn0002937	ninaB	46.5095	0.0163748	0.0772336	0.193982	0.903581	unaffected
FBgn0002938	ninaC	3.76596	0.000377068	0.0878454	0.962212	1	unaffected
FBgn0002939	ninaD	1.26476	-0.0100379	0.172991	0.122304		unaffected
FBgn0002945	nkd	4202.48	-0.00339672	0.0457057	0.747519	1	unaffected
FBgn0002948	nod	275.411	-0.00746519	0.039341	0.476233	0.997248	unaffected
FBgn0002962	nos	1.28397	-0.00535125	0.115396	0.454048		unaffected
FBgn0002973	numb	1817.13	-0.0023166	0.0274897	0.772993	1	unaffected
FBgn0002985	odd	585.421	3.61662e-06	0.0485631	0.999721	1	unaffected
FBgn0002989	okr	98.3834	0.0114043	0.0581481	0.335974	0.983539	unaffected
FBgn0003002	opa	278.882	0.00582905	0.0414325	0.582051	0.998027	unaffected
FBgn0003008	or	384.177	-0.00130436	0.0356866	0.893105	1	unaffected
FBgn0003009	ord	2.16381	0	0.133531	1		unaffected
FBgn0003016	osp	221.469	-0.000894973	0.0487752	0.931072	1	unaffected
FBgn0003023	otu	0.912429	0.00337893	0.126609	0.533444		unaffected
FBgn0003028	ovo	1018.99	-0.0132418	0.0520854	0.286859	0.961194	unaffected
FBgn0003041	pbl	742.663	0.261125	0.150969	0.000282796	0.0296659	unaffected
FBgn0003042	Pc	296.736	0.00640744	0.0415401	0.547644	0.997248	unaffected
FBgn0003044	Pcl	580.291	0.00242318	0.0286763	0.771008	1	unaffected
FBgn0003046	Pcp	19.2753	0.00539719	0.0854836	0.539645	0.997248	unaffected
FBgn0003048	pcx	141.481	-0.00183906	0.0446318	0.860045	1	unaffected
FBgn0003053	peb	625.374	-0.00258334	0.0428231	0.804168	1	unaffected
FBgn0003060	CG9757	0.637557	0	0.146924	1		unaffected
FBgn0003062	Fib	583.074	-0.0245971	0.06806	0.118569	0.825025	unaffected
FBgn0003065	CG2150	8.83538	0.00309275	0.0728214	0.729533	1	unaffected
FBgn0003068	per	8.53567	-0.00187699	0.0741151	0.829659	1	unaffected
FBgn0003071	Pfk	831.402	0.000223478	0.0311029	0.979962	1	unaffected
FBgn0003074	Pgi	1712.9	-0.00762389	0.0335813	0.413771	0.994337	unaffected
FBgn0003076	Pgm1	369.451	0.027268	0.0621583	0.097636	0.785892	unaffected
FBgn0003079	Raf	362.001	0.00292052	0.0346544	0.760163	1	unaffected
FBgn0003082	phr	401.091	-0.0029269	0.0462971	0.78069	1	unaffected
FBgn0003086	Pig1	5.0411	-0.000619858	0.145623	0.873069	1	unaffected
FBgn0003087	pim	1038.9	0.0364849	0.077892	0.0609461	0.672378	unaffected
FBgn0003089	pip	415.562	-0.0945998	0.14345	0.00863832	0.284534	unaffected
FBgn0003090	pk	606.698	-0.00657034	0.0390303	0.526563	0.997248	unaffected
FBgn0003091	Pkc53E	5.66269	-0.0184095	0.1301	0.124843	0.843609	unaffected
FBgn0003093	Pkc98E	511.469	-0.00489556	0.0307981	0.575698	0.997248	unaffected
FBgn0003116	pn	114.515	0.00119803	0.0431122	0.90801	1	unaffected
FBgn0003117	pnr	310.827	-0.00788707	0.0567164	0.472353	0.997248	unaffected
FBgn0003118	pnt	804.981	-0.0029162	0.0392863	0.774674	1	unaffected
FBgn0003124	polo	3236.54	0.0359568	0.0663644	0.0583998	0.665157	unaffected
FBgn0003129	Poxm	16.2301	-0.00812551	0.0785497	0.408196	0.994165	unaffected
FBgn0003130	Poxn	14.1977	0.000822801	0.0820037	0.920574	1	unaffected
FBgn0003134	Pp1alpha-96A	1009.98	-0.00718598	0.031816	0.418714	0.994573	unaffected
FBgn0003137	Ppn	952.185	-0.0027259	0.0436814	0.79439	1	unaffected
FBgn0003139	PpV	1294.68	-0.0151275	0.0400025	0.16927	0.889809	unaffected
FBgn0003141	pr	1177.57	-0.00338794	0.0326279	0.712475	1	unaffected
FBgn0003149	Prm	59.0297	0.00589532	0.0906091	0.499064	0.997248	unaffected
FBgn0003159	CG2841	53.3077	0.00157942	0.0585225	0.871563	1	unaffected
FBgn0003162	Pu	162.725	-0.0420116	0.127918	0.0382508	0.552042	unaffected
FBgn0003165	pum	4909.68	-0.0113711	0.0489713	0.339885	0.983907	unaffected
FBgn0003169	put	1206.18	-0.00152387	0.0350916	0.874137	1	unaffected
FBgn0003174	pwn	444.018	0.0768035	0.109416	0.013971	0.364415	unaffected
FBgn0003175	px	404.659	0.00873373	0.0424275	0.426979	0.995284	unaffected
FBgn0003187	qua	355.687	-0.00886822	0.0492244	0.43698	0.995502	unaffected
FBgn0003189	r	289.381	0.00278079	0.0383667	0.782748	1	unaffected
FBgn0003204	ras	1904.16	-0.113102	0.0900457	0.00418482	0.178707	unaffected
FBgn0003205	Ras85D	3254.49	0.00988497	0.0376673	0.33618	0.983539	unaffected
FBgn0003206	Ras64B	1454.33	-0.00564326	0.0302865	0.510383	0.997248	unaffected
FBgn0003209	raw	554.129	-0.00250333	0.0299085	0.771414	1	unaffected
FBgn0003210	rb	359.061	0.000274015	0.030327	0.974973	1	unaffected
FBgn0003218	rdgB	75.7405	0.00686142	0.0538409	0.528454	0.997248	unaffected
FBgn0003227	rec	101.286	-0.00267798	0.0500036	0.796945	1	unaffected
FBgn0003231	ref(2)P	914.273	-0.0374879	0.0770066	0.0582181	0.665157	unaffected
FBgn0003250	Rh4	2.70297	0.000262074	0.0964784	0.972085		unaffected
FBgn0003254	rib	1.40016	-7.76437e-05	0.108586	0.990544		unaffected
FBgn0003255	rk	23.5256	-0.00388591	0.0663477	0.6817	1	unaffected
FBgn0003256	rl	926.162	-0.00233263	0.0379704	0.815999	1	unaffected
FBgn0003257	r-l	748.097	-0.0171933	0.0463144	0.171395	0.891228	unaffected
FBgn0003261	Rm62	28710	-0.0285823	0.0679346	0.0930482	0.772148	unaffected
FBgn0003267	ro	319.47	-0.000349764	0.03654	0.971578	1	unaffected
FBgn0003268	rod	239.429	0.0108557	0.0456934	0.349677	0.984416	unaffected
FBgn0003274	RpLP2	28270.9	-0.0055236	0.045508	0.608613	0.998666	unaffected
FBgn0003275	RpII18	4622.36	-0.0122378	0.0558459	0.314406	0.975845	unaffected
FBgn0003277	RpII215	1186.71	0.00564485	0.0315038	0.525387	0.997248	unaffected
FBgn0003278	RpI135	342.478	0.00891149	0.0447521	0.427674	0.995284	unaffected
FBgn0003279	RpL4	16147.8	0.000681865	0.0316455	0.939653	1	unaffected
FBgn0003285	rst	1221.49	0.00292536	0.0696256	0.748167	1	unaffected
FBgn0003292	rt	352.147	-0.0124757	0.0635488	0.295565	0.966467	unaffected
FBgn0003295	ru	1672.22	-0.0157646	0.0671958	0.219234	0.937023	unaffected
FBgn0003300	run	107.902	-0.0106622	0.0613748	0.353098	0.984416	unaffected
FBgn0003301	rut	164.035	-0.00956987	0.0510983	0.407863	0.994165	unaffected
FBgn0003302	rux	240.875	0.00187881	0.0355482	0.846319	1	unaffected
FBgn0003308	ry	8.08382	-0.0184844	0.127308	0.126149	0.845534	unaffected
FBgn0003310	S	717.803	-0.0118073	0.0484419	0.324133	0.982228	unaffected
FBgn0003312	sad	1212.18	-0.0130894	0.133005	0.173604	0.891945	unaffected
FBgn0003317	sax	788.288	0.00634565	0.0336974	0.499173	0.997248	unaffected
FBgn0003319	Sb	349.237	-0.0087156	0.0743095	0.392685	0.989246	unaffected
FBgn0003321	sbr	781.878	0.00790465	0.0336733	0.397456	0.994165	unaffected
FBgn0003326	sca	603.647	-0.00125588	0.0746592	0.884499	1	unaffected
FBgn0003330	Sce	537.286	0.0067559	0.0364418	0.497608	0.997248	unaffected
FBgn0003334	Scm	348.621	-0.00384037	0.0468536	0.717078	1	unaffected
FBgn0003339	Scr	133.208	-0.0656831	0.158086	0.0171132	0.396368	unaffected
FBgn0003345	sd	2368.58	0.0029553	0.0263654	0.700945	1	unaffected
FBgn0003346	RanGAP	1846.77	0.0216105	0.0490759	0.114591	0.818733	unaffected
FBgn0003353	sei	118.037	0.011169	0.0495972	0.347774	0.984416	unaffected
FBgn0003356	Jon99Cii	2.77779	0	0.146924	1		unaffected
FBgn0003357	Jon99Ciii	1.53206	0	0.146924	1		unaffected
FBgn0003360	sesB	22487.3	-0.0172701	0.0490086	0.184458	0.89496	unaffected
FBgn0003366	sev	801.55	-0.00112059	0.0603689	0.907067	1	unaffected
FBgn0003371	sgg	1470.77	0.00161919	0.0284246	0.845078	1	unaffected
FBgn0003372	Sgs1	0.932429	0	0.146924	1		unaffected
FBgn0003373	Sgs3	64.6821	0.00054408	0.120035	0.919343	1	unaffected
FBgn0003374	Sgs4	172.294	0.00963996	0.15446	0.154024	0.87577	unaffected
FBgn0003375	Sgs5	28.3209	0.00670779	0.141467	0.25943	0.959664	unaffected
FBgn0003377	Sgs7	81.9538	0.0074515	0.137258	0.251021	0.956374	unaffected
FBgn0003378	Sgs8	15.7841	0.0103122	0.157206	0.139139	0.860962	unaffected
FBgn0003380	Sh	47.2084	-0.0224663	0.0976932	0.111172	0.813624	unaffected
FBgn0003382	sha	5.26951	-0.00883441	0.127748	0.258243	0.958623	unaffected
FBgn0003386	Shaw	13.9957	0.0210536	0.115458	0.111728	0.813624	unaffected
FBgn0003388	shd	7.54729	-0.00288689	0.0768941	0.739951	1	unaffected
FBgn0003390	shf	1699.21	0.00625494	0.0369407	0.533075	0.997248	unaffected
FBgn0003391	shg	2325.4	-0.00498589	0.0340289	0.598584	0.998666	unaffected
FBgn0003392	shi	1921.51	-0.00438395	0.0263318	0.561936	0.997248	unaffected
FBgn0003396	shn	603.446	0.00417946	0.0351968	0.665914	1	unaffected
FBgn0003401	shu	191.062	0.00969812	0.0520532	0.402454	0.994165	unaffected
FBgn0003410	sina	1367.71	-0.0275488	0.0632319	0.0968784	0.784174	unaffected
FBgn0003415	skd	1596.12	-0.00432695	0.0352811	0.655454	1	unaffected
FBgn0003416	sl	135.943	0.0078205	0.0481777	0.484872	0.997248	unaffected
FBgn0003423	slgA	1258.49	0.0340624	0.0759898	0.0687709	0.70613	unaffected
FBgn0003429	slo	4.74701	0.00487789	0.100429	0.54218	0.997248	unaffected
FBgn0003430	slp1	293.517	0.0149811	0.0539899	0.245762	0.954082	unaffected
FBgn0003435	sm	601.554	-0.00677593	0.0879288	0.454755	0.997248	unaffected
FBgn0003444	smo	383.01	-0.000346911	0.0476367	0.97331	1	unaffected
FBgn0003447	sn	1691.57	-0.00517325	0.0390831	0.615197	0.998666	unaffected
FBgn0003448	sna	5.42669	-0.0997116	0.442483	0.00361477	0.165065	unaffected
FBgn0003449	snf	2112.99	0.00413272	0.03919	0.686527	1	unaffected
FBgn0003459	stwl	230.26	-0.217419	0.203361	0.00111596	0.0815436	unaffected
FBgn0003460	so	546.084	0.00205827	0.0355044	0.831784	1	unaffected
FBgn0003462	Sod1	13054.7	-0.0363267	0.0755493	0.0615857	0.672378	unaffected
FBgn0003463	sog	945.33	-0.00549933	0.0541631	0.603755	0.998666	unaffected
FBgn0003464	sol	329.91	-0.0693293	0.103268	0.0174816	0.396368	unaffected
FBgn0003475	spir	58.2138	-0.00118652	0.0561146	0.904874	1	unaffected
FBgn0003479	spn-A	562.075	-0.00254329	0.0325146	0.781598	1	unaffected
FBgn0003480	spn-B	29.2129	-0.00499373	0.0619573	0.616973	0.998666	unaffected
FBgn0003482	spn-D	36.3894	0.0917282	0.258576	0.00928492	0.295839	unaffected
FBgn0003483	spn-E	56.7956	-0.0636636	0.163067	0.0179233	0.399487	unaffected
FBgn0003495	spz	94.7902	-0.011041	0.0601438	0.343544	0.984367	unaffected
FBgn0003499	sr	61.9349	5.74607e-05	0.0537175	0.995447	1	unaffected
FBgn0003502	Btk29A	1543.2	0.00524764	0.0414651	0.618581	0.998666	unaffected
FBgn0003507	srp	79.312	-0.025892	0.102719	0.0883954	0.761021	unaffected
FBgn0003512	Sry-delta	719.721	0.143092	0.109855	0.0023582	0.132115	unaffected
FBgn0003513	ss	386.686	-0.0134115	0.052905	0.282955	0.961194	unaffected
FBgn0003514	sqh	16195.3	-0.000758922	0.0361183	0.938036	1	unaffected
FBgn0003515	st	14.6489	0.00607787	0.0758331	0.517536	0.997248	unaffected
FBgn0003517	sta	77764.3	-0.00717025	0.0381197	0.485127	0.997248	unaffected
FBgn0003520	stau	370.139	-0.00883268	0.0487198	0.438285	0.995502	unaffected
FBgn0003525	stg	2487.58	0.007003	0.0514026	0.524627	0.997248	unaffected
FBgn0003527	stil	10.0275	0.00895131	0.0921291	0.349598	0.984416	unaffected
FBgn0003545	sub	597.042	0.0280926	0.0688794	0.0958535	0.78132	unaffected
FBgn0003557	Su(dx)	288.243	-0.00953609	0.0503383	0.409246	0.994165	unaffected
FBgn0003559	su(f)	948.097	-0.000293581	0.0243848	0.967749	1	unaffected
FBgn0003567	su(Hw)	901.763	0.00317525	0.0373416	0.750253	1	unaffected
FBgn0003575	su(sable)	277.752	-0.146252	0.151262	0.00290146	0.146768	unaffected
FBgn0003598	Su(var)3-7	357.193	-0.00438754	0.0418853	0.675979	1	unaffected
FBgn0003607	Su(var)205	14031.9	0.0039753	0.0313479	0.655466	1	unaffected
FBgn0003612	Su(var)2-10	1198.22	0.00615193	0.0303011	0.471358	0.997248	unaffected
FBgn0003638	su(w[a])	1484.11	0.0592636	0.08765	0.0241684	0.464639	unaffected
FBgn0003651	svp	167.704	0.00754657	0.0469295	0.497571	0.997248	unaffected
FBgn0003654	sw	244.023	0.00537099	0.0445844	0.61699	0.998666	unaffected
FBgn0003656	sws	141.291	0.0148704	0.0600347	0.246199	0.954491	unaffected
FBgn0003660	Syb	5854.58	0.00775572	0.0343824	0.41536	0.994573	unaffected
FBgn0003676	CCT1	10347.6	-0.00561367	0.0286469	0.489179	0.997248	unaffected
FBgn0003687	Tbp	642.573	-0.00154852	0.0324475	0.865786	1	unaffected
FBgn0003701	thr	136.902	0.00759069	0.0512653	0.495248	0.997248	unaffected
FBgn0003710	tipE	20.8482	0.00444078	0.0606063	0.656191	1	unaffected
FBgn0003714	tko	1497.19	-0.0141304	0.0518713	0.263466	0.960963	unaffected
FBgn0003716	tkv	1849.79	0.0034432	0.0366255	0.727633	1	unaffected
FBgn0003719	tld	108.246	0.00706728	0.0604736	0.502894	0.997248	unaffected
FBgn0003720	tll	63.795	-0.181782	0.456069	0.00301163	0.148673	unaffected
FBgn0003721	Tm1	6468.51	0.0156692	0.0432478	0.184267	0.89496	unaffected
FBgn0003731	Egfr	1947.23	-0.0141416	0.0407312	0.203825	0.921795	unaffected
FBgn0003733	tor	8.14453	-0.0138291	0.131798	0.167803	0.889326	unaffected
FBgn0003741	tra	927.601	-0.00378455	0.0390807	0.710858	1	unaffected
FBgn0003742	tra2	939.563	-0.00113434	0.0225698	0.865978	1	unaffected
FBgn0003744	trc	912.517	0.00679781	0.0367312	0.497305	0.997248	unaffected
FBgn0003747	Gr5a	0.7475	0	0.12996	1		unaffected
FBgn0003748	Treh	392.462	0.0114679	0.0480613	0.334696	0.983004	unaffected
FBgn0003751	trk	6.70837	0.00818035	0.091784	0.381107	0.989206	unaffected
FBgn0003862	trx	1168.46	-0.0199055	0.061114	0.165451	0.886403	unaffected
FBgn0003866	tsh	603.457	0.00134214	0.0443544	0.897366	1	unaffected
FBgn0003867	tsl	2108.67	-0.0215057	0.0585117	0.145075	0.864806	unaffected
FBgn0003870	ttk	1852.21	0.0061407	0.0373871	0.543381	0.997248	unaffected
FBgn0003882	tub	1065.8	-0.00387622	0.029197	0.644236	1	unaffected
FBgn0003884	alphaTub84B	201096	-0.0390256	0.0811811	0.0538366	0.646471	unaffected
FBgn0003885	alphaTub84D	9315.17	-0.0308367	0.0683049	0.0814418	0.742641	unaffected
FBgn0003886	alphaTub85E	265.039	-0.00821359	0.0529569	0.464074	0.997248	unaffected
FBgn0003888	betaTub60D	20016	-0.00681726	0.0397695	0.51587	0.997248	unaffected
FBgn0003889	betaTub85D	0.509451	-0.00599033	0.138016	0.301007		unaffected
FBgn0003890	betaTub97EF	1114.71	-0.471192	0.161337	8.57512e-06	0.0017991	unaffected
FBgn0003891	tud	828.651	0.0193036	0.0534957	0.165001	0.886158	unaffected
FBgn0003892	ptc	2760.88	-0.0812093	0.122902	0.0121537	0.343805	unaffected
FBgn0003896	tup	223.827	-0.00530371	0.0518331	0.619332	0.998666	unaffected
FBgn0003900	twi	60.2491	0.00635686	0.060119	0.541174	0.997248	unaffected
FBgn0003916	snRNA:U1:21D	1.162	0.000886092	0.113436	0.884577		unaffected
FBgn0003931	snRNA:U4:38AB	0.530022	0.000741336	0.140875	0.853957		unaffected
FBgn0003938	snRNA:U5:63BC	0.693717	-0.00137316	0.128764	0.770712		unaffected
FBgn0003941	RpL40	32239.3	-0.00529292	0.0416993	0.616333	0.998666	unaffected
FBgn0003942	RpS27A	21951.3	-0.0016545	0.0394402	0.870574	1	unaffected
FBgn0003943	Ubi-p63E	5130.61	0.332278	0.173841	0.000122028	0.0158362	unaffected
FBgn0003944	Ubx	204.917	-0.00732337	0.0969506	0.410021	0.994165	unaffected
FBgn0003950	unc	30.2688	-0.0072569	0.0637983	0.484657	0.997248	unaffected
FBgn0003963	ush	84.5181	0.0130112	0.0614242	0.285987	0.961194	unaffected
FBgn0003964	usp	671.586	0.00569969	0.0417509	0.590992	0.998027	unaffected
FBgn0003965	v	19.0566	-6.56679	1.47782	5.45855e-08	2.01361e-05	down
FBgn0003969	vap	823.857	0.000330854	0.0390963	0.973871	1	unaffected
FBgn0003975	vg	219.334	0.0550082	0.155091	0.0231525	0.457878	unaffected
FBgn0003977	vir	144.805	0.0109085	0.0501089	0.357404	0.98589	unaffected
FBgn0003978	vls	785.474	-0.000732543	0.0317093	0.935268	1	unaffected
FBgn0003983	Vm34Ca	1.43333	-0.00641053	0.123508	0.356036		unaffected
FBgn0003984	vn	206.327	-4.49955e-05	0.04806	0.996533	1	unaffected
FBgn0003996	w	1078.97	0.0105458	0.0423745	0.34561	0.98437	unaffected
FBgn0003997	hid	885.739	-0.00817995	0.0343095	0.388892	0.989206	unaffected
FBgn0004003	wbl	2729.06	-0.00304003	0.0689098	0.740335	1	unaffected
FBgn0004034	y	78.6107	-0.00151605	0.0834456	0.853813	1	unaffected
FBgn0004047	Yp3	0.871827	-0.00767083	0.145514	0.216525		unaffected
FBgn0004049	yrt	501.796	-0.00882279	0.0496823	0.439079	0.995899	unaffected
FBgn0004050	z	697.608	-0.0136919	0.0479107	0.264981	0.961194	unaffected
FBgn0004052	Z600	0.785297	-0.000918342	0.123922	0.855113		unaffected
FBgn0004055	uzip	864.662	0.00217191	0.033239	0.815565	1	unaffected
FBgn0004057	Zw	275.565	0.0145544	0.0489553	0.245661	0.954082	unaffected
FBgn0004066	Prosalpha4	6054.95	-0.0813375	0.0793456	0.00953662	0.298824	unaffected
FBgn0004087	Dhfr	628.142	-0.00668413	0.0459303	0.541996	0.997248	unaffected
FBgn0004101	bs	262.428	-0.0261039	0.0652121	0.107994	0.806177	unaffected
FBgn0004102	oc	241.412	0.00544337	0.0442785	0.61214	0.998666	unaffected
FBgn0004103	Pp1-87B	12698.4	-0.00719151	0.0325734	0.428763	0.995284	unaffected
FBgn0004106	Cdk1	4135.53	0.00566851	0.0344968	0.553494	0.997248	unaffected
FBgn0004107	Cdk2	806.144	0.000906258	0.0322826	0.920939	1	unaffected
FBgn0004108	Nrt	2606.31	-0.00146882	0.0423702	0.887114	1	unaffected
FBgn0004110	tin	18.5129	0.00746884	0.0974028	0.402285	0.994165	unaffected
FBgn0004117	Tm2	352.9	0.00158599	0.0942468	0.836817	1	unaffected
FBgn0004118	nAChRbeta2	4.39129	-0.0102598	0.113631	0.268693	0.961194	unaffected
FBgn0004132	boca	2013.63	-0.0103278	0.0446183	0.366148	0.988999	unaffected
FBgn0004133	blow	2110.8	-0.00318518	0.0324473	0.727976	1	unaffected
FBgn0004167	kst	672.3	0.0077597	0.0442983	0.482077	0.997248	unaffected
FBgn0004168	5-HT1A	1.89446	0.00192408	0.11194	0.763837		unaffected
FBgn0004169	up	179.964	0.0026799	0.0908489	0.738129	1	unaffected
FBgn0004170	sc	581.793	0.00383633	0.0375752	0.702137	1	unaffected
FBgn0004177	mts	17144	-0.0086188	0.038159	0.40467	0.994165	unaffected
FBgn0004179	Csp	1653.12	-0.00845803	0.0392765	0.421968	0.994573	unaffected
FBgn0004191	snRNA:U2:34ABa	0.533211	-0.000720339	0.13028	0.873272		unaffected
FBgn0004197	Ser	374.099	0.00327059	0.03357	0.727246	1	unaffected
FBgn0004198	ct	1993.62	-0.0213934	0.0606064	0.147994	0.865636	unaffected
FBgn0004227	nonA	1070.35	-0.00614581	0.0384348	0.549364	0.997248	unaffected
FBgn0004228	mex1	4.15207	0.00107266	0.0944782	0.888394	1	unaffected
FBgn0004237	Hrb87F	2247.26	-0.0438989	0.0984401	0.0406037	0.567922	unaffected
FBgn0004242	Syt1	99.2061	0.0161918	0.0584098	0.221976	0.938052	unaffected
FBgn0004244	Rdl	32.1579	-0.0109112	0.0704694	0.324368	0.982228	unaffected
FBgn0004359	T48	323.317	0.00367533	0.0366464	0.710365	1	unaffected
FBgn0004360	Wnt2	347.018	-0.0111358	0.057212	0.345883	0.98437	unaffected
FBgn0004362	HmgD	76242.6	-0.0156293	0.0561923	0.233058	0.946288	unaffected
FBgn0004363	porin	19136.4	-0.0167652	0.0468297	0.183546	0.89496	unaffected
FBgn0004367	mei-41	48.4143	0.0127448	0.0652179	0.285387	0.961194	unaffected
FBgn0004368	Ptp4E	229.139	0.000123316	0.0416032	0.990433	1	unaffected
FBgn0004369	Ptp99A	467.247	-0.00299687	0.0368749	0.762283	1	unaffected
FBgn0004370	Ptp10D	532.426	0.066519	0.0950686	0.0191506	0.413474	unaffected
FBgn0004373	fwd	1002.69	0.000720034	0.0281141	0.930251	1	unaffected
FBgn0004374	neb	216.865	0.129272	0.15362	0.0041443	0.177763	unaffected
FBgn0004378	Klp61F	605.964	0.0708204	0.104535	0.0166945	0.393309	unaffected
FBgn0004379	Klp67A	771.18	0.0759386	0.106252	0.0143665	0.36704	unaffected
FBgn0004380	Klp64D	183.368	-0.0330921	0.0755998	0.0722333	0.718391	unaffected
FBgn0004381	Klp68D	91.963	0.0180732	0.0705713	0.179789	0.89496	unaffected
FBgn0004387	Klp98A	250.22	-0.0149739	0.0579341	0.245939	0.954385	unaffected
FBgn0004390	RasGAP1	494.041	0.0182488	0.0507751	0.173528	0.891945	unaffected
FBgn0004391	shtd	249.588	0.00202335	0.0408489	0.84396	1	unaffected
FBgn0004394	pdm2	3.80141	-0.000181813	0.104565	0.979007	1	unaffected
FBgn0004395	unk	765.583	0.00567685	0.043091	0.595769	0.998666	unaffected
FBgn0004396	CrebA	1839.83	-0.0105821	0.054929	0.367435	0.989206	unaffected
FBgn0004397	Vinc	386.331	-0.000537121	0.0335552	0.954253	1	unaffected
FBgn0004400	rhi	9.87875	0.0118179	0.0999532	0.250887	0.956374	unaffected
FBgn0004401	Pep	7825.26	-0.166669	0.0737698	0.000468142	0.042682	unaffected
FBgn0004403	RpS14a	16848	-0.00532293	0.0447936	0.620195	0.998666	unaffected
FBgn0004404	RpS14b	3219.13	0.00211109	0.0450446	0.839905	1	unaffected
FBgn0004406	PolG1	94.8146	-0.00495121	0.0513198	0.641666	0.999471	unaffected
FBgn0004419	me31B	5084.11	-0.0111371	0.0413595	0.314459	0.975845	unaffected
FBgn0004431	LysX	2.93	-0.00186257	0.0923122	0.81206	1	unaffected
FBgn0004432	Cyp1	136744	-0.000617127	0.0347783	0.948556	1	unaffected
FBgn0004435	Galphaq	302.153	0.0046757	0.0405833	0.653513	1	unaffected
FBgn0004436	Ubc6	2516.87	0.0104309	0.0367814	0.300515	0.970711	unaffected
FBgn0004449	Ten-m	822.888	-0.00204353	0.0312966	0.818979	1	unaffected
FBgn0004456	mew	332.324	-0.00672032	0.0429462	0.534141	0.997248	unaffected
FBgn0004463	RpIII128	351.083	0.00853909	0.0390016	0.415685	0.994573	unaffected
FBgn0004465	Su(P)	646.398	0.0754704	0.0949365	0.0143395	0.36704	unaffected
FBgn0004507	GlyP	1317.14	0.0120953	0.0465229	0.308677	0.973863	unaffected
FBgn0004509	Fur1	752.679	0.00168086	0.0329744	0.855982	1	unaffected
FBgn0004510	Ets97D	476.335	0.00619984	0.0366959	0.534891	0.997248	unaffected
FBgn0004511	dy	8.54855	9.02222e-05	0.076182	0.991554	1	unaffected
FBgn0004512	Mdr49	82.7258	-0.0140255	0.0648995	0.256475	0.958623	unaffected
FBgn0004513	Mdr65	28.4458	-0.0137462	0.074825	0.24411	0.953954	unaffected
FBgn0004514	Oct-TyrR	9.64027	-0.00467823	0.0776466	0.60239	0.998666	unaffected
FBgn0004516	Gad1	1.10961	-0.0160207	0.222005	0.0503919		unaffected
FBgn0004552	Akh	55.871	-0.00355383	0.108495	0.61662	0.998666	unaffected
FBgn0004554	Edg91	20.6714	0.0119332	0.108518	0.23708	0.950831	unaffected
FBgn0004556	Dbp73D	330.311	0.00689084	0.0387481	0.505744	0.997248	unaffected
FBgn0004567	slp2	373.63	0.00103157	0.0315841	0.908684	1	unaffected
FBgn0004569	aos	602.057	-0.00120993	0.036084	0.901361	1	unaffected
FBgn0004573	5-HT7	1.58584	0.00209464	0.0982126	0.78086		unaffected
FBgn0004574	Rop	1039.08	-0.000404782	0.0331329	0.965239	1	unaffected
FBgn0004575	Syn	21.3652	-0.00200938	0.0643973	0.830009	1	unaffected
FBgn0004580	Cbp53E	9.00706	-0.000742733	0.0743893	0.931445	1	unaffected
FBgn0004581	bgcn	5.50982	-0.002973	0.08323	0.723714	1	unaffected
FBgn0004583	ex	1084.37	-0.0065335	0.0381513	0.523613	0.997248	unaffected
FBgn0004584	Rrp1	2945.69	0.00992645	0.0348909	0.300782	0.970711	unaffected
FBgn0004587	B52	7487	0.00780137	0.0284122	0.317294	0.978339	unaffected
FBgn0004589	Eig71Eb	0.590844	-0.00104231	0.134824	0.80868		unaffected
FBgn0004592	Eig71Ee	159.061	0.00604117	0.150091	0.261491	0.960496	unaffected
FBgn0004595	pros	118.284	-0.00975189	0.0724532	0.357812	0.98589	unaffected
FBgn0004597	CycC	906.553	0.00375451	0.0275601	0.637494	0.998666	unaffected
FBgn0004598	Fur2	1204.19	0.00265675	0.0286573	0.749269	1	unaffected
FBgn0004606	zfh1	514.935	-0.0252558	0.0846999	0.10248	0.796886	unaffected
FBgn0004607	zfh2	461.043	-0.0115719	0.0436513	0.313187	0.975845	unaffected
FBgn0004611	Plc21C	230.798	-0.0139539	0.0553898	0.2698	0.961194	unaffected
FBgn0004618	gl	972.65	0.00394563	0.0435871	0.708449	1	unaffected
FBgn0004619	GluRIA	0.903578	0.000824306	0.130201	0.855689		unaffected
FBgn0004620	GluRIIA	2.22532	-0.00150352	0.100303	0.837226		unaffected
FBgn0004622	TkR99D	1.22493	-0.00709029	0.128808	0.301618		unaffected
FBgn0004623	Gbeta76C	3.72248	0.00209942	0.0943469	0.786586	1	unaffected
FBgn0004629	Cys	0.654767	0.00311692	0.128429	0.549065		unaffected
FBgn0004635	rho	642.452	0.00536979	0.0368432	0.590783	0.998027	unaffected
FBgn0004636	Rap1	3792.71	-0.00344945	0.0414151	0.740005	1	unaffected
FBgn0004638	drk	1894.65	0.0242133	0.0553019	0.109456	0.808231	unaffected
FBgn0004643	Zw10	761.825	0.00519925	0.0320119	0.564712	0.997248	unaffected
FBgn0004644	hh	294.849	-0.012111	0.0460441	0.306218	0.970711	unaffected
FBgn0004646	ogre	20689.6	-0.0111262	0.0513947	0.350629	0.984416	unaffected
FBgn0004647	N	19453.2	-0.00966849	0.0514948	0.403855	0.994165	unaffected
FBgn0004648	svr	454.346	-0.0141101	0.0491019	0.257687	0.958623	unaffected
FBgn0004650	fs(1)N	0.80257	-0.00212989	0.121313	0.698723		unaffected
FBgn0004652	fru	750.499	0.00852964	0.0828341	0.38253	0.989206	unaffected
FBgn0004654	Pgd	840.02	-0.00907902	0.0388701	0.387024	0.989206	unaffected
FBgn0004655	wapl	179.633	-0.00467603	0.0431933	0.659185	1	unaffected
FBgn0004656	fs(1)h	3851.53	-0.00725295	0.0409304	0.496752	0.997248	unaffected
FBgn0004657	mys	2507.37	0.00357352	0.0310519	0.686444	1	unaffected
FBgn0004666	sim	18.5569	-1.68617	0.895295	1.68974e-05	0.00296503	down
FBgn0004687	Mlc-c	13551.4	-0.000859508	0.0323235	0.925069	1	unaffected
FBgn0004698	Xpc	1033.79	-0.00314786	0.0304006	0.717922	1	unaffected
FBgn0004777	Ccp84Ag	2.60121	-0.011789	0.12852	0.201601		unaffected
FBgn0004778	Ccp84Af	1.64726	0.00339289	0.118861	0.578689		unaffected
FBgn0004780	Ccp84Ad	10.5893	-0.22869	0.521956	0.00206371	0.121101	unaffected
FBgn0004782	Ccp84Ab	9.61207	0.0341373	0.158377	0.0483562	0.619938	unaffected
FBgn0004783	Ccp84Aa	16.3235	-0.00462905	0.0719606	0.617389	0.998666	unaffected
FBgn0004784	inaC	197.022	-0.00260497	0.0388469	0.797053	1	unaffected
FBgn0004795	retn	1258.63	0.00204673	0.0491229	0.843855	1	unaffected
FBgn0004797	mdy	658.7	0.016949	0.0530154	0.204051	0.922327	unaffected
FBgn0004811	fs(2)ltoPP43	1093.36	-0.0216916	0.050548	0.120439	0.830258	unaffected
FBgn0004828	His3.3B	31964.8	0.00229644	0.0368279	0.816239	1	unaffected
FBgn0004832	Xpac	456.275	-0.0574454	0.0847417	0.0255117	0.475315	unaffected
FBgn0004837	Su(H)	293.991	0.0128007	0.0486341	0.293261	0.964643	unaffected
FBgn0004838	Hrb27C	35191.7	-0.0310724	0.0617269	0.073756	0.720085	unaffected
FBgn0004839	otk	699.899	0.00216171	0.0400269	0.832519	1	unaffected
FBgn0004841	TkR86C	17.542	0.00415452	0.0657816	0.663873	1	unaffected
FBgn0004842	RYa-R	0.536919	-0.00257817	0.134085	0.58268		unaffected
FBgn0004852	Ac76E	2.96522	0.00827291	0.108963	0.342141	0.984367	unaffected
FBgn0004854	B-H2	638.455	-0.00152974	0.0451705	0.883311	1	unaffected
FBgn0004855	RpII15	1541.6	0.00231768	0.0346936	0.808558	1	unaffected
FBgn0004856	Bx42	1098.46	-0.0116934	0.0408216	0.288229	0.962376	unaffected
FBgn0004858	elB	1086.48	0.00535207	0.0413211	0.611516	0.998666	unaffected
FBgn0004859	ci	3248.54	0.00478869	0.046432	0.654725	1	unaffected
FBgn0004860	ph-d	151.881	0.00289046	0.0458592	0.783285	1	unaffected
FBgn0004861	ph-p	384.813	-0.012628	0.0472289	0.294082	0.965697	unaffected
FBgn0004862	bap	10.8851	-0.00395868	0.083368	0.64431	1	unaffected
FBgn0004863	C15	103.021	-0.00554558	0.0572149	0.594576	0.998666	unaffected
FBgn0004864	hop	263.83	-8.07002e-05	0.0395153	0.993649	1	unaffected
FBgn0004865	Eip78C	373.503	-0.00445868	0.0771187	0.618751	0.998666	unaffected
FBgn0004867	RpS2	93945.7	-0.0131242	0.0522167	0.290179	0.962376	unaffected
FBgn0004868	Gdi	15156.1	-0.00604027	0.0375381	0.55077	0.997248	unaffected
FBgn0004870	bab1	66.1009	-0.00629584	0.0551874	0.556136	0.997248	unaffected
FBgn0004872	piwi	8.25309	0.0120266	0.0982024	0.248088	0.956374	unaffected
FBgn0004875	enc	981.347	-0.0547557	0.0814573	0.0277257	0.497362	unaffected
FBgn0004876	cdi	717.8	0.177031	0.248345	0.00248092	0.135273	unaffected
FBgn0004878	cas	13.5267	-0.0089023	0.0904674	0.354234	0.984416	unaffected
FBgn0004880	scrt	1053.92	0.0099206	0.053703	0.392634	0.989246	unaffected
FBgn0004882	orb	14.8536	0.0113873	0.079656	0.291792	0.963739	unaffected
FBgn0004885	tok	296.83	0.00323577	0.0409916	0.754577	1	unaffected
FBgn0004888	Scsalpha1	5770.66	-0.135266	0.103884	0.00271071	0.142179	unaffected
FBgn0004889	tws	2485.19	-0.0105563	0.0391628	0.320144	0.980192	unaffected
FBgn0004892	sob	459.344	-0.00592565	0.0516698	0.582949	0.998027	unaffected
FBgn0004893	bowl	2646.07	-0.00628806	0.0396545	0.546911	0.997248	unaffected
FBgn0004896	fd59A	1.63429	-0.008908	0.148387	0.180418		unaffected
FBgn0004897	fd96Ca	138.326	-0.00504047	0.0505971	0.636981	0.998666	unaffected
FBgn0004898	fd96Cb	1108.59	0.00511533	0.048224	0.634117	0.998666	unaffected
FBgn0004901	Prat	883.282	0.00714406	0.0313016	0.414071	0.994337	unaffected
FBgn0004903	Rb97D	861.937	0.157532	0.0871547	0.00102601	0.0768383	unaffected
FBgn0004907	14-3-3zeta	47195	0.00296418	0.0313183	0.739743	1	unaffected
FBgn0004908	Arl2	428.039	-0.0074462	0.0401976	0.482293	0.997248	unaffected
FBgn0004910	Eip63F-1	33.6887	-0.00218253	0.0744291	0.802771	1	unaffected
FBgn0004913	Gnf1	773.206	-0.00428719	0.0337247	0.648668	1	unaffected
FBgn0004914	Hnf4	743.366	0.0235754	0.0657951	0.127312	0.84718	unaffected
FBgn0004915	TfIIB	1656.07	0.00879158	0.0339779	0.348987	0.984416	unaffected
FBgn0004919	gol	17.5168	0.00482023	0.0643344	0.622295	0.998666	unaffected
FBgn0004921	Ggamma1	7810.48	-0.00281106	0.0352324	0.771059	1	unaffected
FBgn0004924	Top1	1809.55	-0.015335	0.0457305	0.21025	0.929057	unaffected
FBgn0004926	eIF2beta	8738.98	-0.0114092	0.0393611	0.286024	0.961194	unaffected
FBgn0004956	upd1	98.3824	-0.0143601	0.0863586	0.214347	0.929057	unaffected
FBgn0004957	por	420.749	0.00674625	0.039156	0.516729	0.997248	unaffected
FBgn0004959	phm	745.909	-0.01236	0.13198	0.184756	0.895571	unaffected
FBgn0005198	gig	166.291	0.020398	0.0688035	0.154809	0.875934	unaffected
FBgn0005278	Sam-S	3513.55	0.011276	0.0438758	0.325506	0.982228	unaffected
FBgn0005322	nmd	1438.06	-0.0332027	0.056836	0.0537142	0.646471	unaffected
FBgn0005355	Su(fu)	1089.52	-0.00444694	0.0326042	0.628029	0.998666	unaffected
FBgn0005386	ash1	296.653	-0.00334683	0.0371185	0.736643	1	unaffected
FBgn0005391	Yp2	4.25232	-0.0104632	0.108319	0.27359	0.961194	unaffected
FBgn0005411	U2af50	2209.01	-0.00575859	0.026269	0.434399	0.995502	unaffected
FBgn0005427	ewg	453.818	-0.00644577	0.031774	0.469814	0.997248	unaffected
FBgn0005533	RpS17	13387.9	-0.00308155	0.0437373	0.768859	1	unaffected
FBgn0005536	Mbs	450.751	-0.00036098	0.0306389	0.967282	1	unaffected
FBgn0005558	ey	369.961	0.0168798	0.0580665	0.209876	0.929057	unaffected
FBgn0005561	sv	98.3216	-0.00709047	0.0655136	0.488378	0.997248	unaffected
FBgn0005564	Shal	51.4	0.000397348	0.0524271	0.968794	1	unaffected
FBgn0005585	Calr	83458.7	-0.00771837	0.0480519	0.489815	0.997248	unaffected
FBgn0005586	Rab3	50.1018	-0.00517016	0.0574575	0.616735	0.998666	unaffected
FBgn0005590	scw	0.779973	0.00839674	0.143319	0.205317		unaffected
FBgn0005593	RpL7	22985.5	0.00170296	0.0349065	0.859099	1	unaffected
FBgn0005596	yem	201.831	-0.0144653	0.0516491	0.254847	0.958133	unaffected
FBgn0005612	Sox14	591.863	0.0179938	0.0514742	0.180593	0.89496	unaffected
FBgn0005613	Sox15	131.676	-0.000668178	0.088275	0.93299	1	unaffected
FBgn0005616	msl-2	279.719	0.00584784	0.0399074	0.575235	0.997248	unaffected
FBgn0005617	msl-1	277.258	0.0096162	0.047925	0.404165	0.994165	unaffected
FBgn0005619	Hdc	2.91064	-0.000462337	0.0983667	0.95001		unaffected
FBgn0005624	Psc	1977.84	-0.000147372	0.0364721	0.988011	1	unaffected
FBgn0005626	ple	42.0184	0.00257463	0.0797969	0.762314	1	unaffected
FBgn0005631	robo1	437.526	-0.000592801	0.0356095	0.951218	1	unaffected
FBgn0005632	faf	465.603	0.00373534	0.040501	0.717991	1	unaffected
FBgn0005636	nvy	59.0691	-0.000541604	0.058912	0.955431	1	unaffected
FBgn0005640	Eip63E	1512.34	-0.0113733	0.0359097	0.24776	0.956374	unaffected
FBgn0005642	wdn	555.975	-4.45231e-05	0.0264744	0.995458	1	unaffected
FBgn0005648	Pabp2	6329.3	-0.00192973	0.0236271	0.782363	1	unaffected
FBgn0005649	Rox8	1403	0.00127815	0.0232521	0.853336	1	unaffected
FBgn0005655	PCNA	8970.99	0.00974474	0.0486567	0.399853	0.994165	unaffected
FBgn0005658	Ets65A	2.87231	-0.00292923	0.159544	0.474409		unaffected
FBgn0005659	Ets98B	109.7	0.000802695	0.0483735	0.938226	1	unaffected
FBgn0005660	Ets21C	44.2727	-0.000531992	0.0961769	0.943565	1	unaffected
FBgn0005666	bt	118.014	0.0104722	0.0776905	0.32256	0.982228	unaffected
FBgn0005670	Cyp4d1	1.88309	0.0123133	0.142765	0.154654		unaffected
FBgn0005671	Vha55	2646.16	-0.0171094	0.0435719	0.154063	0.87577	unaffected
FBgn0005672	spi	4770.21	-0.000836313	0.0344818	0.929988	1	unaffected
FBgn0005674	GluProRS	829.785	0.00114895	0.0419269	0.91132	1	unaffected
FBgn0005677	dac	1000.48	0.00745925	0.043993	0.496804	0.997248	unaffected
FBgn0005683	pie	169.882	0.0290561	0.078421	0.0872731	0.755293	unaffected
FBgn0005694	Aef1	565.936	0.00479908	0.0337836	0.610495	0.998666	unaffected
FBgn0005695	gcl	258.719	0.00452519	0.0407947	0.664197	1	unaffected
FBgn0005696	PolA2	250.47	0.00697325	0.0440191	0.522894	0.997248	unaffected
FBgn0005771	noc	1823.37	0.0142988	0.0449719	0.233061	0.946288	unaffected
FBgn0005775	Con	28.2586	-0.0325452	0.126569	0.0568534	0.65891	unaffected
FBgn0005777	PpD3	789.205	0.00360224	0.0289919	0.666386	1	unaffected
FBgn0005779	PpD6	0.52305	-0.0027529	0.141945	0.533974		unaffected
FBgn0008635	betaCOP	2827.36	0.00201755	0.0389013	0.841895	1	unaffected
FBgn0008636	hbn	2.06161	-0.00367261	0.167188	0.384674		unaffected
FBgn0008646	E5	453.833	-0.0181911	0.0554642	0.186512	0.89777	unaffected
FBgn0008651	lbl	423.005	-0.0365612	0.0790384	0.0605341	0.67074	unaffected
FBgn0010014	CanB	143.034	-0.00634116	0.051537	0.55979	0.997248	unaffected
FBgn0010015	CanA1	10.4554	0.00284704	0.0828764	0.734886	1	unaffected
FBgn0010019	Cyp4g1	27.7495	-0.00191461	0.123199	0.716602	1	unaffected
FBgn0010038	GstD2	14.4154	-0.000959004	0.0818	0.907662	1	unaffected
FBgn0010039	GstD3	636.5	0.00578843	0.059411	0.575036	0.997248	unaffected
FBgn0010040	GstD4	2.49979	0.00207404	0.0972706	0.784483		unaffected
FBgn0010041	GstD5	3.44222	-0.00134149	0.104344	0.848035	1	unaffected
FBgn0010044	GstD8	2.99749	-0.00264671	0.153117	0.520644	0.997248	unaffected
FBgn0010051	Itpr	160.375	-0.00175061	0.0442307	0.866568	1	unaffected
FBgn0010078	RpL23	21274.7	-0.0080005	0.0466789	0.4748	0.997248	unaffected
FBgn0010097	gammaTub37C	7.07372	0.0258558	0.217935	0.0323244	0.519612	unaffected
FBgn0010100	mAcon1	3666.83	0.00424981	0.0352947	0.661236	1	unaffected
FBgn0010105	comm	1532.07	0.00164048	0.0489723	0.874324	1	unaffected
FBgn0010109	dpn	119.464	0.0103546	0.0632197	0.359091	0.98589	unaffected
FBgn0010113	hdc	7488.87	0.0138043	0.0675396	0.256365	0.958623	unaffected
FBgn0010114	hig	50.7045	-0.0434025	0.118966	0.037544	0.550363	unaffected
FBgn0010173	RpA-70	828.992	0.00479003	0.0299782	0.575085	0.997248	unaffected
FBgn0010194	Wnt5	407.806	0.00962914	0.0446528	0.39546	0.991321	unaffected
FBgn0010197	Gyc32E	55.0045	-0.00500577	0.0494571	0.640198	0.998666	unaffected
FBgn0010198	RpS15Aa	12178.7	0.0124216	0.0459778	0.295618	0.966467	unaffected
FBgn0010213	Sod2	2690.47	-0.0042339	0.038839	0.678277	1	unaffected
FBgn0010215	alpha-Cat	2314.73	0.00581222	0.0410677	0.581878	0.998027	unaffected
FBgn0010217	ATPsynbeta	41396.6	0.00116947	0.0333223	0.90018	1	unaffected
FBgn0010220	Dbp45A	463.131	0.0265572	0.0638631	0.104181	0.801296	unaffected
FBgn0010222	Nmdmc	595.633	0.00505862	0.0417828	0.631548	0.998666	unaffected
FBgn0010223	Galphaf	3.71336	0.00225636	0.100902	0.759792	1	unaffected
FBgn0010225	Gel	366.325	-0.0126812	0.0560078	0.301924	0.970711	unaffected
FBgn0010226	GstS1	26339.4	-0.00597617	0.033897	0.526661	0.997248	unaffected
FBgn0010228	HmgZ	13605.1	-0.0755518	0.121806	0.0141046	0.365196	unaffected
FBgn0010235	Klc	1359.93	0.00712254	0.0335188	0.445195	0.997248	unaffected
FBgn0010238	Lac	6970.39	-0.00454973	0.0448259	0.669311	1	unaffected
FBgn0010240	Lcch3	5.35331	-0.0103729	0.111797	0.269531	0.961194	unaffected
FBgn0010246	Myo61F	491.48	-0.0025677	0.0362	0.793353	1	unaffected
FBgn0010247	Parp	1167.46	0.0192628	0.0575351	0.172636	0.891945	unaffected
FBgn0010258	Rbp4	8.41943	-0.00343974	0.0743836	0.699552	1	unaffected
FBgn0010263	Rbp9	31.1021	-0.0255106	0.102275	0.0905173	0.765837	unaffected
FBgn0010265	RpS13	13141.6	-0.00026899	0.0425016	0.979223	1	unaffected
FBgn0010269	Dsor1	679.12	-0.0116197	0.0394164	0.278128	0.961194	unaffected
FBgn0010278	Ssrp	3267.02	0.00939049	0.0364933	0.347986	0.984416	unaffected
FBgn0010280	Taf4	866.985	-0.00119903	0.0316098	0.893996	1	unaffected
FBgn0010282	TfIIFalpha	1166.69	-0.00359585	0.0246629	0.614626	0.998666	unaffected
FBgn0010287	Trf	492.812	0.00125342	0.0353756	0.896765	1	unaffected
FBgn0010288	Uch	2692.74	-0.00293056	0.0290829	0.727412	1	unaffected
FBgn0010292	bys	1091.77	-0.018941	0.05337	0.170324	0.890038	unaffected
FBgn0010300	brat	3033.98	0.00134738	0.0318679	0.88164	1	unaffected
FBgn0010303	hep	696.021	-0.000468654	0.0285165	0.955104	1	unaffected
FBgn0010309	pigeon	204.606	-0.0070574	0.0442763	0.51891	0.997248	unaffected
FBgn0010313	corto	1822.92	-0.0198423	0.0446868	0.113952	0.818733	unaffected
FBgn0010314	Cks30A	2812.03	0.0144896	0.057606	0.256499	0.958623	unaffected
FBgn0010315	CycD	668.505	0.00575427	0.0332428	0.535996	0.997248	unaffected
FBgn0010316	dap	689.668	0.0300448	0.0761648	0.0840656	0.749807	unaffected
FBgn0010323	Gsc	3.54998	-0.00357009	0.112425	0.597932	0.998666	unaffected
FBgn0010328	woc	785.094	0.00774024	0.0354546	0.428238	0.995284	unaffected
FBgn0010329	Tbh	3.47199	0.00571321	0.0996058	0.490453	0.997248	unaffected
FBgn0010333	Rac1	4936.3	-0.00895809	0.0342542	0.343377	0.984367	unaffected
FBgn0010339	128up	2233.17	-0.0098745	0.0339448	0.290038	0.962376	unaffected
FBgn0010340	140up	298.443	0.00293186	0.0317937	0.745281	1	unaffected
FBgn0010341	Cdc42	7787.08	0.00105098	0.0260374	0.891364	1	unaffected
FBgn0010342	Map60	5502.82	0.000522578	0.0301641	0.952094	1	unaffected
FBgn0010348	Arf79F	31652	-0.000919198	0.0373111	0.926153	1	unaffected
FBgn0010350	Cds	415.449	-0.00837579	0.0445096	0.452123	0.997248	unaffected
FBgn0010352	Nc73EF	844.42	0.00283982	0.0340345	0.764004	1	unaffected
FBgn0010355	Taf1	284.793	-0.0083678	0.0467892	0.457422	0.997248	unaffected
FBgn0010356	Taf5	385.801	0.00195708	0.0289921	0.81609	1	unaffected
FBgn0010379	Akt1	1006.1	0.00764569	0.0415642	0.47826	0.997248	unaffected
FBgn0010380	AP-1-2beta	1393.32	-0.0131965	0.0444392	0.262509	0.960963	unaffected
FBgn0010382	CycE	422.044	-0.00832254	0.0419124	0.444777	0.997248	unaffected
FBgn0010383	Cyp18a1	76.9181	-0.0127074	0.0807182	0.256603	0.958623	unaffected
FBgn0010385	Def	5.14711	0.00326566	0.09173	0.685773	1	unaffected
FBgn0010387	Acbp2	6.21813	-0.0384664	0.209418	0.0334569	0.523748	unaffected
FBgn0010388	Dro	2.9357	-0.00337137	0.113481	0.610212	0.998666	unaffected
FBgn0010389	htl	64.6324	-0.00623334	0.0505289	0.56687	0.997248	unaffected
FBgn0010391	SrpRalpha	3056.24	-0.0607239	0.0965694	0.0230997	0.457773	unaffected
FBgn0010395	Itgbn	7.61154	0.00322995	0.0812409	0.705303	1	unaffected
FBgn0010397	LamC	378.717	0.0115371	0.0603846	0.327897	0.982558	unaffected
FBgn0010398	Lrr47	171.223	-0.00810522	0.0454561	0.467608	0.997248	unaffected
FBgn0010399	Nmdar1	1.8871	-0.00508995	0.10401	0.517391		unaffected
FBgn0010401	Os-C	51.8061	0.0311503	0.115519	0.0633766	0.678988	unaffected
FBgn0010406	RNaseX25	547.527	0.00717462	0.036929	0.475859	0.997248	unaffected
FBgn0010407	Ror	177.849	-0.00456864	0.0470539	0.66888	1	unaffected
FBgn0010408	RpS9	4070.45	-0.00276315	0.0365665	0.779262	1	unaffected
FBgn0010409	RpL18A	30766.1	-0.00183509	0.040777	0.858151	1	unaffected
FBgn0010411	RpS18	12611.3	0.000186877	0.0414497	0.985491	1	unaffected
FBgn0010412	RpS19a	9230.25	-0.0040979	0.0469715	0.699762	1	unaffected
FBgn0010414	SerT	1.81317	0.00188726	0.099574	0.799068		unaffected
FBgn0010415	Sdc	5616	-0.00154427	0.0217324	0.810695	1	unaffected
FBgn0010416	TH1	1704.87	-0.0016506	0.0204941	0.785221	1	unaffected
FBgn0010417	Taf6	682.123	0.00639055	0.0327525	0.485706	0.997248	unaffected
FBgn0010421	TfIIFbeta	1281.32	0.00337272	0.0318666	0.708929	1	unaffected
FBgn0010422	TfIIS	2954.24	0.00876828	0.0327249	0.332186	0.982558	unaffected
FBgn0010423	TpnC47D	6.31596	0.00261448	0.10112	0.724807	1	unaffected
FBgn0010424	TpnC73F	347.019	0.00232121	0.0857595	0.777239	1	unaffected
FBgn0010431	mtrm	4.64421	-0.0295013	0.196119	0.0444091	0.595391	unaffected
FBgn0010433	ato	1011.28	0.00500031	0.0804952	0.575022	0.997248	unaffected
FBgn0010434	cora	1211.76	0.0297868	0.0608925	0.0795484	0.736777	unaffected
FBgn0010435	emp	1110.76	0.00744171	0.0574655	0.491786	0.997248	unaffected
FBgn0010438	mtSSB	151.868	0.00257111	0.0521419	0.802763	1	unaffected
FBgn0010441	pll	406.593	0.0122179	0.0457553	0.301365	0.970711	unaffected
FBgn0010452	trn	1781.45	0.323788	0.110925	1.29718e-05	0.00240751	unaffected
FBgn0010453	Wnt4	341.733	-0.0234413	0.0775886	0.119897	0.828293	unaffected
FBgn0010470	Fkbp14	1717.93	-0.00699292	0.0629004	0.500281	0.997248	unaffected
FBgn0010473	tutl	727.994	0.00175252	0.0314301	0.844914	1	unaffected
FBgn0010482	l(2)01289	8.4054	-0.00203616	0.0857902	0.803171	1	unaffected
FBgn0010488	NAT1	2585.59	-0.0229443	0.0599457	0.131238	0.849665	unaffected
FBgn0010497	dmGlut	110.89	0.0109328	0.0564533	0.353597	0.984416	unaffected
FBgn0010501	Dcp-1	1015.78	-0.00388188	0.0371814	0.697297	1	unaffected
FBgn0010504	kermit	384.362	-0.00449322	0.0446674	0.672875	1	unaffected
FBgn0010516	wal	3210.81	-0.00783671	0.0348165	0.415474	0.994573	unaffected
FBgn0010520	Bka	617.505	-0.00177902	0.0442388	0.864443	1	unaffected
FBgn0010531	Ccs	258.784	0.00650901	0.0419812	0.543236	0.997248	unaffected
FBgn0010548	Aldh-III	1561.02	0.0224683	0.0583434	0.134165	0.853052	unaffected
FBgn0010549	l(2)03659	114.861	-0.00021135	0.061757	0.982184	1	unaffected
FBgn0010551	Phb2	10418.7	-0.00532842	0.0279637	0.502411	0.997248	unaffected
FBgn0010583	dock	621.73	-0.00377914	0.035647	0.69821	1	unaffected
FBgn0010590	Prosbeta1	6253.4	-0.0129661	0.046053	0.278573	0.961194	unaffected
FBgn0010591	Sply	734.921	-0.0118994	0.0401712	0.274508	0.961194	unaffected
FBgn0010602	lwr	12403.5	0.000530097	0.0309613	0.952333	1	unaffected
FBgn0010607	l(2)05714	728.161	0.0210602	0.0584013	0.150172	0.867663	unaffected
FBgn0010611	Hmgs	853.17	-0.00917509	0.0362425	0.356329	0.98589	unaffected
FBgn0010612	ATPsynG	5152.57	-0.00490499	0.0503202	0.645705	1	unaffected
FBgn0010620	CG10939	5341.29	0.00611249	0.0437871	0.57114	0.997248	unaffected
FBgn0010621	CCT5	14840.8	-0.00922958	0.0362013	0.353003	0.984416	unaffected
FBgn0010622	DCTN3-p24	1097.81	-0.00114516	0.0273095	0.886476	1	unaffected
FBgn0010638	Sec61beta	19881.1	-0.0165	0.060166	0.215515	0.93021	unaffected
FBgn0010651	MFS14	665.112	-0.00106561	0.0673767	0.906576	1	unaffected
FBgn0010660	Nup214	464.236	0.000332872	0.0327786	0.971212	1	unaffected
FBgn0010741	Pfdn2	5254.32	-0.00497968	0.0354929	0.609444	0.998666	unaffected
FBgn0010747	Srp54k	1259.95	-0.0116814	0.0456556	0.319353	0.979992	unaffected
FBgn0010750	atms	919.735	0.00645373	0.0322495	0.475256	0.997248	unaffected
FBgn0010762	simj	599.954	0.00167397	0.031137	0.850789	1	unaffected
FBgn0010768	sqz	259.233	0.0101744	0.04239	0.361322	0.98589	unaffected
FBgn0010770	ppan	1019.32	-0.0105373	0.042934	0.349309	0.984416	unaffected
FBgn0010772	Xe7	737.867	0.398859	0.0909694	3.16349e-08	1.32743e-05	unaffected
FBgn0010774	Ref1	9324.78	-0.0651991	0.0926122	0.0199225	0.418893	unaffected
FBgn0010786	l(3)02640	249.623	-0.275698	0.184626	0.000369767	0.0360467	unaffected
FBgn0010803	TrpRS	828.425	0.00352653	0.0339112	0.708779	1	unaffected
FBgn0010808	Chchd3	1422.01	-0.00233184	0.0368921	0.813632	1	unaffected
FBgn0010812	unc-45	433.263	0.158996	0.16913	0.00245212	0.135231	unaffected
FBgn0010825	Gug	998.81	-0.00750564	0.0463248	0.498966	0.997248	unaffected
FBgn0010830	l(3)04053	385.5	-0.0013376	0.0387006	0.894399	1	unaffected
FBgn0010877	l(3)05822	459.645	0.00158884	0.0339173	0.866188	1	unaffected
FBgn0010894	sinu	4581.98	-0.0018998	0.0327426	0.83672	1	unaffected
FBgn0010905	Spn	537.199	-0.000330792	0.0460326	0.974605	1	unaffected
FBgn0010909	msn	1099.77	-0.00432017	0.0330119	0.641036	0.998666	unaffected
FBgn0010926	l(3)07882	508.768	-0.00697432	0.0358859	0.479225	0.997248	unaffected
FBgn0011016	SsRbeta	7235.61	-0.00951992	0.0539174	0.407752	0.994165	unaffected
FBgn0011020	Sas-4	229.739	0.00847316	0.0451182	0.449131	0.997248	unaffected
FBgn0011202	dia	307.268	0.0148646	0.0521143	0.246141	0.954491	unaffected
FBgn0011204	cue	228.514	0.01258	0.048914	0.300679	0.970711	unaffected
FBgn0011205	fbl	206.774	0.0255674	0.0679964	0.111698	0.813624	unaffected
FBgn0011206	bol	30.0307	0.0309558	0.119437	0.0629405	0.677914	unaffected
FBgn0011207	pelo	680.441	0.0085301	0.0362742	0.391445	0.989206	unaffected
FBgn0011211	blw	25660.6	-0.00228829	0.0305165	0.79388	1	unaffected
FBgn0011217	eff	24702.3	-0.0032467	0.0420496	0.75539	1	unaffected
FBgn0011224	heph	17225.2	0.000182409	0.0335006	0.98444	1	unaffected
FBgn0011225	jar	1203.67	-0.00716096	0.0484582	0.518048	0.997248	unaffected
FBgn0011227	ox	768.579	0.00320578	0.0549804	0.752973	1	unaffected
FBgn0011230	poe	1152.32	0.00364413	0.0259363	0.627834	0.998666	unaffected
FBgn0011232	scat	170.334	0.00306229	0.0373946	0.758926	1	unaffected
FBgn0011236	ken	426.306	0.0012231	0.055885	0.90214	1	unaffected
FBgn0011259	Sema1a	398.976	-0.0104854	0.04473	0.360283	0.98589	unaffected
FBgn0011260	Sema2a	3185.18	0.00107418	0.0394318	0.915638	1	unaffected
FBgn0011272	RpL13	28097	-0.00604247	0.0441492	0.575928	0.997248	unaffected
FBgn0011274	Dif	50.4469	0.000933102	0.058534	0.923623	1	unaffected
FBgn0011278	lbe	8.80152	0.0507987	0.247797	0.0206884	0.426631	unaffected
FBgn0011279	Obp69a	2.74126	0.00750899	0.109914	0.36963		unaffected
FBgn0011280	Obp19d	1.34878	-0.000916912	0.108598	0.889327		unaffected
FBgn0011282	Obp84a	2.47393	0.00137958	0.0964376	0.855088		unaffected
FBgn0011283	Obp28a	78.1279	-0.0304774	0.54219	0.0144358	0.367598	unaffected
FBgn0011284	RpS4	29080.8	0.00408708	0.0371985	0.682458	1	unaffected
FBgn0011286	RyR	2.22728	0.000869146	0.0966498	0.907771		unaffected
FBgn0011288	Snap25	42.4056	-0.161039	0.276996	0.00328269	0.153152	unaffected
FBgn0011289	TfIIA-L	1699.17	0.000257172	0.0225587	0.969575	1	unaffected
FBgn0011290	Taf12	1212.56	-0.00541249	0.0387972	0.598209	0.998666	unaffected
FBgn0011291	Taf11	521.858	0.00534006	0.0405287	0.609781	0.998666	unaffected
FBgn0011293	a10	1.42262	0	0.115388	1		unaffected
FBgn0011296	l(2)efl	36.3926	-0.00145726	0.0960661	0.847614	1	unaffected
FBgn0011297	Alg3	427.324	0.00137267	0.0306764	0.876096	1	unaffected
FBgn0011300	babo	626.441	-0.00479504	0.0340393	0.612721	0.998666	unaffected
FBgn0011305	Rsf1	4496.62	-0.158591	0.088658	0.00103479	0.0768383	unaffected
FBgn0011327	Uch-L5	4459.09	-0.0164335	0.0441769	0.173293	0.891945	unaffected
FBgn0011335	vers	290.741	0.027744	0.0661241	0.0975045	0.785489	unaffected
FBgn0011336	Stt3B	4865.66	-0.0129281	0.0498511	0.292399	0.964526	unaffected
FBgn0011361	ND-ACP	3006.72	-0.0111867	0.0488652	0.346075	0.98437	unaffected
FBgn0011455	ND-SGDH	3643.87	-0.00175368	0.0397838	0.863329	1	unaffected
FBgn0011474	PR-Set7	317.917	1.09035	0.140424	1.98471e-16	2.12827e-13	up
FBgn0011476	l(3)neo43	9.08858	0.0201506	0.119566	0.116672	0.822562	unaffected
FBgn0011481	Ssdp	3551.65	-0.0111337	0.0366898	0.267939	0.961194	unaffected
FBgn0011509	SrpRbeta	1905.72	-0.0855773	0.113066	0.0109658	0.328374	unaffected
FBgn0011559	Acp36DE	28.1365	0.010263	0.0711685	0.343325	0.984367	unaffected
FBgn0011566	Smyd3	345.899	0.0108796	0.0429672	0.335682	0.983539	unaffected
FBgn0011570	cpb	2353.39	-0.000714859	0.0288873	0.932258	1	unaffected
FBgn0011573	Cdc37	2462.49	0.0024317	0.023975	0.730155	1	unaffected
FBgn0011582	Dop1R1	0.753926	-0.00401817	0.131971	0.448385		unaffected
FBgn0011584	Trp1	1998.99	-0.00799178	0.0329708	0.382617	0.989206	unaffected
FBgn0011586	e(r)	2431.67	0.00569246	0.0348721	0.554926	0.997248	unaffected
FBgn0011589	Elk	4.45503	-0.00016669	0.0863323	0.983435	1	unaffected
FBgn0011591	fng	1511.15	0.00385966	0.0380834	0.702279	1	unaffected
FBgn0011592	fra	836.774	-0.00670505	0.0467692	0.541608	0.997248	unaffected
FBgn0011596	fzo	11.072	0.00121457	0.0727164	0.889627	1	unaffected
FBgn0011603	ine	45.87	-0.00163003	0.0650054	0.860614	1	unaffected
FBgn0011604	Iswi	1199.06	0.0132842	0.0449737	0.262997	0.960963	unaffected
FBgn0011606	Klp3A	452.348	-0.0125085	0.0423283	0.270626	0.961194	unaffected
FBgn0011638	La	4912.18	-0.0385561	0.06257	0.0449262	0.595391	unaffected
FBgn0011640	lark	5324.91	0.00547482	0.0313113	0.536088	0.997248	unaffected
FBgn0011642	Zyx	1372.18	0.00401597	0.0328639	0.663742	1	unaffected
FBgn0011648	Mad	819.073	0.0106793	0.0396558	0.319322	0.979992	unaffected
FBgn0011653	mas	373.565	0.0120887	0.0547657	0.319576	0.980192	unaffected
FBgn0011655	Med	326.621	-0.0028243	0.039022	0.780953	1	unaffected
FBgn0011656	Mef2	197.683	0.0149436	0.0654525	0.236947	0.950831	unaffected
FBgn0011659	Mlh1	204.776	0.0392556	0.0984723	0.0485116	0.620936	unaffected
FBgn0011660	Pms2	218.55	-0.00946638	0.0500059	0.412008	0.994165	unaffected
FBgn0011661	Moe	13778	0.0104446	0.0467003	0.368624	0.989206	unaffected
FBgn0011666	msi	2317.35	0.000327526	0.0393176	0.974185	1	unaffected
FBgn0011672	Mvl	566.342	0.000241812	0.0381218	0.980716	1	unaffected
FBgn0011674	insc	35.7023	-0.0127143	0.0828587	0.252976	0.956374	unaffected
FBgn0011676	Nos	1.9591	-0.00665324	0.110424	0.406357		unaffected
FBgn0011692	pav	1117.58	0.0237578	0.0621958	0.125326	0.843609	unaffected
FBgn0011693	Pdh	1.99634	-0.000957416	0.103997	0.891091		unaffected
FBgn0011695	EbpIII	23.2813	-0.00381859	0.0726933	0.673757	1	unaffected
FBgn0011701	repo	70.0568	-0.00533064	0.0625759	0.594387	0.998666	unaffected
FBgn0011703	RnrL	1200.74	0.0585644	0.0927028	0.024946	0.472994	unaffected
FBgn0011704	RnrS	1157.27	0.00639547	0.0385013	0.534217	0.997248	unaffected
FBgn0011705	rost	230.375	-0.00383166	0.0432085	0.715831	1	unaffected
FBgn0011706	rpr	584.086	0.00984652	0.0517358	0.396845	0.994015	unaffected
FBgn0011708	Syx5	1434.87	-0.000336681	0.0277476	0.967009	1	unaffected
FBgn0011710	2001-09-01	3244.5	-0.00135806	0.0258693	0.858945	1	unaffected
FBgn0011715	Snr1	2125.39	0.00702247	0.0328862	0.444085	0.997248	unaffected
FBgn0011722	Tig	149.468	0.01086	0.0642242	0.340305	0.983907	unaffected
FBgn0011723	byn	11.087	0	0.146924	1	1	unaffected
FBgn0011725	twin	800.34	-0.0141484	0.0450232	0.237641	0.950831	unaffected
FBgn0011726	tsr	93574.2	-0.00465456	0.038419	0.647477	1	unaffected
FBgn0011737	Wee1	275.594	0.0308628	0.0727941	0.0816311	0.742641	unaffected
FBgn0011739	wts	244.705	-0.0100375	0.0461118	0.383125	0.989206	unaffected
FBgn0011740	alpha-Man-IIa	515.414	0.0141316	0.0489575	0.256655	0.958623	unaffected
FBgn0011741	Arp6	1250.4	-0.00766641	0.0346996	0.424486	0.994573	unaffected
FBgn0011742	Arp2	1834.86	0.00294138	0.0259348	0.697822	1	unaffected
FBgn0011745	Arp1	1410.04	-0.0354241	0.0564591	0.044468	0.595391	unaffected
FBgn0011746	ana	386.494	-0.00787303	0.044822	0.477666	0.997248	unaffected
FBgn0011747	Ank	1220.65	0.00893331	0.0430259	0.420215	0.994573	unaffected
FBgn0011754	PhKgamma	530.484	-0.00674902	0.0374062	0.505384	0.997248	unaffected
FBgn0011758	B-H1	280.685	0.0158926	0.053063	0.225101	0.938263	unaffected
FBgn0011760	ctp	12256.1	0.00389496	0.0294458	0.645084	1	unaffected
FBgn0011762	Prim1	267.406	0.0111507	0.0561469	0.346958	0.984416	unaffected
FBgn0011763	Dp	1425.63	0.0188233	0.0508488	0.163909	0.886158	unaffected
FBgn0011766	E2f1	1687.39	0.00537364	0.0332927	0.564014	0.997248	unaffected
FBgn0011768	Fdh	4171.77	-0.0261012	0.0551376	0.0919642	0.767774	unaffected
FBgn0011769	Fdx1	199.754	-0.00133798	0.0476202	0.897588	1	unaffected
FBgn0011770	Gip	249.665	-0.0173474	0.0528787	0.196316	0.907975	unaffected
FBgn0011771	Hem	730.432	0.00256965	0.0391138	0.80024	1	unaffected
FBgn0011774	Irbp	191.299	0.0218484	0.0656764	0.142789	0.861035	unaffected
FBgn0011785	BRWD3	238.849	0.0182111	0.057314	0.187992	0.898301	unaffected
FBgn0011787	mRpL12	1298.56	0.00390976	0.0419673	0.708687	1	unaffected
FBgn0011802	Gem3	265.392	0.018167	0.0620293	0.188104	0.898301	unaffected
FBgn0011817	nmo	6145.71	-0.0245031	0.0720933	0.1169	0.822562	unaffected
FBgn0011818	oaf	321.187	0.0109576	0.0453872	0.344648	0.98437	unaffected
FBgn0011824	CG4038	416.708	-0.0123039	0.0642149	0.298706	0.969415	unaffected
FBgn0011826	Pp2B-14D	809.568	-0.0192534	0.0492257	0.149538	0.86697	unaffected
FBgn0011828	Pxn	237.346	-0.00233365	0.0585037	0.812421	1	unaffected
FBgn0011829	Ret	15.248	-0.00187137	0.0705252	0.834079	1	unaffected
FBgn0011836	Taf2	408.157	0.0107679	0.0480763	0.359624	0.98589	unaffected
FBgn0011837	Tis11	2513.67	0.0296462	0.0615869	0.0815351	0.742641	unaffected
FBgn0011858	tRNA:Phe-GAA-1-8	0.916491	0.00586477	0.135212	0.318553		unaffected
FBgn0011884	tRNA:Ile-AAT-1-6	0.665824	0.00118337	0.129547	0.798073		unaffected
FBgn0011891	tRNA:Lys-CTT-1-1	4.81595	0.0103171	0.112381	0.269822	0.961194	unaffected
FBgn0011902	tRNA:Lys-TTT-1-1	0.56366	0.00175536	0.14583	0.664897		unaffected
FBgn0011921	tRNA:iMet-CAT-2-1	0.834413	0.000314269	0.107723	0.962228		unaffected
FBgn0011957	tRNA:Arg-ACG-1-2	0.896617	-0.000388643	0.112297	0.94993		unaffected
FBgn0011958	tRNA:Arg-ACG-1-1	1.26654	0.00323931	0.108422	0.64449		unaffected
FBgn0011966	tRNA:Arg-TCG-2-3	1.35783	0.00277279	0.113467	0.6671		unaffected
FBgn0011985	tRNA:Ser-AGA-2-3	0.734532	-0.00411248	0.128913	0.457202		unaffected
FBgn0011987	tRNA:SeC-TCA-1-1	2.22582	-0.0082077	0.113205	0.332314		unaffected
FBgn0012034	AcCoAS	204.045	-0.00482179	0.0539062	0.645769	1	unaffected
FBgn0012036	Aldh	525.126	-0.000494756	0.0737077	0.954461	1	unaffected
FBgn0012037	Ance	19170.5	0.00511408	0.0472567	0.634377	0.998666	unaffected
FBgn0012042	AttA	2.52627	-0.000272408	0.114236	0.963669		unaffected
FBgn0012051	CalpA	598.558	0.0349101	0.0621653	0.0568255	0.65891	unaffected
FBgn0012058	Cdc27	385.361	0.00590825	0.0367585	0.554314	0.997248	unaffected
FBgn0012344	Dh44	2.5038	-0.00171543	0.0905544	0.828253		unaffected
FBgn0013263	Trl	160.389	0.00566643	0.0428252	0.59582	0.998666	unaffected
FBgn0013269	Fkbp39	14050.1	0.00555038	0.0355988	0.57028	0.997248	unaffected
FBgn0013272	Gp150	4924.59	0.00869772	0.0437966	0.434419	0.995502	unaffected
FBgn0013275	Hsp70Aa	1016.91	-0.134021	0.485489	0.00291986	0.146768	unaffected
FBgn0013276	Hsp70Ab	1148.96	-0.161276	0.531416	0.0022536	0.128695	unaffected
FBgn0013277	Hsp70Ba	578.039	-0.176762	0.598885	0.00149347	0.0989877	unaffected
FBgn0013278	Hsp70Bb	3771.4	-0.291859	0.726935	0.00084657	0.0666827	unaffected
FBgn0013279	Hsp70Bc	475.807	-0.0344764	0.220838	0.0307735	0.512464	unaffected
FBgn0013303	Nca	2098.05	-8.98127e-05	0.0318408	0.992078	1	unaffected
FBgn0013305	Nmda1	2005.45	-0.0202173	0.0498028	0.137276	0.856407	unaffected
FBgn0013323	Ptth	6.02421	0.00865037	0.0968032	0.353221	0.984416	unaffected
FBgn0013325	RpL11	9850.8	-0.00239556	0.0425677	0.817766	1	unaffected
FBgn0013334	Sap47	804.932	-0.0139144	0.05184	0.268878	0.961194	unaffected
FBgn0013342	nSyb	207.324	-0.0258748	0.0758802	0.105362	0.801296	unaffected
FBgn0013343	Syx1A	1763.56	-0.00408135	0.0405555	0.693918	1	unaffected
FBgn0013347	TfIIA-S	2166.56	-0.00325254	0.0432545	0.756316	1	unaffected
FBgn0013348	TpnC41C	0.691814	0.00155106	0.118908	0.782498		unaffected
FBgn0013432	bcn92	582.083	-0.00210519	0.0372104	0.83205	1	unaffected
FBgn0013433	beat-Ia	5.32504	-0.00918478	0.091786	0.341477	0.984367	unaffected
FBgn0013435	Cdc2rk	405.279	-0.00175045	0.0297918	0.838795	1	unaffected
FBgn0013467	igl	10.2693	-0.0445641	0.200863	0.0296282	0.509606	unaffected
FBgn0013469	klu	1321.98	0.0156902	0.044883	0.195882	0.907563	unaffected
FBgn0013531	MED20	457.897	0.00061101	0.0360308	0.950028	1	unaffected
FBgn0013548	l(2)dtl	221.324	-0.0104525	0.0449492	0.362491	0.98589	unaffected
FBgn0013563	Pex1	98.9592	-0.00602034	0.0491423	0.579912	0.997656	unaffected
FBgn0013576	mtd	1724.63	0.0153197	0.0444417	0.202069	0.919458	unaffected
FBgn0013717	not	628.509	-0.00523472	0.0446523	0.625507	0.998666	unaffected
FBgn0013718	nuf	1830.43	0.0207293	0.0562865	0.151224	0.870283	unaffected
FBgn0013720	pck	6403.94	-0.0142638	0.0456326	0.238059	0.950831	unaffected
FBgn0013725	phyl	205.839	0.00646088	0.054123	0.549211	0.997248	unaffected
FBgn0013726	pnut	3213.79	-0.0122149	0.0339881	0.188112	0.898301	unaffected
FBgn0013732	sced	283.874	0.000213913	0.0373018	0.982781	1	unaffected
FBgn0013733	shot	1663.57	0.00608795	0.040811	0.564057	0.997248	unaffected
FBgn0013746	alien	2344.47	0.00295612	0.0283185	0.71897	1	unaffected
FBgn0013749	Arf102F	6569.29	-0.00819265	0.0368545	0.416043	0.994573	unaffected
FBgn0013750	Arf51F	2435.46	-0.0051573	0.0319403	0.567191	0.997248	unaffected
FBgn0013751	Awh	129.647	0.00387336	0.0517913	0.711168	1	unaffected
FBgn0013753	Bgb	1184.34	-0.00314822	0.0312812	0.723896	1	unaffected
FBgn0013756	Mtor	1140.78	-0.00381449	0.0335874	0.684321	1	unaffected
FBgn0013759	CASK	357.626	-0.00181605	0.0365488	0.853496	1	unaffected
FBgn0013762	Cdk5	746.149	-0.00123025	0.0240276	0.863171	1	unaffected
FBgn0013763	Idgf6	3323.17	-0.00242302	0.0620527	0.800217	1	unaffected
FBgn0013764	Chi	860.663	-0.0577656	0.0837547	0.0250284	0.473625	unaffected
FBgn0013765	cnn	326.272	0.00154268	0.0341742	0.870629	1	unaffected
FBgn0013767	Crz	0.471464	-0.00270831	0.135852	0.55999		unaffected
FBgn0013770	Cp1	5040.49	-0.0111719	0.037086	0.271117	0.961194	unaffected
FBgn0013771	Cyp6a9	0.762217	0.00474766	0.136857	0.373058		unaffected
FBgn0013773	Cyp6a22	0.711285	0.00164317	0.123396	0.751866		unaffected
FBgn0013799	Deaf1	801.707	-0.0303808	0.0672845	0.0832576	0.747911	unaffected
FBgn0013810	Dhc36C	1.8378	0.000652712	0.100817	0.927909		unaffected
FBgn0013811	Dhc62B	3.29813	0.00886902	0.111325	0.31501	0.975845	unaffected
FBgn0013812	Dhc93AB	5.405	0.00172705	0.0804069	0.836902	1	unaffected
FBgn0013813	Dhc98D	2.64578	-0.000143599	0.0889016	0.985503		unaffected
FBgn0013949	Elal	18.9701	-0.0101012	0.0876631	0.31657	0.977044	unaffected
FBgn0013953	Esp	47.5305	0.00210643	0.053402	0.836035	1	unaffected
FBgn0013954	Fkbp12	22040	-0.0106027	0.0486357	0.366696	0.989134	unaffected
FBgn0013972	Gycalpha99B	8.0528	-0.00209598	0.0826127	0.801169	1	unaffected
FBgn0013973	Gycbeta100B	11.5602	-0.00675172	0.0798992	0.471587	0.997248	unaffected
FBgn0013981	His4r	64515.6	-0.0147185	0.0568593	0.251922	0.956374	unaffected
FBgn0013983	imd	448.965	-0.00679075	0.0399418	0.518307	0.997248	unaffected
FBgn0013987	MAPk-Ak2	2077.58	0.00242614	0.0219578	0.706268	1	unaffected
FBgn0013995	Calx	2.31451	0.00133887	0.100514	0.854217		unaffected
FBgn0013997	Nrx-IV	2353.21	0.00479805	0.0446738	0.653121	1	unaffected
FBgn0014000	Hf	0.984198	-0.00485568	0.130103	0.398597		unaffected
FBgn0014006	Ask1	236.413	0.00857236	0.042299	0.434216	0.995502	unaffected
FBgn0014007	Ptp69D	431.211	0.0214841	0.0598913	0.146585	0.865636	unaffected
FBgn0014009	Rab2	1984.66	0.00543666	0.0288905	0.507488	0.997248	unaffected
FBgn0014010	Rab5	3477.12	0.00311299	0.0284335	0.705491	1	unaffected
FBgn0014011	Rac2	1744.44	-0.0113372	0.0442428	0.325164	0.982228	unaffected
FBgn0014018	Rel	292.728	0.00178648	0.0377808	0.858042	1	unaffected
FBgn0014019	Rh5	5.75537	-0.00707637	0.092432	0.430867	0.995284	unaffected
FBgn0014020	Rho1	13515.1	0.0130853	0.0457316	0.273286	0.961194	unaffected
FBgn0014022	Rlb1	350.169	0.0178505	0.0595427	0.193918	0.903581	unaffected
FBgn0014023	mRpL47	1012.78	-0.000851607	0.0294542	0.920556	1	unaffected
FBgn0014024	Rnp4F	503.812	-0.00698619	0.0374148	0.491005	0.997248	unaffected
FBgn0014026	RpL7A	29073.9	0.000843775	0.0350838	0.930057	1	unaffected
FBgn0014028	SdhB	1222.27	-0.00620054	0.0359643	0.529389	0.997248	unaffected
FBgn0014029	2002-09-01	3306.46	-0.0187802	0.0406953	0.102156	0.7959	unaffected
FBgn0014031	Spat	1.42454	-0.00622655	0.124116	0.360645		unaffected
FBgn0014032	Sptr	854.869	0.00857567	0.040825	0.426196	0.995187	unaffected
FBgn0014033	Sr-CI	203.378	-0.000655707	0.0737106	0.939703	1	unaffected
FBgn0014037	Su(Tpl)	1341.58	0.055645	0.0838515	0.0272199	0.495033	unaffected
FBgn0014073	Tie	20.409	-0.0307058	0.134199	0.0605073	0.67074	unaffected
FBgn0014075	Uggt	832.635	-0.0238627	0.0701558	0.122888	0.836976	unaffected
FBgn0014076	Vm32E	0.962554	-9.10956e-05	0.121484	0.986041		unaffected
FBgn0014092	CG4278	953.306	0.00246804	0.0264529	0.750121	1	unaffected
FBgn0014127	barr	827.006	0.00862251	0.0362041	0.385603	0.989206	unaffected
FBgn0014133	bif	1111.14	-0.0131492	0.0411434	0.238912	0.951043	unaffected
FBgn0014135	bnl	220.313	0.00243443	0.0612564	0.800542	1	unaffected
FBgn0014141	cher	392.671	0.0410834	0.0963294	0.0457024	0.597661	unaffected
FBgn0014143	croc	86.1546	-3.96227e-05	0.0614164	0.996668	1	unaffected
FBgn0014163	fax	11763.3	0.00157175	0.0319642	0.862392	1	unaffected
FBgn0014179	gcm	20.9939	-0.0260818	0.152298	0.0716455	0.717071	unaffected
FBgn0014184	Oda	23138.3	-0.00124985	0.0272613	0.875957	1	unaffected
FBgn0014189	Hel25E	16715.5	0.00846456	0.0388363	0.41832	0.994573	unaffected
FBgn0014269	prod	798.269	-0.00611589	0.0272651	0.423352	0.994573	unaffected
FBgn0014340	mof	224.394	0.00192466	0.0390655	0.849279	1	unaffected
FBgn0014342	mia	199.052	0.195102	0.201696	0.00156447	0.101674	unaffected
FBgn0014343	mirr	1433.75	-0.00974342	0.0483726	0.399577	0.994165	unaffected
FBgn0014366	noi	846.787	0.000691243	0.0259464	0.928268	1	unaffected
FBgn0014368	nol	1.90629	0.00317645	0.121048	0.585977		unaffected
FBgn0014380	RhoL	462.432	-0.00755478	0.0457184	0.49557	0.997248	unaffected
FBgn0014388	sty	602.428	-0.00602818	0.048332	0.579758	0.997656	unaffected
FBgn0014391	sun	3372.38	-0.0114965	0.0585807	0.332435	0.982558	unaffected
FBgn0014395	tilB	1.11523	0.00906761	0.133469	0.228759		unaffected
FBgn0014396	tim	1.50887	-0.00885015	0.124676	0.270832		unaffected
FBgn0014411	Vps26	689.866	0.00306059	0.0299882	0.722562	1	unaffected
FBgn0014417	CG13397	37.9199	-0.0126293	0.073812	0.270891	0.961194	unaffected
FBgn0014427	CG11899	4611.69	-0.0225805	0.0662989	0.1357	0.854825	unaffected
FBgn0014455	Ahcy	2618.48	-0.0121219	0.0403481	0.267767	0.961194	unaffected
FBgn0014469	Cyp4e2	264.21	-0.0104462	0.0567032	0.369594	0.989206	unaffected
FBgn0014857	His3.3A	3137.52	-0.000282625	0.0341873	0.976189	1	unaffected
FBgn0014859	Hr38	13.4683	-0.00359348	0.068976	0.697775	1	unaffected
FBgn0014861	Mcm2	895.636	0.0769503	0.0955295	0.0137172	0.361534	unaffected
FBgn0014863	Mlp84B	90.8924	0.00419919	0.0676803	0.656528	1	unaffected
FBgn0014868	Ost48	9999.95	-0.0200706	0.0584796	0.16252	0.883153	unaffected
FBgn0014869	Pglym78	1513.86	-0.00143717	0.0340855	0.879209	1	unaffected
FBgn0014870	Psi	528.052	0.0123346	0.0423293	0.276732	0.961194	unaffected
FBgn0014877	Roe1	535.375	0.00373194	0.0432064	0.722704	1	unaffected
FBgn0014879	Set	8449.63	0.00324679	0.0273954	0.683263	1	unaffected
FBgn0014906	Hydr2	1014.68	-0.0423287	0.0732713	0.0451033	0.595391	unaffected
FBgn0014930	CG2846	481.26	0.0405755	0.0757619	0.0501394	0.625777	unaffected
FBgn0014931	CG2678	23.2591	0.0138612	0.0864285	0.22361	0.938052	unaffected
FBgn0014949	btn	0.722919	0.00426068	0.128365	0.449031		unaffected
FBgn0015000	betaggt-I	496.285	0.00807953	0.0402192	0.44812	0.997248	unaffected
FBgn0015001	iotaTry	1.15065	0.00169162	0.104463	0.80995		unaffected
FBgn0015010	Ag5r	1.36612	0.00202678	0.11901	0.722444		unaffected
FBgn0015011	AhcyL2	41.7065	0.0077098	0.070175	0.44629	0.997248	unaffected
FBgn0015019	CCT3	6427.67	-0.0169833	0.0400814	0.127955	0.84718	unaffected
FBgn0015024	CkIalpha	3978.07	-0.00052413	0.0325286	0.954458	1	unaffected
FBgn0015025	CkIIalpha-i1	173.864	0.0337449	0.0803806	0.0685317	0.70587	unaffected
FBgn0015031	cype	2970.79	-0.00992188	0.0544003	0.391792	0.989206	unaffected
FBgn0015033	Cyp4d8	0.810002	-8.61937e-05	0.122503	0.986532		unaffected
FBgn0015034	Cyp4e1	17.9044	-0.000594518	0.0614195	0.950086	1	unaffected
FBgn0015036	Cyp4ae1	0.60185	0.00257933	0.128979	0.605449		unaffected
FBgn0015037	Cyp4p1	0.959564	0.0113989	0.163784	0.116128		unaffected
FBgn0015038	Cyp9b1	0.549698	0.00232381	0.148101	0.574211		unaffected
FBgn0015039	Cyp9b2	4.99864	0.00808168	0.113066	0.337296	0.983753	unaffected
FBgn0015075	Ddx1	580.183	0.000608846	0.0380358	0.951437	1	unaffected
FBgn0015218	eIF4E1	9026.71	-0.00490528	0.0282136	0.54266	0.997248	unaffected
FBgn0015221	Fer2LCH	6875.76	0.00475894	0.036169	0.629247	0.998666	unaffected
FBgn0015222	Fer1HCH	7383.53	0.00565109	0.033763	0.548293	0.997248	unaffected
FBgn0015229	glec	2117.75	-0.000283869	0.0405627	0.977842	1	unaffected
FBgn0015239	Hr78	838.343	-0.00478642	0.0388803	0.640305	0.998666	unaffected
FBgn0015240	Hr96	130.479	-0.0116902	0.0486933	0.328579	0.982558	unaffected
FBgn0015245	Hsp60A	5852.65	-0.00296456	0.0240211	0.672583	1	unaffected
FBgn0015247	Diap2	416.42	-0.0055156	0.0321244	0.542007	0.997248	unaffected
FBgn0015268	Nap1	63.1574	0.033031	0.103402	0.0615435	0.672378	unaffected
FBgn0015269	Nf1	149.55	0.00210996	0.0428051	0.839109	1	unaffected
FBgn0015270	Orc2	193.7	0.0126616	0.0541419	0.303468	0.970711	unaffected
FBgn0015271	Orc5	210.813	0.00653887	0.0439982	0.547003	0.997248	unaffected
FBgn0015277	Pi3K59F	153.521	0.024381	0.0698075	0.119273	0.82635	unaffected
FBgn0015278	Pi3K68D	343.715	0.00526058	0.0380205	0.60455	0.998666	unaffected
FBgn0015279	Pi3K92E	903.975	0.0163509	0.0449714	0.180866	0.89496	unaffected
FBgn0015282	Rpt2	7121.96	-0.0183897	0.0519521	0.175244	0.892027	unaffected
FBgn0015283	Rpn10	6118.27	-0.0124635	0.0425704	0.274018	0.961194	unaffected
FBgn0015286	Rala	1028.34	-0.0141459	0.0506598	0.260884	0.959774	unaffected
FBgn0015288	RpL22	26806.5	0.00444361	0.03592	0.650493	1	unaffected
FBgn0015295	Shark	332.025	-0.0160374	0.0521061	0.220251	0.938052	unaffected
FBgn0015296	Shc	929.119	0.00366774	0.0299275	0.669228	1	unaffected
FBgn0015298	Srp19	523.28	0.00634653	0.0437431	0.557444	0.997248	unaffected
FBgn0015299	Ssb-c31a	2149.88	-0.0100499	0.0559825	0.384817	0.989206	unaffected
FBgn0015316	Try29F	19.8037	0.0162461	0.0936011	0.17599	0.893937	unaffected
FBgn0015320	Ubc2	1991.68	-0.00521821	0.024935	0.456612	0.997248	unaffected
FBgn0015321	Ubc4	1914.52	0.00643776	0.0284897	0.420039	0.994573	unaffected
FBgn0015331	abs	477.609	-0.0113548	0.0411111	0.303846	0.970711	unaffected
FBgn0015336	CG15865	1.47174	-0.00238205	0.110261	0.72043		unaffected
FBgn0015338	CG5861	1069.85	-0.00656204	0.0348052	0.495666	0.997248	unaffected
FBgn0015351	Mettl4	145.019	0.0129588	0.0546352	0.295217	0.966467	unaffected
FBgn0015359	CG2034	646.486	-0.0129101	0.046289	0.281417	0.961194	unaffected
FBgn0015360	oxt	125.966	-0.00786864	0.0515268	0.481647	0.997248	unaffected
FBgn0015371	chn	1129.29	0.00805866	0.0429907	0.462714	0.997248	unaffected
FBgn0015372	RabX1	264.084	2.49847e-06	0.0375261	0.999799	1	unaffected
FBgn0015376	cutlet	128.882	0.0410289	0.0957235	0.045959	0.600203	unaffected
FBgn0015379	dod	2247.82	-0.0039978	0.0367117	0.686856	1	unaffected
FBgn0015380	drl	2508.93	0.012987	0.0450643	0.27281	0.961194	unaffected
FBgn0015391	glu	614.764	0.0225247	0.0574516	0.13209	0.849665	unaffected
FBgn0015396	jumu	884.034	0.011224	0.0509206	0.347111	0.984416	unaffected
FBgn0015399	kek1	2948.38	0.00147471	0.0584861	0.87996	1	unaffected
FBgn0015400	kek2	24.2431	-0.00822775	0.0726129	0.417067	0.994573	unaffected
FBgn0015402	ksr	224.967	-0.0143356	0.054842	0.260806	0.959774	unaffected
FBgn0015477	Rme-8	457.653	-0.00156273	0.0395588	0.877791	1	unaffected
FBgn0015509	Cul1	1103.43	0.000445721	0.0364451	0.96374	1	unaffected
FBgn0015513	mbc	378.566	0.00450015	0.0371992	0.652917	1	unaffected
FBgn0015519	nAChRalpha3	5.5286	-0.0277446	0.190719	0.0487241	0.62129	unaffected
FBgn0015520	nonA-l	240.358	0.00238763	0.0400848	0.815563	1	unaffected
FBgn0015521	RpS21	3096.8	-0.00171363	0.0487583	0.86891	1	unaffected
FBgn0015522	olf186-M	20.1763	-0.00446277	0.0627085	0.649818	1	unaffected
FBgn0015524	otp	7.99625	-0.00116381	0.149082	0.763364	1	unaffected
FBgn0015527	peng	993.519	-0.000479472	0.0250692	0.948663	1	unaffected
FBgn0015543	snoRNA:Me28S-A1322	20.9964	-0.016374	0.0842823	0.184537	0.89496	unaffected
FBgn0015544	spag	490.868	0.00995897	0.0375915	0.331839	0.982558	unaffected
FBgn0015546	spel1	349.723	0.0110005	0.0442984	0.338181	0.983907	unaffected
FBgn0015550	tap	4.69894	-0.0301633	0.247192	0.0218271	0.441621	unaffected
FBgn0015553	tos	131.811	0.0127217	0.0537609	0.301848	0.970711	unaffected
FBgn0015558	tty	88.124	-0.00365347	0.0540423	0.722929	1	unaffected
FBgn0015561	unpg	26.1205	-0.00330293	0.10399	0.65421	1	unaffected
FBgn0015568	alpha-Est1	6.94555	-0.0425298	0.222298	0.0281498	0.497453	unaffected
FBgn0015569	alpha-Est10	18.2222	-0.00153649	0.0655725	0.867865	1	unaffected
FBgn0015572	alpha-Est4	2.09656	0.0072254	0.114496	0.36542		unaffected
FBgn0015575	alpha-Est7	4.18058	0.00180176	0.0901652	0.820386	1	unaffected
FBgn0015576	alpha-Est8	5.27073	-0.0144923	0.125754	0.169649	0.889809	unaffected
FBgn0015577	alpha-Est9	19.3309	0.00306991	0.0721055	0.732536	1	unaffected
FBgn0015582	dare	231.73	-0.0101404	0.0465479	0.380173	0.989206	unaffected
FBgn0015585	Acp63F	1.08305	0.00479082	0.11815	0.473944		unaffected
FBgn0015586	Acp76A	1.33511	-0.00537127	0.126319	0.389949		unaffected
FBgn0015589	Apc	127.241	0.00667084	0.0467995	0.543495	0.997248	unaffected
FBgn0015591	AstA	2.45077	0.000962208	0.0943677	0.899809		unaffected
FBgn0015600	toc	409.505	-0.00524551	0.0346803	0.584811	0.998027	unaffected
FBgn0015602	BEAF-32	1804.7	0.0225466	0.0512328	0.112993	0.816242	unaffected
FBgn0015609	CadN	440.224	-0.00808361	0.0453455	0.468427	0.997248	unaffected
FBgn0015614	CanB2	2487.46	-0.00213982	0.0271029	0.787492	1	unaffected
FBgn0015615	SMC3	376.667	-0.0175371	0.0507605	0.186487	0.89777	unaffected
FBgn0015618	Cdk8	334.224	-0.00233296	0.0369835	0.813765	1	unaffected
FBgn0015621	Clp	763.552	-0.00627419	0.037479	0.535483	0.997248	unaffected
FBgn0015622	Cnx99A	4205.21	-0.156378	0.131608	0.00207719	0.121101	unaffected
FBgn0015623	Cpr	631.884	0.00705439	0.0357316	0.472829	0.997248	unaffected
FBgn0015625	CycB3	950.943	-0.000201918	0.0309853	0.981845	1	unaffected
FBgn0015663	Ugt36A1	138.053	0.0249912	0.0704432	0.114598	0.818733	unaffected
FBgn0015664	Dref	1191.7	0.0019816	0.0309729	0.823052	1	unaffected
FBgn0015714	Cyp6a17	114.228	-0.00400094	0.0568426	0.693999	1	unaffected
FBgn0015721	ktub	34.4294	-0.000230615	0.0537528	0.981728	1	unaffected
FBgn0015737	Hmu	2535.24	-0.0180349	0.0572006	0.190674	0.899924	unaffected
FBgn0015754	Lis-1	2471.31	0.00396949	0.0332589	0.670094	1	unaffected
FBgn0015756	RpL9	13354.5	0.00217777	0.0390929	0.829924	1	unaffected
FBgn0015765	p38a	335.759	0.00249007	0.0351869	0.79633	1	unaffected
FBgn0015766	Msr-110	4243.64	0.00804486	0.0469656	0.473014	0.997248	unaffected
FBgn0015772	Nak	232.106	0.00275905	0.0392818	0.786362	1	unaffected
FBgn0015773	NetA	31.5046	0.00235961	0.0611938	0.806486	1	unaffected
FBgn0015774	NetB	253.994	0.00931206	0.0461609	0.413664	0.994337	unaffected
FBgn0015776	nrv1	973.973	0.00140567	0.0335048	0.880579	1	unaffected
FBgn0015777	nrv2	5904.81	0.00374655	0.0358225	0.701481	1	unaffected
FBgn0015778	rin	7215.89	-0.00738186	0.0350823	0.446134	0.997248	unaffected
FBgn0015781	P5cr	702.919	0.00217004	0.035375	0.822474	1	unaffected
FBgn0015789	Rab10	1058.16	0.0106363	0.036343	0.285719	0.961194	unaffected
FBgn0015790	Rab11	8898.45	-0.0468645	0.0792013	0.0381824	0.552042	unaffected
FBgn0015791	Rab14	1366.82	-0.00542073	0.0325578	0.553539	0.997248	unaffected
FBgn0015793	Rab19	370.041	0.0301368	0.0667951	0.0842571	0.749807	unaffected
FBgn0015794	Rab18	725.685	-0.0227304	0.0577772	0.130455	0.849665	unaffected
FBgn0015795	Rab7	4806.79	-0.00926413	0.038629	0.375731	0.989206	unaffected
FBgn0015797	Rab6	2718.35	-0.0245963	0.0638054	0.118914	0.825642	unaffected
FBgn0015799	Rbf	308.191	-0.00253308	0.032139	0.780711	1	unaffected
FBgn0015801	Reg-5	1009.33	-0.00453803	0.0414814	0.665024	1	unaffected
FBgn0015803	RtGEF	285.217	0.0105352	0.045171	0.360087	0.98589	unaffected
FBgn0015805	HDAC1	5675.47	0.00297841	0.0296221	0.727154	1	unaffected
FBgn0015808	ScpX	961.371	-0.00492526	0.0295848	0.559209	0.997248	unaffected
FBgn0015818	Spx	2115.32	-0.0142781	0.040233	0.194969	0.905006	unaffected
FBgn0015828	TfIIEalpha	446.474	-0.00518876	0.0335636	0.579932	0.997656	unaffected
FBgn0015829	TfIIEbeta	732.116	-0.00161329	0.0312784	0.856614	1	unaffected
FBgn0015831	Rtnl2	4.32758	0.0116623	0.109999	0.241052	0.953499	unaffected
FBgn0015834	eIF3i	10268.7	-0.00307332	0.0336515	0.743474	1	unaffected
FBgn0015838	Vang	1208.45	-0.00706953	0.0310691	0.415756	0.994573	unaffected
FBgn0015872	Drip	64.166	-0.00282306	0.06715	0.760433	1	unaffected
FBgn0015903	apt	134.455	0.00162514	0.0469538	0.876068	1	unaffected
FBgn0015904	ara	257.165	0.0179792	0.0576051	0.191754	0.900505	unaffected
FBgn0015905	ast	283.388	0.00386145	0.0357759	0.692649	1	unaffected
FBgn0015919	caup	668.121	0.0506647	0.079154	0.0323123	0.519612	unaffected
FBgn0015924	crq	635.775	0.00614953	0.0415075	0.562848	0.997248	unaffected
FBgn0015925	csul	653.646	0.0384276	0.0758844	0.0556289	0.656326	unaffected
FBgn0015926	dah	642.513	0.00856542	0.0421414	0.433804	0.995502	unaffected
FBgn0015929	dpa	1484.73	0.0150023	0.0461455	0.221207	0.938052	unaffected
FBgn0015946	grim	1.72285	-0.00248927	0.104083	0.729316		unaffected
FBgn0015949	hrg	1006.95	0.00351892	0.0339708	0.7097	1	unaffected
FBgn0016013	Faa	11.5825	-0.00370686	0.0769656	0.674447	1	unaffected
FBgn0016031	lama	8.6208	-0.00581453	0.0868043	0.511197	0.997248	unaffected
FBgn0016032	lbm	288.941	0.00202701	0.040763	0.843592	1	unaffected
FBgn0016034	mael	140.817	0.00797791	0.0690209	0.436968	0.995502	unaffected
FBgn0016036	mei-P22	7.9655	0.0476648	0.242504	0.0223702	0.447915	unaffected
FBgn0016038	Vsp37A	1631.88	-0.00545636	0.0289118	0.506175	0.997248	unaffected
FBgn0016041	Tom40	2193.8	0.00690493	0.0303877	0.416883	0.994573	unaffected
FBgn0016047	nompA	18.1153	-0.015276	0.156428	0.105777	0.801296	unaffected
FBgn0016053	pgc	0.636919	0	0.132151	1		unaffected
FBgn0016054	phr6-4	153.031	-0.00971971	0.0505194	0.40194	0.994165	unaffected
FBgn0016059	Sema1b	2050.14	0.00348333	0.0370327	0.726141	1	unaffected
FBgn0016061	side	131.448	0.00364728	0.0495919	0.728911	1	unaffected
FBgn0016070	smg	271.464	-0.00569651	0.0406047	0.587442	0.998027	unaffected
FBgn0016075	vkg	129.912	0.00312017	0.0568313	0.756123	1	unaffected
FBgn0016076	vri	440.835	-0.000109856	0.0498468	0.991483	1	unaffected
FBgn0016078	wun	804.891	-0.0130763	0.0509435	0.290067	0.962376	unaffected
FBgn0016081	fry	238.981	0.00273076	0.0479119	0.794379	1	unaffected
FBgn0016119	ATPsynCF6	5469.64	0.00667155	0.0444337	0.540428	0.997248	unaffected
FBgn0016120	ATPsynD	9625.08	-0.0165812	0.055366	0.21431	0.929057	unaffected
FBgn0016122	Acer	21.4585	0.000556174	0.0675115	0.950999	1	unaffected
FBgn0016123	Alp4	4.31893	-0.0125548	0.131991	0.182325	0.89496	unaffected
FBgn0016126	CaMKI	1675.98	0.00773277	0.0408445	0.470096	0.997248	unaffected
FBgn0016131	Cdk4	1040.72	0.0126575	0.0430366	0.270753	0.961194	unaffected
FBgn0016641	PTP-ER	85.1178	0.0031006	0.0505745	0.766149	1	unaffected
FBgn0016650	Lgr1	1.63974	0.00454107	0.107583	0.542698		unaffected
FBgn0016660	H15	165.78	-0.00636577	0.0548612	0.552963	0.997248	unaffected
FBgn0016672	Ipp	1570.29	-0.00709567	0.0374087	0.484372	0.997248	unaffected
FBgn0016675	Lectin-galC1	15.6939	-0.00669867	0.110181	0.40504	0.994165	unaffected
FBgn0016684	NaPi-T	2.83148	-0.0213832	0.178879	0.0624574		unaffected
FBgn0016685	Nlp	19288.2	-0.0116203	0.0389891	0.273787	0.961194	unaffected
FBgn0016687	Nurf-38	9591.35	-0.00817139	0.0358809	0.407487	0.994165	unaffected
FBgn0016691	ATPsynO	10201.7	-0.0139322	0.0515367	0.267979	0.961194	unaffected
FBgn0016693	Past1	1438.78	-0.0853895	0.111676	0.0110243	0.328374	unaffected
FBgn0016694	Pdp1	412.38	0.0369758	0.103731	0.051732	0.633082	unaffected
FBgn0016696	Pitslre	941.402	-0.00930206	0.0391181	0.378038	0.989206	unaffected
FBgn0016697	Prosalpha5	5744.13	-0.0299769	0.0602291	0.0772281	0.730242	unaffected
FBgn0016698	Ptpa	641.948	0.00435662	0.0289387	0.599603	0.998666	unaffected
FBgn0016701	Rab4	1802.77	-0.00585179	0.0258963	0.418413	0.994573	unaffected
FBgn0016715	Reg-2	95.7336	-0.0193942	0.0775331	0.155482	0.875934	unaffected
FBgn0016726	RpL29	3747.1	-0.00297647	0.0481277	0.776702	1	unaffected
FBgn0016754	sba	373.325	0.00465969	0.0367452	0.639404	0.998666	unaffected
FBgn0016756	Usp47	814.488	0.00353632	0.0359165	0.717752	1	unaffected
FBgn0016762	angel	244.64	0.00126384	0.0426617	0.902841	1	unaffected
FBgn0016794	dos	412.92	0.028508	0.0696173	0.0935091	0.773219	unaffected
FBgn0016797	fz2	1620.68	-0.00954411	0.041959	0.386573	0.989206	unaffected
FBgn0016917	Stat92E	1126.76	0.0055432	0.0433461	0.604467	0.998666	unaffected
FBgn0016919	nompB	3.67498	-0.0118126	0.11259	0.23379	0.947232	unaffected
FBgn0016920	nompC	0.554871	-0.00186902	0.132168	0.684714		unaffected
FBgn0016926	Pino	448.383	0.000522429	0.035668	0.957038	1	unaffected
FBgn0016930	Dyrk2	533.299	0.000412162	0.0426747	0.968194	1	unaffected
FBgn0016970	l(2)k10201	181.794	0.023625	0.0731118	0.122416	0.835658	unaffected
FBgn0016974	swaPsi	0.832038	-0.00430077	0.123473	0.47549		unaffected
FBgn0016977	spen	6939.85	0.00106171	0.0273087	0.894718	1	unaffected
FBgn0016978	snRNP-U1-70K	738.115	0.000244462	0.02868	0.976683	1	unaffected
FBgn0016983	smid	1772.52	0.00475865	0.0334849	0.611205	0.998666	unaffected
FBgn0016984	sktl	194.288	0.00456472	0.0424009	0.665155	1	unaffected
FBgn0017414	cag	426.49	-0.00890715	0.0456457	0.430351	0.995284	unaffected
FBgn0017418	ari-1	422.604	0.00467058	0.0413313	0.655836	1	unaffected
FBgn0017429	CG5989	335.147	-0.0141363	0.047959	0.252919	0.956374	unaffected
FBgn0017430	Nelf-E	805.976	0.00689869	0.0345427	0.471111	0.997248	unaffected
FBgn0017457	U2af38	1797.12	-0.000591404	0.0321482	0.948213	1	unaffected
FBgn0017482	T3dh	75.6877	0.00843042	0.0530541	0.454234	0.997248	unaffected
FBgn0017545	RpS3A	85782.7	0.00233971	0.0357403	0.809972	1	unaffected
FBgn0017550	Rga	677.565	0.00509402	0.0366924	0.608768	0.998666	unaffected
FBgn0017551	Rca1	953.161	-0.00196219	0.0328173	0.831691	1	unaffected
FBgn0017558	Pdk	461.754	0.00238401	0.037743	0.811559	1	unaffected
FBgn0017566	ND-75	889.808	-0.00319993	0.0283852	0.697086	1	unaffected
FBgn0017567	ND-23	1381.78	-0.0111129	0.0431119	0.327377	0.982558	unaffected
FBgn0017572	Mo25	1469.7	-0.0119357	0.0373239	0.242686	0.953954	unaffected
FBgn0017577	Mcm5	780.947	0.015939	0.0518997	0.221861	0.938052	unaffected
FBgn0017578	Max	1068.33	0.016898	0.0440012	0.161758	0.881537	unaffected
FBgn0017579	RpL14	23010.8	-0.00599757	0.041569	0.572211	0.997248	unaffected
FBgn0017581	Lk6	4089.41	0.0129263	0.0494488	0.291584	0.963395	unaffected
FBgn0017590	klg	284.366	-0.025055	0.0763068	0.110069	0.811516	unaffected
FBgn0019624	COX5A	7416.99	-0.010521	0.050421	0.371497	0.989206	unaffected
FBgn0019643	AANAT1	7.74765	-0.00962971	0.0891806	0.329887	0.982558	unaffected
FBgn0019644	ATPsynB	10589.6	-0.0021417	0.0362217	0.826937	1	unaffected
FBgn0019650	toy	3010.13	0.0159598	0.0497409	0.21505	0.93021	unaffected
FBgn0019660	lncRNA:roX2	38.3402	0.0018235	0.123848	0.725588	1	unaffected
FBgn0019661	lncRNA:roX1	116.554	-0.000946725	0.0966056	0.89968	1	unaffected
FBgn0019662	qm	275.355	-0.00536974	0.0387512	0.600801	0.998666	unaffected
FBgn0019686	lok	929.011	0.0575852	0.0868455	0.0256365	0.47672	unaffected
FBgn0019809	gcm2	19.6152	-0.0536403	0.254358	0.0190737	0.412735	unaffected
FBgn0019830	colt	1477.19	-0.00757029	0.0398251	0.473302	0.997248	unaffected
FBgn0019890	Smg5	786.054	0.0150594	0.0492305	0.234076	0.947595	unaffected
FBgn0019925	Surf4	3803.18	-0.00371275	0.0307057	0.672007	1	unaffected
FBgn0019928	Ser8	0.727344	0.000452633	0.115318	0.938553		unaffected
FBgn0019932	SamDC	753.266	0.0534466	0.0806314	0.0290661	0.505435	unaffected
FBgn0019936	RpS20	13299.8	-0.00517073	0.0470135	0.630864	0.998666	unaffected
FBgn0019938	RpI1	314.485	0.0335633	0.0758613	0.0705088	0.713094	unaffected
FBgn0019940	Rh6	3.53459	0.0190883	0.188665	0.0550847	0.655068	unaffected
FBgn0019949	Cdk9	478.397	0.000308142	0.0265004	0.968596	1	unaffected
FBgn0019952	Orct	97.8134	-0.0412195	0.112621	0.0418319	0.578395	unaffected
FBgn0019957	ND-42	2815.9	0.00144987	0.0268491	0.85432	1	unaffected
FBgn0019960	Mitofilin	1279.77	-0.00408139	0.0272038	0.602775	0.998666	unaffected
FBgn0019968	Khc-73	419.072	-0.0173927	0.0521018	0.193491	0.902991	unaffected
FBgn0019972	Drice	1768.64	-0.00455272	0.0339654	0.630242	0.998666	unaffected
FBgn0019982	Gs1l	440.894	-0.0122049	0.0506257	0.31526	0.975845	unaffected
FBgn0019985	mGluR	4.41985	0.0081503	0.0902796	0.385029	0.989206	unaffected
FBgn0019990	Gcn2	123.179	0.00498656	0.0502894	0.640648	0.998666	unaffected
FBgn0020018	Ppox	267.892	-0.00331765	0.0334714	0.722958	1	unaffected
FBgn0020224	Cbl	934.428	0.0218365	0.053675	0.130625	0.849665	unaffected
FBgn0020235	ATPsyngamma	13748.3	-0.00918871	0.0413099	0.399206	0.994165	unaffected
FBgn0020236	ATPCL	1362.27	-0.01691	0.0524238	0.203465	0.921317	unaffected
FBgn0020238	14-3-3epsilon	145412	-0.000261019	0.0372425	0.978975	1	unaffected
FBgn0020248	stet	23.6028	-0.00237506	0.0609784	0.805598	1	unaffected
FBgn0020249	stck	1354.37	0.00292719	0.0342954	0.758125	1	unaffected
FBgn0020251	sfl	251.59	-0.0131388	0.0493832	0.285262	0.961194	unaffected
FBgn0020255	Ran	17013.3	-0.000738153	0.0287759	0.929838	1	unaffected
FBgn0020257	Ppa	1473.1	0.00253157	0.0314664	0.777533	1	unaffected
FBgn0020258	ppk	3.07428	-0.00151473	0.0972443	0.840327	1	unaffected
FBgn0020261	pcm	352.824	-0.0245459	0.059209	0.115087	0.819765	unaffected
FBgn0020269	mspo	78.7321	0.00345396	0.0447035	0.743189	1	unaffected
FBgn0020270	mre11	651.132	0.00507915	0.0283848	0.530148	0.997248	unaffected
FBgn0020272	mst	407.128	0.00594708	0.0348068	0.536883	0.997248	unaffected
FBgn0020277	lush	0.767516	-0.00418728	0.120483	0.502559		unaffected
FBgn0020278	loco	610.775	-0.00251581	0.0319601	0.78132	1	unaffected
FBgn0020279	lig	2060.92	-0.00435422	0.0295879	0.60714	0.998666	unaffected
FBgn0020294	ko	584.155	0.00743727	0.0414351	0.48892	0.997248	unaffected
FBgn0020299	stumps	148.175	-0.00760813	0.0548062	0.489362	0.997248	unaffected
FBgn0020300	geko	403.202	-0.0213229	0.0772328	0.13711	0.856407	unaffected
FBgn0020304	drongo	982.922	0.00349089	0.0377843	0.728171	1	unaffected
FBgn0020305	dbe	1393.9	-0.00495169	0.0334508	0.596501	0.998666	unaffected
FBgn0020306	dom	1018.12	-0.00757727	0.0423006	0.48502	0.997248	unaffected
FBgn0020307	dve	187.465	0.00455693	0.0445485	0.668608	1	unaffected
FBgn0020309	crol	6374.3	-0.0113563	0.0459695	0.332204	0.982558	unaffected
FBgn0020312	Tmtc3	416.2	-0.000347253	0.0334768	0.970371	1	unaffected
FBgn0020369	Rpt6	6940.29	-0.0103522	0.0423368	0.353459	0.984416	unaffected
FBgn0020370	TppII	702.637	-0.0106129	0.0473282	0.363777	0.987015	unaffected
FBgn0020372	TM4SF	9.88731	0.0031857	0.0751477	0.718323	1	unaffected
FBgn0020376	Sr-CIII	0.710995	-0.000102819	0.119305	0.984897		unaffected
FBgn0020377	Sr-CII	0.631358	0.0011156	0.133315	0.799456		unaffected
FBgn0020378	Sp1	941.573	-0.0151132	0.0545591	0.243249	0.953954	unaffected
FBgn0020379	Rfx	52.0964	-0.0171377	0.0751858	0.185946	0.897282	unaffected
FBgn0020381	Dredd	640.588	-0.00507888	0.0325294	0.578884	0.997461	unaffected
FBgn0020385	pug	138.877	0.0700014	0.12864	0.0160858	0.384267	unaffected
FBgn0020386	Pdk1	937.84	-0.0412518	0.0876225	0.0477008	0.616022	unaffected
FBgn0020388	Gcn5	632.461	-0.0112163	0.0445635	0.331289	0.982558	unaffected
FBgn0020389	Papss	463.425	0.00708662	0.0379623	0.48896	0.997248	unaffected
FBgn0020391	Nrk	55.658	-0.0463901	0.135054	0.0319732	0.51861	unaffected
FBgn0020392	Nmt	2525.42	-0.00252618	0.0265853	0.745469	1	unaffected
FBgn0020399	Mst89B	0.543468	-0.00204742	0.121914	0.705891		unaffected
FBgn0020407	asun	183.57	0.0151772	0.0557189	0.242287	0.953954	unaffected
FBgn0020412	JIL-1	1636.94	-0.00344753	0.0398753	0.737109	1	unaffected
FBgn0020414	Idgf3	167.843	-0.0209701	0.0805779	0.136832	0.856407	unaffected
FBgn0020415	Idgf2	193.705	-0.0134561	0.0611727	0.275658	0.961194	unaffected
FBgn0020416	Idgf1	35.5153	0.00151298	0.0574788	0.877856	1	unaffected
FBgn0020429	GluRIIB	1.61152	0.0128902	0.151929	0.126333		unaffected
FBgn0020440	Fak	438.671	0.0022034	0.0382132	0.826425	1	unaffected
FBgn0020443	eRF3	3088.13	0.000353958	0.037819	0.971683	1	unaffected
FBgn0020445	E23	128.26	-0.00369016	0.0760052	0.677399	1	unaffected
FBgn0020493	Dad	825.115	-0.00990975	0.0392682	0.350332	0.984416	unaffected
FBgn0020496	CtBP	10085	-0.00302953	0.0219807	0.634434	0.998666	unaffected
FBgn0020497	emb	1121.53	0.00984302	0.0438338	0.382968	0.989206	unaffected
FBgn0020503	CLIP-190	749.543	-0.00424542	0.0438567	0.6885	1	unaffected
FBgn0020508	Ag5r2	0.610802	0	0.146924	1		unaffected
FBgn0020509	Acp62F	0.993686	-0.00565351	0.126444	0.374369		unaffected
FBgn0020510	Abi	690.919	0.0600002	0.0933301	0.0237514	0.462146	unaffected
FBgn0020513	Paics	3474.73	0.00348111	0.0303394	0.688735	1	unaffected
FBgn0020518	snoRNA:Me28S-G764	0.535246	0	0.134531	1		unaffected
FBgn0020521	pio	8364.29	-0.0221021	0.0645869	0.140813	0.861035	unaffected
FBgn0020545	kraken	915.056	-0.00503287	0.038541	0.622246	0.998666	unaffected
FBgn0020546	lncRNA:iab4	2.24128	0	0.129889	1		unaffected
FBgn0020556	lncRNA:bxd	4.16033	0	0.112046	1	1	unaffected
FBgn0020616	SA	515.976	0.00628548	0.0412335	0.553753	0.997248	unaffected
FBgn0020617	Rx	9.25752	-0.0020144	0.0842684	0.806807	1	unaffected
FBgn0020618	Rack1	10218.4	5.66807e-05	0.0396182	0.995543	1	unaffected
FBgn0020620	RN-tre	364.286	0.00231304	0.0361874	0.813312	1	unaffected
FBgn0020621	Pkn	544.889	0.0375365	0.0815833	0.057377	0.661058	unaffected
FBgn0020622	Pi3K21B	711.002	0.00427149	0.0424441	0.684817	1	unaffected
FBgn0020626	Osbp	373.828	0.00109514	0.0356063	0.910044	1	unaffected
FBgn0020633	Mcm7	201.925	0.0720848	0.152555	0.0146333	0.367954	unaffected
FBgn0020637	Lcp65Ag2	2.72092	-0.00222745	0.103206	0.757436		unaffected
FBgn0020638	Lcp65Ag1	1.3024	-0.00190594	0.113677	0.759555		unaffected
FBgn0020639	Lcp65Af	8.42726	0.00687463	0.0914832	0.442922	0.997248	unaffected
FBgn0020640	Lcp65Ae	0.807534	-0.00324287	0.117527	0.600303		unaffected
FBgn0020641	Lcp65Ad	40.1784	0.0399006	0.172269	0.037167	0.550151	unaffected
FBgn0020642	Lcp65Ac	12.6911	0.0202628	0.144174	0.101696	0.795353	unaffected
FBgn0020647	KrT95D	504.621	-0.0128101	0.0508976	0.297584	0.9683	unaffected
FBgn0020653	Trxr-1	4047.87	-0.00287006	0.031393	0.748196	1	unaffected
FBgn0020655	ArfGAP1	574.686	-0.011708	0.0502897	0.330557	0.982558	unaffected
FBgn0020660	eIF4B	57.3561	0.0182205	0.0718087	0.176261	0.894371	unaffected
FBgn0020762	Atet	129.413	-0.00810805	0.0550292	0.465605	0.997248	unaffected
FBgn0020764	Alas	549.438	-0.0194449	0.0626809	0.170692	0.890038	unaffected
FBgn0020767	Spred	606.125	-0.0236575	0.0528233	0.106978	0.802832	unaffected
FBgn0020887	Su(z)12	500.729	0.0124928	0.0478763	0.300506	0.970711	unaffected
FBgn0020907	Scp2	3.17069	-0.000383835	0.0965445	0.959118	1	unaffected
FBgn0020908	Scp1	5.16347	-0.000308314	0.0987376	0.966521	1	unaffected
FBgn0020909	Rtc1	688.221	0.00561182	0.03455	0.557902	0.997248	unaffected
FBgn0020910	RpL3	31686.1	0.00380122	0.0333032	0.683592	1	unaffected
FBgn0020930	Dgkepsilon	545.168	-0.00223838	0.0322682	0.806243	1	unaffected
FBgn0021738	Crg-1	7.76433	0.0129823	0.100135	0.224712	0.938052	unaffected
FBgn0021742	C901	5.14458	-0.00789563	0.111572	0.348972	0.984416	unaffected
FBgn0021750	SerRS-m	407.738	-0.0189675	0.0538807	0.171197	0.891228	unaffected
FBgn0021760	chb	368.673	-0.00121416	0.033284	0.896312	1	unaffected
FBgn0021761	Nup154	605.837	0.0146157	0.0518734	0.251603	0.956374	unaffected
FBgn0021764	sdk	1903.84	0.00528356	0.0441164	0.621795	0.998666	unaffected
FBgn0021765	scu	6011.96	-0.0109518	0.0434703	0.335732	0.983539	unaffected
FBgn0021768	nudC	3125.02	-0.00225681	0.0317237	0.802349	1	unaffected
FBgn0021776	mira	73.9947	-0.0269915	0.10604	0.0818096	0.742751	unaffected
FBgn0021795	Tapdelta	11106.2	-0.032348	0.0791436	0.0737358	0.720085	unaffected
FBgn0021796	Tor	371.202	0.0264391	0.0695968	0.105525	0.801296	unaffected
FBgn0021800	Reph	347.375	0.00235966	0.0302886	0.786364	1	unaffected
FBgn0021814	Vps28	1440.56	-0.00854875	0.0410785	0.429029	0.995284	unaffected
FBgn0021825	DCTN2-p50	1349.02	-0.00374501	0.0327461	0.684446	1	unaffected
FBgn0021847	Ttc7	337.774	0.0290383	0.0667584	0.0901627	0.765312	unaffected
FBgn0021856	l(2)k14505	917.247	-0.000514396	0.0277172	0.94956	1	unaffected
FBgn0021872	Xbp1	3637.81	-0.00967357	0.054212	0.401429	0.994165	unaffected
FBgn0021874	Nle	615.598	-0.010575	0.0412011	0.336407	0.983683	unaffected
FBgn0021875	Zfrp8	687.696	0.000957992	0.0343949	0.919721	1	unaffected
FBgn0021895	ytr	1766.72	0.0065483	0.0335103	0.483368	0.997248	unaffected
FBgn0021906	RFeSP	3302.54	-0.0196158	0.0573002	0.167499	0.888879	unaffected
FBgn0021944	Coprox	1148.43	-0.00431335	0.02834	0.596205	0.998666	unaffected
FBgn0021967	ND-PDSW	2422.63	-0.011133	0.0541031	0.349711	0.984416	unaffected
FBgn0021979	l(2)k09913	3794.29	-0.000204236	0.0265478	0.979216	1	unaffected
FBgn0021995	Rs1	557.382	-0.00832989	0.0447617	0.455043	0.997248	unaffected
FBgn0022023	eIF3h	5190.1	-0.0545371	0.0763624	0.0262563	0.486439	unaffected
FBgn0022027	Vps25	467.198	0.00118958	0.0436143	0.908789	1	unaffected
FBgn0022029	l(2)k01209	632.952	0.0488984	0.076801	0.0341509	0.527344	unaffected
FBgn0022069	Nnp-1	1164.72	-0.00500855	0.0314818	0.574	0.997248	unaffected
FBgn0022097	Vha36-1	1886.89	-0.0272064	0.0523786	0.0745585	0.720085	unaffected
FBgn0022153	l(2)k05819	586.528	0.00900292	0.0388955	0.391059	0.989206	unaffected
FBgn0022160	Gpo1	78.6808	0.00816204	0.0541412	0.464687	0.997248	unaffected
FBgn0022213	Cse1	2580.67	0.00775149	0.0401959	0.465539	0.997248	unaffected
FBgn0022224	ubl	536.443	-0.00606345	0.054339	0.570761	0.997248	unaffected
FBgn0022238	lolal	8370.87	0.00103176	0.0300777	0.905344	1	unaffected
FBgn0022288	l(2)09851	1927.93	0.0106198	0.0329538	0.238499	0.951043	unaffected
FBgn0022338	dnk	1121.35	0.00347707	0.0374822	0.728185	1	unaffected
FBgn0022343	CG3760	3893.11	-0.00284176	0.0286695	0.73233	1	unaffected
FBgn0022344	CG10340	841.21	-0.00350168	0.0399862	0.733468	1	unaffected
FBgn0022349	CG1910	3343.19	0.0291818	0.0558464	0.0719532	0.717873	unaffected
FBgn0022355	Tsf1	531.236	0.00655984	0.0775353	0.486834	0.997248	unaffected
FBgn0022359	Sodh-2	5.21455	0.000954656	0.0914389	0.902601	1	unaffected
FBgn0022361	Pur-alpha	959.046	0.00295309	0.0393958	0.772171	1	unaffected
FBgn0022382	Pka-R2	208.483	0.00627368	0.043921	0.562019	0.997248	unaffected
FBgn0022699	D19B	481.798	-0.00176558	0.0320522	0.845906	1	unaffected
FBgn0022702	Cht2	4943.99	-0.0104304	0.0373818	0.307463	0.972213	unaffected
FBgn0022709	Ak1	85.1218	0.000603379	0.0622433	0.949006	1	unaffected
FBgn0022710	Ac13E	24.3788	-0.00683479	0.0709364	0.487465	0.997248	unaffected
FBgn0022724	Taf8	614.019	0.0167981	0.0488173	0.193211	0.902558	unaffected
FBgn0022740	HLH54F	1.63135	0.00446776	0.108145	0.545807		unaffected
FBgn0022764	Sin3A	1093.71	0.00300844	0.0322649	0.74154	1	unaffected
FBgn0022768	Pp2C1	207.865	0.018328	0.0559851	0.18499	0.895644	unaffected
FBgn0022770	Peritrophin-A	47.8361	0.000903415	0.0538176	0.928585	1	unaffected
FBgn0022774	Oat	188.22	-0.0100123	0.0543402	0.388506	0.989206	unaffected
FBgn0022786	Hira	220.355	0.00362417	0.0423131	0.729069	1	unaffected
FBgn0022787	Hel89B	270.363	0.00939528	0.0449798	0.406734	0.994165	unaffected
FBgn0022800	Cad96Ca	259.79	-0.0032381	0.0387399	0.749591	1	unaffected
FBgn0022893	Df31	69662	0.00678888	0.0323291	0.452877	0.997248	unaffected
FBgn0022935	D19A	447.124	0.00173441	0.0359395	0.858793	1	unaffected
FBgn0022936	CycH	381.931	-0.0034132	0.0307889	0.697999	1	unaffected
FBgn0022942	Cbp80	749.067	-0.00186491	0.0292487	0.82588	1	unaffected
FBgn0022943	Cbp20	974.097	-0.00526716	0.044901	0.623758	0.998666	unaffected
FBgn0022959	yps	16403.2	-0.00182545	0.0268246	0.816754	1	unaffected
FBgn0022960	vimar	815.238	0.00444746	0.0355972	0.648415	1	unaffected
FBgn0022981	rpk	45.5596	0.0201817	0.0772342	0.147745	0.865636	unaffected
FBgn0022984	qkr58E-3	2646.27	-0.107629	0.12175	0.00628121	0.235566	unaffected
FBgn0022985	qkr58E-2	560.21	-0.00331958	0.0357456	0.733543	1	unaffected
FBgn0022986	qkr58E-1	978.663	-0.13779	0.103147	0.00250491	0.135746	unaffected
FBgn0022987	qkr54B	364.043	-0.002923	0.0388923	0.773305	1	unaffected
FBgn0023000	mth	1501.04	0.00795464	0.0371033	0.431752	0.995502	unaffected
FBgn0023001	melt	577.978	0.00479168	0.0312545	0.588746	0.998027	unaffected
FBgn0023023	CRMP	78.0992	-0.00455049	0.0555222	0.660072	1	unaffected
FBgn0023081	gek	260.516	0.0123211	0.0530941	0.31328	0.975845	unaffected
FBgn0023083	fray	546.431	-0.00804363	0.0418133	0.458515	0.997248	unaffected
FBgn0023090	dtr	3.02312	0.002883	0.0937148	0.715359	1	unaffected
FBgn0023094	cyc	961.783	0.164426	0.108677	0.00131968	0.0891167	unaffected
FBgn0023095	caps	801.466	-0.00578319	0.0318017	0.518483	0.997248	unaffected
FBgn0023096	btv	22.3088	0.00288697	0.0612154	0.765796	1	unaffected
FBgn0023097	bon	384.577	-0.00405788	0.0357147	0.677713	1	unaffected
FBgn0023129	aay	241.849	-0.0093243	0.0771025	0.362996	0.986004	unaffected
FBgn0023130	a6	280.162	0.0023858	0.0352076	0.804715	1	unaffected
FBgn0023143	Uba1	2848.27	0.00439165	0.0317647	0.625343	0.998666	unaffected
FBgn0023167	SmD3	2061.08	-0.0143404	0.0471937	0.244117	0.953954	unaffected
FBgn0023169	AMPKalpha	770.508	0.00230347	0.0294353	0.786666	1	unaffected
FBgn0023170	RpL39	5888.78	-0.00515203	0.0511861	0.629422	0.998666	unaffected
FBgn0023171	rnh1	483.013	0.00664069	0.0398636	0.526749	0.997248	unaffected
FBgn0023172	RhoGEF2	340.532	0.0270453	0.0689054	0.101977	0.7959	unaffected
FBgn0023174	Prosbeta2	4222.86	0.00532529	0.0321918	0.556989	0.997248	unaffected
FBgn0023175	Prosalpha7	4620.62	-0.0118633	0.0434856	0.301544	0.970711	unaffected
FBgn0023177	Pp4-19C	2503.14	0.00228938	0.0234994	0.7408	1	unaffected
FBgn0023179	amon	41.1527	-0.00996102	0.0601705	0.379798	0.989206	unaffected
FBgn0023180	Orc6	151.273	0.00211355	0.0463783	0.83977	1	unaffected
FBgn0023181	Orc4	392.181	0.00236436	0.0397998	0.816885	1	unaffected
FBgn0023212	EloB	1660.03	0.00547463	0.0268685	0.471033	0.997248	unaffected
FBgn0023213	eIF4G1	3628.95	-0.00228015	0.0325146	0.803718	1	unaffected
FBgn0023214	edl	303.9	0.000217411	0.0482401	0.983244	1	unaffected
FBgn0023215	Mnt	1021.8	-0.0157173	0.0474437	0.210588	0.929057	unaffected
FBgn0023216	Parg	259.738	-0.0138302	0.0493168	0.265817	0.961194	unaffected
FBgn0023388	Dap160	208.145	-0.0020465	0.0410682	0.842439	1	unaffected
FBgn0023395	Chd3	99.7382	0.00043539	0.0502972	0.966198	1	unaffected
FBgn0023407	B4	473.084	0.000510909	0.0274664	0.949518	1	unaffected
FBgn0023415	Acp32CD	5.73026	-0.00484069	0.0829674	0.581197	0.998027	unaffected
FBgn0023416	Ac3	30.7138	-0.00210556	0.0590295	0.829408	1	unaffected
FBgn0023441	fus	626.033	0.00230777	0.0406886	0.822375	1	unaffected
FBgn0023458	Rbcn-3A	274.336	0.00704983	0.0453603	0.521392	0.997248	unaffected
FBgn0023477	Taldo	6758.58	-0.0157558	0.0453956	0.197727	0.909846	unaffected
FBgn0023479	teq	27.551	0.0131409	0.0818519	0.245078	0.953954	unaffected
FBgn0023489	Pph13	22.3451	0.000631389	0.0643333	0.945745	1	unaffected
FBgn0023496	Lip1	1.95833	0.00262998	0.106453	0.708622		unaffected
FBgn0023506	Es2	214.307	-0.0168305	0.0567405	0.210567	0.929057	unaffected
FBgn0023507	D2hgdh	223.19	0.00117701	0.0527471	0.907779	1	unaffected
FBgn0023508	Ocrl	218.121	-0.00356229	0.0396491	0.728316	1	unaffected
FBgn0023509	mip130	343.082	-0.00117286	0.0352399	0.903156	1	unaffected
FBgn0023510	Rbcn-3B	251.382	-0.00334748	0.0436722	0.749971	1	unaffected
FBgn0023511	Edem1	279.918	-0.00589256	0.0438716	0.584305	0.998027	unaffected
FBgn0023512	eIF2Bepsilon	940.276	-0.0076587	0.0340489	0.417364	0.994573	unaffected
FBgn0023513	CG14803	137.276	0.0159827	0.0591797	0.225405	0.938263	unaffected
FBgn0023514	CG14805	819.483	-0.0456476	0.0709123	0.0366075	0.547751	unaffected
FBgn0023515	CG14814	233.356	0.00119819	0.0358903	0.90204	1	unaffected
FBgn0023516	Pex5	279.832	0.00292257	0.0362921	0.766085	1	unaffected
FBgn0023517	Pgam5	1290.39	0.00238885	0.0308252	0.786616	1	unaffected
FBgn0023518	trr	128.091	-0.00234233	0.0461618	0.82296	1	unaffected
FBgn0023519	mRpL16	812.657	0.0107573	0.0448841	0.350244	0.984416	unaffected
FBgn0023520	CG3857	85.1133	0.000627507	0.0501242	0.951354	1	unaffected
FBgn0023521	CG3587	521.275	-0.00456717	0.0389035	0.655373	1	unaffected
FBgn0023522	CG11596	1100.41	-0.00453678	0.0303064	0.599576	0.998666	unaffected
FBgn0023523	Or2a	3.01875	0.00529305	0.10179	0.510808	0.997248	unaffected
FBgn0023524	CG3078	2.0044	-0.00745627	0.122468	0.321513		unaffected
FBgn0023525	CG3191	19.1782	0.0014303	0.0616844	0.880523	1	unaffected
FBgn0023526	CG2865	613.577	0.000597968	0.0490483	0.953839	1	unaffected
FBgn0023527	CG3071	631.08	-0.0122621	0.0448081	0.295202	0.966467	unaffected
FBgn0023528	CG2924	1706.73	-0.0106149	0.0419524	0.340016	0.983907	unaffected
FBgn0023529	CG2918	1270.58	-0.0386524	0.108564	0.0471374	0.611455	unaffected
FBgn0023530	CG3740	285.435	-0.00906507	0.0459643	0.424036	0.994573	unaffected
FBgn0023531	CG32809	105.122	-0.0014616	0.0445946	0.888376	1	unaffected
FBgn0023534	CG17778	18.528	-0.0146609	0.0838554	0.212344	0.929057	unaffected
FBgn0023535	arg	26.3069	-0.00870356	0.0706571	0.401828	0.994165	unaffected
FBgn0023536	CG3156	155.396	0.0145775	0.0537296	0.254712	0.958133	unaffected
FBgn0023537	CG17896	2157.36	0.0014638	0.0294751	0.863853	1	unaffected
FBgn0023540	CG3630	526.949	-0.006433	0.0349937	0.505916	0.997248	unaffected
FBgn0023542	Nmd3	920.188	-0.0330987	0.0624021	0.0648752	0.686254	unaffected
FBgn0023545	PIG-K	937.531	0.0176174	0.050803	0.185133	0.895644	unaffected
FBgn0023549	Mct1	3.61105	-0.00326083	0.0929566	0.683978	1	unaffected
FBgn0023550	FarO	6.48063	-0.0018497	0.13383	0.68167	1	unaffected
FBgn0024150	Ac78C	9.14776	-0.00289147	0.0761038	0.740732	1	unaffected
FBgn0024179	wit	266.793	0.00602252	0.0458754	0.57933	0.997461	unaffected
FBgn0024183	vig	5942.47	-0.00932057	0.028383	0.222877	0.938052	unaffected
FBgn0024184	unc-4	224.488	-0.0321646	0.0797729	0.0741229	0.720085	unaffected
FBgn0024187	syd	197.808	-0.00908845	0.046169	0.423469	0.994573	unaffected
FBgn0024188	san	1225.43	-0.00189744	0.0378841	0.849545	1	unaffected
FBgn0024189	sns	62.5035	-0.00414356	0.059713	0.678246	1	unaffected
FBgn0024191	sip1	178.244	0.00199561	0.0437665	0.848116	1	unaffected
FBgn0024194	rasp	503.084	0.0204021	0.0553957	0.153772	0.87577	unaffected
FBgn0024196	robl	2654.21	-0.00386512	0.0427412	0.712942	1	unaffected
FBgn0024222	IKKbeta	276.505	-0.000836912	0.0351402	0.930686	1	unaffected
FBgn0024227	aurB	2162.82	0.00441399	0.0369249	0.657748	1	unaffected
FBgn0024230	Hs2st	464.053	-0.00893532	0.0379418	0.386217	0.989206	unaffected
FBgn0024232	gprs	12.3558	-0.0109119	0.0830933	0.299213	0.970005	unaffected
FBgn0024234	gbb	2889.6	-0.0169493	0.0445492	0.164677	0.886158	unaffected
FBgn0024236	foi	306.335	0.0136355	0.0632189	0.268044	0.961194	unaffected
FBgn0024238	Fim	1105.15	-0.0324946	0.0772171	0.0739388	0.720085	unaffected
FBgn0024244	drm	2516.38	-0.00111536	0.0474084	0.914523	1	unaffected
FBgn0024245	dnt	522.022	0.0197505	0.0608216	0.167399	0.888879	unaffected
FBgn0024248	chico	248.664	0.00313421	0.0406264	0.761285	1	unaffected
FBgn0024249	cato	38.9071	-0.0192581	0.0777804	0.156653	0.875934	unaffected
FBgn0024250	brk	642.276	-0.0084734	0.0518872	0.453581	0.997248	unaffected
FBgn0024251	bbx	4.68105	-0.0182181	0.13491	0.122608	0.835658	unaffected
FBgn0024273	WASp	247.639	0.000146927	0.037046	0.988135	1	unaffected
FBgn0024277	trio	425.759	-0.00198169	0.03875	0.844421	1	unaffected
FBgn0024285	Srp54	2661.94	0.0100073	0.0326493	0.26336	0.960963	unaffected
FBgn0024288	Sox100B	7.20834	0.0045159	0.0874101	0.595911	0.998666	unaffected
FBgn0024291	Sirt1	457.678	-0.00343458	0.0389276	0.735694	1	unaffected
FBgn0024293	Spn43Ab	21.3726	-0.00666632	0.0655692	0.510139	0.997248	unaffected
FBgn0024294	Spn43Aa	9665.78	-0.00251717	0.0790755	0.768184	1	unaffected
FBgn0024314	Plap	1021.97	-0.0112764	0.0431542	0.321326	0.981351	unaffected
FBgn0024315	Picot	11.4174	-0.0111565	0.0949552	0.274392	0.961194	unaffected
FBgn0024320	Npc1a	623.356	-0.0105876	0.0811635	0.312343	0.975845	unaffected
FBgn0024321	NK7.1	240.168	0.00568861	0.0470714	0.599542	0.998666	unaffected
FBgn0024326	Mkk4	1131.94	-0.0109241	0.0418454	0.326612	0.982252	unaffected
FBgn0024329	Mekk1	302.17	0.0010462	0.0397869	0.918068	1	unaffected
FBgn0024330	MED6	1102.67	-0.00289941	0.0246377	0.687382	1	unaffected
FBgn0024352	Stip1	5793.78	0.00497556	0.0323229	0.584811	0.998027	unaffected
FBgn0024360	MTPAP	220.215	0.00104929	0.0405006	0.918271	1	unaffected
FBgn0024361	Tsp2A	3.58381	-0.0177482	0.163988	0.0862364	0.750793	unaffected
FBgn0024362	Naa30A	1034.74	7.33209e-05	0.0233985	0.991626	1	unaffected
FBgn0024364	CG11417	916.484	0.00255773	0.0348377	0.789749	1	unaffected
FBgn0024365	CG12773	474.055	0.00342249	0.0360289	0.726852	1	unaffected
FBgn0024366	CG11409	10.3609	-0.0129408	0.109101	0.215396	0.93021	unaffected
FBgn0024371	E2f2	1143.22	0.000372799	0.0294535	0.965187	1	unaffected
FBgn0024432	Dlc90F	3077.84	0.00548498	0.037433	0.586465	0.998027	unaffected
FBgn0024491	Bin1	1758.78	0.00548616	0.0358153	0.576223	0.997248	unaffected
FBgn0024509	Sec13	4095.29	-0.0122615	0.0413344	0.271382	0.961194	unaffected
FBgn0024510	dlt	88.924	-0.00249732	0.0446392	0.811442	1	unaffected
FBgn0024542	Neos	550.569	0.00467043	0.0304615	0.590261	0.998027	unaffected
FBgn0024555	flfl	952.177	0.0007718	0.0348027	0.935718	1	unaffected
FBgn0024556	mEFTu1	2187.94	0.000112762	0.0244451	0.98764	1	unaffected
FBgn0024558	Dph5	2854.75	-0.0148772	0.0546573	0.248466	0.956374	unaffected
FBgn0024689	fws	467.671	0.000579942	0.0295068	0.945938	1	unaffected
FBgn0024698	Cpsf160	264.043	-0.00111386	0.0434897	0.914525	1	unaffected
FBgn0024728	Slip1	1204.69	-0.00219151	0.0363578	0.823333	1	unaffected
FBgn0024732	Drep1	193.886	-0.0123995	0.0493056	0.307104	0.972075	unaffected
FBgn0024733	RpL10	43796.4	3.01798e-06	0.0341686	0.999746	1	unaffected
FBgn0024734	PRL-1	961.733	-0.0263411	0.0656556	0.106466	0.802783	unaffected
FBgn0024754	Flo1	1365.05	-0.00846546	0.0474253	0.453701	0.997248	unaffected
FBgn0024804	Dbp80	2479.67	-0.0370726	0.0735808	0.0591177	0.665834	unaffected
FBgn0024806	DIP2	305.703	0.0103664	0.0485704	0.375455	0.989206	unaffected
FBgn0024807	DIP1	2096.5	0.00191887	0.0383196	0.848598	1	unaffected
FBgn0024811	Crk	4649.99	-0.00449384	0.0322302	0.621273	0.998666	unaffected
FBgn0024814	Clc	5664.31	-0.0155398	0.0480917	0.217925	0.936282	unaffected
FBgn0024833	AP-1mu	1832.03	-0.00181124	0.0313652	0.839543	1	unaffected
FBgn0024836	stan	478.862	0.00532684	0.0409291	0.611935	0.998666	unaffected
FBgn0024841	Pcd	1271.23	0.0494091	0.104148	0.032451	0.519612	unaffected
FBgn0024846	p38b	958.378	0.0320752	0.0655093	0.0736321	0.720085	unaffected
FBgn0024887	kin17	419.121	0.0151869	0.0475317	0.223855	0.938052	unaffected
FBgn0024889	Kap-alpha1	765.766	-0.0179734	0.0513256	0.180452	0.89496	unaffected
FBgn0024897	b6	9.77096	-0.00193928	0.0693561	0.829648	1	unaffected
FBgn0024909	Taf7	351.886	0.00146867	0.0354952	0.879412	1	unaffected
FBgn0024912	agt	118.587	-0.00923019	0.0600123	0.407546	0.994165	unaffected
FBgn0024913	Actbeta	59.7506	-0.00240081	0.0494387	0.817541	1	unaffected
FBgn0024920	Ts	635.022	-0.00960934	0.047276	0.403392	0.994165	unaffected
FBgn0024921	Tnpo	966.7	-0.00185991	0.0392539	0.854518	1	unaffected
FBgn0024941	RSG7	29.8026	0.00506963	0.0576302	0.622567	0.998666	unaffected
FBgn0024943	PIP82	15.2838	0.0108135	0.0738151	0.320002	0.980192	unaffected
FBgn0024944	Oamb	3.45474	-0.0251973	0.167103	0.0676304	0.704644	unaffected
FBgn0024945	NitFhit	536.906	0.0797272	0.104688	0.0128912	0.35046	unaffected
FBgn0024947	NTPase	584.236	-0.0320759	0.0626623	0.0700984	0.713094	unaffected
FBgn0024956	Mat1	687.714	3.02774e-05	0.0303574	0.997236	1	unaffected
FBgn0024957	Irp-1B	448.497	-0.00151277	0.0397504	0.881844	1	unaffected
FBgn0024958	Irp-1A	427.771	0.00183217	0.0372134	0.85348	1	unaffected
FBgn0024963	GluClalpha	1.98605	-0.0206563	0.191749	0.0506768		unaffected
FBgn0024973	CG2701	482.819	0.013494	0.0478999	0.270561	0.961194	unaffected
FBgn0024975	CG2712	97.8908	-7.51685e-05	0.0473312	0.994218	1	unaffected
FBgn0024980	Syx4	6.92789	-0.00153797	0.0763717	0.857645	1	unaffected
FBgn0024983	CG4293	727.814	-0.0276193	0.0626414	0.095792	0.78132	unaffected
FBgn0024984	CG3457	4.92655	0.0150172	0.134571	0.150617	0.868861	unaffected
FBgn0024985	Rilpl	372.998	-0.0235069	0.0633924	0.127989	0.84718	unaffected
FBgn0024986	CG3719	340.806	0.00041513	0.0409741	0.967691	1	unaffected
FBgn0024987	ssx	407.476	0.0149181	0.0492944	0.237744	0.950831	unaffected
FBgn0024989	CG3777	854.805	0.01796	0.0730771	0.177887	0.89496	unaffected
FBgn0024991	CG2694	243.563	-0.0343616	0.0764875	0.0676827	0.704644	unaffected
FBgn0024992	Spg7	228.077	0.00402805	0.0377347	0.688872	1	unaffected
FBgn0024993	CG2662	189.776	0.0764292	0.121263	0.0137991	0.361888	unaffected
FBgn0024994	Ugalt	576.692	-0.0650387	0.0978487	0.020083	0.420437	unaffected
FBgn0024995	CG2680	1.58531	-0.0254852	0.256127	0.0237692		unaffected
FBgn0024996	eIF2Bbeta	1097.78	-0.0544171	0.077865	0.0270126	0.495033	unaffected
FBgn0024997	CG2681	1.20885	0.000328764	0.112105	0.957757		unaffected
FBgn0024998	CG2685	211.589	-0.00723216	0.0455696	0.512049	0.997248	unaffected
FBgn0025109	Bem46	303.689	-0.0333729	0.0699416	0.0709132	0.713643	unaffected
FBgn0025111	Ant2	18.809	-0.00401041	0.0690585	0.666991	1	unaffected
FBgn0025185	az2	218.015	0.0327172	0.0778887	0.0729076	0.720085	unaffected
FBgn0025186	ari-2	578.315	0.00758166	0.0423807	0.485099	0.997248	unaffected
FBgn0025335	Cpes	170.338	-0.00988483	0.0472883	0.392131	0.989206	unaffected
FBgn0025336	CG4882	893.678	-0.00974608	0.0396844	0.361464	0.98589	unaffected
FBgn0025352	Mtpbeta	5267.03	-0.0191282	0.0502872	0.156504	0.875934	unaffected
FBgn0025360	Optix	1034.39	0.000843146	0.0499196	0.934763	1	unaffected
FBgn0025366	Ip259	1783.85	0.0217273	0.0636723	0.144738	0.864502	unaffected
FBgn0025373	Fpps	2191.46	0.0121888	0.0404586	0.266308	0.961194	unaffected
FBgn0025381	rush	607.083	0.00662473	0.0319467	0.459358	0.997248	unaffected
FBgn0025382	Rab27	215.279	-0.0148286	0.0590503	0.248074	0.956374	unaffected
FBgn0025383	CG14780	1.74672	-0.0040599	0.104945	0.58838		unaffected
FBgn0025387	CG12184	9.94009	0.00378602	0.0757451	0.670565	1	unaffected
FBgn0025388	CG12179	134.436	0.0258629	0.076626	0.104897	0.801296	unaffected
FBgn0025390	Mur2B	44.2324	-0.00303862	0.0645944	0.748171	1	unaffected
FBgn0025391	Scgdelta	2.93905	-0.0115805	0.122257	0.220395	0.938052	unaffected
FBgn0025394	inc	1497.78	-0.00646218	0.0310043	0.458246	0.997248	unaffected
FBgn0025454	Cyp6g1	6.1522	0.00225438	0.0779687	0.792328	1	unaffected
FBgn0025455	CycT	696.516	-0.00109296	0.032256	0.904667	1	unaffected
FBgn0025456	CREG	387.588	-0.00418082	0.0522128	0.689993	1	unaffected
FBgn0025457	Bub3	2091.86	0.00410279	0.0307045	0.639382	0.998666	unaffected
FBgn0025463	Bap60	4529.55	0.00049994	0.0257076	0.947675	1	unaffected
FBgn0025469	slv	462.404	0.0106507	0.0391172	0.315575	0.975845	unaffected
FBgn0025519	fidipidine	600.877	-0.000189758	0.0266943	0.980782	1	unaffected
FBgn0025525	bab2	439.448	-0.00604336	0.049429	0.578437	0.997461	unaffected
FBgn0025549	unc-119	651.064	0.00314134	0.0346053	0.742508	1	unaffected
FBgn0025558	CG4101	54.0959	-0.00204372	0.0591238	0.834131	1	unaffected
FBgn0025571	SF1	596.937	-0.00394364	0.0322064	0.664744	1	unaffected
FBgn0025573	PpN58A	9.1275	-0.0054167	0.0760986	0.556838	0.997248	unaffected
FBgn0025574	Pli	1884.32	0.0176356	0.0530778	0.191566	0.900505	unaffected
FBgn0025578	Lcp9	5.51575	-0.020549	0.145635	0.0990486	0.786117	unaffected
FBgn0025582	eIF3e	3913.92	-0.00555389	0.0248663	0.42319	0.994573	unaffected
FBgn0025592	Gk1	414.907	0.0195843	0.0517172	0.154973	0.875934	unaffected
FBgn0025608	Faf2	1254.78	-0.00349093	0.0234006	0.605707	0.998666	unaffected
FBgn0025615	Torsin	1631.2	-0.00597042	0.0303479	0.485875	0.997248	unaffected
FBgn0025616	CG13359	2.44559	-0.0150102	0.15415	0.11138		unaffected
FBgn0025620	CG13360	10.8123	0.000208936	0.0666539	0.981688	1	unaffected
FBgn0025621	CG16989	351.572	0.00550452	0.0367601	0.581177	0.998027	unaffected
FBgn0025624	CG4025	474.014	-0.00990692	0.0413543	0.366479	0.989092	unaffected
FBgn0025625	Sik2	28.0961	0.012462	0.0769694	0.268954	0.961194	unaffected
FBgn0025626	CG4281	625.917	-0.00233143	0.0305158	0.790065	1	unaffected
FBgn0025627	CG4194	10.3464	-0.0116351	0.089137	0.269796	0.961194	unaffected
FBgn0025628	CG4199	1285.12	0.0191612	0.0603702	0.175066	0.891945	unaffected
FBgn0025629	CG4045	868.514	0.00534288	0.0397311	0.606695	0.998666	unaffected
FBgn0025630	Rtca	341.228	0.00756677	0.0433691	0.489351	0.997248	unaffected
FBgn0025631	moody	155.27	-0.0117371	0.0565262	0.328293	0.982558	unaffected
FBgn0025632	CG4313	59.9783	0.00597289	0.0515923	0.580353	0.997859	unaffected
FBgn0025633	CG13366	598.606	-0.00888453	0.0351719	0.359296	0.98589	unaffected
FBgn0025634	CG13367	642.192	0.000668899	0.0343138	0.943813	1	unaffected
FBgn0025635	CG17829	359.707	0.00770327	0.0374523	0.449087	0.997248	unaffected
FBgn0025637	SkpA	12444.5	0.00219015	0.0341104	0.817038	1	unaffected
FBgn0025638	Roc1a	10450	-0.0280535	0.0681855	0.0960731	0.781789	unaffected
FBgn0025639	Hmt4-20	892.591	0.00718092	0.0428398	0.508277	0.997248	unaffected
FBgn0025640	CG13369	308.197	0.000101773	0.0409543	0.992075	1	unaffected
FBgn0025641	DAAM	364.751	-0.0102407	0.0543859	0.380116	0.989206	unaffected
FBgn0025642	CG32812	3.07743	-0.000411171	0.0885361	0.958625	1	unaffected
FBgn0025643	CG3588	83.415	-0.00148514	0.0781635	0.860953	1	unaffected
FBgn0025644	CG14424	2.34301	-0.0071317	0.114371	0.369818		unaffected
FBgn0025645	CG3598	3.61627	0.00830193	0.124628	0.285416	0.961194	unaffected
FBgn0025674	CycK	1106.55	0.00221856	0.0259818	0.771373	1	unaffected
FBgn0025676	CkIIalpha-i3	543.02	-0.00890575	0.0366173	0.374688	0.989206	unaffected
FBgn0025678	CaBP1	7405.2	-0.00732749	0.0438383	0.50335	0.997248	unaffected
FBgn0025680	cry	2.88605	-0.00406169	0.0991084	0.605403		unaffected
FBgn0025681	CG3558	421.31	-0.0114898	0.045287	0.324581	0.982228	unaffected
FBgn0025682	scf	1819.43	0.00930189	0.0407893	0.390529	0.989206	unaffected
FBgn0025683	CG3164	1198.7	0.00113571	0.0292551	0.89359	1	unaffected
FBgn0025684	MFS18	303.82	-0.0023353	0.0357401	0.810321	1	unaffected
FBgn0025686	Amnionless	1.74421	0.00414506	0.172991	0.336894		unaffected
FBgn0025693	ZnT41F	184.295	-0.000647062	0.0507416	0.949696	1	unaffected
FBgn0025697	santa-maria	44.7064	-0.0167693	0.0739163	0.192995	0.902558	unaffected
FBgn0025700	CG5885	9925.18	-0.0197981	0.065888	0.16416	0.886158	unaffected
FBgn0025702	Srpk79D	23.5971	-0.00234749	0.0590294	0.810603	1	unaffected
FBgn0025709	CNT2	15.6318	-0.00485948	0.0743972	0.596619	0.998666	unaffected
FBgn0025712	CG13920	43.8007	-0.123774	0.351776	0.00566342	0.219509	unaffected
FBgn0025716	Bap55	3352.56	0.00942596	0.0321298	0.285493	0.961194	unaffected
FBgn0025720	Ate1	340.962	2.80037e-05	0.0350981	0.997676	1	unaffected
FBgn0025724	beta'COP	1982.23	-0.00683608	0.0440118	0.530412	0.997248	unaffected
FBgn0025725	alphaCOP	1120.53	-0.00711892	0.0449131	0.516917	0.997248	unaffected
FBgn0025726	unc-13	2752.94	0.00889736	0.0367577	0.376611	0.989206	unaffected
FBgn0025739	pon	515.458	-0.0054827	0.0332012	0.555212	0.997248	unaffected
FBgn0025740	PlexB	427.405	0.00215429	0.0381047	0.830008	1	unaffected
FBgn0025741	PlexA	1145.16	0.00337137	0.0384808	0.739086	1	unaffected
FBgn0025742	mtm	757.407	0.00128302	0.0263005	0.86865	1	unaffected
FBgn0025743	mbt	512.23	0.000273738	0.0336664	0.976723	1	unaffected
FBgn0025776	ind	0.86881	0.000670495	0.129611	0.882968		unaffected
FBgn0025777	homer	469.026	0.0013392	0.0339616	0.887132	1	unaffected
FBgn0025781	Cdc16	374.957	0.00291559	0.0359776	0.765554	1	unaffected
FBgn0025790	TBPH	1522.38	-0.01332	0.0451708	0.263026	0.960963	unaffected
FBgn0025800	Smox	1655.8	0.0113681	0.0369307	0.260927	0.959774	unaffected
FBgn0025802	Sbf	88.922	0.00885156	0.057006	0.42947	0.995284	unaffected
FBgn0025807	Rad9	169.464	-0.00535477	0.0415056	0.611875	0.998666	unaffected
FBgn0025808	Rad17	284.176	-0.000690056	0.0345834	0.942303	1	unaffected
FBgn0025809	Paf-AHalpha	913.244	0.00278195	0.0268547	0.722713	1	unaffected
FBgn0025814	Mgstl	206.392	-0.00673527	0.05206	0.537837	0.997248	unaffected
FBgn0025815	Mcm6	721.351	0.00714177	0.0362991	0.472534	0.997248	unaffected
FBgn0025820	JTBR	384.492	-0.000854612	0.0377392	0.931667	1	unaffected
FBgn0025830	IntS8	262.187	0.00705487	0.0410368	0.508337	0.997248	unaffected
FBgn0025832	Fen1	768.021	0.0131884	0.0486618	0.281887	0.961194	unaffected
FBgn0025833	CG8910	35.8449	-0.0105752	0.0659757	0.345302	0.98437	unaffected
FBgn0025835	CG17707	6.99365	0.00434368	0.08275	0.616701	0.998666	unaffected
FBgn0025836	RhoGAP1A	722.953	0.0131642	0.0505762	0.287015	0.961194	unaffected
FBgn0025839	ND-B14.5A	741.833	-0.0107889	0.0578258	0.356097	0.98589	unaffected
FBgn0025864	Crag	313.367	0.00348593	0.0413625	0.737327	1	unaffected
FBgn0025865	Cortactin	1964.61	0.00203088	0.0335062	0.828218	1	unaffected
FBgn0025866	CalpB	108.844	0.782429	0.238809	4.10015e-06	0.000989264	unaffected
FBgn0025874	Meics	312.207	0.00777131	0.0401702	0.464317	0.997248	unaffected
FBgn0025878	wrapper	61.1809	-0.0387557	0.149007	0.0408397	0.570397	unaffected
FBgn0025879	Timp	305.312	0.0297597	0.0805269	0.0830389	0.747911	unaffected
FBgn0025881	snoRNA:Me18S-A1576	5.99993	-0.00379711	0.0842045	0.65535	1	unaffected
FBgn0025885	Inos	1037.01	-0.00266008	0.0423005	0.798092	1	unaffected
FBgn0025936	Eph	1207.71	0.00132476	0.0414678	0.897617	1	unaffected
FBgn0026015	Top3beta	977.16	-0.0109967	0.0397077	0.306309	0.970711	unaffected
FBgn0026056	Rlip	387.501	0.00518341	0.0377473	0.608363	0.998666	unaffected
FBgn0026058	OdsH	3.7737	0.00191156	0.0904288	0.809618	1	unaffected
FBgn0026059	Mhcl	288.747	0.00718342	0.0388538	0.489257	0.997248	unaffected
FBgn0026060	Mipp2	20.3253	0.00374759	0.0701763	0.683925	1	unaffected
FBgn0026061	Mipp1	3.2327	0.000568464	0.0858256	0.943781	1	unaffected
FBgn0026076	UBL3	991.023	-0.00463433	0.0338385	0.623209	0.998666	unaffected
FBgn0026077	Gasp	14093.5	-0.00881364	0.0635289	0.415463	0.994573	unaffected
FBgn0026079	Nsun2	640.818	-0.0241893	0.0550251	0.108881	0.807076	unaffected
FBgn0026080	Tip60	256.552	0.0413684	0.0835537	0.048341	0.619938	unaffected
FBgn0026083	tyf	841.86	-0.00659679	0.038972	0.524641	0.997248	unaffected
FBgn0026084	cib	48651.3	-0.00118262	0.0403866	0.90788	1	unaffected
FBgn0026085	dgt4	291.187	0.101759	0.157268	0.00739492	0.262384	unaffected
FBgn0026086	Adar	543.375	0.00520003	0.0356227	0.594751	0.998666	unaffected
FBgn0026088	CG14818	266.015	-0.000870474	0.0476662	0.933155	1	unaffected
FBgn0026089	CG14817	535.591	-0.00989667	0.0564355	0.389675	0.989206	unaffected
FBgn0026090	CG14812	789.702	-0.00603608	0.0430786	0.574114	0.997248	unaffected
FBgn0026141	Cdlc2	1.39509	0.0123275	0.142387	0.155639		unaffected
FBgn0026143	Cdc45	706.95	0.00673504	0.0349592	0.485848	0.997248	unaffected
FBgn0026144	CBP	3600.49	0.00153214	0.0463426	0.88313	1	unaffected
FBgn0026147	TTLL4A	358.056	0.0030682	0.0394497	0.76379	1	unaffected
FBgn0026148	CG12253	332.246	-0.00217751	0.031326	0.807441	1	unaffected
FBgn0026149	BCL7-like	1054.67	0.0265411	0.056008	0.0909131	0.76696	unaffected
FBgn0026150	ApepP	1004.78	-0.0108419	0.0387739	0.303915	0.970711	unaffected
FBgn0026160	tna	4328.26	0.00566622	0.0372082	0.573125	0.997248	unaffected
FBgn0026169	snoRNA:Psi18S-1820	3.29808	-0.00640064	0.0984425	0.453786	0.997248	unaffected
FBgn0026176	SkpB	16.4135	-0.00468209	0.0716149	0.614532	0.998666	unaffected
FBgn0026179	siz	322.236	-0.000143958	0.0345912	0.987953	1	unaffected
FBgn0026181	Rok	434.266	0.0153291	0.0526657	0.236523	0.950831	unaffected
FBgn0026189	promL	1467.41	0.00123087	0.0331147	0.894551	1	unaffected
FBgn0026190	PH4alphaMP	29.4906	-0.00206947	0.0730576	0.814139	1	unaffected
FBgn0026192	par-6	786.685	0.0078653	0.0408106	0.462837	0.997248	unaffected
FBgn0026196	nop5	2722.55	-0.00387704	0.0317997	0.667067	1	unaffected
FBgn0026197	lncRNA:noe	1708.67	0.00396923	0.061227	0.686946	1	unaffected
FBgn0026199	myo	824.722	0.00949933	0.0398624	0.374496	0.989206	unaffected
FBgn0026206	mei-P26	802.62	-0.0116487	0.0519412	0.333628	0.982605	unaffected
FBgn0026207	mbo	857.867	0.00202375	0.0279054	0.803832	1	unaffected
FBgn0026238	gus	3505.17	5.06999e-05	0.0344794	0.995749	1	unaffected
FBgn0026239	gukh	536.278	0.0260275	0.0657836	0.108655	0.807076	unaffected
FBgn0026250	eIF1A	4100.52	9.66961e-05	0.0263986	0.990111	1	unaffected
FBgn0026252	msk	2770.49	0.00772203	0.0407751	0.470312	0.997248	unaffected
FBgn0026257	cav	523.145	0.125934	0.135928	0.00423471	0.179972	unaffected
FBgn0026259	eIF5B	2041.37	0.00131054	0.0254173	0.861676	1	unaffected
FBgn0026261	bonsai	698.734	0.0282419	0.0667713	0.0947277	0.776817	unaffected
FBgn0026262	Taf3	2734.49	-0.00444761	0.0257899	0.547137	0.997248	unaffected
FBgn0026263	bip1	1969.33	0.000244186	0.0526455	0.980791	1	unaffected
FBgn0026268	antdh	1.31803	-0.00224915	0.11998	0.691238		unaffected
FBgn0026309	aft	573.435	0.036218	0.0717259	0.0612615	0.672378	unaffected
FBgn0026313	X11L	231.637	0.00498528	0.0373331	0.61974	0.998666	unaffected
FBgn0026315	Ugt35A1	16.5656	0.00722705	0.0847675	0.43766	0.995502	unaffected
FBgn0026316	Ubc10	1076.7	0.001176	0.0311145	0.894845	1	unaffected
FBgn0026317	Tsc1	245.473	-0.00104313	0.036213	0.915041	1	unaffected
FBgn0026319	Traf4	395.344	-0.00471511	0.0395375	0.647562	1	unaffected
[truncated: 9,692 more rows]

## Sheet: Constant ph-KD vs constant w-KD
FBgn	symbol	baseMean	log2FoldChange	lfcSE	pvalue	padj	diff
FBgn0000003	7SLRNA:CR32864	3.48174	-0.248849	0.616205	0.329851	0.45508	unaffected
FBgn0000008	a	385.885	-2.67914	0.165068	2.17415e-59	1.78653e-57	down
FBgn0000014	abd-A	25.4243	8.91707	1.28302	6.49235e-14	7.84712e-13	up
FBgn0000015	Abd-B	579.897	10.6595	0.780671	1.45346e-44	7.44372e-43	up
FBgn0000017	Abl	722.022	-0.778197	0.16737	1.32702e-07	7.94123e-07	unaffected
FBgn0000018	abo	260.246	-0.00353374	0.103875	0.96947	0.983946	unaffected
FBgn0000022	ac	211.806	-5.86803	0.378198	4.56482e-55	3.26384e-53	down
FBgn0000024	Ace	219.923	-5.26541	0.343529	1.21783e-53	8.32893e-52	down
FBgn0000028	acj6	6.67317	0.0109563	0.404084	0.956654	0.974831	unaffected
FBgn0000032	Acph-1	661.866	-0.156367	0.0790651	0.0312885	0.0644079	unaffected
FBgn0000036	nAChRalpha1	10.3655	-2.07386	0.828612	0.000403741	0.00134186	down
FBgn0000037	mAChR-A	2.06617	-0.616649	1.14386	0.144653	0.235881	unaffected
FBgn0000038	nAChRbeta1	1.04926	-0.0164432	1.10043	0.966515	0.981943	unaffected
FBgn0000039	nAChRalpha2	1.73323	-1.10604	1.62927	0.0691283	0.127564	unaffected
FBgn0000042	Act5C	266577	-0.297018	0.138311	0.0179248	0.0398324	unaffected
FBgn0000043	Act42A	93382.1	-0.542748	0.144256	4.42937e-05	0.00018077	unaffected
FBgn0000044	Act57B	1190.55	-3.23372	0.719865	2.50004e-06	1.24957e-05	down
FBgn0000045	Act79B	1.86293	-0.223582	0.696136	0.416703	0.543575	unaffected
FBgn0000046	Act87E	301.972	-3.14371	0.497208	1.51679e-10	1.29871e-09	down
FBgn0000047	Act88F	4.78357	-0.537319	0.976482	0.147009	0.238819	unaffected
FBgn0000052	Pfas	284.629	0.329823	0.133881	0.00746588	0.0184859	unaffected
FBgn0000053	Gart	1251.88	0.772324	0.134212	3.74308e-10	3.07346e-09	unaffected
FBgn0000055	Adh	0.784587	0.115098	1.05839	0.763646		unaffected
FBgn0000057	adp	298.415	-0.138289	0.104289	0.133461	0.22075	unaffected
FBgn0000061	al	258.514	-3.41658	0.276697	2.84993e-35	1.0896e-33	down
FBgn0000063	Mps1	248.152	0.583333	0.131785	2.06242e-06	1.04603e-05	unaffected
FBgn0000064	Ald1	11388.8	0.0113849	0.124189	0.917264	0.949693	unaffected
FBgn0000071	Ama	12704	-2.75154	0.236054	1.47448e-31	4.96498e-30	down
FBgn0000075	amd	87.7566	-3.39774	0.519928	3.53136e-11	3.25116e-10	down
FBgn0000077	amx	129.121	-0.376857	0.145855	0.00467361	0.0121199	unaffected
FBgn0000083	AnxB9	5385.23	0.290044	0.102979	0.00307835	0.0083528	unaffected
FBgn0000084	AnxB10	243.791	-0.969275	0.164893	2.58842e-11	2.4133e-10	unaffected
FBgn0000092	dyw	1.37792	0.0218981	0.63345	0.932398	0.95923	unaffected
FBgn0000097	aop	5231.2	-1.93983	0.11221	3.38221e-67	3.3551e-65	down
FBgn0000100	RpLP0	51431.2	0.578141	0.106692	1.41412e-08	9.61761e-08	unaffected
FBgn0000108	Appl	889.158	-6.54355	0.25055	2.56317e-151	1.41115e-148	down
FBgn0000109	Aprt	346.579	-0.0769961	0.10376	0.397542	0.524923	unaffected
FBgn0000114	bru1	8.65593	-4.71438	1.25014	2.45569e-05	0.00010436	down
FBgn0000115	Arl1	1022.93	-0.0795864	0.101732	0.372059	0.499664	unaffected
FBgn0000116	Argk	62611.1	-0.571943	0.212456	0.00124619	0.00372269	unaffected
FBgn0000117	arm	6949.61	-0.693189	0.127159	4.72938e-09	3.40583e-08	unaffected
FBgn0000119	arr	621.908	-1.39235	0.0996946	5.68216e-46	3.08208e-44	down
FBgn0000120	Arr1	2.62	-0.0951287	0.779102	0.753787	0.833831	unaffected
FBgn0000121	Arr2	3.89014	2.33405	1.38483	0.00343276	0.00920784	up
FBgn0000137	ase	48.6943	-7.70287	1.18483	3.33433e-12	3.37138e-11	down
FBgn0000139	ash2	764.411	0.322318	0.0846073	9.24024e-05	0.000353893	unaffected
FBgn0000140	asp	274.522	0.56861	0.156556	6.15636e-05	0.000243141	unaffected
FBgn0000146	aub	8.34651	-0.708018	0.966179	0.0690753	0.127509	unaffected
FBgn0000147	aurA	541.367	0.315985	0.135467	0.0108522	0.0256425	unaffected
FBgn0000150	awd	40682.3	0.426369	0.174959	0.00562338	0.0142934	unaffected
FBgn0000152	Axs	181.897	-0.0553324	0.140314	0.650848	0.75397	unaffected
FBgn0000153	b	49.4456	-0.363598	0.607608	0.169148	0.268138	unaffected
FBgn0000157	Dll	1313.94	-0.318999	0.112893	0.0028024	0.00768356	unaffected
FBgn0000158	bam	1.82228	-0.233523	0.683093	0.39032	0.518121	unaffected
FBgn0000163	baz	1015.67	-0.406761	0.113757	0.000174934	0.000629681	unaffected
FBgn0000173	ben	6644.35	0.121654	0.101258	0.171838	0.271581	unaffected
FBgn0000179	bi	3291.26	1.16426	0.139868	2.33925e-19	4.23642e-18	up
FBgn0000180	bib	756.625	-0.949449	0.450243	0.000876189	0.00270775	unaffected
FBgn0000181	bic	16688.1	0.75348	0.12532	9.67712e-11	8.46344e-10	unaffected
FBgn0000183	BicD	766.254	0.258879	0.109316	0.0111828	0.0263105	unaffected
FBgn0000206	boss	20.2737	-6.75139	1.1787	8.23464e-10	6.51376e-09	down
FBgn0000212	brm	665.225	0.154024	0.108008	0.108154	0.185583	unaffected
FBgn0000216	Brd	2558.64	-2.95721	0.19293	3.28158e-53	2.20326e-51	down
FBgn0000221	brn	147.856	0.324029	0.150165	0.0162875	0.0366158	unaffected
FBgn0000228	Bsg25D	247.733	-0.0623682	0.115036	0.537647	0.658367	unaffected
FBgn0000229	bsk	1325.86	-0.348072	0.106894	0.000662022	0.0020965	unaffected
FBgn0000233	btd	278.903	2.86387	0.195925	1.47638e-48	8.42304e-47	up
FBgn0000239	bur	1083.8	0.326855	0.0957257	0.000405072	0.00134548	unaffected
FBgn0000241	bw	0.66496	0.0911592	1.23438	0.826539		unaffected
FBgn0000244	by	210.07	0.441569	0.14983	0.00127126	0.00379243	unaffected
FBgn0000246	c(3)G	38.9209	-0.169893	0.229208	0.342144	0.468167	unaffected
FBgn0000247	ca	105.089	-0.0434552	0.18308	0.776503	0.851601	unaffected
FBgn0000250	cact	1118.89	-0.249927	0.100489	0.00831069	0.0203308	unaffected
FBgn0000251	cad	288.274	10.7616	1.23893	1.9061e-20	3.64376e-19	up
FBgn0000253	Cam	24774.6	0.167372	0.119143	0.112487	0.191592	unaffected
FBgn0000256	capu	292.746	-0.194931	0.109349	0.0488774	0.094685	unaffected
FBgn0000257	car	272.672	0.0791162	0.120941	0.455404	0.581588	unaffected
FBgn0000259	CkIIbeta	5628.54	0.111846	0.0862998	0.14014	0.229659	unaffected
FBgn0000261	Cat	8052.97	-1.29789	0.186294	2.02602e-14	2.55246e-13	down
FBgn0000273	Pka-C1	1524.95	-0.472309	0.0698369	5.75955e-12	5.71852e-11	unaffected
FBgn0000283	Cp190	997.532	0.217321	0.145245	0.088183	0.156107	unaffected
FBgn0000286	Cf2	345.018	-0.022093	0.10582	0.813951	0.879185	unaffected
FBgn0000287	salr	548.949	0.000378756	0.181224	0.998011	1	unaffected
FBgn0000289	cg	4596.06	0.128015	0.132785	0.268507	0.387589	unaffected
FBgn0000299	Col4a1	271.93	-4.18963	0.387462	1.24653e-27	3.56507e-26	down
FBgn0000303	ChAT	2.44304	-0.664545	1.13198	0.117895	0.19953	unaffected
FBgn0000307	chif	533.553	-0.127203	0.0958834	0.132861	0.219924	unaffected
FBgn0000308	chic	60753.1	-0.220972	0.114354	0.0339566	0.0690632	unaffected
FBgn0000316	cin	973.439	-0.0247189	0.0966536	0.773134	0.848752	unaffected
FBgn0000317	ck	258.622	-0.00573414	0.127953	0.959425	0.977084	unaffected
FBgn0000318	cl	2512.32	-0.0653448	0.123292	0.545863	0.666352	unaffected
FBgn0000319	Chc	1511.65	0.111237	0.12245	0.298758	0.422825	unaffected
FBgn0000320	eya	2091.43	-7.71212	0.2717	1.5277e-178	1.52923e-175	down
FBgn0000326	clt	361.138	0.0907053	0.109982	0.346596	0.472849	unaffected
FBgn0000330	cm	1302.49	0.166794	0.0699922	0.0115976	0.0271531	unaffected
FBgn0000337	cn	6.84244	-3.02181	1.21509	0.000638246	0.00202703	down
FBgn0000339	cni	2441.59	-0.104309	0.103057	0.247954	0.365277	unaffected
FBgn0000346	comt	124.47	-1.56357	0.2821	9.13626e-10	7.18567e-09	down
FBgn0000351	cort	54.3573	0.232423	0.212787	0.1755	0.276259	unaffected
FBgn0000352	cos	257.098	0.034032	0.146552	0.78924	0.861451	unaffected
FBgn0000355	Cp15	6.89588	-0.371975	0.973534	0.300402	0.424285	unaffected
FBgn0000357	Cp18	1.82346	0.285249	0.737906	0.323	0.448155	unaffected
FBgn0000370	crc	9258.48	-0.227183	0.176008	0.128332	0.213906	unaffected
FBgn0000376	crm	154.796	0.162594	0.142027	0.187967	0.292125	unaffected
FBgn0000377	crn	466.036	0.0612613	0.0936909	0.45612	0.582165	unaffected
FBgn0000382	csw	448.418	-0.467564	0.10143	1.67751e-06	8.61928e-06	unaffected
FBgn0000384	cta	718.699	0.061483	0.136931	0.606864	0.718591	unaffected
FBgn0000394	cv	422.189	0.20511	0.108136	0.0374202	0.0752573	unaffected
FBgn0000395	cv-2	372.942	0.17732	0.140257	0.147592	0.239448	unaffected
FBgn0000404	CycA	1940.5	0.222823	0.0946842	0.0121866	0.0283752	unaffected
FBgn0000405	CycB	1734.34	0.333947	0.0938248	0.000234761	0.00081958	unaffected
FBgn0000411	D	461.86	-0.349228	0.135048	0.00508754	0.0130855	unaffected
FBgn0000412	D1	12387.8	0.166498	0.094058	0.0507598	0.0978323	unaffected
FBgn0000414	Dab	238.823	-0.65037	0.173868	2.20739e-05	9.45373e-05	unaffected
FBgn0000416	Sap-r	3942.17	-0.770994	0.139593	1.44859e-09	1.11619e-08	unaffected
FBgn0000422	Ddc	43.6115	0.537539	0.429719	0.030631	0.0632672	unaffected
FBgn0000426	SmF	3242.37	0.586389	0.232297	0.00175579	0.00505439	unaffected
FBgn0000439	Dfd	267.64	-0.185439	0.151988	0.158604	0.254242	unaffected
FBgn0000447	Dhod	2362.54	0.359065	0.067784	7.33229e-08	4.53827e-07	unaffected
FBgn0000448	Hr3	57.4371	-4.02831	1.05523	2.59952e-05	0.000110047	down
FBgn0000449	dib	174.326	-2.65053	1.52222	0.00308295	0.00836323	down
FBgn0000451	ect	78.6171	-7.54337	1.16175	3.95837e-12	3.98406e-11	down
FBgn0000454	Dip-B	2196.51	-0.216054	0.0814174	0.00550662	0.0140225	unaffected
FBgn0000455	Dip-C	494.261	-0.421767	0.100708	1.39008e-05	6.16936e-05	unaffected
FBgn0000459	disco	743.761	1.73916	0.316689	3.02811e-09	2.23475e-08	up
FBgn0000463	Dl	1616.17	-1.34087	0.193514	3.62007e-14	4.47369e-13	down
FBgn0000464	Lar	352.055	-0.240681	0.189679	0.128729	0.214405	unaffected
FBgn0000477	DNaseII	7.46228	-4.13213	1.38318	0.000211834	0.000746642	down
FBgn0000479	dnc	239.021	-0.230884	0.204812	0.167242	0.265846	unaffected
FBgn0000482	dor	283.791	-0.201318	0.142467	0.106838	0.183696	unaffected
FBgn0000489	Pka-C3	172.536	-4.36679	0.33682	7.49503e-39	3.2112e-37	down
FBgn0000490	dpp	481.96	0.797783	0.12451	4.85639e-12	4.84922e-11	unaffected
FBgn0000492	Dr	95.02	0.0607496	0.216902	0.724439	0.811062	unaffected
FBgn0000499	dsh	342.212	-0.0216349	0.138076	0.85785	0.909771	unaffected
FBgn0000504	dsx	198.756	1.94895	0.200011	9.39284e-23	2.02001e-21	up
FBgn0000520	dwg	271.139	-0.0939923	0.13748	0.431836	0.557896	unaffected
FBgn0000524	dx	410.842	0.0756609	0.109118	0.429581	0.555957	unaffected
FBgn0000527	e	2.26741	-0.516903	1.0453	0.181782	0.283956	unaffected
FBgn0000529	bsh	7.43692	-4.56024	1.52297	0.000185321	0.000662521	down
FBgn0000533	ea	215.958	-0.256333	0.216604	0.140695	0.230397	unaffected
FBgn0000535	eag	3.39533	-4.38788	1.59087	0.000318106	0.00108188	down
FBgn0000536	eas	542.308	-0.0377313	0.105052	0.684784	0.780959	unaffected
FBgn0000541	E(bx)	1307.87	0.0179383	0.106349	0.849274	0.904474	unaffected
FBgn0000542	ec	903.129	-0.330619	0.0869377	9.2827e-05	0.000355272	unaffected
FBgn0000543	ecd	783.37	-0.638129	0.106965	3.80128e-10	3.11892e-09	unaffected
FBgn0000546	EcR	1270.2	0.200973	0.132053	0.0856041	0.152448	unaffected
FBgn0000547	ed	4057.92	-0.605035	0.0966871	7.90317e-11	6.98409e-10	unaffected
FBgn0000551	Edg78E	5.5802	-6.1643	1.30048	2.38211e-07	1.37399e-06	down
FBgn0000557	eEF1alpha2	390.921	-7.4699	0.46971	3.41326e-58	2.68453e-56	down
FBgn0000559	eEF2	68351.1	0.352979	0.113959	0.00110309	0.0033332	unaffected
FBgn0000560	eg	8.58522	-1.19247	1.03142	0.0137707	0.031629	down
FBgn0000562	egl	438.425	0.0362624	0.125083	0.741931	0.825055	unaffected
FBgn0000565	MsrA	808.229	-0.76835	0.130004	1.54033e-10	1.31579e-09	unaffected
FBgn0000566	Eip55E	1846.57	0.213232	0.084055	0.0075995	0.0187745	unaffected
FBgn0000567	Eip74EF	299.967	-0.19657	0.251339	0.296491	0.420271	unaffected
FBgn0000568	Eip75B	2302.06	-0.687363	0.110468	5.05575e-11	4.55928e-10	unaffected
FBgn0000575	emc	28893.6	-0.133205	0.143038	0.282483	0.403898	unaffected
FBgn0000576	ems	622.878	-4.23123	0.149126	1.77971e-177	1.63304e-174	down
FBgn0000577	en	685.788	2.40557	0.236947	2.29923e-24	5.39803e-23	up
FBgn0000578	ena	1480.94	-0.388664	0.115396	0.000395397	0.00131691	unaffected
FBgn0000579	Eno	14945.1	0.563546	0.0906293	1.33406e-10	1.1485e-09	unaffected
FBgn0000581	E(Pc)	531.984	0.366514	0.146793	0.00610966	0.0153979	unaffected
FBgn0000588	esc	322.796	1.47948	0.143909	3.75892e-26	9.92552e-25	up
FBgn0000591	E(spl)m8-HLH	930.443	-3.87133	0.46571	4.4341e-17	6.81898e-16	down
FBgn0000606	eve	281.362	1.86382	2.96464	0.0145922	0.0332596	up
FBgn0000611	exd	2911.5	-0.422484	0.134853	0.000769627	0.0024068	unaffected
FBgn0000615	exu	58.6591	-1.72111	0.31852	4.36755e-09	3.15558e-08	down
FBgn0000617	Taf9	427.582	0.422256	0.105106	2.87505e-05	0.000120829	unaffected
FBgn0000618	e(y)2	589.9	0.427852	0.222974	0.0180742	0.0401321	unaffected
FBgn0000625	eyg	306.357	-0.0196563	0.138845	0.871383	0.918954	unaffected
FBgn0000629	E(z)	512.44	0.467887	0.0972772	6.32064e-07	3.42334e-06	unaffected
FBgn0000633	CG17716	21.0316	-4.16337	0.71911	2.84047e-09	2.1005e-08	down
FBgn0000635	Fas2	5473.89	-0.601631	0.0740298	9.49065e-17	1.42373e-15	unaffected
FBgn0000636	Fas3	12601.1	0.0327068	0.115939	0.749584	0.830641	unaffected
FBgn0000639	Fbp1	51.0966	-1.50853	1.33039	0.0145089	0.0331173	down
FBgn0000640	Fbp2	63.9086	-3.4621	1.07904	0.000136056	0.000502216	down
FBgn0000644	Fcp3C	34.2326	0.275046	0.219778	0.118082	0.19974	unaffected
FBgn0000658	fj	4217.9	-2.6945	0.103859	1.50989e-148	7.557e-146	down
FBgn0000659	fkh	58.7658	3.37046	0.45992	1.32425e-13	1.55783e-12	up
FBgn0000662	fl(2)d	1794.31	-0.0277284	0.0601601	0.592966	0.707997	unaffected
FBgn0000667	Actn	1080.53	0.261312	0.0859192	0.00163899	0.00475295	unaffected
FBgn0000709	fliI	218.448	-0.107117	0.176248	0.470384	0.595265	unaffected
FBgn0000711	flw	794.87	0.125142	0.116386	0.219984	0.332041	unaffected
FBgn0000719	fog	230.938	-1.48467	0.173317	3.89365e-19	6.9599e-18	down
FBgn0000721	for	315.66	-0.301891	0.155306	0.0283603	0.0592777	unaffected
FBgn0000723	FER	1139.81	0.27823	0.0900533	0.00136166	0.00403044	unaffected
FBgn0000808	gd	13.354	1.61223	0.998127	0.0034736	0.00929924	up
FBgn0000810	fs(1)K10	248.457	-0.159157	0.179208	0.290256	0.412708	unaffected
FBgn0000826	png	14.8844	0.388767	0.376371	0.0853885	0.152113	unaffected
FBgn0000928	fs(1)Yb	1.51677	-0.0673061	0.628112	0.792625	0.863955	unaffected
FBgn0000964	tj	1.26463	-0.153447	0.892411	0.648775	0.752282	unaffected
FBgn0000996	dup	546.963	1.34417	0.131212	1.37793e-26	3.74626e-25	up
FBgn0001075	ft	3233.76	0.18933	0.203165	0.253014	0.37081	unaffected
FBgn0001077	ftz	599.326	0.422527	1.7173	0.359305	0.48687	unaffected
FBgn0001078	ftz-f1	54.1951	0.903983	0.692575	0.0102248	0.024348	unaffected
FBgn0001079	fu	222.653	0.174799	0.139808	0.152051	0.245453	unaffected
FBgn0001083	fw	250.551	-0.407683	0.12421	0.000496533	0.00161864	unaffected
FBgn0001084	fy	540.337	-0.277937	0.14195	0.0291262	0.0605682	unaffected
FBgn0001085	fz	1050.4	0.0625999	0.138255	0.60352	0.716018	unaffected
FBgn0001086	fzy	1081.19	0.389646	0.0860503	3.33504e-06	1.64158e-05	unaffected
FBgn0001087	g	556.106	-0.111171	0.108591	0.242794	0.358968	unaffected
FBgn0001089	Gal	115.517	-5.68085	0.492083	1.47207e-31	4.96498e-30	down
FBgn0001090	bnb	2951.68	0.490332	0.143607	0.00021655	0.000762043	unaffected
FBgn0001091	Gapdh1	10890	0.808919	0.147284	1.15501e-09	8.96882e-09	unaffected
FBgn0001092	Gapdh2	44526.8	0.35666	0.113644	0.000955108	0.00292862	unaffected
FBgn0001098	Gdh	5803.32	-0.200921	0.0938107	0.0210221	0.0457757	unaffected
FBgn0001099	gdl	10.5684	0.128188	0.330603	0.525328	0.647167	unaffected
FBgn0001104	Galphai	4682.48	-0.0881712	0.0780018	0.192879	0.298479	unaffected
FBgn0001105	Gbeta13F	8624.17	-0.175904	0.0645525	0.00462782	0.012021	unaffected
FBgn0001108	DCTN1-p150	319.582	0.136582	0.155925	0.307581	0.431932	unaffected
FBgn0001112	Gld	76.9701	-1.22976	0.340168	2.38468e-06	1.196e-05	down
FBgn0001114	Glt	813.735	-5.13886	0.427518	7.20165e-34	2.65209e-32	down
FBgn0001120	gnu	8.91753	-1.08433	1.43186	0.053445	0.102185	unaffected
FBgn0001122	Galphao	815.004	-0.286209	0.0886023	0.000843893	0.0026175	unaffected
FBgn0001123	Galphas	1506.63	-0.126	0.0681927	0.0412431	0.0817071	unaffected
FBgn0001124	Got1	2211.88	-0.0158036	0.0803767	0.824275	0.885905	unaffected
FBgn0001125	Got2	1624.61	0.231165	0.0729925	0.00114784	0.00344853	unaffected
FBgn0001128	Gpdh1	233.6	0.325018	0.134383	0.00850465	0.02075	unaffected
FBgn0001133	grau	339.47	0.0475181	0.108622	0.620201	0.729413	unaffected
FBgn0001134	Grd	0.6557	-0.102405	1.32017	0.809884		unaffected
FBgn0001137	grk	29.5904	-0.333065	0.326876	0.117583	0.199146	unaffected
FBgn0001138	grn	210.768	2.42572	0.182231	1.45572e-40	6.46327e-39	up
FBgn0001139	gro	1912.42	0.141507	0.108532	0.139724	0.229182	unaffected
FBgn0001142	Gs1	400.336	-5.5121	0.364673	2.69772e-52	1.73711e-50	down
FBgn0001145	Gs2	180.677	-0.253335	0.453314	0.259941	0.378199	unaffected
FBgn0001147	gsb-n	75.2788	1.05519	0.288904	2.15212e-06	1.08652e-05	up
FBgn0001148	gsb	249.811	0.524925	0.191533	0.00148309	0.00434547	unaffected
FBgn0001149	GstD1	27667.5	-0.2111	0.187846	0.177995	0.279348	unaffected
FBgn0001150	gt	9.30287	0.171054	0.349678	0.405833	0.532583	unaffected
FBgn0001168	h	871.735	0.716098	0.173119	2.4906e-06	1.24541e-05	unaffected
FBgn0001169	H	773.507	-0.00709823	0.0928282	0.931476	0.958909	unaffected
FBgn0001170	H2.0	42.5403	1.0597	0.401477	0.000118411	0.000442723	up
FBgn0001179	hay	300.136	0.262945	0.12758	0.0236465	0.0506264	unaffected
FBgn0001185	her	407.167	0.0157069	0.098847	0.858066	0.909877	unaffected
FBgn0001186	Hex-A	1058.21	0.927782	0.15837	4.06521e-11	3.71777e-10	unaffected
FBgn0001187	Hex-C	4.06211	-0.105847	0.460592	0.61933	0.728573	unaffected
FBgn0001189	hfw	515.309	-0.0792264	0.102436	0.377614	0.50552	unaffected
FBgn0001197	His2Av	32112.5	0.767488	0.162988	1.10552e-07	6.68837e-07	unaffected
FBgn0001202	hook	395.375	-0.184068	0.113286	0.0698033	0.128594	unaffected
FBgn0001206	Hmr	131.393	0.271901	0.156146	0.0475469	0.0925308	unaffected
FBgn0001208	Hn	2.83975	0.311573	0.784685	0.303195	0.42697	unaffected
FBgn0001215	Hrb98DE	5947.02	-0.149459	0.15763	0.268976	0.388113	unaffected
FBgn0001217	Hsc70-2	1.06417	0.0407096	0.76866	0.892435	0.932935	unaffected
FBgn0001218	Hsc70-3	27368	-0.440817	0.235154	0.0183797	0.0406956	unaffected
FBgn0001220	Hsc70-5	1442.04	0.538624	0.0992273	1.7065e-08	1.14995e-07	unaffected
FBgn0001222	Hsf	737.246	0.184926	0.111418	0.0646355	0.120484	unaffected
FBgn0001224	Hsp23	175132	-1.71331	0.240462	1.34847e-13	1.58126e-12	down
FBgn0001225	Hsp26	30063.1	-0.209451	0.320776	0.306935	0.431134	unaffected
FBgn0001226	Hsp27	168526	-1.28503	0.321498	4.94235e-07	2.7251e-06	down
FBgn0001227	Hsp67Ba	413.674	-1.20281	0.227777	5.96596e-10	4.77061e-09	down
FBgn0001228	CG4456	1.89487	-1.11108	1.52436	0.0584173	0.110521	unaffected
FBgn0001229	Hsp67Bc	2189.04	-5.82627	0.548366	3.87815e-27	1.07023e-25	down
FBgn0001230	Hsp68	1192.89	0.0298041	0.460738	0.887417	0.930428	unaffected
FBgn0001233	Hsp83	133100	0.939715	0.196418	1.62178e-08	1.09555e-07	unaffected
FBgn0001234	lncRNA:Hsromega	30713.8	-1.74623	0.346955	2.97122e-08	1.93701e-07	down
FBgn0001235	hth	28005	-2.58819	0.135402	1.37307e-81	1.96349e-79	down
FBgn0001247	Ide	571.976	0.345405	0.127658	0.00368979	0.00982309	unaffected
FBgn0001248	Idh	16510.1	-0.379646	0.136598	0.00267724	0.00737737	unaffected
FBgn0001250	if	251.337	-2.54368	0.180523	3.14443e-45	1.64873e-43	down
FBgn0001253	ImpE1	4519.64	-1.05128	0.735588	0.0061637	0.0155199	down
FBgn0001254	ImpE2	193723	-7.69681	0.752359	6.78432e-26	1.77019e-24	down
FBgn0001255	ImpE3	5069.23	-5.0098	0.803067	1.16845e-10	1.01305e-09	down
FBgn0001256	ImpL1	72.3459	-4.16233	1.16446	5.10554e-05	0.000205757	down
FBgn0001257	ImpL2	591.867	1.57088	0.188431	5.40086e-18	8.96967e-17	up
FBgn0001258	Ldh	3051.27	6.2458	0.199218	1.23208e-216	1.93805e-213	up
FBgn0001259	in	263.998	-0.303714	0.119447	0.00646419	0.0162024	unaffected
FBgn0001263	inaD	12.6704	-0.348194	0.515309	0.156011	0.250743	unaffected
FBgn0001269	inv	511.415	1.19153	0.26735	4.66109e-08	2.9701e-07	up
FBgn0001276	ix	160.792	0.0620019	0.177969	0.678731	0.777111	unaffected
FBgn0001280	janA	2514.44	0.247711	0.132985	0.0383154	0.0768191	unaffected
FBgn0001281	janB	2.97952	-0.412165	0.764579	0.175838	0.276672	unaffected
FBgn0001291	Jra	739.067	-0.213168	0.0926848	0.0140841	0.0322949	unaffected
FBgn0001296	kar	113.442	-1.47464	0.281807	2.79632e-09	2.07342e-08	down
FBgn0001297	kay	824.988	1.14769	0.106878	1.49686e-29	4.6691e-28	up
FBgn0001301	kel	327.148	-0.105902	0.122939	0.324407	0.449371	unaffected
FBgn0001308	Khc	1472.58	-0.24837	0.122844	0.0265801	0.0560462	unaffected
FBgn0001311	kkv	765.539	-1.02203	0.0848522	5.11032e-36	1.98833e-34	down
FBgn0001316	klar	2914.65	-0.128523	0.127684	0.2491	0.366641	unaffected
FBgn0001319	kn	4.56776	0.399319	0.752609	0.183662	0.286364	unaffected
FBgn0001320	kni	177.931	-0.579807	0.158125	5.00412e-05	0.000202278	unaffected
FBgn0001321	knk	459.384	-0.0361127	0.15793	0.790353	0.862117	unaffected
FBgn0001323	knrl	101.439	-1.51707	0.253335	5.58794e-11	5.01457e-10	down
FBgn0001324	kto	176.712	0.116648	0.156366	0.38466	0.512427	unaffected
FBgn0001325	Kr	2.82976	0.216523	0.538213	0.35836	0.485769	unaffected
FBgn0001330	kz	192.846	0.518654	0.168536	0.0005687	0.00182511	unaffected
FBgn0001341	Mybbp1A	326.009	0.708966	0.130425	4.44078e-09	3.20639e-08	unaffected
FBgn0001404	egh	511.313	0.0362486	0.106879	0.701528	0.793308	unaffected
FBgn0001491	l(1)10Bb	1170.4	0.138971	0.0843476	0.0662835	0.123015	unaffected
FBgn0001565	Hlc	562.731	0.352806	0.104329	0.000423152	0.00140088	unaffected
FBgn0001612	Grip91	300.331	0.598819	0.12077	1.42265e-07	8.49961e-07	unaffected
FBgn0001624	dlg1	1143.28	-0.212272	0.0741983	0.00304945	0.00828256	unaffected
FBgn0001941	ifc	647.865	0.116657	0.104612	0.203863	0.312724	unaffected
FBgn0001942	eIF4A	57329.2	0.2282	0.104467	0.0184975	0.0409317	unaffected
FBgn0001961	Arpc1	2043.82	-0.253534	0.0969352	0.00583785	0.0147941	unaffected
FBgn0001965	Sos	241.563	-0.0360823	0.14913	0.780157	0.854334	unaffected
FBgn0001970	Pgant35A	1.88441	-0.129507	0.54713	0.578224	0.694873	unaffected
FBgn0001977	CIAPIN1	1090.48	0.259069	0.0908572	0.00294445	0.00802308	unaffected
FBgn0001978	stc	350.348	0.543388	0.111943	3.44574e-07	1.94072e-06	unaffected
FBgn0001983	wor	4.64256	-0.219554	0.647137	0.40144	0.528485	unaffected
FBgn0001986	Mtr4	318.195	0.42109	0.138577	0.001046	0.00317374	unaffected
FBgn0001987	Gli	1074.88	-0.637213	0.199087	0.000168258	0.000609038	unaffected
FBgn0001989	ND-B17	1223.11	0.370684	0.147365	0.00573432	0.0145547	unaffected
FBgn0001990	wek	341.008	0.0936926	0.122913	0.383487	0.511393	unaffected
FBgn0001991	Ca-alpha1D	9.29573	-3.43835	1.204	0.00030136	0.00103195	down
FBgn0001992	Cyp303a1	1.36476	-0.148728	0.967376	0.678582	0.777024	unaffected
FBgn0001994	crp	1799.82	0.137466	0.106008	0.141786	0.231977	unaffected
FBgn0001995	mRpL4	683.286	0.152581	0.106103	0.10546	0.181554	unaffected
FBgn0002021	l(2)37Bb	306.266	0.232763	0.116759	0.0290451	0.0604681	unaffected
FBgn0002022	Catsup	4403.52	-0.314636	0.117455	0.00432713	0.0113308	unaffected
FBgn0002023	Lim3	54.5891	-8.17608	1.17181	9.15992e-14	1.09038e-12	down
FBgn0002031	l(2)37Cc	4113.3	0.519898	0.0651555	5.10355e-16	7.18609e-15	unaffected
FBgn0002036	CG10561	63.1621	-0.0320645	0.221625	0.854258	0.907572	unaffected
FBgn0002044	swm	558.322	0.00645595	0.0781773	0.925759	0.954831	unaffected
FBgn0002069	AspRS	762.335	0.625258	0.109761	2.08753e-09	1.57114e-08	unaffected
FBgn0002121	l(2)gl	1545.01	0.218525	0.158195	0.110446	0.188846	unaffected
FBgn0002174	CG5504	676.781	0.807726	0.124284	2.37066e-12	2.42822e-11	unaffected
FBgn0002183	dre4	1128.96	0.607174	0.083017	5.30865e-14	6.48763e-13	unaffected
FBgn0002283	l(3)73Ah	638.846	-0.110725	0.11095	0.254717	0.372567	unaffected
FBgn0002284	Prosbeta6	5190	0.322686	0.118064	0.00363328	0.00968668	unaffected
FBgn0002306	sas	1317.71	0.445361	0.15827	0.00185521	0.00530728	unaffected
FBgn0002354	l(3)87Df	192.093	0.561045	0.247867	0.00391643	0.0103415	unaffected
FBgn0002413	dco	957.934	-0.0486721	0.127159	0.662962	0.7644	unaffected
FBgn0002431	hyd	437.285	0.123081	0.135847	0.297561	0.42157	unaffected
FBgn0002441	l(3)mbt	226.559	0.09294	0.164656	0.507864	0.631731	unaffected
FBgn0002466	sti	503	0.88294	0.136597	1.29671e-12	1.36241e-11	unaffected
FBgn0002521	pho	1446.11	-0.142875	0.119083	0.172094	0.271909	unaffected
FBgn0002522	lab	107.884	-2.46276	0.266631	1.78604e-20	3.42615e-19	down
FBgn0002524	lace	644.769	-0.067706	0.11162	0.490158	0.614358	unaffected
FBgn0002525	Lam	6290.68	0.291204	0.0797677	0.000184949	0.000661621	unaffected
FBgn0002526	LanA	1390.7	0.180447	0.125876	0.105004	0.180967	unaffected
FBgn0002531	Lcp1	2.23692	-0.144622	0.733031	0.614691	0.724665	unaffected
FBgn0002533	Lcp2	0.866606	-0.508241	1.45182	0.292929		unaffected
FBgn0002535	Lcp4	1.29539	-0.413898	1.11559	0.302329	0.426459	unaffected
FBgn0002542	lds	543.437	0.390808	0.121641	0.000667614	0.00211238	unaffected
FBgn0002543	robo2	961.005	-0.648919	0.20637	0.000184432	0.000659988	unaffected
FBgn0002552	lin	314.639	-0.00274763	0.155608	0.98367	0.992958	unaffected
FBgn0002561	l(1)sc	2.12195	-1.61665	1.83811	0.0308537	0.0636199	unaffected
FBgn0002562	Lsp1alpha	67.9315	-3.32271	1.10757	0.00021766	0.000765214	down
FBgn0002563	Lsp1beta	51.1849	-1.94355	1.24264	0.00438001	0.0114475	down
FBgn0002564	Lsp1gamma	78.441	1.27067	0.999406	0.00946324	0.0227461	up
FBgn0002565	Lsp2	4.82039	-0.404487	0.832885	0.207684	0.317117	unaffected
FBgn0002566	lt	618.264	-0.0198936	0.0911179	0.805676	0.87319	unaffected
FBgn0002567	Rab32	338.839	-5.14184	0.255592	1.36008e-90	2.62733e-88	down
FBgn0002570	Mal-A1	0.560879	-0.369182	1.60759	0.423674		unaffected
FBgn0002573	sens	172.286	-4.4557	0.621267	2.66808e-13	2.99777e-12	down
FBgn0002576	lz	350.253	-5.85182	0.296481	1.75374e-87	3.06514e-85	down
FBgn0002577	m	17.8242	-4.29701	1.13743	2.75984e-05	0.000116253	down
FBgn0002578	Kaz-m1	0.870107	-0.533093	1.314	0.245711		unaffected
FBgn0002579	RpL36	12598.7	0.46586	0.182169	0.00340248	0.00914384	unaffected
FBgn0002590	RpS5a	37160.5	0.56601	0.130826	3.63418e-06	1.77928e-05	unaffected
FBgn0002592	E(spl)m2-BFM	1471.38	-2.34835	0.122811	1.23889e-81	1.79493e-79	down
FBgn0002593	RpLP1	58174.9	0.346428	0.167644	0.0187791	0.0414631	unaffected
FBgn0002609	E(spl)m3-HLH	1664.79	-2.06488	0.186362	9.63886e-29	2.90777e-27	down
FBgn0002622	RpS3	13440.8	0.563818	0.141606	1.6145e-05	7.07693e-05	unaffected
FBgn0002626	RpL32	7570.82	0.696722	0.195384	2.89016e-05	0.000121371	unaffected
FBgn0002629	E(spl)m4-BFM	677.265	-8.7918	0.610369	1.16133e-48	6.71798e-47	down
FBgn0002631	E(spl)m5-HLH	34.3609	-4.99795	0.763741	1.60385e-11	1.51718e-10	down
FBgn0002632	E(spl)m6-BFM	19.8051	-0.344571	0.371353	0.120181	0.202497	unaffected
FBgn0002633	E(spl)m7-HLH	1312.16	-4.43865	0.253632	5.35273e-69	5.6672e-67	down
FBgn0002638	Rcc1	1883.23	0.672352	0.0864564	9.17625e-16	1.25359e-14	unaffected
FBgn0002641	mal	238.355	0.156144	0.114803	0.124031	0.207874	unaffected
FBgn0002643	mam	912.308	-0.350849	0.0959069	0.000154173	0.000562493	unaffected
FBgn0002645	Map205	1816.9	0.132998	0.121911	0.21294	0.323449	unaffected
FBgn0002673	twe	153.943	0.498567	0.183085	0.00182108	0.00522321	unaffected
FBgn0002707	mei-9	152.042	0.312139	0.150811	0.0207099	0.0451826	unaffected
FBgn0002709	mei-218	19.4449	0.323515	0.312072	0.121967	0.205067	unaffected
FBgn0002715	mei-S332	271.99	0.309501	0.140368	0.0151323	0.0343345	unaffected
FBgn0002716	mei-W68	6.27406	0.145271	0.490638	0.510995	0.634388	unaffected
FBgn0002719	Men	436.962	0.524834	0.203297	0.00227643	0.00639922	unaffected
FBgn0002723	Met	243.888	0.178508	0.166981	0.209647	0.31955	unaffected
FBgn0002732	E(spl)malpha-BFM	2543.88	-1.78617	0.160774	3.77433e-29	1.16412e-27	down
FBgn0002733	E(spl)mbeta-HLH	1089.9	-0.135874	0.16375	0.330486	0.455727	unaffected
FBgn0002734	E(spl)mdelta-HLH	728.149	-4.51814	0.200856	1.70883e-112	4.95156e-110	down
FBgn0002735	E(spl)mgamma-HLH	3341.43	-4.99963	0.420851	4.21417e-33	1.50657e-31	down
FBgn0002736	mago	3602.48	0.407199	0.0931903	6.53746e-06	3.06706e-05	unaffected
FBgn0002772	Mlc1	485.053	-4.07134	1.14036	5.25785e-05	0.000211317	down
FBgn0002773	Mlc2	2032.04	-2.6137	0.995985	0.000421132	0.00139461	down
FBgn0002774	mle	323.4	-0.471323	0.137823	0.000233914	0.000816881	unaffected
FBgn0002775	msl-3	284.761	-0.315061	0.110146	0.00255272	0.00707119	unaffected
FBgn0002778	mnd	469.969	1.74642	0.349854	3.60059e-08	2.32665e-07	up
FBgn0002780	mod	8748.84	0.892516	0.0899498	3.32393e-25	8.2618e-24	unaffected
FBgn0002781	mod(mdg4)	5354.78	-0.0565382	0.0731687	0.371082	0.498563	unaffected
FBgn0002783	mor	962.639	0.0249848	0.0995624	0.777288	0.852142	unaffected
FBgn0002787	Rpn8	3630.54	-0.165711	0.100736	0.0672205	0.124523	unaffected
FBgn0002789	Mp20	190.775	-2.97097	0.733032	1.14665e-05	5.16816e-05	down
FBgn0002791	mr	436.472	0.0121158	0.0980259	0.889416	0.931694	unaffected
FBgn0002838	ms(3)K81	1.29066	0.0570171	0.856999	0.862074	0.912458	unaffected
FBgn0002842	sa	4.80113	0.0290724	0.450615	0.889133	0.931517	unaffected
FBgn0002862	Mst87F	0.861125	-0.221387	0.923397	0.520638		unaffected
FBgn0002868	MtnA	65.2153	-3.5751	0.556463	6.88991e-11	6.12801e-10	down
FBgn0002869	MtnB	1.73008	0.586737	1.41321	0.227462	0.340899	unaffected
FBgn0002872	mu2	247.336	0.486852	0.155366	0.000568474	0.00182492	unaffected
FBgn0002878	mus101	169.057	0.574322	0.13821	7.26285e-06	3.37859e-05	unaffected
FBgn0002887	mus201	147.906	0.343593	0.154279	0.0130033	0.0300733	unaffected
FBgn0002891	PolZ1	97.5902	0.122714	0.182823	0.421767	0.548168	unaffected
FBgn0002899	mus301	98.3066	0.815615	0.200118	1.30518e-06	6.79494e-06	unaffected
FBgn0002901	mus304	148.082	-0.0413178	0.158576	0.76175	0.839877	unaffected
FBgn0002905	PolQ	97.887	0.174161	0.166463	0.219578	0.331474	unaffected
FBgn0002906	Blm	107.254	0.333296	0.168195	0.0237451	0.0507979	unaffected
FBgn0002917	na	17.8418	-6.29689	1.23111	3.37032e-08	2.18812e-07	down
FBgn0002921	Atpalpha	7862.38	-0.7219	0.071813	7.10794e-25	1.71259e-23	unaffected
FBgn0002924	ncd	1711.39	0.56858	0.109843	5.61373e-08	3.52611e-07	unaffected
FBgn0002926	ndl	4.63453	-4.89332	1.38225	4.43973e-05	0.000181126	down
FBgn0002930	nec	6.1878	-0.776799	0.936348	0.047831	0.0930343	unaffected
FBgn0002931	net	363.331	-0.472457	0.236854	0.0121105	0.0282279	unaffected
FBgn0002932	neur	302.934	-1.73796	0.170713	6.19892e-25	1.50014e-23	down
FBgn0002937	ninaB	46.5095	-8.25636	1.18195	8.16509e-14	9.77237e-13	down
FBgn0002938	ninaC	3.76596	-1.94389	1.60351	0.0114193	0.026787	down
FBgn0002939	ninaD	1.26476	-0.524883	1.42954	0.276074	0.396381	unaffected
FBgn0002945	nkd	4202.48	0.534456	0.181708	0.000783934	0.00244738	unaffected
FBgn0002948	nod	275.411	0.0875104	0.113709	0.379874	0.507558	unaffected
FBgn0002962	nos	1.28397	0.405447	0.957872	0.254372	0.372211	unaffected
FBgn0002973	numb	1817.13	-1.40815	0.094218	4.67938e-52	2.94426e-50	down
FBgn0002985	odd	585.421	-0.167854	0.196712	0.29908	0.423006	unaffected
FBgn0002989	okr	98.3834	0.270772	0.195032	0.0953475	0.166938	unaffected
FBgn0003002	opa	278.882	-2.55307	0.166669	4.19271e-53	2.79793e-51	down
FBgn0003008	or	384.177	-0.14334	0.123673	0.18617	0.289702	unaffected
FBgn0003009	ord	2.16381	0.293262	1.404	0.513521	0.636324	unaffected
FBgn0003016	osp	221.469	-0.834996	0.249038	2.09632e-05	9.02016e-05	unaffected
FBgn0003023	otu	0.912429	-0.134801	1.04181	0.721923	0.80915	unaffected
FBgn0003028	ovo	1018.99	-0.374572	0.147748	0.00536754	0.0137064	unaffected
FBgn0003041	pbl	742.663	0.516044	0.112323	1.4241e-06	7.38265e-06	unaffected
FBgn0003042	Pc	296.736	-0.201344	0.139792	0.101152	0.175455	unaffected
FBgn0003044	Pcl	580.291	0.284392	0.0918839	0.00132112	0.00392522	unaffected
FBgn0003046	Pcp	19.2753	-2.01372	1.06885	0.00192125	0.00548197	down
FBgn0003048	pcx	141.481	0.17841	0.170849	0.218523	0.330335	unaffected
FBgn0003053	peb	625.374	0.957454	0.182335	1.14922e-09	8.93017e-09	unaffected
FBgn0003060	CG9757	0.637557	-0.381947	1.69797	0.397419		unaffected
FBgn0003062	Fib	583.074	1.08582	0.163512	1.00219e-13	1.18912e-12	up
FBgn0003065	CG2150	8.83538	-5.23537	1.25766	5.09045e-06	2.43171e-05	down
FBgn0003068	per	8.53567	-1.18609	1.04193	0.0145934	0.0332596	down
FBgn0003071	Pfk	831.402	0.744215	0.107632	2.80549e-13	3.13935e-12	unaffected
FBgn0003074	Pgi	1712.9	0.324816	0.0873893	0.000132173	0.000489362	unaffected
FBgn0003076	Pgm1	369.451	0.315232	0.101578	0.00119955	0.00359505	unaffected
FBgn0003079	Raf	362.001	-0.295359	0.119276	0.00786634	0.0193297	unaffected
FBgn0003082	phr	401.091	1.17557	0.217367	2.7074e-10	2.26357e-09	up
FBgn0003086	Pig1	5.0411	-2.61363	3.42744	0.00466539	0.0121043	down
FBgn0003087	pim	1038.9	0.28544	0.128428	0.0153377	0.0347353	unaffected
FBgn0003089	pip	415.562	-3.69919	0.21424	4.32247e-67	4.24953e-65	down
FBgn0003090	pk	606.698	-0.848033	0.131771	2.28892e-12	2.34667e-11	unaffected
FBgn0003091	Pkc53E	5.66269	-1.97293	1.38251	0.00636513	0.0159796	down
FBgn0003093	Pkc98E	511.469	-0.255655	0.0929702	0.00398442	0.0105109	unaffected
FBgn0003116	pn	114.515	-0.0253714	0.153208	0.84804	0.903335	unaffected
FBgn0003117	pnr	310.827	0.331096	0.224541	0.0652225	0.121394	unaffected
FBgn0003118	pnt	804.981	-0.798235	0.152205	5.11165e-09	3.66853e-08	unaffected
FBgn0003124	polo	3236.54	0.522204	0.0876825	8.61533e-10	6.80024e-09	unaffected
FBgn0003129	Poxm	16.2301	1.96704	0.481799	3.0472e-06	1.50596e-05	up
FBgn0003130	Poxn	14.1977	1.65434	0.818299	0.00108774	0.0032895	up
FBgn0003134	Pp1alpha-96A	1009.98	0.278849	0.0815818	0.000447589	0.00147469	unaffected
FBgn0003137	Ppn	952.185	2.37999	0.174636	1.98955e-42	9.44264e-41	up
FBgn0003139	PpV	1294.68	0.373476	0.0681174	2.50693e-08	1.65193e-07	unaffected
FBgn0003141	pr	1177.57	0.171751	0.107734	0.0750555	0.136562	unaffected
FBgn0003149	Prm	59.0297	-2.88986	0.983748	0.00022847	0.00079939	down
FBgn0003159	CG2841	53.3077	-3.00318	0.424295	9.18018e-13	9.78538e-12	down
FBgn0003162	Pu	162.725	-2.29632	0.334228	3.59383e-12	3.6271e-11	down
FBgn0003165	pum	4909.68	-0.172312	0.143562	0.167633	0.266217	unaffected
FBgn0003169	put	1206.18	-0.0856633	0.117948	0.407159	0.533649	unaffected
FBgn0003174	pwn	444.018	-0.800303	0.126175	7.19247e-12	7.07741e-11	unaffected
FBgn0003175	px	404.659	-0.14634	0.126041	0.185106	0.288247	unaffected
FBgn0003187	qua	355.687	-7.6024	0.53662	7.5228e-47	4.14168e-45	down
FBgn0003189	r	289.381	0.869539	0.139949	7.71412e-12	7.54353e-11	unaffected
FBgn0003204	ras	1904.16	0.32052	0.0729559	7.61996e-06	3.5298e-05	unaffected
FBgn0003205	Ras85D	3254.49	-0.269076	0.0932315	0.00260811	0.00721194	unaffected
FBgn0003206	Ras64B	1454.33	0.00932741	0.0768727	0.890988	0.932307	unaffected
FBgn0003209	raw	554.129	0.275335	0.096859	0.00293513	0.00799968	unaffected
FBgn0003210	rb	359.061	0.0167196	0.0932209	0.839981	0.897529	unaffected
FBgn0003218	rdgB	75.7405	-1.01602	0.264402	1.03558e-06	5.46374e-06	down
FBgn0003227	rec	101.286	0.072498	0.194021	0.65005	0.753283	unaffected
FBgn0003231	ref(2)P	914.273	-0.257655	0.123427	0.0224185	0.0483736	unaffected
FBgn0003250	Rh4	2.70297	-0.284306	0.737461	0.324337	0.44933	unaffected
FBgn0003254	rib	1.40016	0.392574	0.919886	0.254153	0.371955	unaffected
FBgn0003255	rk	23.5256	-4.73101	0.821294	2.54924e-09	1.89788e-08	down
FBgn0003256	rl	926.162	-0.0694704	0.128582	0.537111	0.658034	unaffected
FBgn0003257	r-l	748.097	0.578681	0.0846181	1.95707e-12	2.0223e-11	unaffected
FBgn0003261	Rm62	28710	0.64174	0.125986	5.10433e-08	3.2301e-07	unaffected
FBgn0003267	ro	319.47	-4.13279	0.207291	8.38251e-89	1.51311e-86	down
FBgn0003268	rod	239.429	0.534556	0.123557	4.41224e-06	2.13178e-05	unaffected
FBgn0003274	RpLP2	28270.9	0.532896	0.168433	0.000396069	0.00131875	unaffected
FBgn0003275	RpII18	4622.36	0.359548	0.180262	0.0210344	0.0457907	unaffected
FBgn0003277	RpII215	1186.71	0.187871	0.0925027	0.0276086	0.0578746	unaffected
FBgn0003278	RpI135	342.478	0.424132	0.134475	0.00071379	0.00224687	unaffected
FBgn0003279	RpL4	16147.8	0.636149	0.109333	9.36261e-10	7.35844e-09	unaffected
FBgn0003285	rst	1221.49	-3.68878	0.517062	4.92748e-13	5.39329e-12	down
FBgn0003292	rt	352.147	-0.669192	0.256995	0.00079296	0.00247345	unaffected
FBgn0003295	ru	1672.22	-11.4537	1.02839	2.72265e-31	9.11218e-30	down
FBgn0003300	run	107.902	-9.22005	1.17525	6.64658e-17	1.00806e-15	down
FBgn0003301	rut	164.035	-0.115324	0.164076	0.409605	0.535861	unaffected
FBgn0003302	rux	240.875	-0.337178	0.124507	0.00375246	0.00996584	unaffected
FBgn0003308	ry	8.08382	-0.785199	0.773869	0.0272279	0.0572041	unaffected
FBgn0003310	S	717.803	-0.521832	0.138846	5.09606e-05	0.000205466	unaffected
FBgn0003312	sad	1212.18	-5.47738	1.19153	7.29976e-07	3.91895e-06	down
FBgn0003317	sax	788.288	0.0436164	0.0900885	0.582621	0.69898	unaffected
FBgn0003319	Sb	349.237	-5.33553	0.521277	3.15089e-25	7.90307e-24	down
FBgn0003321	sbr	781.878	0.0530849	0.0820208	0.458606	0.584593	unaffected
FBgn0003326	sca	603.647	-1.78239	0.829434	0.000827512	0.00257031	down
FBgn0003330	Sce	537.286	0.127752	0.10655	0.172871	0.2729	unaffected
FBgn0003334	Scm	348.621	-0.103438	0.174135	0.481532	0.606376	unaffected
FBgn0003339	Scr	133.208	3.80598	0.228577	1.4759e-62	1.32123e-60	up
FBgn0003345	sd	2368.58	0.448509	0.0820812	2.14459e-08	1.42253e-07	unaffected
FBgn0003346	RanGAP	1846.77	0.70918	0.0753882	4.57414e-22	9.55708e-21	unaffected
FBgn0003353	sei	118.037	-0.620419	0.160914	1.78908e-05	7.79255e-05	unaffected
FBgn0003356	Jon99Cii	2.77779	-0.213447	1.57218	0.620243	0.729413	unaffected
FBgn0003357	Jon99Ciii	1.53206	-0.337552	1.66285	0.447894	0.574061	unaffected
FBgn0003360	sesB	22487.3	0.304082	0.0992275	0.00139576	0.0041181	unaffected
FBgn0003366	sev	801.55	-7.09245	0.475607	2.00832e-51	1.24234e-49	down
FBgn0003371	sgg	1470.77	0.0929955	0.0937111	0.25618	0.374061	unaffected
FBgn0003372	Sgs1	0.932429	-0.0714828	1.53979	0.864055	0.914115	unaffected
FBgn0003373	Sgs3	64.6821	-14.0078	3.67699	1.61152e-10	1.37341e-09	down
FBgn0003374	Sgs4	172.294	-1.23198	1.95987	0.0725339	0.132714	unaffected
FBgn0003375	Sgs5	28.3209	-0.44746	1.32862	0.325614	0.450533	unaffected
FBgn0003377	Sgs7	81.9538	-1.01612	1.75527	0.0982781	0.171333	unaffected
FBgn0003378	Sgs8	15.7841	-0.200063	0.974009	0.578429	0.695012	unaffected
FBgn0003380	Sh	47.2084	-4.17932	0.536042	2.63083e-15	3.49706e-14	down
FBgn0003382	sha	5.26951	5.63926	1.37991	5.3514e-06	2.54753e-05	up
FBgn0003386	Shaw	13.9957	-4.85171	1.2569	1.75932e-05	7.67508e-05	down
FBgn0003388	shd	7.54729	-0.612861	0.636349	0.041913	0.0829149	unaffected
FBgn0003390	shf	1699.21	-3.40592	0.12922	2.4154e-153	1.39979e-150	down
FBgn0003391	shg	2325.4	-0.625782	0.107801	1.0997e-09	8.55745e-09	unaffected
FBgn0003392	shi	1921.51	-0.245355	0.0766336	0.00100192	0.00305007	unaffected
FBgn0003396	shn	603.446	0.194483	0.11679	0.0634388	0.118655	unaffected
FBgn0003401	shu	191.062	1.21254	0.190103	7.18961e-13	7.75365e-12	up
FBgn0003410	sina	1367.71	0.00302401	0.0995195	0.972745	0.986179	unaffected
FBgn0003415	skd	1596.12	0.0841957	0.110884	0.386486	0.514272	unaffected
FBgn0003416	sl	135.943	-0.00967253	0.154497	0.942203	0.965438	unaffected
FBgn0003423	slgA	1258.49	-0.146982	0.129852	0.19548	0.301588	unaffected
FBgn0003429	slo	4.74701	-0.675278	1.02206	0.0901793	0.159103	unaffected
FBgn0003430	slp1	293.517	-5.54178	0.285591	1.46063e-84	2.26522e-82	down
FBgn0003435	sm	601.554	-1.38533	0.951681	0.00534378	0.0136489	down
FBgn0003444	smo	383.01	0.245596	0.197689	0.132718	0.219752	unaffected
FBgn0003447	sn	1691.57	-0.626572	0.133147	4.04528e-07	2.25646e-06	unaffected
FBgn0003448	sna	5.42669	-3.99515	1.75404	0.000885945	0.00273177	down
FBgn0003449	snf	2112.99	0.26343	0.136587	0.0320843	0.0658369	unaffected
FBgn0003459	stwl	230.26	0.0922166	0.13664	0.438036	0.564184	unaffected
FBgn0003460	so	546.084	-4.37753	0.179001	1.71191e-132	7.53992e-130	down
FBgn0003462	Sod1	13054.7	-0.500723	0.119669	9.93334e-06	4.51407e-05	unaffected
FBgn0003463	sog	945.33	-1.67773	0.273026	5.99674e-11	5.3626e-10	down
FBgn0003464	sol	329.91	-0.0475966	0.110739	0.626256	0.734272	unaffected
FBgn0003475	spir	58.2138	-1.9763	0.357367	6.13246e-09	4.35924e-08	down
FBgn0003479	spn-A	562.075	0.219673	0.109292	0.0283785	0.0593045	unaffected
FBgn0003480	spn-B	29.2129	0.27373	0.271583	0.164324	0.26181	unaffected
FBgn0003482	spn-D	36.3894	0.521834	0.317341	0.0172279	0.0384624	unaffected
FBgn0003483	spn-E	56.7956	0.197161	0.225927	0.267095	0.386057	unaffected
FBgn0003495	spz	94.7902	-2.63359	0.290535	8.69689e-20	1.60404e-18	down
FBgn0003499	sr	61.9349	-0.369518	0.255852	0.0567816	0.107704	unaffected
FBgn0003502	Btk29A	1543.2	0.00708207	0.131498	0.951145	0.971617	unaffected
FBgn0003507	srp	79.312	-2.69943	0.379284	7.22194e-13	7.7809e-12	down
FBgn0003512	Sry-delta	719.721	0.184358	0.0884048	0.0242658	0.0517711	unaffected
FBgn0003513	ss	386.686	-0.587161	0.156107	3.31272e-05	0.000138011	unaffected
FBgn0003514	sqh	16195.3	0.241694	0.130083	0.0391086	0.0781391	unaffected
FBgn0003515	st	14.6489	-3.68067	0.899656	1.1186e-05	5.06034e-05	down
FBgn0003517	sta	77764.3	0.357034	0.112829	0.000876084	0.00270775	unaffected
FBgn0003520	stau	370.139	-0.0509197	0.151431	0.697291	0.789742	unaffected
FBgn0003525	stg	2487.58	-0.12793	0.185403	0.407435	0.533762	unaffected
FBgn0003527	stil	10.0275	0.225541	0.374348	0.288149	0.410294	unaffected
FBgn0003545	sub	597.042	1.03772	0.140124	4.27493e-16	6.04252e-15	up
FBgn0003557	Su(dx)	288.243	-0.0599351	0.156501	0.656181	0.758615	unaffected
FBgn0003559	su(f)	948.097	0.106336	0.082845	0.143011	0.233643	unaffected
FBgn0003567	su(Hw)	901.763	0.124607	0.127096	0.26159	0.379746	unaffected
FBgn0003575	su(sable)	277.752	-0.365475	0.125173	0.00185056	0.00529535	unaffected
FBgn0003598	Su(var)3-7	357.193	-0.0710821	0.141086	0.562358	0.680304	unaffected
FBgn0003607	Su(var)205	14031.9	0.184147	0.100806	0.0444829	0.087293	unaffected
FBgn0003612	Su(var)2-10	1198.22	0.276584	0.0815495	0.000493821	0.0016111	unaffected
FBgn0003638	su(w[a])	1484.11	-0.177806	0.101617	0.0530755	0.101602	unaffected
FBgn0003651	svp	167.704	-4.53254	0.303148	5.45152e-51	3.35345e-49	down
FBgn0003654	sw	244.023	-0.293418	0.162624	0.0393667	0.0785692	unaffected
FBgn0003656	sws	141.291	0.0369676	0.167122	0.795182	0.865598	unaffected
FBgn0003660	Syb	5854.58	0.0877636	0.0902785	0.26528	0.384089	unaffected
FBgn0003676	CCT1	10347.6	0.48286	0.0784069	2.96689e-10	2.4674e-09	unaffected
FBgn0003687	Tbp	642.573	0.168833	0.110765	0.0874062	0.154931	unaffected
FBgn0003701	thr	136.902	0.423935	0.187671	0.0087837	0.0213269	unaffected
FBgn0003710	tipE	20.8482	-5.82962	1.02703	2.13602e-09	1.60325e-08	down
FBgn0003714	tko	1497.19	0.704577	0.143727	7.82606e-08	4.8249e-07	unaffected
FBgn0003716	tkv	1849.79	-0.637122	0.128425	1.04979e-07	6.3793e-07	unaffected
FBgn0003719	tld	108.246	0.932358	0.341803	0.000119767	0.000447186	unaffected
FBgn0003720	tll	63.795	-7.64029	1.25947	5.58226e-11	5.01356e-10	down
FBgn0003721	Tm1	6468.51	-0.149822	0.0840481	0.0491134	0.0951087	unaffected
FBgn0003731	Egfr	1947.23	-1.2196	0.0839423	2.59639e-50	1.57082e-48	down
FBgn0003733	tor	8.14453	-1.49293	1.71374	0.0328622	0.0672076	unaffected
FBgn0003741	tra	927.601	0.39958	0.135018	0.00145576	0.00427451	unaffected
FBgn0003742	tra2	939.563	0.204213	0.0716257	0.00316285	0.0085589	unaffected
FBgn0003744	trc	912.517	-0.129232	0.10923	0.178433	0.279875	unaffected
FBgn0003747	Gr5a	0.7475	-0.025426	1.20377	0.9506		unaffected
FBgn0003748	Treh	392.462	0.381162	0.135262	0.00237954	0.00665171	unaffected
FBgn0003751	trk	6.70837	0.0638902	0.360173	0.749666	0.830641	unaffected
FBgn0003862	trx	1168.46	0.0214302	0.13441	0.855731	0.908539	unaffected
FBgn0003866	tsh	603.457	-1.0325	0.208559	4.06621e-09	2.95727e-08	down
FBgn0003867	tsl	2108.67	0.309186	0.121178	0.00623038	0.0156663	unaffected
FBgn0003870	ttk	1852.21	-0.635878	0.118062	1.11613e-08	7.66194e-08	unaffected
FBgn0003882	tub	1065.8	0.186297	0.0902944	0.0255778	0.0542235	unaffected
FBgn0003884	alphaTub84B	201096	-0.295136	0.130411	0.013584	0.0312588	unaffected
FBgn0003885	alphaTub84D	9315.17	0.0785828	0.110424	0.41734	0.544019	unaffected
FBgn0003886	alphaTub85E	265.039	-5.02474	0.365981	1.87258e-43	9.28785e-42	down
FBgn0003888	betaTub60D	20016	-1.04924	0.135273	2.60296e-17	4.03679e-16	down
FBgn0003889	betaTub85D	0.509451	0.190452	1.11132	0.630461		unaffected
FBgn0003890	betaTub97EF	1114.71	-4.48222	0.249886	2.22984e-72	2.61199e-70	down
FBgn0003891	tud	828.651	0.204577	0.108031	0.0377031	0.0756743	unaffected
FBgn0003892	ptc	2760.88	0.879156	0.147985	3.87864e-11	3.55897e-10	unaffected
FBgn0003896	tup	223.827	1.96354	0.230498	7.14132e-18	1.17188e-16	up
FBgn0003900	twi	60.2491	-1.62253	0.379597	4.92289e-07	2.71573e-06	down
FBgn0003916	snRNA:U1:21D	1.162	0.618652	1.24213	0.168015	0.266649	unaffected
FBgn0003931	snRNA:U4:38AB	0.530022	0.310197	1.55458	0.492732		unaffected
FBgn0003938	snRNA:U5:63BC	0.693717	-0.0538977	1.12372	0.891905		unaffected
FBgn0003941	RpL40	32239.3	0.437678	0.143846	0.000962682	0.00294952	unaffected
FBgn0003942	RpS27A	21951.3	0.460997	0.144769	0.000548755	0.00176522	unaffected
FBgn0003943	Ubi-p63E	5130.61	-0.239624	0.12508	0.0344254	0.0699207	unaffected
FBgn0003944	Ubx	204.917	9.21468	0.983098	1.17724e-22	2.51701e-21	up
FBgn0003950	unc	30.2688	1.07304	0.358814	3.14245e-05	0.000131265	up
FBgn0003963	ush	84.5181	0.601995	0.215606	0.000764186	0.00239115	unaffected
FBgn0003964	usp	671.586	-0.121085	0.137956	0.312367	0.436945	unaffected
FBgn0003965	v	19.0566	-7.3359	1.21383	8.06167e-11	7.11275e-10	down
FBgn0003969	vap	823.857	-0.208287	0.145198	0.101303	0.175661	unaffected
FBgn0003975	vg	219.334	5.41812	0.223294	1.03911e-130	4.40064e-128	up
FBgn0003977	vir	144.805	0.0614905	0.139348	0.612562	0.723494	unaffected
FBgn0003978	vls	785.474	0.311539	0.106975	0.00220252	0.00620413	unaffected
FBgn0003983	Vm34Ca	1.43333	0.238036	0.775131	0.425437	0.55196	unaffected
FBgn0003984	vn	206.327	1.07641	0.244663	6.328e-08	3.94327e-07	up
FBgn0003996	w	1078.97	1.63863	0.1186	3.9534e-44	2.01532e-42	up
FBgn0003997	hid	885.739	-0.58387	0.087726	6.65702e-12	6.56815e-11	unaffected
FBgn0004003	wbl	2729.06	-1.40888	0.646931	0.000572923	0.00183706	down
FBgn0004034	y	78.6107	-5.3977	0.553457	3.95528e-23	8.71032e-22	down
FBgn0004047	Yp3	0.871827	-0.238552	1.0997	0.544659		unaffected
FBgn0004049	yrt	501.796	0.293268	0.169252	0.0457871	0.0895015	unaffected
FBgn0004050	z	697.608	0.194669	0.120618	0.0708985	0.130284	unaffected
FBgn0004052	Z600	0.785297	-0.121283	1.14395	0.762624		unaffected
FBgn0004055	uzip	864.662	-0.303609	0.113855	0.00459683	0.0119517	unaffected
FBgn0004057	Zw	275.565	0.91355	0.115696	2.41668e-17	3.76913e-16	unaffected
FBgn0004066	Prosalpha4	6054.95	0.00121911	0.0583336	0.980905	0.99144	unaffected
FBgn0004087	Dhfr	628.142	0.4217	0.160071	0.00341646	0.00917528	unaffected
FBgn0004101	bs	262.428	0.337396	0.125937	0.00407061	0.0107126	unaffected
FBgn0004102	oc	241.412	-1.45235	0.185042	1.02102e-16	1.5213e-15	down
FBgn0004103	Pp1-87B	12698.4	-0.0233635	0.0787943	0.736909	0.821349	unaffected
FBgn0004106	Cdk1	4135.53	0.417273	0.103459	2.74261e-05	0.000115572	unaffected
FBgn0004107	Cdk2	806.144	0.311841	0.1107	0.00292644	0.00798391	unaffected
FBgn0004108	Nrt	2606.31	-4.26591	0.181833	4.20105e-122	1.44556e-119	down
FBgn0004110	tin	18.5129	5.1504	0.825541	1.07327e-10	9.35693e-10	up
FBgn0004117	Tm2	352.9	-3.59458	1.2635	0.000308078	0.00105284	down
FBgn0004118	nAChRbeta2	4.39129	-2.73125	1.90115	0.00599166	0.0151421	down
FBgn0004132	boca	2013.63	-0.249542	0.128014	0.0313841	0.0645684	unaffected
FBgn0004133	blow	2110.8	0.888056	0.110772	1.20761e-17	1.94684e-16	unaffected
FBgn0004167	kst	672.3	-0.130187	0.139916	0.283751	0.405396	unaffected
FBgn0004168	5-HT1A	1.89446	0.0406682	0.671696	0.880323	0.924927	unaffected
FBgn0004169	up	179.964	-3.92678	1.01855	2.35319e-05	0.000100313	down
FBgn0004170	sc	581.793	-5.90811	0.243832	1.76898e-130	7.21415e-128	down
FBgn0004177	mts	17144	-0.1101	0.103797	0.226302	0.33953	unaffected
FBgn0004179	Csp	1653.12	0.0167936	0.102513	0.853663	0.907384	unaffected
FBgn0004191	snRNA:U2:34ABa	0.533211	-0.00202141	1.23206	0.996107		unaffected
FBgn0004197	Ser	374.099	0.144152	0.110794	0.140465	0.230157	unaffected
FBgn0004198	ct	1993.62	0.412964	0.131308	0.000768742	0.00240472	unaffected
FBgn0004227	nonA	1070.35	-0.0479735	0.113721	0.632483	0.738836	unaffected
FBgn0004228	mex1	4.15207	-2.13988	1.37506	0.00462018	0.0120068	down
FBgn0004237	Hrb87F	2247.26	-0.204544	0.164494	0.146907	0.238691	unaffected
FBgn0004242	Syt1	99.2061	-8.20825	1.15829	4.11542e-14	5.06878e-13	down
FBgn0004244	Rdl	32.1579	-5.13918	0.776107	8.77739e-12	8.55291e-11	down
FBgn0004359	T48	323.317	-0.999075	0.140886	5.62332e-15	7.37123e-14	unaffected
FBgn0004360	Wnt2	347.018	-1.59196	0.238363	1.29878e-12	1.36328e-11	down
FBgn0004362	HmgD	76242.6	0.334453	0.152363	0.0144484	0.0329997	unaffected
FBgn0004363	porin	19136.4	0.342649	0.0911557	0.000106865	0.000403529	unaffected
FBgn0004367	mei-41	48.4143	0.224121	0.217449	0.19737	0.304162	unaffected
FBgn0004368	Ptp4E	229.139	-0.0154424	0.146691	0.903616	0.940694	unaffected
FBgn0004369	Ptp99A	467.247	-0.831286	0.138189	4.06206e-11	3.71777e-10	unaffected
FBgn0004370	Ptp10D	532.426	0.40119	0.103098	5.227e-05	0.00021036	unaffected
FBgn0004373	fwd	1002.69	-0.0665113	0.0902411	0.399404	0.52675	unaffected
FBgn0004374	neb	216.865	0.367845	0.129914	0.00239231	0.00667894	unaffected
FBgn0004378	Klp61F	605.964	0.472206	0.116143	1.89739e-05	8.23825e-05	unaffected
FBgn0004379	Klp67A	771.18	0.277923	0.115777	0.00994366	0.0237402	unaffected
FBgn0004380	Klp64D	183.368	-0.43092	0.136111	0.000667287	0.00211196	unaffected
FBgn0004381	Klp68D	91.963	-0.410586	0.216743	0.0207396	0.0452294	unaffected
FBgn0004387	Klp98A	250.22	-0.0557892	0.15708	0.679615	0.777722	unaffected
FBgn0004390	RasGAP1	494.041	-0.516519	0.103717	2.1147e-07	1.22681e-06	unaffected
FBgn0004391	shtd	249.588	0.400634	0.146519	0.00281944	0.00771875	unaffected
FBgn0004394	pdm2	3.80141	-0.618645	1.212	0.16057	0.256982	unaffected
FBgn0004395	unk	765.583	-0.0363459	0.139701	0.765702	0.843365	unaffected
FBgn0004396	CrebA	1839.83	-0.226964	0.185912	0.145178	0.236472	unaffected
FBgn0004397	Vinc	386.331	-0.00406055	0.10726	0.966004	0.981605	unaffected
FBgn0004400	rhi	9.87875	0.0667506	0.365918	0.739267	0.822987	unaffected
FBgn0004401	Pep	7825.26	0.230146	0.0637916	0.000244237	0.000849429	unaffected
FBgn0004403	RpS14a	16848	0.364968	0.163152	0.011813	0.0275988	unaffected
FBgn0004404	RpS14b	3219.13	0.410755	0.178914	0.00854279	0.0208302	unaffected
FBgn0004406	PolG1	94.8146	0.621332	0.216417	0.000528573	0.00170728	unaffected
FBgn0004419	me31B	5084.11	0.00774851	0.0934411	0.925704	0.954831	unaffected
FBgn0004431	LysX	2.93	-4.57547	1.48424	0.00015226	0.000556249	down
FBgn0004432	Cyp1	136744	0.357756	0.121816	0.00179985	0.00516906	unaffected
FBgn0004435	Galphaq	302.153	-0.411159	0.144183	0.00192593	0.0054939	unaffected
FBgn0004436	Ubc6	2516.87	0.158688	0.0868877	0.0445798	0.0874209	unaffected
FBgn0004449	Ten-m	822.888	0.365818	0.102073	0.000195131	0.000693316	unaffected
FBgn0004456	mew	332.324	0.217047	0.142214	0.0829858	0.148506	unaffected
FBgn0004463	RpIII128	351.083	0.272987	0.105671	0.00616944	0.0155272	unaffected
FBgn0004465	Su(P)	646.398	0.596356	0.0938685	4.54585e-11	4.1265e-10	unaffected
FBgn0004507	GlyP	1317.14	0.982786	0.13317	7.26152e-16	1.00574e-14	unaffected
FBgn0004509	Fur1	752.679	0.425875	0.110484	5.52509e-05	0.000220663	unaffected
FBgn0004510	Ets97D	476.335	0.27422	0.109626	0.00768103	0.0189547	unaffected
FBgn0004511	dy	8.54855	-6.56481	1.25656	1.55975e-08	1.05689e-07	down
FBgn0004512	Mdr49	82.7258	-0.582083	0.237052	0.00215108	0.00607167	unaffected
FBgn0004513	Mdr65	28.4458	-5.51791	1.18043	4.99559e-07	2.7517e-06	down
FBgn0004514	Oct-TyrR	9.64027	-1.60702	1.22368	0.00844851	0.0206221	down
FBgn0004516	Gad1	1.10961	-0.206609	1.11216	0.602162	0.715297	unaffected
FBgn0004552	Akh	55.871	-1.36958	1.76421	0.0455528	0.0891068	unaffected
FBgn0004554	Edg91	20.6714	0.602015	0.752162	0.0639901	0.119545	unaffected
FBgn0004556	Dbp73D	330.311	0.930593	0.122645	2.33106e-16	3.364e-15	unaffected
FBgn0004567	slp2	373.63	-3.54011	0.157973	1.73507e-111	4.77622e-109	down
FBgn0004569	aos	602.057	-4.69451	0.186504	2.76915e-140	1.27046e-137	down
FBgn0004573	5-HT7	1.58584	-0.433713	1.01661	0.245972	0.362813	unaffected
FBgn0004574	Rop	1039.08	-0.368264	0.114719	0.000726785	0.0022819	unaffected
FBgn0004575	Syn	21.3652	-6.61486	1.20884	3.911e-09	2.84815e-08	down
FBgn0004580	Cbp53E	9.00706	-1.4355	1.07679	0.00782442	0.0192439	down
FBgn0004581	bgcn	5.50982	0.0797161	0.387907	0.693642	0.787066	unaffected
FBgn0004583	ex	1084.37	-0.587825	0.118946	1.6696e-07	9.86582e-07	unaffected
FBgn0004584	Rrp1	2945.69	0.735427	0.0791738	1.06513e-21	2.18401e-20	unaffected
FBgn0004587	B52	7487	0.590276	0.0632805	2.54302e-21	5.10039e-20	unaffected
FBgn0004589	Eig71Eb	0.590844	-0.196404	1.38509	0.652789		unaffected
FBgn0004592	Eig71Ee	159.061	0	1.18629	1	1	unaffected
FBgn0004595	pros	118.284	-4.77691	0.512545	3.62684e-21	7.22155e-20	down
FBgn0004597	CycC	906.553	-0.0172079	0.0753794	0.795938	0.866101	unaffected
FBgn0004598	Fur2	1204.19	-0.469816	0.0929401	1.79822e-07	1.05264e-06	unaffected
FBgn0004606	zfh1	514.935	0.519071	0.2221	0.00432619	0.0113308	unaffected
FBgn0004607	zfh2	461.043	0.348351	0.110575	0.000941551	0.00289269	unaffected
FBgn0004611	Plc21C	230.798	-0.26676	0.165415	0.0628682	0.117788	unaffected
FBgn0004618	gl	972.65	-7.46331	0.339349	1.93446e-108	5.0715e-106	down
FBgn0004619	GluRIA	0.903578	-0.244596	1.36982	0.578792		unaffected
FBgn0004620	GluRIIA	2.22532	-2.69528	2.07646	0.00808952	0.0198471	down
FBgn0004622	TkR99D	1.22493	0.0718887	0.835264	0.822981	0.884958	unaffected
FBgn0004623	Gbeta76C	3.72248	-0.457567	0.76173	0.138233	0.227211	unaffected
FBgn0004629	Cys	0.654767	-0.353761	1.27118	0.417766		unaffected
FBgn0004635	rho	642.452	-3.06408	0.136169	2.53579e-112	7.15937e-110	down
FBgn0004636	Rap1	3792.71	0.312287	0.151532	0.0211313	0.0459835	unaffected
FBgn0004638	drk	1894.65	-0.0224551	0.0816838	0.755887	0.835518	unaffected
FBgn0004643	Zw10	761.825	0.301391	0.0933991	0.000825289	0.00256485	unaffected
FBgn0004644	hh	294.849	-0.21706	0.12144	0.0473843	0.0922632	unaffected
FBgn0004646	ogre	20689.6	-1.22274	0.184447	1.37854e-13	1.61308e-12	down
FBgn0004647	N	19453.2	0.033522	0.161262	0.808436	0.875203	unaffected
FBgn0004648	svr	454.346	-0.612106	0.126554	2.37952e-07	1.37321e-06	unaffected
FBgn0004650	fs(1)N	0.80257	-0.03765	0.865198	0.909399		unaffected
FBgn0004652	fru	750.499	2.16628	0.65629	5.25845e-05	0.000211317	up
FBgn0004654	Pgd	840.02	0.121593	0.104957	0.187298	0.291249	unaffected
FBgn0004655	wapl	179.633	0.267152	0.152142	0.0465974	0.0908917	unaffected
FBgn0004656	fs(1)h	3851.53	0.270453	0.128955	0.0213985	0.0464823	unaffected
FBgn0004657	mys	2507.37	0.0193513	0.0905171	0.809642	0.876152	unaffected
FBgn0004666	sim	18.5569	-2.5491	0.799278	0.000104025	0.000393749	down
FBgn0004687	Mlc-c	13551.4	0.476843	0.110605	6.38901e-06	3.00125e-05	unaffected
FBgn0004698	Xpc	1033.79	0.158376	0.10065	0.0787085	0.142168	unaffected
FBgn0004777	Ccp84Ag	2.60121	-3.81127	1.83387	0.00134082	0.00397944	down
FBgn0004778	Ccp84Af	1.64726	-2.66273	2.38355	0.011441	0.0268265	down
FBgn0004780	Ccp84Ad	10.5893	-6.36264	1.22541	2.1436e-08	1.42253e-07	down
FBgn0004782	Ccp84Ab	9.61207	-4.42839	1.30626	7.73865e-05	0.000300671	down
FBgn0004783	Ccp84Aa	16.3235	-5.79494	1.21667	2.75575e-07	1.57711e-06	down
FBgn0004784	inaC	197.022	-8.88362	1.15748	3.17818e-16	4.5389e-15	down
FBgn0004795	retn	1258.63	0.508098	0.213641	0.00419668	0.0110259	unaffected
FBgn0004797	mdy	658.7	0.226184	0.124366	0.043687	0.086007	unaffected
FBgn0004811	fs(2)ltoPP43	1093.36	0.191148	0.0826791	0.0138521	0.0318092	unaffected
FBgn0004828	His3.3B	31964.8	-0.0919115	0.124641	0.399038	0.526497	unaffected
FBgn0004832	Xpac	456.275	-0.254484	0.0947337	0.00478399	0.0123857	unaffected
FBgn0004837	Su(H)	293.991	0.130603	0.127999	0.242698	0.358897	unaffected
FBgn0004838	Hrb27C	35191.7	0.0151019	0.0793118	0.829685	0.889895	unaffected
FBgn0004839	otk	699.899	-0.402092	0.147604	0.00288591	0.00788897	unaffected
FBgn0004841	TkR86C	17.542	-3.93176	0.815823	5.51937e-07	3.01756e-06	down
FBgn0004842	RYa-R	0.536919	0	1.25064	1		unaffected
FBgn0004852	Ac76E	2.96522	-0.215085	0.547607	0.365265	0.493005	unaffected
FBgn0004854	B-H2	638.455	-3.27015	0.209951	6.37529e-55	4.52892e-53	down
FBgn0004855	RpII15	1541.6	0.500428	0.117764	7.4837e-06	3.47546e-05	unaffected
FBgn0004856	Bx42	1098.46	0.211491	0.0966049	0.0185795	0.0410637	unaffected
FBgn0004858	elB	1086.48	-0.292615	0.143883	0.0236721	0.0506714	unaffected
FBgn0004859	ci	3248.54	0.0291097	0.162844	0.83461	0.893263	unaffected
FBgn0004860	ph-d	151.881	-0.188227	0.174244	0.201799	0.31012	unaffected
FBgn0004861	ph-p	384.813	0.0956081	0.118177	0.355397	0.482592	unaffected
FBgn0004862	bap	10.8851	-3.11732	0.998417	0.000158673	0.000577187	down
FBgn0004863	C15	103.021	-1.23831	0.370554	7.50804e-06	3.48529e-05	down
FBgn0004864	hop	263.83	-0.0364443	0.134275	0.756712	0.836142	unaffected
FBgn0004865	Eip78C	373.503	-0.38367	0.469032	0.112305	0.191394	unaffected
FBgn0004867	RpS2	93945.7	0.342999	0.149643	0.0111144	0.0261778	unaffected
FBgn0004868	Gdi	15156.1	-0.638197	0.118981	1.2373e-08	8.45681e-08	unaffected
FBgn0004870	bab1	66.1009	1.2014	0.270351	5.04378e-08	3.19362e-07	up
FBgn0004872	piwi	8.25309	-0.183882	0.400321	0.384119	0.511988	unaffected
FBgn0004875	enc	981.347	0.0162748	0.0825139	0.823863	0.885703	unaffected
FBgn0004876	cdi	717.8	0.70371	0.21812	9.08251e-05	0.000348458	unaffected
FBgn0004878	cas	13.5267	-4.49064	1.37775	0.000104503	0.000395287	down
FBgn0004880	scrt	1053.92	-10.8673	1.02118	1.07188e-28	3.22473e-27	down
FBgn0004882	orb	14.8536	-0.434744	0.412748	0.0661213	0.122755	unaffected
FBgn0004885	tok	296.83	-1.60399	0.174714	4.4726e-21	8.84162e-20	down
FBgn0004888	Scsalpha1	5770.66	0.195949	0.0868343	0.0158851	0.0358204	unaffected
FBgn0004889	tws	2485.19	0.0309263	0.088264	0.691903	0.786065	unaffected
FBgn0004892	sob	459.344	0.289032	0.203069	0.08426	0.150468	unaffected
FBgn0004893	bowl	2646.07	-0.805061	0.134293	6.16087e-11	5.49735e-10	unaffected
FBgn0004896	fd59A	1.63429	0.150768	0.999846	0.681877	0.779176	unaffected
FBgn0004897	fd96Ca	138.326	-0.379102	0.205427	0.0265545	0.0560245	unaffected
FBgn0004898	fd96Cb	1108.59	0.11316	0.176093	0.445366	0.571617	unaffected
FBgn0004901	Prat	883.282	0.123622	0.0830867	0.0933994	0.163866	unaffected
FBgn0004903	Rb97D	861.937	-0.149571	0.0755915	0.0310976	0.0640629	unaffected
FBgn0004907	14-3-3zeta	47195	0.40413	0.101518	3.58207e-05	0.000148391	unaffected
FBgn0004908	Arl2	428.039	-0.0782388	0.117321	0.447049	0.573313	unaffected
FBgn0004910	Eip63F-1	33.6887	-2.46959	0.736324	6.34221e-05	0.000249943	down
FBgn0004913	Gnf1	773.206	0.864353	0.109817	5.21729e-17	7.97883e-16	unaffected
FBgn0004914	Hnf4	743.366	-0.613284	0.147885	5.69557e-06	2.69854e-05	unaffected
FBgn0004915	TfIIB	1656.07	0.00508608	0.0738695	0.937951	0.962584	unaffected
FBgn0004919	gol	17.5168	-5.63307	1.18697	3.32614e-07	1.88106e-06	down
FBgn0004921	Ggamma1	7810.48	-0.220624	0.122039	0.0450792	0.0882841	unaffected
FBgn0004924	Top1	1809.55	0.0589881	0.0909443	0.459444	0.585052	unaffected
FBgn0004926	eIF2beta	8738.98	0.592392	0.0905243	1.33213e-11	1.27327e-10	unaffected
FBgn0004956	upd1	98.3824	0.0879312	0.290556	0.654146	0.756835	unaffected
FBgn0004957	por	420.749	-0.130982	0.118983	0.209197	0.318995	unaffected
FBgn0004959	phm	745.909	-6.19486	1.29096	1.76245e-07	1.03501e-06	down
FBgn0005198	gig	166.291	0.149938	0.17207	0.303038	0.426865	unaffected
FBgn0005278	Sam-S	3513.55	1.55701	0.119366	7.37649e-40	3.2489e-38	up
FBgn0005322	nmd	1438.06	0.194279	0.0647449	0.00203151	0.00576518	unaffected
FBgn0005355	Su(fu)	1089.52	-0.523324	0.10172	8.64933e-08	5.31164e-07	unaffected
FBgn0005386	ash1	296.653	0.00157553	0.115626	0.98773	0.994883	unaffected
FBgn0005391	Yp2	4.25232	-4.68047	1.45996	0.000111177	0.000417519	down
FBgn0005411	U2af50	2209.01	0.107733	0.0704659	0.0831644	0.148753	unaffected
FBgn0005427	ewg	453.818	-0.336459	0.0858892	5.75993e-05	0.000228947	unaffected
FBgn0005533	RpS17	13387.9	0.549892	0.169402	0.000271704	0.000939024	unaffected
FBgn0005536	Mbs	450.751	-0.375661	0.103355	0.00015619	0.000569284	unaffected
FBgn0005558	ey	369.961	-1.24172	0.182202	4.16926e-14	5.12364e-13	down
FBgn0005561	sv	98.3216	-1.12993	0.467329	0.000241454	0.000840699	down
FBgn0005564	Shal	51.4	-3.44491	0.369909	6.97182e-21	1.36353e-19	down
FBgn0005585	Calr	83458.7	-0.558353	0.170999	0.00024118	0.000840392	unaffected
FBgn0005586	Rab3	50.1018	-4.76529	0.555374	2.95195e-18	5.01604e-17	down
FBgn0005590	scw	0.779973	-0.193261	0.978376	0.592801		unaffected
FBgn0005593	RpL7	22985.5	0.613436	0.122895	1.07949e-07	6.53809e-07	unaffected
FBgn0005596	yem	201.831	0.373021	0.134656	0.00281178	0.00770354	unaffected
FBgn0005612	Sox14	591.863	-0.340635	0.109509	0.00109585	0.00331221	unaffected
FBgn0005613	Sox15	131.676	8.324	0.735051	3.08349e-31	1.02575e-29	up
FBgn0005616	msl-2	279.719	-0.241323	0.129166	0.0382348	0.0766855	unaffected
FBgn0005617	msl-1	277.258	0.038521	0.139696	0.752082	0.832305	unaffected
FBgn0005619	Hdc	2.91064	-0.622811	1.06213	0.121366	0.204352	unaffected
FBgn0005624	Psc	1977.84	2.45003	0.134195	1.3372e-74	1.67317e-72	up
FBgn0005626	ple	42.0184	0.228215	0.435129	0.298961	0.422954	unaffected
FBgn0005631	robo1	437.526	-0.384284	0.126848	0.00123769	0.0037003	unaffected
FBgn0005632	faf	465.603	0.0956417	0.137689	0.424402	0.550761	unaffected
FBgn0005636	nvy	59.0691	-3.68074	0.46879	2.09649e-15	2.81174e-14	down
FBgn0005640	Eip63E	1512.34	-0.641986	0.0755649	3.16467e-18	5.36094e-17	unaffected
FBgn0005642	wdn	555.975	0.173942	0.0900671	0.0350207	0.0709882	unaffected
FBgn0005648	Pabp2	6329.3	0.172157	0.0776733	0.0176496	0.0392844	unaffected
FBgn0005649	Rox8	1403	0.0635773	0.0741602	0.320658	0.445579	unaffected
FBgn0005655	PCNA	8970.99	1.05348	0.176638	9.75678e-12	9.46537e-11	up
FBgn0005658	Ets65A	2.87231	0	1.53322	1	1	unaffected
FBgn0005659	Ets98B	109.7	-1.43922	0.285704	6.2846e-09	4.45588e-08	down
FBgn0005660	Ets21C	44.2727	4.80443	0.528348	2.9474e-20	5.54766e-19	up
FBgn0005666	bt	118.014	-3.27175	0.481085	6.04807e-12	5.98878e-11	down
FBgn0005670	Cyp4d1	1.88309	-0.815919	1.33732	0.100183	0.174075	unaffected
FBgn0005671	Vha55	2646.16	-0.0943146	0.076426	0.15621	0.250896	unaffected
FBgn0005672	spi	4770.21	-0.302506	0.12129	0.00738301	0.0182989	unaffected
FBgn0005674	GluProRS	829.785	0.0105247	0.147181	0.934423	0.960685	unaffected
FBgn0005677	dac	1000.48	-0.608723	0.14788	6.71597e-06	3.14412e-05	unaffected
FBgn0005683	pie	169.882	0.526941	0.158542	0.000241498	0.000840699	unaffected
FBgn0005694	Aef1	565.936	-0.361832	0.104416	0.000305503	0.00104501	unaffected
FBgn0005695	gcl	258.719	-0.146562	0.140456	0.229689	0.343535	unaffected
FBgn0005696	PolA2	250.47	1.03822	0.156071	1.06012e-13	1.25516e-12	up
FBgn0005771	noc	1823.37	-1.306	0.104698	8.21436e-38	3.41315e-36	down
FBgn0005775	Con	28.2586	-1.80397	0.493652	8.95418e-06	4.09106e-05	down
FBgn0005777	PpD3	789.205	-0.00816074	0.0802897	0.908749	0.944609	unaffected
FBgn0005779	PpD6	0.52305	-0.17486	1.40131	0.687714		unaffected
FBgn0008635	betaCOP	2827.36	0.0220569	0.130024	0.84701	0.902678	unaffected
FBgn0008636	hbn	2.06161	-0.0726338	1.54019	0.861892	0.912425	unaffected
FBgn0008646	E5	453.833	-2.45939	0.148058	4.27276e-62	3.79415e-60	down
FBgn0008651	lbl	423.005	2.32198	0.130653	8.61874e-71	9.68377e-69	up
FBgn0010014	CanB	143.034	-8.48195	1.16755	9.29031e-15	1.19925e-13	down
FBgn0010015	CanA1	10.4554	-3.33972	0.978394	8.11585e-05	0.000314218	down
FBgn0010019	Cyp4g1	27.7495	-2.15342	2.52338	0.0227084	0.0488937	down
FBgn0010038	GstD2	14.4154	0.052134	0.424139	0.799099	0.867825	unaffected
FBgn0010039	GstD3	636.5	-0.543176	0.292113	0.0102471	0.0243866	unaffected
FBgn0010040	GstD4	2.49979	-1.00638	1.38177	0.0606547	0.114205	unaffected
FBgn0010041	GstD5	3.44222	0.667657	1.16499	0.123855	0.207733	unaffected
FBgn0010044	GstD8	2.99749	-0.100212	1.50568	0.813198	0.878631	unaffected
FBgn0010051	Itpr	160.375	0.17283	0.167009	0.224326	0.337071	unaffected
FBgn0010078	RpL23	21274.7	0.488572	0.157508	0.000623452	0.00198435	unaffected
FBgn0010097	gammaTub37C	7.07372	0.136259	0.493657	0.537641	0.658367	unaffected
FBgn0010100	mAcon1	3666.83	0.249531	0.116314	0.019775	0.0433662	unaffected
FBgn0010105	comm	1532.07	-4.7654	0.244213	2.70924e-85	4.26163e-83	down
FBgn0010109	dpn	119.464	-1.875	0.3154	4.69655e-10	3.80808e-09	down
FBgn0010113	hdc	7488.87	0.154226	0.222323	0.379369	0.50726	unaffected
FBgn0010114	hig	50.7045	-6.68558	0.846787	2.66133e-16	3.82058e-15	down
FBgn0010173	RpA-70	828.992	0.857202	0.0889465	8.73629e-24	1.9999e-22	unaffected
FBgn0010194	Wnt5	407.806	0.0790462	0.125252	0.470952	0.595709	unaffected
FBgn0010197	Gyc32E	55.0045	-6.57384	1.0162	9.41987e-12	9.15465e-11	down
FBgn0010198	RpS15Aa	12178.7	0.595612	0.119274	1.21515e-07	7.31947e-07	unaffected
FBgn0010213	Sod2	2690.47	0.334969	0.133	0.00636224	0.0159796	unaffected
FBgn0010215	alpha-Cat	2314.73	-0.321481	0.137993	0.0107728	0.025493	unaffected
FBgn0010217	ATPsynbeta	41396.6	0.317278	0.114927	0.00340309	0.00914384	unaffected
FBgn0010220	Dbp45A	463.131	0.535822	0.112123	5.22911e-07	2.86885e-06	unaffected
FBgn0010222	Nmdmc	595.633	0.760478	0.149923	1.88597e-08	1.26316e-07	unaffected
FBgn0010223	Galphaf	3.71336	0.128262	0.622842	0.613193	0.72375	unaffected
FBgn0010225	Gel	366.325	-2.01626	0.195381	3.21721e-25	8.01556e-24	down
FBgn0010226	GstS1	26339.4	-0.532902	0.100082	3.11949e-08	2.02887e-07	unaffected
FBgn0010228	HmgZ	13605.1	0.291219	0.144444	0.0247335	0.0526669	unaffected
FBgn0010235	Klc	1359.93	-0.37541	0.0915441	2.38118e-05	0.000101345	unaffected
FBgn0010238	Lac	6970.39	-0.259046	0.167152	0.0726986	0.132927	unaffected
FBgn0010240	Lcch3	5.35331	-1.89428	1.46488	0.00914003	0.0220559	down
FBgn0010246	Myo61F	491.48	0.796745	0.126763	1.08553e-11	1.04574e-10	unaffected
FBgn0010247	Parp	1167.46	0.897985	0.146539	9.92799e-12	9.62299e-11	unaffected
FBgn0010258	Rbp4	8.41943	-0.0490268	0.362805	0.806165	0.873431	unaffected
FBgn0010263	Rbp9	31.1021	-2.93564	0.479108	5.3651e-10	4.32151e-09	down
FBgn0010265	RpS13	13141.6	0.612481	0.169441	4.7917e-05	0.000194476	unaffected
FBgn0010269	Dsor1	679.12	-0.752491	0.0940593	6.91848e-17	1.04609e-15	unaffected
FBgn0010278	Ssrp	3267.02	0.692488	0.0903541	1.84351e-15	2.4785e-14	unaffected
FBgn0010280	Taf4	866.985	0.301732	0.106824	0.00293038	0.0079907	unaffected
FBgn0010282	TfIIFalpha	1166.69	0.246668	0.0721093	0.000470909	0.00154183	unaffected
FBgn0010287	Trf	492.812	0.308922	0.122006	0.00657062	0.0164392	unaffected
FBgn0010288	Uch	2692.74	0.28874	0.0921993	0.00116294	0.00349104	unaffected
FBgn0010292	bys	1091.77	0.549429	0.110241	1.72417e-07	1.01523e-06	unaffected
FBgn0010300	brat	3033.98	-0.274607	0.109134	0.00737699	0.0182987	unaffected
FBgn0010303	hep	696.021	-0.0543786	0.0896904	0.489608	0.614017	unaffected
FBgn0010309	pigeon	204.606	-0.0403346	0.138385	0.738639	0.822611	unaffected
FBgn0010313	corto	1822.92	-0.496327	0.0658105	1.79242e-14	2.26855e-13	unaffected
FBgn0010314	Cks30A	2812.03	0.661399	0.178907	2.38199e-05	0.000101345	unaffected
FBgn0010315	CycD	668.505	-0.323051	0.098814	0.000678303	0.00214312	unaffected
FBgn0010316	dap	689.668	0.168094	0.148138	0.19012	0.294972	unaffected
FBgn0010323	Gsc	3.54998	3.54667	1.23378	0.000289504	0.000994613	up
FBgn0010328	woc	785.094	0.594001	0.0953265	1.00958e-10	8.80863e-10	unaffected
FBgn0010329	Tbh	3.47199	-1.69753	1.65911	0.0200108	0.0438028	down
FBgn0010333	Rac1	4936.3	0.132134	0.0849651	0.0810936	0.145783	unaffected
FBgn0010339	128up	2233.17	0.466118	0.0732253	8.47181e-11	7.45072e-10	unaffected
FBgn0010340	140up	298.443	0.0715028	0.0970847	0.400716	0.52799	unaffected
FBgn0010341	Cdc42	7787.08	-0.0343368	0.0795017	0.623125	0.73172	unaffected
FBgn0010342	Map60	5502.82	0.124954	0.103106	0.168371	0.267098	unaffected
FBgn0010348	Arf79F	31652	-0.170115	0.134571	0.148818	0.241118	unaffected
FBgn0010350	Cds	415.449	-0.498484	0.144968	0.000190382	0.000678413	unaffected
FBgn0010352	Nc73EF	844.42	0.441676	0.112276	3.75812e-05	0.000154926	unaffected
FBgn0010355	Taf1	284.793	-0.154808	0.149721	0.231214	0.345394	unaffected
FBgn0010356	Taf5	385.801	0.0536287	0.089637	0.495456	0.619446	unaffected
FBgn0010379	Akt1	1006.1	0.0485844	0.119996	0.64569	0.749469	unaffected
FBgn0010380	AP-1-2beta	1393.32	-0.0979711	0.103073	0.277742	0.398258	unaffected
FBgn0010382	CycE	422.044	0.290191	0.125665	0.0122401	0.0284758	unaffected
FBgn0010383	Cyp18a1	76.9181	0.431892	0.329714	0.0482001	0.0936529	unaffected
FBgn0010385	Def	5.14711	-1.56524	1.48593	0.0185572	0.0410225	down
FBgn0010387	Acbp2	6.21813	-4.03932	1.45136	0.000331325	0.00112253	down
FBgn0010388	Dro	2.9357	-0.489896	1.06752	0.210598	0.320689	unaffected
FBgn0010389	htl	64.6324	-2.55081	0.281203	8.25196e-20	1.52454e-18	down
FBgn0010391	SrpRalpha	3056.24	-0.00970104	0.107244	0.918865	0.950462	unaffected
FBgn0010395	Itgbn	7.61154	-0.0821182	0.514232	0.713441	0.802151	unaffected
FBgn0010397	LamC	378.717	0.740931	0.240868	0.000111847	0.000419749	unaffected
FBgn0010398	Lrr47	171.223	-0.0454815	0.136651	0.703385	0.794437	unaffected
FBgn0010399	Nmdar1	1.8871	-0.80242	1.32718	0.102874	0.177825	unaffected
FBgn0010401	Os-C	51.8061	-3.7669	0.424556	3.54449e-19	6.35642e-18	down
FBgn0010406	RNaseX25	547.527	-0.305688	0.108887	0.00305447	0.00829416	unaffected
FBgn0010407	Ror	177.849	-4.00605	0.274734	1.67339e-48	9.4978e-47	down
FBgn0010408	RpS9	4070.45	0.39626	0.126342	0.000842175	0.0026129	unaffected
FBgn0010409	RpL18A	30766.1	0.56008	0.154101	6.455e-05	0.000253933	unaffected
FBgn0010411	RpS18	12611.3	0.522203	0.159412	0.000292112	0.00100295	unaffected
FBgn0010412	RpS19a	9230.25	0.684777	0.196468	4.29167e-05	0.000175466	unaffected
FBgn0010414	SerT	1.81317	0.0271142	0.567131	0.909221	0.944753	unaffected
FBgn0010415	Sdc	5616	-0.565888	0.0708024	3.5709e-16	5.07344e-15	unaffected
FBgn0010416	TH1	1704.87	0.225286	0.0657391	0.000476422	0.00155877	unaffected
FBgn0010417	Taf6	682.123	0.0540864	0.0850883	0.467577	0.59287	unaffected
FBgn0010421	TfIIFbeta	1281.32	-0.0477691	0.0968941	0.57612	0.692841	unaffected
FBgn0010422	TfIIS	2954.24	0.398854	0.0755794	7.22807e-08	4.48132e-07	unaffected
FBgn0010423	TpnC47D	6.31596	-2.28266	1.73871	0.00855074	0.020844	down
FBgn0010424	TpnC73F	347.019	-3.8959	0.870209	2.52339e-06	1.26067e-05	down
FBgn0010431	mtrm	4.64421	-0.133971	0.484759	0.541023	0.661398	unaffected
FBgn0010433	ato	1011.28	0.0558417	0.368068	0.78032	0.854425	unaffected
FBgn0010434	cora	1211.76	0.0179312	0.080756	0.80192	0.870207	unaffected
FBgn0010435	emp	1110.76	-1.17933	0.315888	1.36723e-06	7.10121e-06	down
FBgn0010438	mtSSB	151.868	0.742075	0.261707	0.000239857	0.000836044	unaffected
FBgn0010441	pll	406.593	0.0605657	0.107771	0.52321	0.645208	unaffected
FBgn0010452	trn	1781.45	-4.78896	0.126596	0	0	down
FBgn0010453	Wnt4	341.733	2.29418	0.21746	3.56444e-26	9.50316e-25	up
FBgn0010470	Fkbp14	1717.93	-0.318222	0.276748	0.111128	0.189828	unaffected
FBgn0010473	tutl	727.994	-1.80314	0.118432	9.99563e-53	6.63024e-51	down
FBgn0010482	l(2)01289	8.4054	-1.5029	1.29434	0.0133367	0.0307347	down
FBgn0010488	NAT1	2585.59	-0.050946	0.111051	0.602945	0.715643	unaffected
FBgn0010497	dmGlut	110.89	-3.35262	0.285693	4.8961e-32	1.66907e-30	down
FBgn0010501	Dcp-1	1015.78	0.304336	0.126468	0.00925065	0.0222886	unaffected
FBgn0010504	kermit	384.362	-0.401639	0.17039	0.00764735	0.01888	unaffected
FBgn0010516	wal	3210.81	-0.0949699	0.0919993	0.237428	0.353095	unaffected
FBgn0010520	Bka	617.505	0.551648	0.176528	0.000398273	0.00132489	unaffected
FBgn0010531	Ccs	258.784	-0.0153228	0.126228	0.890461	0.93227	unaffected
FBgn0010548	Aldh-III	1561.02	-0.0485978	0.106252	0.604315	0.716574	unaffected
FBgn0010549	l(2)03659	114.861	0.46629	0.344783	0.0374751	0.0753316	unaffected
FBgn0010551	Phb2	10418.7	0.476496	0.0771998	2.79614e-10	2.33245e-09	unaffected
FBgn0010583	dock	621.73	-0.495271	0.121223	1.55855e-05	6.85901e-05	unaffected
FBgn0010590	Prosbeta1	6253.4	0.0417089	0.106567	0.657934	0.76002	unaffected
FBgn0010591	Sply	734.921	-0.198793	0.0943982	0.0229591	0.0493501	unaffected
FBgn0010602	lwr	12403.5	0.0856854	0.102736	0.34105	0.466921	unaffected
FBgn0010607	l(2)05714	728.161	0.319371	0.121345	0.00487429	0.0125988	unaffected
FBgn0010611	Hmgs	853.17	0.571712	0.0879574	2.04175e-11	1.91497e-10	unaffected
FBgn0010612	ATPsynG	5152.57	0.587871	0.213411	0.000938965	0.00288636	unaffected
FBgn0010620	CG10939	5341.29	-0.711721	0.159612	6.1864e-07	3.35711e-06	unaffected
FBgn0010621	CCT5	14840.8	0.488234	0.0896912	2.02901e-08	1.35567e-07	unaffected
FBgn0010622	DCTN3-p24	1097.81	-0.0631125	0.0861606	0.401504	0.528507	unaffected
FBgn0010638	Sec61beta	19881.1	-0.289302	0.168035	0.0473753	0.092262	unaffected
FBgn0010651	MFS14	665.112	1.43866	0.636753	0.000451159	0.00148423	up
FBgn0010660	Nup214	464.236	0.444281	0.111992	3.24263e-05	0.000135193	unaffected
FBgn0010741	Pfdn2	5254.32	0.334687	0.112232	0.00167436	0.00485039	unaffected
FBgn0010747	Srp54k	1259.95	-0.284753	0.122703	0.0120303	0.0280707	unaffected
FBgn0010750	atms	919.735	0.121074	0.091242	0.132273	0.219148	unaffected
FBgn0010762	simj	599.954	-0.205682	0.107727	0.0363408	0.073302	unaffected
FBgn0010768	sqz	259.233	-0.0205781	0.10639	0.827431	0.887994	unaffected
FBgn0010770	ppan	1019.32	0.832065	0.119745	8.14599e-14	9.76012e-13	unaffected
FBgn0010772	Xe7	737.867	0.276551	0.0791214	0.000340526	0.0011491	unaffected
FBgn0010774	Ref1	9324.78	-0.342518	0.101072	0.000425059	0.00140592	unaffected
FBgn0010786	l(3)02640	249.623	-0.247171	0.132103	0.037639	0.0755732	unaffected
FBgn0010803	TrpRS	828.425	0.422333	0.111069	6.8988e-05	0.000270041	unaffected
FBgn0010808	Chchd3	1422.01	0.421079	0.128231	0.000468748	0.00153567	unaffected
FBgn0010812	unc-45	433.263	0.43621	0.136171	0.000576634	0.00184842	unaffected
FBgn0010825	Gug	998.81	0.46261	0.158162	0.00123129	0.00368374	unaffected
FBgn0010830	l(3)04053	385.5	-0.0535886	0.130083	0.638369	0.743975	unaffected
FBgn0010877	l(3)05822	459.645	-0.270841	0.11942	0.0141135	0.0323488	unaffected
FBgn0010894	sinu	4581.98	-0.258431	0.112497	0.0134032	0.0308686	unaffected
FBgn0010905	Spn	537.199	-3.00887	0.217933	1.5138e-43	7.60081e-42	down
FBgn0010909	msn	1099.77	-0.13028	0.10588	0.162282	0.259082	unaffected
FBgn0010926	l(3)07882	508.768	0.572876	0.100683	3.13132e-09	2.30474e-08	unaffected
FBgn0011016	SsRbeta	7235.61	-0.3117	0.191598	0.0534155	0.102163	unaffected
FBgn0011020	Sas-4	229.739	0.466116	0.138648	0.000293859	0.00100863	unaffected
FBgn0011202	dia	307.268	0.473192	0.131616	0.000122557	0.000456985	unaffected
FBgn0011204	cue	228.514	0.908888	0.136806	2.93415e-13	3.26013e-12	unaffected
FBgn0011205	fbl	206.774	0.418124	0.137519	0.00105269	0.00318965	unaffected
FBgn0011206	bol	30.0307	-0.233738	0.26579	0.228181	0.341744	unaffected
FBgn0011207	pelo	680.441	0.226511	0.0933415	0.0100424	0.0239433	unaffected
FBgn0011211	blw	25660.6	0.136637	0.102491	0.131457	0.218026	unaffected
FBgn0011217	eff	24702.3	-0.329334	0.156154	0.0179864	0.0399533	unaffected
FBgn0011224	heph	17225.2	-0.0706272	0.111028	0.469044	0.594157	unaffected
FBgn0011225	jar	1203.67	-0.734714	0.189417	6.1563e-06	2.89812e-05	unaffected
FBgn0011227	ox	768.579	0.343851	0.247193	0.0702256	0.129263	unaffected
FBgn0011230	poe	1152.32	-0.0191123	0.0701389	0.756447	0.835934	unaffected
FBgn0011232	scat	170.334	-0.104233	0.118612	0.315254	0.440291	unaffected
FBgn0011236	ken	426.306	0.13978	0.244059	0.449219	0.575224	unaffected
FBgn0011259	Sema1a	398.976	-0.631522	0.130517	2.0306e-07	1.17865e-06	unaffected
FBgn0011260	Sema2a	3185.18	-0.283347	0.147197	0.0310003	0.0638862	unaffected
FBgn0011272	RpL13	28097	0.543768	0.15612	0.000124782	0.000464181	unaffected
FBgn0011274	Dif	50.4469	0.373367	0.269778	0.0607872	0.11438	unaffected
FBgn0011278	lbe	8.80152	1.67947	0.730938	0.000496501	0.00161864	up
FBgn0011279	Obp69a	2.74126	-0.476666	0.873555	0.158329	0.253912	unaffected
FBgn0011280	Obp19d	1.34878	-0.479175	1.14637	0.245522	0.362264	unaffected
FBgn0011282	Obp84a	2.47393	-0.204964	0.546899	0.386441	0.514272	unaffected
FBgn0011283	Obp28a	78.1279	0.38962	1.70297	0.389541	0.517288	unaffected
FBgn0011284	RpS4	29080.8	0.555123	0.125998	2.72505e-06	1.35404e-05	unaffected
FBgn0011286	RyR	2.22728	-0.278272	0.681947	0.308795	0.433059	unaffected
FBgn0011288	Snap25	42.4056	-2.09072	0.437315	2.76945e-07	1.58413e-06	down
FBgn0011289	TfIIA-L	1699.17	0.0414241	0.0693479	0.490345	0.614521	unaffected
FBgn0011290	Taf12	1212.56	-0.0914059	0.122682	0.394429	0.522316	unaffected
FBgn0011291	Taf11	521.858	0.142393	0.134106	0.223209	0.335682	unaffected
FBgn0011293	a10	1.42262	0.161544	0.90114	0.634034	0.740223	unaffected
FBgn0011296	l(2)efl	36.3926	-2.63426	1.55536	0.00342971	0.00920187	down
FBgn0011297	Alg3	427.324	0.806182	0.102773	1.30033e-16	1.92187e-15	unaffected
FBgn0011300	babo	626.441	-0.0725367	0.102436	0.419717	0.546366	unaffected
FBgn0011305	Rsf1	4496.62	-0.553234	0.0738092	1.90774e-14	2.4062e-13	unaffected
FBgn0011327	Uch-L5	4459.09	0.0490343	0.0769691	0.464311	0.589582	unaffected
FBgn0011335	vers	290.741	0.234959	0.119891	0.0313229	0.0644667	unaffected
FBgn0011336	Stt3B	4865.66	-0.193005	0.137541	0.110185	0.188539	unaffected
FBgn0011361	ND-ACP	3006.72	0.750624	0.152512	4.5287e-08	2.89243e-07	unaffected
FBgn0011455	ND-SGDH	3643.87	0.52382	0.146893	0.000104232	0.0003944	unaffected
FBgn0011474	PR-Set7	317.917	1.10368	0.140893	1.25107e-17	2.01103e-16	up
FBgn0011476	l(3)neo43	9.08858	0.078838	0.334799	0.693345	0.78681	unaffected
FBgn0011481	Ssdp	3551.65	0.0729195	0.0785123	0.283591	0.40522	unaffected
FBgn0011509	SrpRbeta	1905.72	-0.00746067	0.106938	0.937391	0.962478	unaffected
FBgn0011559	Acp36DE	28.1365	0.0503636	0.269367	0.792652	0.863955	unaffected
FBgn0011566	Smyd3	345.899	0.0864172	0.106234	0.353298	0.480504	unaffected
FBgn0011570	cpb	2353.39	-0.151009	0.0992778	0.088217	0.156142	unaffected
FBgn0011573	Cdc37	2462.49	0.192762	0.0753517	0.00727915	0.0180845	unaffected
FBgn0011582	Dop1R1	0.753926	-0.30236	1.23567	0.478258		unaffected
FBgn0011584	Trp1	1998.99	-0.023791	0.0752362	0.719453	0.80707	unaffected
FBgn0011586	e(r)	2431.67	0.581461	0.10578	8.94031e-09	6.23444e-08	unaffected
FBgn0011589	Elk	4.45503	-1.11281	1.20091	0.0296594	0.0615375	unaffected
FBgn0011591	fng	1511.15	0.195709	0.131778	0.0929585	0.1633	unaffected
FBgn0011592	fra	836.774	-0.762183	0.181219	1.20135e-06	6.29607e-06	unaffected
FBgn0011596	fzo	11.072	0.071753	0.334538	0.719339	0.80707	unaffected
FBgn0011603	ine	45.87	-5.45339	0.907402	3.73011e-10	3.06509e-09	down
FBgn0011604	Iswi	1199.06	0.343864	0.104802	0.000615726	0.00196287	unaffected
FBgn0011606	Klp3A	452.348	0.104389	0.0963671	0.216118	0.327477	unaffected
FBgn0011638	La	4912.18	0.857526	0.0718011	1.08241e-34	4.08167e-33	unaffected
FBgn0011640	lark	5324.91	0.0456345	0.0852557	0.542112	0.662508	unaffected
FBgn0011642	Zyx	1372.18	-0.426827	0.106301	2.84994e-05	0.000119819	unaffected
FBgn0011648	Mad	819.073	0.186495	0.099121	0.0391993	0.078292	unaffected
FBgn0011653	mas	373.565	-3.57327	0.222464	2.53206e-58	2.00579e-56	down
FBgn0011655	Med	326.621	-0.124504	0.13591	0.292239	0.415206	unaffected
FBgn0011656	Mef2	197.683	0.00726519	0.194792	0.963853	0.980067	unaffected
FBgn0011659	Mlh1	204.776	1.06875	0.198233	3.04756e-10	2.53067e-09	up
FBgn0011660	Pms2	218.55	0.287156	0.1646	0.0454326	0.0889191	unaffected
FBgn0011661	Moe	13778	0.0717769	0.130352	0.528918	0.650572	unaffected
FBgn0011666	msi	2317.35	-0.414794	0.145851	0.00194143	0.00552933	unaffected
FBgn0011672	Mvl	566.342	-0.756189	0.149302	2.04977e-08	1.36622e-07	unaffected
FBgn0011674	insc	35.7023	1.84872	0.473573	4.23903e-06	2.0544e-05	up
FBgn0011676	Nos	1.9591	0.113543	0.578532	0.637554	0.743338	unaffected
FBgn0011692	pav	1117.58	0.613318	0.125156	1.71522e-07	1.0105e-06	unaffected
FBgn0011693	Pdh	1.99634	-0.113592	0.60816	0.648885	0.752329	unaffected
FBgn0011695	EbpIII	23.2813	-0.748365	0.596559	0.015268	0.0345918	unaffected
FBgn0011701	repo	70.0568	-3.30791	0.453227	1.68642e-13	1.94645e-12	down
FBgn0011703	RnrL	1200.74	1.13735	0.116181	2.84601e-25	7.15465e-24	up
FBgn0011704	RnrS	1157.27	0.968768	0.126674	1.02074e-16	1.5213e-15	unaffected
FBgn0011705	rost	230.375	-0.591512	0.166761	7.17504e-05	0.000280058	unaffected
FBgn0011706	rpr	584.086	0.901253	0.190997	3.03305e-08	1.97615e-07	unaffected
FBgn0011708	Syx5	1434.87	-0.0757786	0.0900655	0.335165	0.46091	unaffected
FBgn0011710	2001-09-01	3244.5	0.0704056	0.0833199	0.331318	0.456588	unaffected
FBgn0011715	Snr1	2125.39	0.395425	0.0877076	3.58771e-06	1.75731e-05	unaffected
FBgn0011722	Tig	149.468	-1.14627	0.320993	2.75739e-06	1.36826e-05	down
FBgn0011723	byn	11.087	0.872468	2.14553	0.110873	0.189452	unaffected
FBgn0011725	twin	800.34	-0.151039	0.101869	0.0958612	0.167571	unaffected
FBgn0011726	tsr	93574.2	0.0666733	0.121953	0.533355	0.654566	unaffected
FBgn0011737	Wee1	275.594	0.0789267	0.126382	0.475441	0.600325	unaffected
FBgn0011739	wts	244.705	-0.417264	0.141399	0.00139432	0.00411495	unaffected
FBgn0011740	alpha-Man-IIa	515.414	-0.275392	0.122913	0.0149772	0.034038	unaffected
FBgn0011741	Arp6	1250.4	0.23654	0.0938239	0.00773048	0.0190596	unaffected
FBgn0011742	Arp2	1834.86	-0.0805905	0.0809909	0.251638	0.369143	unaffected
FBgn0011745	Arp1	1410.04	-0.0430495	0.0576007	0.377059	0.505023	unaffected
FBgn0011746	ana	386.494	-7.81683	0.656681	4.96881e-34	1.84837e-32	down
FBgn0011747	Ank	1220.65	-0.296963	0.128654	0.0120874	0.028186	unaffected
FBgn0011754	PhKgamma	530.484	0.0452765	0.104036	0.622218	0.731033	unaffected
FBgn0011758	B-H1	280.685	-6.35432	0.373339	7.12402e-66	6.82109e-64	down
FBgn0011760	ctp	12256.1	0.291446	0.0905138	0.000863962	0.00267363	unaffected
FBgn0011762	Prim1	267.406	1.10101	0.225685	5.11416e-09	3.66853e-08	up
FBgn0011763	Dp	1425.63	0.290751	0.097999	0.00195336	0.00555773	unaffected
FBgn0011766	E2f1	1687.39	0.054467	0.0944756	0.512096	0.635107	unaffected
FBgn0011768	Fdh	4171.77	-0.105122	0.0826904	0.146603	0.238371	unaffected
FBgn0011769	Fdx1	199.754	1.12399	0.240449	1.48071e-08	1.00519e-07	up
FBgn0011770	Gip	249.665	-0.889151	0.123	5.5441e-15	7.27605e-14	unaffected
FBgn0011771	Hem	730.432	-0.248712	0.14195	0.048804	0.0945761	unaffected
FBgn0011774	Irbp	191.299	0.822205	0.161484	9.08124e-09	6.3287e-08	unaffected
FBgn0011785	BRWD3	238.849	0.0585541	0.125298	0.594452	0.709387	unaffected
FBgn0011787	mRpL12	1298.56	0.738153	0.158845	1.98857e-07	1.15669e-06	unaffected
FBgn0011802	Gem3	265.392	0.347683	0.161359	0.0152465	0.0345574	unaffected
FBgn0011817	nmo	6145.71	-0.205337	0.165854	0.148121	0.240023	unaffected
FBgn0011818	oaf	321.187	0.365256	0.123025	0.00159287	0.0046363	unaffected
FBgn0011824	CG4038	416.708	0.778551	0.276032	0.000195801	0.000695472	unaffected
FBgn0011826	Pp2B-14D	809.568	0.0668282	0.0859466	0.372645	0.500267	unaffected
FBgn0011828	Pxn	237.346	-4.65577	0.378309	2.79412e-35	1.07199e-33	down
FBgn0011829	Ret	15.248	-3.31867	0.775572	5.71526e-06	2.7067e-05	down
FBgn0011836	Taf2	408.157	0.122513	0.137927	0.306611	0.430844	unaffected
FBgn0011837	Tis11	2513.67	0.151491	0.0947218	0.074299	0.135515	unaffected
FBgn0011858	tRNA:Phe-GAA-1-8	0.916491	-0.0167214	1.02133	0.96431	0.980245	unaffected
FBgn0011884	tRNA:Ile-AAT-1-6	0.665824	-0.414012	1.45253	0.378194		unaffected
FBgn0011891	tRNA:Lys-CTT-1-1	4.81595	0.117325	0.497208	0.595203	0.709899	unaffected
FBgn0011902	tRNA:Lys-TTT-1-1	0.56366	-0.145074	1.49541	0.735507		unaffected
FBgn0011921	tRNA:iMet-CAT-2-1	0.834413	-0.152215	0.923186	0.660101		unaffected
FBgn0011957	tRNA:Arg-ACG-1-2	0.896617	0.169162	0.885515	0.612952		unaffected
FBgn0011958	tRNA:Arg-ACG-1-1	1.26654	0.0985984	0.783768	0.746234	0.828638	unaffected
FBgn0011966	tRNA:Arg-TCG-2-3	1.35783	0.0127298	0.70228	0.963755	0.980067	unaffected
FBgn0011985	tRNA:Ser-AGA-2-3	0.734532	-0.212763	1.16044	0.601343		unaffected
FBgn0011987	tRNA:SeC-TCA-1-1	2.22582	-0.0537668	0.537014	0.814549	0.879367	unaffected
FBgn0012034	AcCoAS	204.045	2.18817	0.251239	1.89448e-18	3.27989e-17	up
FBgn0012036	Aldh	525.126	2.36548	0.698711	5.26316e-05	0.000211429	up
FBgn0012037	Ance	19170.5	-4.22056	0.194625	1.16774e-104	2.85732e-102	down
FBgn0012042	AttA	2.52627	-0.732373	1.45802	0.153654	0.247569	unaffected
FBgn0012051	CalpA	598.558	-0.20526	0.0774318	0.00560297	0.0142448	unaffected
FBgn0012058	Cdc27	385.361	0.0026715	0.103054	0.976737	0.988619	unaffected
FBgn0012344	Dh44	2.5038	-2.9843	1.84189	0.00388449	0.0102694	down
FBgn0013263	Trl	160.389	0.347837	0.145116	0.00841219	0.0205381	unaffected
FBgn0013269	Fkbp39	14050.1	0.942254	0.116693	4.1621e-18	6.99678e-17	unaffected
FBgn0013272	Gp150	4924.59	-0.18407	0.134804	0.120108	0.202434	unaffected
FBgn0013275	Hsp70Aa	1016.91	-0.939045	1.04875	0.0349017	0.070761	unaffected
FBgn0013276	Hsp70Ab	1148.96	-1.10984	1.08902	0.0218353	0.0473006	down
FBgn0013277	Hsp70Ba	578.039	2.55677	1.34573	0.00213914	0.00603952	up
FBgn0013278	Hsp70Bb	3771.4	1.78735	1.16769	0.00463998	0.0120497	up
FBgn0013279	Hsp70Bc	475.807	1.62821	1.39331	0.0130426	0.0301516	up
FBgn0013303	Nca	2098.05	-0.0359627	0.101156	0.687939	0.783259	unaffected
FBgn0013305	Nmda1	2005.45	0.187225	0.0869945	0.0206267	0.0450367	unaffected
FBgn0013323	Ptth	6.02421	-0.196103	0.434036	0.364685	0.492491	unaffected
FBgn0013325	RpL11	9850.8	0.854537	0.17824	3.10157e-08	2.01841e-07	unaffected
FBgn0013334	Sap47	804.932	-0.366955	0.140546	0.0044906	0.0117056	unaffected
FBgn0013342	nSyb	207.324	-6.49414	0.46808	1.00689e-44	5.18078e-43	down
FBgn0013343	Syx1A	1763.56	0.323685	0.143891	0.0130666	0.0301881	unaffected
FBgn0013347	TfIIA-S	2166.56	0.0776245	0.152969	0.556015	0.676121	unaffected
FBgn0013348	TpnC41C	0.691814	-0.644788	1.41415	0.190892		unaffected
FBgn0013432	bcn92	582.083	0.376766	0.128425	0.00170865	0.00493804	unaffected
FBgn0013433	beat-Ia	5.32504	-1.90225	1.71291	0.0151585	0.0343791	down
FBgn0013435	Cdc2rk	405.279	0.154404	0.101021	0.0868407	0.154205	unaffected
FBgn0013467	igl	10.2693	-5.04278	1.2829	1.28041e-05	5.71717e-05	down
FBgn0013469	klu	1321.98	-2.1543	0.0976236	4.68496e-108	1.17241e-105	down
FBgn0013531	MED20	457.897	0.0784631	0.120827	0.458756	0.58465	unaffected
FBgn0013548	l(2)dtl	221.324	0.601324	0.124919	2.8866e-07	1.64686e-06	unaffected
FBgn0013563	Pex1	98.9592	-0.0217129	0.171006	0.881083	0.925637	unaffected
FBgn0013576	mtd	1724.63	-0.426426	0.0892945	8.87657e-07	4.72402e-06	unaffected
FBgn0013717	not	628.509	-0.0372514	0.150059	0.774408	0.849981	unaffected
FBgn0013718	nuf	1830.43	-0.365512	0.11449	0.000777525	0.00242875	unaffected
FBgn0013720	pck	6403.94	-0.098524	0.101673	0.268426	0.387523	unaffected
FBgn0013725	phyl	205.839	-4.77371	0.335929	2.50136e-46	1.37027e-44	down
FBgn0013726	pnut	3213.79	0.202497	0.0602103	0.000614332	0.00195956	unaffected
FBgn0013732	sced	283.874	-0.334297	0.137159	0.00789497	0.0193957	unaffected
FBgn0013733	shot	1663.57	-0.226246	0.136	0.0613423	0.115263	unaffected
FBgn0013746	alien	2344.47	0.060475	0.0862264	0.422205	0.548543	unaffected
FBgn0013749	Arf102F	6569.29	-0.27168	0.10082	0.00453693	0.0118156	unaffected
FBgn0013750	Arf51F	2435.46	-0.119133	0.096425	0.160091	0.256253	unaffected
FBgn0013751	Awh	129.647	-1.99153	0.269441	5.73078e-14	6.97255e-13	down
FBgn0013753	Bgb	1184.34	-0.392031	0.101091	5.6975e-05	0.00022689	unaffected
FBgn0013756	Mtor	1140.78	0.23726	0.110086	0.0196457	0.0431258	unaffected
FBgn0013759	CASK	357.626	-0.377122	0.129938	0.00187726	0.00536617	unaffected
FBgn0013762	Cdk5	746.149	-0.0866068	0.0800314	0.21274	0.323203	unaffected
FBgn0013763	Idgf6	3323.17	1.439	0.484229	4.15028e-05	0.000169947	up
FBgn0013764	Chi	860.663	-0.0986965	0.0924453	0.22208	0.334563	unaffected
FBgn0013765	cnn	326.272	0.338342	0.115968	0.00202128	0.0057386	unaffected
FBgn0013767	Crz	0.471464	-0.167425	1.29279	0.694811		unaffected
FBgn0013770	Cp1	5040.49	-0.438754	0.0806626	2.56128e-08	1.68674e-07	unaffected
FBgn0013771	Cyp6a9	0.762217	0.222966	1.2054	0.592483		unaffected
FBgn0013773	Cyp6a22	0.711285	0.0798462	0.983291	0.826314		unaffected
FBgn0013799	Deaf1	801.707	-0.125443	0.112713	0.204739	0.313631	unaffected
FBgn0013810	Dhc36C	1.8378	-1.55063	1.81526	0.0339054	0.0689952	unaffected
FBgn0013811	Dhc62B	3.29813	0.306405	0.595733	0.231011	0.345143	unaffected
FBgn0013812	Dhc93AB	5.405	-5.14687	1.31003	1.22451e-05	5.48316e-05	down
FBgn0013813	Dhc98D	2.64578	-1.76074	1.49662	0.0127242	0.0294898	down
FBgn0013949	Elal	18.9701	-5.21412	0.947673	8.54912e-09	5.97678e-08	down
FBgn0013953	Esp	47.5305	-5.73071	1.16825	1.44197e-07	8.60573e-07	down
FBgn0013954	Fkbp12	22040	0.209339	0.148628	0.106497	0.183196	unaffected
FBgn0013972	Gycalpha99B	8.0528	-2.2926	1.76505	0.00883793	0.0214443	down
FBgn0013973	Gycbeta100B	11.5602	-4.75017	1.29832	3.37694e-05	0.000140474	down
FBgn0013981	His4r	64515.6	-0.275967	0.164092	0.053322	0.102021	unaffected
FBgn0013983	imd	448.965	-0.321994	0.126198	0.00603307	0.015235	unaffected
FBgn0013987	MAPk-Ak2	2077.58	0.0636129	0.0684441	0.278206	0.398818	unaffected
FBgn0013995	Calx	2.31451	-2.77551	2.00334	0.00660179	0.0165135	down
FBgn0013997	Nrx-IV	2353.21	-0.47895	0.166374	0.00129996	0.00386905	unaffected
FBgn0014000	Hf	0.984198	-0.325489	1.21308	0.44147	0.567677	unaffected
FBgn0014006	Ask1	236.413	0.188328	0.124234	0.0878461	0.15561	unaffected
FBgn0014007	Ptp69D	431.211	0.128202	0.126161	0.244898	0.361567	unaffected
FBgn0014009	Rab2	1984.66	-0.0494109	0.0766727	0.458933	0.584754	unaffected
FBgn0014010	Rab5	3477.12	-0.416141	0.0895315	1.71862e-06	8.80601e-06	unaffected
FBgn0014011	Rac2	1744.44	0.0325722	0.108127	0.733681	0.818828	unaffected
FBgn0014018	Rel	292.728	0.275434	0.133898	0.0232967	0.0499942	unaffected
FBgn0014019	Rh5	5.75537	-0.858622	0.908895	0.0312346	0.064309	unaffected
FBgn0014020	Rho1	13515.1	0.111243	0.110665	0.251323	0.368729	unaffected
FBgn0014022	Rlb1	350.169	0.559731	0.150992	4.91969e-05	0.000199157	unaffected
FBgn0014023	mRpL47	1012.78	0.543984	0.0968479	5.68771e-09	4.0588e-08	unaffected
FBgn0014024	Rnp4F	503.812	-0.0643998	0.105736	0.4886	0.613172	unaffected
FBgn0014026	RpL7A	29073.9	0.676656	0.12629	9.21911e-09	6.41261e-08	unaffected
FBgn0014028	SdhB	1222.27	0.447618	0.107329	1.35195e-05	6.0147e-05	unaffected
FBgn0014029	2002-09-01	3306.46	0.207481	0.0558776	0.000169054	0.000611516	unaffected
FBgn0014031	Spat	1.42454	0.0303767	0.790843	0.921473	0.951907	unaffected
FBgn0014032	Sptr	854.869	-0.601068	0.12064	1.23874e-07	7.45373e-07	unaffected
FBgn0014033	Sr-CI	203.378	-4.49014	0.648549	1.55971e-12	1.62018e-11	down
FBgn0014037	Su(Tpl)	1341.58	-0.0106918	0.0861976	0.888921	0.931383	unaffected
FBgn0014073	Tie	20.409	-4.67552	0.747637	1.2735e-10	1.09894e-09	down
FBgn0014075	Uggt	832.635	-0.161045	0.159463	0.238634	0.354363	unaffected
FBgn0014076	Vm32E	0.962554	0.0667678	0.953118	0.851158	0.90578	unaffected
FBgn0014092	CG4278	953.306	0.392613	0.0839542	1.62499e-06	8.37678e-06	unaffected
FBgn0014127	barr	827.006	0.183885	0.0959542	0.0361899	0.0730505	unaffected
FBgn0014133	bif	1111.14	-0.713196	0.0909685	3.78601e-16	5.37213e-15	unaffected
FBgn0014135	bnl	220.313	2.15323	0.387931	8.53401e-09	5.97381e-08	up
FBgn0014141	cher	392.671	0.682121	0.179119	1.29858e-05	5.79364e-05	unaffected
FBgn0014143	croc	86.1546	4.61046	0.346297	6.63892e-41	2.98372e-39	up
FBgn0014163	fax	11763.3	-0.58047	0.109203	2.45753e-08	1.62035e-07	unaffected
FBgn0014179	gcm	20.9939	-5.86982	1.29352	7.37869e-07	3.95554e-06	down
FBgn0014184	Oda	23138.3	-0.711066	0.0914171	6.30501e-16	8.77679e-15	unaffected
FBgn0014189	Hel25E	16715.5	0.155329	0.11027	0.11216	0.191205	unaffected
FBgn0014269	prod	798.269	0.140561	0.0714202	0.0316512	0.0650694	unaffected
FBgn0014340	mof	224.394	0.320683	0.13814	0.0110224	0.0259832	unaffected
FBgn0014342	mia	199.052	0.132061	0.131685	0.250107	0.36764	unaffected
FBgn0014343	mirr	1433.75	0.965598	0.171557	1.21657e-10	1.05184e-09	unaffected
FBgn0014366	noi	846.787	0.157196	0.0885447	0.0500901	0.0967109	unaffected
FBgn0014368	nol	1.90629	-0.923978	1.6506	0.111498	0.190342	unaffected
FBgn0014380	RhoL	462.432	-1.1916	0.178837	9.62018e-14	1.14269e-12	down
FBgn0014388	sty	602.428	-1.2217	0.219165	1.1527e-10	1.00019e-09	down
FBgn0014391	sun	3372.38	0.449197	0.207602	0.00962751	0.0231006	unaffected
FBgn0014395	tilB	1.11523	0.104114	0.803424	0.737583	0.821934	unaffected
FBgn0014396	tim	1.50887	-0.645185	1.21248	0.145935	0.237546	unaffected
FBgn0014411	Vps26	689.866	-0.222372	0.0962764	0.0136228	0.0313285	unaffected
FBgn0014417	CG13397	37.9199	-0.438179	0.342163	0.0483741	0.0938916	unaffected
FBgn0014427	CG11899	4611.69	-0.0714196	0.143721	0.567047	0.684172	unaffected
FBgn0014455	Ahcy	2618.48	1.01236	0.0935608	7.73041e-30	2.44596e-28	up
FBgn0014469	Cyp4e2	264.21	-3.07448	0.248825	2.87454e-35	1.09521e-33	down
FBgn0014857	His3.3A	3137.52	0.271916	0.120153	0.0142575	0.0326111	unaffected
FBgn0014859	Hr38	13.4683	0.112105	0.301428	0.572061	0.689068	unaffected
FBgn0014861	Mcm2	895.636	0.966992	0.0952226	1.3404e-26	3.65326e-25	unaffected
FBgn0014863	Mlp84B	90.8924	-1.77272	0.571974	5.07469e-05	0.000204679	down
FBgn0014868	Ost48	9999.95	-0.307318	0.130669	0.0105626	0.0250549	unaffected
FBgn0014869	Pglym78	1513.86	-0.0187994	0.107776	0.844138	0.90085	unaffected
FBgn0014870	Psi	528.052	0.0914508	0.0976932	0.284596	0.406392	unaffected
FBgn0014877	Roe1	535.375	0.564356	0.161092	0.000101514	0.000385171	unaffected
FBgn0014879	Set	8449.63	0.381107	0.0845892	3.81525e-06	1.86378e-05	unaffected
FBgn0014906	Hydr2	1014.68	0.458618	0.0937455	4.35491e-07	2.42181e-06	unaffected
FBgn0014930	CG2846	481.26	0.208707	0.103685	0.0284698	0.0594729	unaffected
FBgn0014931	CG2678	23.2591	-1.50172	0.584348	0.000177111	0.000636894	down
FBgn0014949	btn	0.722919	0.119226	1.06241	0.756038		unaffected
FBgn0015000	betaggt-I	496.285	-0.0481637	0.10866	0.615533	0.725269	unaffected
FBgn0015001	iotaTry	1.15065	0.338637	0.929798	0.327197	0.451984	unaffected
FBgn0015010	Ag5r	1.36612	-0.370602	1.20498	0.381039	0.50893	unaffected
FBgn0015011	AhcyL2	41.7065	-2.73673	0.461567	1.76242e-09	1.34112e-08	down
FBgn0015019	CCT3	6427.67	0.480205	0.060624	9.81155e-16	1.33872e-14	unaffected
FBgn0015024	CkIalpha	3978.07	-0.213509	0.114365	0.0397643	0.0792622	unaffected
FBgn0015025	CkIIalpha-i1	173.864	-0.0165634	0.133877	0.887871	0.930637	unaffected
FBgn0015031	cype	2970.79	0.510639	0.19561	0.00230145	0.00645966	unaffected
FBgn0015033	Cyp4d8	0.810002	-1.00498	1.82463	0.105778		unaffected
FBgn0015034	Cyp4e1	17.9044	-1.46338	1.01758	0.00569521	0.014466	down
FBgn0015036	Cyp4ae1	0.60185	-0.2215	1.2264	0.5982		unaffected
FBgn0015037	Cyp4p1	0.959564	0.0722069	0.945839	0.838273	0.896312	unaffected
FBgn0015038	Cyp9b1	0.549698	0	1.46074	1		unaffected
FBgn0015039	Cyp9b2	4.99864	-1.77272	1.64297	0.0168484	0.0377453	down
FBgn0015075	Ddx1	580.183	-0.132064	0.136675	0.266563	0.385591	unaffected
FBgn0015218	eIF4E1	9026.71	-0.102696	0.0825414	0.154868	0.249233	unaffected
FBgn0015221	Fer2LCH	6875.76	-0.39027	0.116819	0.000432491	0.00142879	unaffected
FBgn0015222	Fer1HCH	7383.53	-0.357189	0.100425	0.000221687	0.000777636	unaffected
FBgn0015229	glec	2117.75	-2.60342	0.164696	1.99114e-56	1.49146e-54	down
FBgn0015239	Hr78	838.343	-0.167342	0.131533	0.146886	0.238691	unaffected
FBgn0015240	Hr96	130.479	0.0429721	0.127981	0.702313	0.793668	unaffected
FBgn0015245	Hsp60A	5852.65	0.817177	0.0740146	6.352e-30	2.01562e-28	unaffected
FBgn0015247	Diap2	416.42	0.149579	0.0919447	0.0698508	0.128639	unaffected
FBgn0015268	Nap1	63.1574	0.799518	0.25224	5.25582e-05	0.000211317	unaffected
FBgn0015269	Nf1	149.55	0.493582	0.166163	0.000913271	0.00281287	unaffected
FBgn0015270	Orc2	193.7	1.0174	0.183088	1.37597e-10	1.18273e-09	up
FBgn0015271	Orc5	210.813	0.462844	0.144762	0.00052132	0.00168831	unaffected
FBgn0015277	Pi3K59F	153.521	-0.00770689	0.14266	0.950616	0.971346	unaffected
FBgn0015278	Pi3K68D	343.715	0.116501	0.121306	0.272204	0.391796	unaffected
FBgn0015279	Pi3K92E	903.975	0.146893	0.0870359	0.0608533	0.114461	unaffected
FBgn0015282	Rpt2	7121.96	-0.132387	0.108301	0.16495	0.262617	unaffected
FBgn0015283	Rpn10	6118.27	-0.133281	0.101055	0.135345	0.223364	unaffected
FBgn0015286	Rala	1028.34	0.0350289	0.122202	0.745069	0.827679	unaffected
FBgn0015288	RpL22	26806.5	0.536773	0.117674	1.48112e-06	7.67105e-06	unaffected
FBgn0015295	Shark	332.025	0.0901765	0.119354	0.3882	0.515992	unaffected
FBgn0015296	Shc	929.119	0.098543	0.092306	0.222077	0.334563	unaffected
FBgn0015298	Srp19	523.28	0.400048	0.148081	0.00310021	0.00840177	unaffected
FBgn0015299	Ssb-c31a	2149.88	0.974325	0.243551	6.01844e-07	3.27416e-06	unaffected
FBgn0015316	Try29F	19.8037	0.0124912	0.27972	0.948553	0.969599	unaffected
FBgn0015320	Ubc2	1991.68	0.275403	0.0647251	1.57785e-05	6.92656e-05	unaffected
FBgn0015321	Ubc4	1914.52	0.34336	0.0718673	1.14801e-06	6.03666e-06	unaffected
FBgn0015331	abs	477.609	-0.00973831	0.0908716	0.90404	0.941046	unaffected
FBgn0015336	CG15865	1.47174	0.10956	0.669684	0.682938	0.779661	unaffected
FBgn0015338	CG5861	1069.85	-0.0422254	0.0942041	0.611589	0.72296	unaffected
FBgn0015351	Mettl4	145.019	0.229674	0.156107	0.0906738	0.159899	unaffected
FBgn0015359	CG2034	646.486	0.268216	0.116875	0.013257	0.0305703	unaffected
FBgn0015360	oxt	125.966	0.031148	0.171076	0.830102	0.890169	unaffected
FBgn0015371	chn	1129.29	0.0489461	0.125027	0.656056	0.758567	unaffected
FBgn0015372	RabX1	264.084	-0.142885	0.133276	0.218992	0.330907	unaffected
FBgn0015376	cutlet	128.882	0.937286	0.176112	8.92284e-10	7.02785e-09	unaffected
FBgn0015379	dod	2247.82	0.215507	0.125209	0.0549496	0.104716	unaffected
FBgn0015380	drl	2508.93	-5.38618	0.140311	0	0	down
FBgn0015391	glu	614.764	0.744434	0.108213	3.58143e-13	3.95141e-12	unaffected
FBgn0015396	jumu	884.034	0.164283	0.154975	0.218083	0.329851	unaffected
FBgn0015399	kek1	2948.38	-0.460466	0.304309	0.0305535	0.0631309	unaffected
FBgn0015400	kek2	24.2431	-5.85171	1.204	1.65986e-07	9.82847e-07	down
FBgn0015402	ksr	224.967	-0.15424	0.150135	0.234046	0.349198	unaffected
FBgn0015477	Rme-8	457.653	0.0684266	0.136631	0.565808	0.683276	unaffected
FBgn0015509	Cul1	1103.43	-0.183458	0.131591	0.11346	0.193004	unaffected
FBgn0015513	mbc	378.566	0.333221	0.120114	0.00313838	0.00850103	unaffected
FBgn0015519	nAChRalpha3	5.5286	-4.79675	1.40114	6.27449e-05	0.000247451	down
FBgn0015520	nonA-l	240.358	-0.837392	0.166953	1.16479e-08	7.97109e-08	unaffected
FBgn0015521	RpS21	3096.8	0.642103	0.221071	0.000409801	0.00135913	unaffected
FBgn0015522	olf186-M	20.1763	-3.30388	0.595779	1.55201e-08	1.05229e-07	down
FBgn0015524	otp	7.99625	0.80925	2.08612	0.129454	0.215287	unaffected
FBgn0015527	peng	993.519	0.845632	0.0824692	2.05998e-26	5.54584e-25	unaffected
FBgn0015543	snoRNA:Me28S-A1322	20.9964	-0.134534	0.280776	0.491328	0.615431	unaffected
FBgn0015544	spag	490.868	0.419673	0.0875563	8.33913e-07	4.44444e-06	unaffected
FBgn0015546	spel1	349.723	1.07204	0.130959	7.11606e-19	1.24769e-17	up
FBgn0015550	tap	4.69894	-2.41373	2.15374	0.0128748	0.0298075	down
FBgn0015553	tos	131.811	0.625033	0.154237	7.75344e-06	3.5856e-05	unaffected
FBgn0015558	tty	88.124	-4.4913	0.439099	5.35101e-25	1.30066e-23	down
FBgn0015561	unpg	26.1205	9.12654	1.22615	1.5651e-15	2.11711e-14	up
FBgn0015568	alpha-Est1	6.94555	-4.93603	1.29659	2.00577e-05	8.66714e-05	down
FBgn0015569	alpha-Est10	18.2222	-1.0147	0.595615	0.00274968	0.00756161	down
FBgn0015572	alpha-Est4	2.09656	-0.749926	1.13247	0.0856019	0.152448	unaffected
FBgn0015575	alpha-Est7	4.18058	-0.56146	0.895297	0.111441	0.190274	unaffected
FBgn0015576	alpha-Est8	5.27073	-5.06845	1.36427	2.49855e-05	0.000105999	down
FBgn0015577	alpha-Est9	19.3309	-3.02311	0.787916	2.31266e-05	9.88034e-05	down
FBgn0015582	dare	231.73	0.0711688	0.12765	0.524257	0.646209	unaffected
FBgn0015585	Acp63F	1.08305	-0.59931	1.23233	0.177463	0.278751	unaffected
FBgn0015586	Acp76A	1.33511	0.152621	0.839325	0.634039	0.740223	unaffected
FBgn0015589	Apc	127.241	0.319811	0.163179	0.0259998	0.0550547	unaffected
FBgn0015591	AstA	2.45077	-0.891711	1.36024	0.0821461	0.147242	unaffected
FBgn0015600	toc	409.505	-0.818837	0.115369	3.26873e-14	4.05772e-13	unaffected
FBgn0015602	BEAF-32	1804.7	0.417866	0.0789841	6.29854e-08	3.92729e-07	unaffected
FBgn0015609	CadN	440.224	-2.72081	0.174682	7.46588e-55	5.26967e-53	down
FBgn0015614	CanB2	2487.46	-0.430209	0.0875928	4.42707e-07	2.45698e-06	unaffected
FBgn0015615	SMC3	376.667	0.126433	0.104665	0.169752	0.268863	unaffected
FBgn0015618	Cdk8	334.224	0.0444562	0.121277	0.677285	0.775781	unaffected
FBgn0015621	Clp	763.552	0.356681	0.114165	0.00100006	0.0030461	unaffected
FBgn0015622	Cnx99A	4205.21	-0.196492	0.109301	0.0471956	0.0919445	unaffected
FBgn0015623	Cpr	631.884	-0.193537	0.104726	0.0421815	0.0833862	unaffected
FBgn0015625	CycB3	950.943	0.0703223	0.103252	0.437964	0.564184	unaffected
FBgn0015663	Ugt36A1	138.053	-1.45278	0.177646	7.43389e-18	1.21626e-16	down
FBgn0015664	Dref	1191.7	0.499869	0.102658	4.04232e-07	2.25595e-06	unaffected
FBgn0015714	Cyp6a17	114.228	0.390098	0.26801	0.04994	0.0964718	unaffected
FBgn0015721	ktub	34.4294	-6.42734	1.16718	3.69463e-09	2.6995e-08	down
FBgn0015737	Hmu	2535.24	-0.514856	0.139014	6.54756e-05	0.000257207	unaffected
FBgn0015754	Lis-1	2471.31	-0.399091	0.106534	9.38944e-05	0.000358734	unaffected
FBgn0015756	RpL9	13354.5	0.699845	0.147188	1.6997e-07	1.00243e-06	unaffected
FBgn0015765	p38a	335.759	0.203579	0.123938	0.0660767	0.122693	unaffected
FBgn0015766	Msr-110	4243.64	-0.863076	0.174838	1.37939e-08	9.39878e-08	unaffected
FBgn0015772	Nak	232.106	-0.0296345	0.130166	0.795559	0.865859	unaffected
FBgn0015773	NetA	31.5046	-4.46447	0.645056	1.60588e-12	1.66344e-11	down
FBgn0015774	NetB	253.994	-1.77526	0.166171	3.80973e-27	1.05399e-25	down
FBgn0015776	nrv1	973.973	-0.438363	0.113701	5.23666e-05	0.000210672	unaffected
FBgn0015777	nrv2	5904.81	0.336782	0.119567	0.0027449	0.00755036	unaffected
FBgn0015778	rin	7215.89	0.342932	0.0960523	0.000219799	0.000771749	unaffected
FBgn0015781	P5cr	702.919	-0.0596594	0.114757	0.554702	0.674898	unaffected
FBgn0015789	Rab10	1058.16	0.0336976	0.0738925	0.602198	0.715297	unaffected
FBgn0015790	Rab11	8898.45	-0.359848	0.0996902	0.000180441	0.000647601	unaffected
FBgn0015791	Rab14	1366.82	-0.0269417	0.0894114	0.733669	0.818828	unaffected
FBgn0015793	Rab19	370.041	-0.173647	0.111911	0.08224	0.147368	unaffected
FBgn0015794	Rab18	725.685	-0.0629887	0.103593	0.489355	0.613824	unaffected
FBgn0015795	Rab7	4806.79	-0.201937	0.104384	0.0343739	0.0698581	unaffected
FBgn0015797	Rab6	2718.35	-0.201679	0.129049	0.0785068	0.141956	unaffected
FBgn0015799	Rbf	308.191	0.4181	0.102299	2.1773e-05	9.33942e-05	unaffected
FBgn0015801	Reg-5	1009.33	-2.61219	0.159558	2.19925e-60	1.84855e-58	down
FBgn0015803	RtGEF	285.217	-0.0901043	0.122395	0.400177	0.527517	unaffected
FBgn0015805	HDAC1	5675.47	0.447719	0.0951056	1.13918e-06	5.99308e-06	unaffected
FBgn0015808	ScpX	961.371	-0.297395	0.0865082	0.000400689	0.00133212	unaffected
FBgn0015818	Spx	2115.32	0.346925	0.0742543	1.90796e-06	9.7127e-06	unaffected
FBgn0015828	TfIIEalpha	446.474	0.341928	0.0940173	0.000171581	0.000618829	unaffected
FBgn0015829	TfIIEbeta	732.116	0.078859	0.0995913	0.366064	0.49372	unaffected
FBgn0015831	Rtnl2	4.32758	0.0224214	0.454431	0.914643	0.947961	unaffected
FBgn0015834	eIF3i	10268.7	0.188104	0.114214	0.0663406	0.123079	unaffected
FBgn0015838	Vang	1208.45	0.24806	0.0800238	0.00139122	0.00410689	unaffected
FBgn0015872	Drip	64.166	-0.177801	0.321811	0.382263	0.510193	unaffected
FBgn0015903	apt	134.455	-0.564253	0.208962	0.00128418	0.00382786	unaffected
FBgn0015904	ara	257.165	-0.722623	0.153941	1.8404e-07	1.07562e-06	unaffected
FBgn0015905	ast	283.388	0.214198	0.117184	0.0434098	0.0855837	unaffected
FBgn0015919	caup	668.121	0.0288828	0.0845576	0.699034	0.791309	unaffected
FBgn0015924	crq	635.775	-0.981638	0.154182	1.02104e-12	1.08415e-11	unaffected
FBgn0015925	csul	653.646	0.72128	0.112131	9.3966e-12	9.1401e-11	unaffected
FBgn0015926	dah	642.513	0.722722	0.129387	1.66633e-09	1.27239e-08	unaffected
FBgn0015929	dpa	1484.73	1.17983	0.103433	9.76517e-33	3.45737e-31	up
FBgn0015946	grim	1.72285	-2.71145	2.01796	0.00732771	0.0181929	down
FBgn0015949	hrg	1006.95	0.239927	0.112651	0.0208182	0.0453828	unaffected
FBgn0016013	Faa	11.5825	0.0846881	0.348566	0.673049	0.772752	unaffected
FBgn0016031	lama	8.6208	0.627184	0.666676	0.0428358	0.0845884	unaffected
FBgn0016032	lbm	288.941	-3.80905	0.211542	8.60648e-73	1.03007e-70	down
FBgn0016034	mael	140.817	5.0019	0.299016	2.31452e-63	2.14162e-61	up
FBgn0016036	mei-P22	7.9655	0.0592816	0.373729	0.767589	0.844939	unaffected
FBgn0016038	Vsp37A	1631.88	-0.130061	0.0830583	0.0790202	0.142661	unaffected
FBgn0016041	Tom40	2193.8	0.666564	0.0769341	5.99645e-19	1.05306e-17	unaffected
FBgn0016047	nompA	18.1153	6.22041	0.899652	5.84303e-13	6.32621e-12	up
FBgn0016053	pgc	0.636919	0	1.29849	1		unaffected
FBgn0016054	phr6-4	153.031	0.300201	0.167384	0.0395207	0.0788481	unaffected
FBgn0016059	Sema1b	2050.14	-0.329007	0.127467	0.0054642	0.0139338	unaffected
FBgn0016061	side	131.448	-3.40342	0.306111	5.83376e-29	1.76471e-27	down
FBgn0016070	smg	271.464	0.0728511	0.126962	0.512239	0.635165	unaffected
FBgn0016075	vkg	129.912	-3.69435	0.348354	1.44515e-26	3.90014e-25	down
FBgn0016076	vri	440.835	0.230986	0.209579	0.173755	0.274139	unaffected
FBgn0016078	wun	804.891	-0.31529	0.143562	0.0152219	0.0345086	unaffected
FBgn0016081	fry	238.981	-0.204107	0.191132	0.198291	0.305325	unaffected
FBgn0016119	ATPsynCF6	5469.64	0.480633	0.152244	0.000544407	0.00175328	unaffected
FBgn0016120	ATPsynD	9625.08	0.422241	0.13873	0.00102505	0.00311361	unaffected
FBgn0016122	Acer	21.4585	-2.73418	0.63367	4.07997e-06	1.98167e-05	down
FBgn0016123	Alp4	4.31893	0.0383145	0.523129	0.865025	0.914702	unaffected
FBgn0016126	CaMKI	1675.98	-0.494897	0.12523	2.72564e-05	0.000114988	unaffected
FBgn0016131	Cdk4	1040.72	0.31382	0.099144	0.00098353	0.00300657	unaffected
FBgn0016641	PTP-ER	85.1178	-0.26607	0.209536	0.118545	0.200354	unaffected
FBgn0016650	Lgr1	1.63974	-1.57125	1.74163	0.0293207	0.0608812	unaffected
FBgn0016660	H15	165.78	-2.8696	0.291626	5.06928e-23	1.10312e-21	down
FBgn0016672	Ipp	1570.29	-1.78987	0.116761	1.94175e-53	1.31979e-51	down
FBgn0016675	Lectin-galC1	15.6939	-0.645453	1.03273	0.104251	0.179861	unaffected
FBgn0016684	NaPi-T	2.83148	0.184353	0.572222	0.444622	0.571064	unaffected
FBgn0016685	Nlp	19288.2	0.585593	0.0874689	5.04141e-12	5.02361e-11	unaffected
FBgn0016687	Nurf-38	9591.35	0.243848	0.0961624	0.0073594	0.0182592	unaffected
FBgn0016691	ATPsynO	10201.7	0.366756	0.13821	0.00399461	0.0105327	unaffected
FBgn0016693	Past1	1438.78	-0.378846	0.114928	0.000524326	0.00169555	unaffected
FBgn0016694	Pdp1	412.38	1.71045	0.236978	6.938e-14	8.34911e-13	up
FBgn0016696	Pitslre	941.402	0.0194573	0.0962233	0.819873	0.882983	unaffected
FBgn0016697	Prosalpha5	5744.13	0.0970015	0.0865982	0.199448	0.306892	unaffected
FBgn0016698	Ptpa	641.948	0.00224638	0.0765867	0.973588	0.986762	unaffected
FBgn0016701	Rab4	1802.77	-0.127817	0.0690257	0.0409672	0.081231	unaffected
FBgn0016715	Reg-2	95.7336	-3.59652	0.395181	4.74456e-20	8.86968e-19	down
FBgn0016726	RpL29	3747.1	0.526707	0.202502	0.00213874	0.00603952	unaffected
FBgn0016754	sba	373.325	-1.36829	0.138044	5.09726e-25	1.24172e-23	down
FBgn0016756	Usp47	814.488	-0.0373028	0.111341	0.70475	0.795408	unaffected
FBgn0016762	angel	244.64	0.441482	0.159927	0.00220174	0.00620351	unaffected
FBgn0016794	dos	412.92	-0.44523	0.13333	0.000349855	0.00117842	unaffected
FBgn0016797	fz2	1620.68	-2.06773	0.125115	1.57839e-61	1.36848e-59	down
FBgn0016917	Stat92E	1126.76	0.569736	0.154575	4.98943e-05	0.000201832	unaffected
FBgn0016919	nompB	3.67498	-0.235183	0.66076	0.376352	0.50426	unaffected
FBgn0016920	nompC	0.554871	-0.284841	1.36659	0.5218		unaffected
FBgn0016926	Pino	448.383	-0.485483	0.127502	5.10702e-05	0.000205757	unaffected
FBgn0016930	Dyrk2	533.299	-1.65522	0.185368	6.00637e-20	1.11528e-18	down
FBgn0016970	l(2)k10201	181.794	0.145762	0.169729	0.311171	0.435695	unaffected
FBgn0016974	swaPsi	0.832038	0.156416	0.863789	0.633531		unaffected
FBgn0016977	spen	6939.85	0.00591538	0.0818703	0.935116	0.961038	unaffected
FBgn0016978	snRNP-U1-70K	738.115	-0.0529526	0.0901876	0.503747	0.627887	unaffected
FBgn0016983	smid	1772.52	0.454231	0.103752	5.23184e-06	2.49492e-05	unaffected
FBgn0016984	sktl	194.288	-0.150511	0.150843	0.247369	0.364482	unaffected
FBgn0017414	cag	426.49	-0.338503	0.143822	0.00966291	0.0231552	unaffected
FBgn0017418	ari-1	422.604	-0.0155121	0.134603	0.895464	0.935391	unaffected
FBgn0017429	CG5989	335.147	0.596045	0.111715	1.98333e-08	1.32676e-07	unaffected
FBgn0017430	Nelf-E	805.976	-0.046137	0.0905946	0.562958	0.680887	unaffected
FBgn0017457	U2af38	1797.12	-0.0202636	0.100917	0.821082	0.883421	unaffected
FBgn0017482	T3dh	75.6877	0.297578	0.191368	0.0643193	0.120017	unaffected
FBgn0017545	RpS3A	85782.7	0.331808	0.123989	0.00416908	0.010956	unaffected
FBgn0017550	Rga	677.565	-0.0864811	0.113447	0.384468	0.512267	unaffected
FBgn0017551	Rca1	953.161	0.273602	0.111241	0.00859317	0.0209381	unaffected
FBgn0017558	Pdk	461.754	-0.279289	0.13715	0.0242501	0.0517477	unaffected
FBgn0017566	ND-75	889.808	0.347043	0.0861802	3.54898e-05	0.000147186	unaffected
FBgn0017567	ND-23	1381.78	0.266855	0.111478	0.0103275	0.0245555	unaffected
FBgn0017572	Mo25	1469.7	0.00775451	0.0691571	0.898765	0.937238	unaffected
FBgn0017577	Mcm5	780.947	1.26721	0.129069	4.75308e-25	1.16045e-23	up
FBgn0017578	Max	1068.33	0.540991	0.07594	3.22579e-13	3.57336e-12	unaffected
FBgn0017579	RpL14	23010.8	0.540003	0.140216	3.17784e-05	0.000132693	unaffected
FBgn0017581	Lk6	4089.41	0.00974081	0.123147	0.928621	0.956327	unaffected
FBgn0017590	klg	284.366	-10.5903	1.16526	6.24261e-22	1.29693e-20	down
FBgn0019624	COX5A	7416.99	0.590663	0.163688	5.76163e-05	0.000228947	unaffected
FBgn0019643	AANAT1	7.74765	-1.39512	0.935303	0.00479047	0.0123996	down
FBgn0019644	ATPsynB	10589.6	0.334604	0.126722	0.00457034	0.0118941	unaffected
FBgn0019650	toy	3010.13	-1.59474	0.118455	3.7478e-42	1.7486e-40	down
FBgn0019660	lncRNA:roX2	38.3402	3.84054	2.7642	0.00370779	0.00985909	up
FBgn0019661	lncRNA:roX1	116.554	1.07455	1.27989	0.0402816	0.0801021	unaffected
FBgn0019662	qm	275.355	-0.204152	0.129814	0.0766736	0.139018	unaffected
FBgn0019686	lok	929.011	0.379728	0.097086	5.18765e-05	0.000208853	unaffected
FBgn0019809	gcm2	19.6152	-5.71352	1.34162	2.64818e-06	1.31822e-05	down
FBgn0019830	colt	1477.19	-0.344561	0.119227	0.00215876	0.00609177	unaffected
FBgn0019890	Smg5	786.054	-0.393059	0.114532	0.000310712	0.00106085	unaffected
FBgn0019925	Surf4	3803.18	0.0177969	0.0883071	0.820337	0.88305	unaffected
FBgn0019928	Ser8	0.727344	0.276608	1.07416	0.475347		unaffected
FBgn0019932	SamDC	753.266	-0.05215	0.084798	0.482396	0.607116	unaffected
FBgn0019936	RpS20	13299.8	0.679102	0.189112	3.05777e-05	0.000127873	unaffected
FBgn0019938	RpI1	314.485	0.755209	0.130921	4.13435e-10	3.3746e-09	unaffected
FBgn0019940	Rh6	3.53459	0.15546	0.658833	0.556271	0.676358	unaffected
FBgn0019949	Cdk9	478.397	-0.148011	0.0914948	0.0712473	0.130794	unaffected
FBgn0019952	Orct	97.8134	-0.654035	0.237703	0.000585754	0.00187438	unaffected
FBgn0019957	ND-42	2815.9	0.121033	0.0897931	0.126471	0.211285	unaffected
FBgn0019960	Mitofilin	1279.77	0.241853	0.0794308	0.0016736	0.00484948	unaffected
FBgn0019968	Khc-73	419.072	-0.185583	0.117932	0.0778838	0.140979	unaffected
FBgn0019972	Drice	1768.64	-0.0110534	0.0987332	0.899785	0.937947	unaffected
FBgn0019982	Gs1l	440.894	0.267515	0.146923	0.0404639	0.0803803	unaffected
FBgn0019985	mGluR	4.41985	-0.126672	0.438749	0.548127	0.66882	unaffected
FBgn0019990	Gcn2	123.179	-0.116068	0.184469	0.450496	0.576725	unaffected
FBgn0020018	Ppox	267.892	0.226489	0.109225	0.0242276	0.0517197	unaffected
FBgn0020224	Cbl	934.428	0.122688	0.0968701	0.150382	0.243151	unaffected
FBgn0020235	ATPsyngamma	13748.3	0.368834	0.115932	0.000798004	0.00248777	unaffected
FBgn0020236	ATPCL	1362.27	-0.32105	0.121334	0.00466694	0.0121055	unaffected
FBgn0020238	14-3-3epsilon	145412	0.0587281	0.126204	0.595878	0.710242	unaffected
FBgn0020248	stet	23.6028	-4.61358	0.799597	2.56565e-09	1.90881e-08	down
FBgn0020249	stck	1354.37	0.639703	0.116582	6.16673e-09	4.38077e-08	unaffected
FBgn0020251	sfl	251.59	-0.298628	0.135252	0.0154307	0.0349245	unaffected
FBgn0020255	Ran	17013.3	0.710418	0.0979148	3.41525e-14	4.23483e-13	unaffected
FBgn0020257	Ppa	1473.1	0.113877	0.103434	0.209486	0.319349	unaffected
FBgn0020258	ppk	3.07428	-0.104103	0.625593	0.682799	0.779584	unaffected
FBgn0020261	pcm	352.824	0.165968	0.108182	0.0856453	0.152497	unaffected
FBgn0020269	mspo	78.7321	-5.44616	0.568263	1.99675e-22	4.24443e-21	down
FBgn0020270	mre11	651.132	0.379666	0.0807154	1.48424e-06	7.67998e-06	unaffected
FBgn0020272	mst	407.128	0.488999	0.10019	4.02332e-07	2.24737e-06	unaffected
FBgn0020277	lush	0.767516	-0.310154	1.05059	0.415788		unaffected
FBgn0020278	loco	610.775	-1.56746	0.115846	1.23223e-42	5.92495e-41	down
FBgn0020279	lig	2060.92	0.137318	0.0915719	0.0920347	0.161936	unaffected
FBgn0020294	ko	584.155	1.33691	0.135578	6.12793e-25	1.48623e-23	up
FBgn0020299	stumps	148.175	-2.85272	0.278239	7.74427e-25	1.86184e-23	down
FBgn0020300	geko	403.202	-2.48877	0.25227	4.1701e-23	9.11051e-22	down
FBgn0020304	drongo	982.922	-0.240025	0.13215	0.0430387	0.0849739	unaffected
FBgn0020305	dbe	1393.9	0.331327	0.102407	0.0007444	0.00233521	unaffected
FBgn0020306	dom	1018.12	0.608898	0.135088	1.18376e-06	6.20983e-06	unaffected
FBgn0020307	dve	187.465	0.316208	0.166232	0.0298437	0.0618267	unaffected
FBgn0020309	crol	6374.3	0.340537	0.126308	0.00384567	0.010179	unaffected
FBgn0020312	Tmtc3	416.2	-0.384138	0.116545	0.0005156	0.00167175	unaffected
FBgn0020369	Rpt6	6940.29	-0.228528	0.115613	0.0303729	0.0628167	unaffected
FBgn0020370	TppII	702.637	-0.0754305	0.132641	0.514906	0.637467	unaffected
FBgn0020372	TM4SF	9.88731	-0.47029	0.553924	0.0780855	0.141321	unaffected
FBgn0020376	Sr-CIII	0.710995	-0.453373	1.25831	0.303072		unaffected
FBgn0020377	Sr-CII	0.631358	-0.265954	1.41702	0.55105		unaffected
FBgn0020378	Sp1	941.573	2.7112	0.150494	1.0411e-72	1.23264e-70	up
FBgn0020379	Rfx	52.0964	-0.37229	0.248149	0.0512829	0.0986678	unaffected
FBgn0020381	Dredd	640.588	-0.302893	0.103635	0.00217752	0.00613841	unaffected
FBgn0020385	pug	138.877	-0.220084	0.163433	0.11763	0.199174	unaffected
FBgn0020386	Pdk1	937.84	1.89505	0.146825	2.04256e-38	8.61711e-37	up
FBgn0020388	Gcn5	632.461	-0.179978	0.12162	0.0954161	0.167005	unaffected
FBgn0020389	Papss	463.425	-0.674598	0.116837	8.81807e-10	6.95031e-09	unaffected
FBgn0020391	Nrk	55.658	-3.28694	0.411077	7.55792e-16	1.04548e-14	down
FBgn0020392	Nmt	2525.42	0.029955	0.0781274	0.662975	0.7644	unaffected
FBgn0020399	Mst89B	0.543468	-0.0603151	0.96235	0.866349		unaffected
FBgn0020407	asun	183.57	0.484135	0.144753	0.000285297	0.000981996	unaffected
FBgn0020412	JIL-1	1636.94	0.230781	0.143266	0.0680776	0.125899	unaffected
FBgn0020414	Idgf3	167.843	-3.01798	0.303205	1.56539e-23	3.56127e-22	down
FBgn0020415	Idgf2	193.705	-3.16402	0.260572	3.88235e-34	1.45403e-32	down
FBgn0020416	Idgf1	35.5153	-3.17555	0.435216	1.783e-13	2.04933e-12	down
FBgn0020429	GluRIIB	1.61152	-1.7055	1.84209	0.0263626	0.0556836	unaffected
FBgn0020440	Fak	438.671	0.144918	0.13536	0.219184	0.33115	unaffected
FBgn0020443	eRF3	3088.13	0.129415	0.134711	0.269763	0.388994	unaffected
FBgn0020445	E23	128.26	-0.110011	0.362938	0.58723	0.70336	unaffected
FBgn0020493	Dad	825.115	0.741601	0.101704	1.89384e-14	2.39141e-13	unaffected
FBgn0020496	CtBP	10085	0.330251	0.0656269	3.25952e-07	1.84528e-06	unaffected
FBgn0020497	emb	1121.53	0.326716	0.125382	0.00513951	0.0131945	unaffected
FBgn0020503	CLIP-190	749.543	0.129097	0.156814	0.337177	0.463271	unaffected
FBgn0020508	Ag5r2	0.610802	-0.332075	1.66017	0.454215		unaffected
FBgn0020509	Acp62F	0.993686	0.0777337	0.841377	0.809882	0.876152	unaffected
FBgn0020510	Abi	690.919	-0.0188537	0.101034	0.833564	0.892577	unaffected
FBgn0020513	Paics	3474.73	0.584417	0.0961376	2.80029e-10	2.33414e-09	unaffected
FBgn0020518	snoRNA:Me28S-G764	0.535246	-0.219683	1.40101	0.617379		unaffected
FBgn0020521	pio	8364.29	-0.0283634	0.136356	0.812196	0.877761	unaffected
FBgn0020545	kraken	915.056	0.657188	0.128435	3.97791e-08	2.55249e-07	unaffected
FBgn0020546	lncRNA:iab4	2.24128	1.27203	2.2243	0.0701633	0.129192	unaffected
FBgn0020556	lncRNA:bxd	4.16033	5.09783	1.68539	0.000139608	0.000513776	up
FBgn0020616	SA	515.976	0.0789104	0.127521	0.479313	0.604203	unaffected
FBgn0020617	Rx	9.25752	3.42323	0.94637	4.77637e-05	0.000193997	up
FBgn0020618	Rack1	10218.4	0.593447	0.149873	1.44048e-05	6.37251e-05	unaffected
FBgn0020620	RN-tre	364.286	-0.0312942	0.116136	0.760484	0.839047	unaffected
FBgn0020621	Pkn	544.889	-0.66322	0.142106	3.60721e-07	2.02751e-06	unaffected
FBgn0020622	Pi3K21B	711.002	-0.196656	0.153186	0.138317	0.227281	unaffected
FBgn0020626	Osbp	373.828	-0.282173	0.126007	0.0148186	0.0337262	unaffected
FBgn0020633	Mcm7	201.925	1.72024	0.218218	5.25954e-16	7.38684e-15	up
FBgn0020637	Lcp65Ag2	2.72092	-0.353305	0.801103	0.253068	0.37081	unaffected
FBgn0020638	Lcp65Ag1	1.3024	-1.40984	1.84912	0.0465382	0.0907924	unaffected
FBgn0020639	Lcp65Af	8.42726	-5.08521	1.38029	2.71672e-05	0.0001147	down
FBgn0020640	Lcp65Ae	0.807534	-1.03883	1.68147	0.0867653		unaffected
FBgn0020641	Lcp65Ad	40.1784	-6.63877	1.10277	1.55779e-10	1.32873e-09	down
FBgn0020642	Lcp65Ac	12.6911	-5.08764	1.2422	7.05031e-06	3.29084e-05	down
FBgn0020647	KrT95D	504.621	-0.0125978	0.132779	0.913967	0.947527	unaffected
FBgn0020653	Trxr-1	4047.87	0.199713	0.105092	0.0372621	0.0749667	unaffected
FBgn0020655	ArfGAP1	574.686	0.0073983	0.13661	0.950711	0.971353	unaffected
FBgn0020660	eIF4B	57.3561	0.123761	0.195126	0.440567	0.566848	unaffected
FBgn0020762	Atet	129.413	-3.06089	0.292271	7.33421e-26	1.90915e-24	down
FBgn0020764	Alas	549.438	-0.0970365	0.150535	0.454852	0.58113	unaffected
FBgn0020767	Spred	606.125	-0.233714	0.0849979	0.00411543	0.0108228	unaffected
FBgn0020887	Su(z)12	500.729	0.458546	0.127059	0.000124759	0.000464181	unaffected
FBgn0020907	Scp2	3.17069	-0.168191	0.829524	0.595799	0.710225	unaffected
FBgn0020908	Scp1	5.16347	-4.04805	2.00733	0.00138008	0.0040773	down
FBgn0020909	Rtc1	688.221	0.681248	0.103927	6.13873e-12	6.06765e-11	unaffected
FBgn0020910	RpL3	31686.1	0.59874	0.108554	7.15265e-09	5.0583e-08	unaffected
FBgn0020930	Dgkepsilon	545.168	-0.155751	0.1077	0.103617	0.178884	unaffected
FBgn0021738	Crg-1	7.76433	0.565292	0.766181	0.0802587	0.144495	unaffected
FBgn0021742	C901	5.14458	0.594557	0.862926	0.0886562	0.156774	unaffected
FBgn0021750	SerRS-m	407.738	0.0850935	0.110419	0.379388	0.50726	unaffected
FBgn0021760	chb	368.673	0.151269	0.114017	0.133054	0.220209	unaffected
FBgn0021761	Nup154	605.837	0.327826	0.133982	0.00784341	0.0192858	unaffected
FBgn0021764	sdk	1903.84	-0.64303	0.165039	1.27164e-05	5.68033e-05	unaffected
FBgn0021765	scu	6011.96	-0.455345	0.114999	3.18883e-05	0.000133101	unaffected
FBgn0021768	nudC	3125.02	0.391623	0.104479	9.5564e-05	0.000364228	unaffected
FBgn0021776	mira	73.9947	-4.70051	0.517908	3.64922e-20	6.84524e-19	down
FBgn0021795	Tapdelta	11106.2	-0.197942	0.15062	0.130288	0.216445	unaffected
FBgn0021796	Tor	371.202	-0.0300573	0.130178	0.792718	0.863955	unaffected
FBgn0021800	Reph	347.375	-0.418394	0.0994869	1.30425e-05	5.81657e-05	unaffected
FBgn0021814	Vps28	1440.56	0.183625	0.122697	0.0918595	0.161686	unaffected
FBgn0021825	DCTN2-p50	1349.02	0.228904	0.106347	0.019984	0.0437636	unaffected
FBgn0021847	Ttc7	337.774	-0.303661	0.116493	0.00542962	0.0138489	unaffected
FBgn0021856	l(2)k14505	917.247	0.0870084	0.0921334	0.279511	0.400116	unaffected
FBgn0021872	Xbp1	3637.81	-0.182351	0.186438	0.240709	0.356704	unaffected
FBgn0021874	Nle	615.598	1.02364	0.110008	3.85346e-23	8.5031e-22	up
FBgn0021875	Zfrp8	687.696	0.530847	0.11769	1.94521e-06	9.89775e-06	unaffected
FBgn0021895	ytr	1766.72	0.353697	0.0931882	8.96065e-05	0.000344624	unaffected
FBgn0021906	RFeSP	3302.54	0.407816	0.125712	0.000564753	0.0018135	unaffected
FBgn0021944	Coprox	1148.43	0.536697	0.0838536	4.81635e-11	4.35767e-10	unaffected
FBgn0021967	ND-PDSW	2422.63	0.463191	0.179678	0.00326801	0.00881962	unaffected
FBgn0021979	l(2)k09913	3794.29	-0.821922	0.0915929	7.06897e-21	1.38008e-19	unaffected
FBgn0021995	Rs1	557.382	0.916463	0.153102	2.03862e-11	1.91366e-10	unaffected
FBgn0022023	eIF3h	5190.1	0.733203	0.0799548	3.29445e-21	6.59549e-20	unaffected
FBgn0022027	Vps25	467.198	0.364742	0.169483	0.0144516	0.0330002	unaffected
FBgn0022029	l(2)k01209	632.952	0.552056	0.0868818	5.97106e-11	5.34532e-10	unaffected
FBgn0022069	Nnp-1	1164.72	0.441854	0.0932518	1.00404e-06	5.30239e-06	unaffected
FBgn0022097	Vha36-1	1886.89	-0.0412025	0.0645186	0.457464	0.583542	unaffected
FBgn0022153	l(2)k05819	586.528	0.233745	0.104127	0.0158315	0.0357372	unaffected
FBgn0022160	Gpo1	78.6808	-0.389439	0.205598	0.0229607	0.0493501	unaffected
FBgn0022213	Cse1	2580.67	0.204842	0.122359	0.0616308	0.115746	unaffected
FBgn0022224	ubl	536.443	0.298966	0.220663	0.0911067	0.160637	unaffected
FBgn0022238	lolal	8370.87	-0.0845855	0.0992213	0.330136	0.455301	unaffected
FBgn0022288	l(2)09851	1927.93	0.601755	0.0639559	1.09548e-21	2.24206e-20	unaffected
FBgn0022338	dnk	1121.35	1.11438	0.138521	2.21854e-18	3.81693e-17	up
FBgn0022343	CG3760	3893.11	0.124462	0.0931202	0.129895	0.21589	unaffected
FBgn0022344	CG10340	841.21	0.397597	0.140506	0.00216526	0.00610856	unaffected
FBgn0022349	CG1910	3343.19	0.619848	0.0723007	1.91931e-18	3.31766e-17	unaffected
FBgn0022355	Tsf1	531.236	-3.34677	0.566036	1.83966e-09	1.39507e-08	down
FBgn0022359	Sodh-2	5.21455	0.133472	0.590389	0.585072	0.701463	unaffected
FBgn0022361	Pur-alpha	959.046	-0.633864	0.145706	1.99632e-06	1.01344e-05	unaffected
FBgn0022382	Pka-R2	208.483	-0.4394	0.153731	0.00167496	0.00485087	unaffected
FBgn0022699	D19B	481.798	0.088631	0.104468	0.332815	0.45825	unaffected
FBgn0022702	Cht2	4943.99	-1.11859	0.0919066	8.60141e-37	3.45657e-35	down
FBgn0022709	Ak1	85.1218	-1.16218	0.519351	0.000440448	0.00145246	down
FBgn0022710	Ac13E	24.3788	-1.86199	0.670782	0.000153314	0.000559544	down
FBgn0022724	Taf8	614.019	0.0495598	0.0920569	0.540655	0.66102	unaffected
FBgn0022740	HLH54F	1.63135	-0.775168	1.26091	0.100418	0.174402	unaffected
FBgn0022764	Sin3A	1093.71	0.209535	0.107766	0.033401	0.0681324	unaffected
FBgn0022768	Pp2C1	207.865	0.12141	0.125344	0.267608	0.386646	unaffected
FBgn0022770	Peritrophin-A	47.8361	-4.34687	0.523382	3.82315e-17	5.8959e-16	down
FBgn0022774	Oat	188.22	-4.85245	0.34641	4.24723e-45	2.21641e-43	down
FBgn0022786	Hira	220.355	0.135168	0.149356	0.294228	0.417709	unaffected
FBgn0022787	Hel89B	270.363	-0.0372205	0.124814	0.734819	0.819849	unaffected
FBgn0022800	Cad96Ca	259.79	-0.0210368	0.126875	0.850686	0.905365	unaffected
FBgn0022893	Df31	69662	0.0462175	0.0825111	0.522604	0.64475	unaffected
FBgn0022935	D19A	447.124	-0.055451	0.116455	0.588641	0.704284	unaffected
FBgn0022936	CycH	381.931	0.0929935	0.0951396	0.263581	0.382183	unaffected
FBgn0022942	Cbp80	749.067	0.139883	0.0986675	0.110005	0.188347	unaffected
FBgn0022943	Cbp20	974.097	0.106131	0.155117	0.425841	0.55242	unaffected
FBgn0022959	yps	16403.2	0.319189	0.0868859	0.000158452	0.000576575	unaffected
FBgn0022960	vimar	815.238	0.00450583	0.106311	0.96195	0.978931	unaffected
FBgn0022981	rpk	45.5596	-0.531655	0.494672	0.0424551	0.0839119	unaffected
FBgn0022984	qkr58E-3	2646.27	-0.40802	0.113415	0.00016046	0.000583302	unaffected
FBgn0022985	qkr58E-2	560.21	0.170403	0.121887	0.113844	0.193567	unaffected
FBgn0022986	qkr58E-1	978.663	-0.208194	0.0863055	0.0106042	0.0251426	unaffected
FBgn0022987	qkr54B	364.043	-0.378182	0.141235	0.00359271	0.00959014	unaffected
FBgn0023000	mth	1501.04	-0.837951	0.108781	2.7092e-16	3.88424e-15	unaffected
FBgn0023001	melt	577.978	0.155814	0.0963104	0.0713764	0.130906	unaffected
FBgn0023023	CRMP	78.0992	-1.97181	0.327585	4.2486e-10	3.46015e-09	down
FBgn0023081	gek	260.516	-0.0373465	0.149402	0.773001	0.84869	unaffected
FBgn0023083	fray	546.431	-0.0795437	0.122144	0.457282	0.583377	unaffected
FBgn0023090	dtr	3.02312	-0.0680736	0.463108	0.747991	0.829669	unaffected
FBgn0023094	cyc	961.783	0.209123	0.0910043	0.0142001	0.0325201	unaffected
FBgn0023095	caps	801.466	-2.62644	0.111109	1.11672e-123	3.96651e-121	down
FBgn0023096	btv	22.3088	-0.351305	0.315243	0.0962641	0.168168	unaffected
FBgn0023097	bon	384.577	-0.137826	0.119839	0.189916	0.294737	unaffected
FBgn0023129	aay	241.849	-3.97762	0.498161	6.38194e-16	8.87266e-15	down
FBgn0023130	a6	280.162	-0.0749933	0.113443	0.451421	0.57764	unaffected
FBgn0023143	Uba1	2848.27	0.103753	0.0980202	0.2268	0.340092	unaffected
FBgn0023167	SmD3	2061.08	0.110417	0.109748	0.250927	0.368345	unaffected
FBgn0023169	AMPKalpha	770.508	-0.174287	0.098495	0.0508053	0.0978947	unaffected
FBgn0023170	RpL39	5888.78	0.256181	0.204128	0.125634	0.209981	unaffected
FBgn0023171	rnh1	483.013	0.204677	0.125077	0.0668843	0.124005	unaffected
FBgn0023172	RhoGEF2	340.532	0.121733	0.131582	0.288454	0.410622	unaffected
FBgn0023174	Prosbeta2	4222.86	0.164553	0.0984624	0.0634211	0.118655	unaffected
FBgn0023175	Prosalpha7	4620.62	0.140078	0.109754	0.147834	0.239668	unaffected
FBgn0023177	Pp4-19C	2503.14	0.0954731	0.076512	0.151935	0.245302	unaffected
FBgn0023179	amon	41.1527	-7.19485	1.17076	4.7667e-11	4.31629e-10	down
FBgn0023180	Orc6	151.273	0.526724	0.188161	0.00124395	0.00371701	unaffected
FBgn0023181	Orc4	392.181	0.561571	0.142771	1.99449e-05	8.6292e-05	unaffected
FBgn0023212	EloB	1660.03	-0.0795055	0.0725136	0.203823	0.312707	unaffected
FBgn0023213	eIF4G1	3628.95	0.0560424	0.1029	0.536393	0.657489	unaffected
FBgn0023214	edl	303.9	-2.2816	0.239724	1.20595e-21	2.45903e-20	down
FBgn0023215	Mnt	1021.8	-0.275043	0.103593	0.0050411	0.0129903	unaffected
FBgn0023216	Parg	259.738	0.0860182	0.118788	0.408464	0.534728	unaffected
FBgn0023388	Dap160	208.145	-0.405365	0.155482	0.00393925	0.0103967	unaffected
FBgn0023395	Chd3	99.7382	0.772677	0.235218	4.27066e-05	0.000174682	unaffected
FBgn0023407	B4	473.084	-0.222849	0.0930771	0.0109683	0.0258668	unaffected
FBgn0023415	Acp32CD	5.73026	-2.79032	1.04261	0.00040018	0.00133083	down
FBgn0023416	Ac3	30.7138	-1.13714	0.477183	0.000271276	0.000937838	down
FBgn0023441	fus	626.033	-0.295074	0.151563	0.0286767	0.0598256	unaffected
FBgn0023458	Rbcn-3A	274.336	0.0755856	0.14473	0.547051	0.667654	unaffected
FBgn0023477	Taldo	6758.58	0.222	0.0919943	0.0104511	0.0248224	unaffected
FBgn0023479	teq	27.551	-2.24993	0.477178	5.02128e-07	2.76308e-06	down
FBgn0023489	Pph13	22.3451	-5.11583	0.912776	5.06597e-09	3.63871e-08	down
FBgn0023496	Lip1	1.95833	-0.493576	1.17323	0.240764	0.356708	unaffected
FBgn0023506	Es2	214.307	0.0362537	0.13307	0.755996	0.835518	unaffected
FBgn0023507	D2hgdh	223.19	2.85355	0.269837	2.62045e-26	7.00335e-25	up
FBgn0023508	Ocrl	218.121	0.136849	0.139867	0.259845	0.378109	unaffected
FBgn0023509	mip130	343.082	0.282901	0.122102	0.0121915	0.0283808	unaffected
FBgn0023510	Rbcn-3B	251.382	-0.140281	0.158763	0.302283	0.42645	unaffected
FBgn0023511	Edem1	279.918	0.0565892	0.141345	0.645623	0.749469	unaffected
FBgn0023512	eIF2Bepsilon	940.276	0.345394	0.0879578	5.40491e-05	0.000216491	unaffected
FBgn0023513	CG14803	137.276	0.577158	0.160733	6.7662e-05	0.000265039	unaffected
FBgn0023514	CG14805	819.483	0.303132	0.0777475	6.75965e-05	0.000264877	unaffected
FBgn0023515	CG14814	233.356	0.108927	0.12318	0.311681	0.436163	unaffected
FBgn0023516	Pex5	279.832	0.020001	0.11245	0.840909	0.898345	unaffected
FBgn0023517	Pgam5	1290.39	0.461491	0.0988674	1.30395e-06	6.79179e-06	unaffected
FBgn0023518	trr	128.091	0.11308	0.176155	0.445816	0.571998	unaffected
FBgn0023519	mRpL16	812.657	0.556156	0.123068	1.60787e-06	8.29629e-06	unaffected
FBgn0023520	CG3857	85.1133	-0.30251	0.231098	0.0965154	0.168554	unaffected
FBgn0023521	CG3587	521.275	0.189286	0.133132	0.10661	0.183362	unaffected
FBgn0023522	CG11596	1100.41	0.496253	0.0894412	1.08103e-08	7.44419e-08	unaffected
FBgn0023523	Or2a	3.01875	-0.382472	0.786273	0.213148	0.32372	unaffected
FBgn0023524	CG3078	2.0044	-0.499711	1.18996	0.240359	0.356252	unaffected
FBgn0023525	CG3191	19.1782	-0.223655	0.317652	0.275946	0.396302	unaffected
FBgn0023526	CG2865	613.577	0.282723	0.207375	0.0956058	0.167284	unaffected
FBgn0023527	CG3071	631.08	0.571537	0.110563	5.71587e-08	3.58618e-07	unaffected
FBgn0023528	CG2924	1706.73	0.0424252	0.10229	0.638874	0.744101	unaffected
FBgn0023529	CG2918	1270.58	-0.468096	0.222265	0.00984607	0.0235327	unaffected
FBgn0023530	CG3740	285.435	0.417064	0.140817	0.00135025	0.0040042	unaffected
FBgn0023531	CG32809	105.122	-0.367716	0.180363	0.0184928	0.0409294	unaffected
FBgn0023534	CG17778	18.528	-2.76604	1.38765	0.00177923	0.00511629	down
FBgn0023535	arg	26.3069	-2.62331	0.473972	1.56825e-08	1.062e-07	down
FBgn0023536	CG3156	155.396	0.14662	0.141969	0.234043	0.349198	unaffected
FBgn0023537	CG17896	2157.36	-0.12415	0.0998495	0.157856	0.253294	unaffected
FBgn0023540	CG3630	526.949	-0.318401	0.105352	0.00154136	0.00450182	unaffected
FBgn0023542	Nmd3	920.188	0.484378	0.0829329	2.07391e-09	1.56196e-08	unaffected
FBgn0023545	PIG-K	937.531	-0.190647	0.108307	0.0515408	0.0991122	unaffected
FBgn0023549	Mct1	3.61105	-4.37389	1.5531	0.000284455	0.000979405	down
FBgn0023550	FarO	6.48063	-0.115696	1.31083	0.785723	0.858975	unaffected
FBgn0024150	Ac78C	9.14776	0.136908	0.359234	0.502469	0.626579	unaffected
FBgn0024179	wit	266.793	0.392761	0.165083	0.0075057	0.018572	unaffected
FBgn0024183	vig	5942.47	0.724522	0.0532093	2.52805e-43	1.2427e-41	unaffected
FBgn0024184	unc-4	224.488	-0.764707	0.170075	3.13896e-07	1.7816e-06	unaffected
FBgn0024187	syd	197.808	-0.114629	0.140291	0.346358	0.472583	unaffected
FBgn0024188	san	1225.43	0.435516	0.134261	0.000505403	0.00164402	unaffected
FBgn0024189	sns	62.5035	1.47239	0.395409	2.68559e-06	1.33564e-05	up
FBgn0024191	sip1	178.244	-0.072381	0.15713	0.591846	0.707037	unaffected
FBgn0024194	rasp	503.084	0.237612	0.107238	0.0169311	0.0379073	unaffected
FBgn0024196	robl	2654.21	-0.00203452	0.14453	0.987106	0.994694	unaffected
FBgn0024222	IKKbeta	276.505	-0.0623848	0.116294	0.541865	0.66235	unaffected
FBgn0024227	aurB	2162.82	0.803619	0.12785	1.00283e-11	9.71165e-11	unaffected
FBgn0024230	Hs2st	464.053	-0.317935	0.100588	0.000988218	0.00301697	unaffected
FBgn0024232	gprs	12.3558	-5.68126	1.22272	5.12052e-07	2.81488e-06	down
FBgn0024234	gbb	2889.6	-0.0876824	0.0806565	0.21092	0.321134	unaffected
FBgn0024236	foi	306.335	1.49262	0.245991	2.96361e-11	2.74914e-10	up
FBgn0024238	Fim	1105.15	-0.06886	0.135364	0.559955	0.678664	unaffected
FBgn0024244	drm	2516.38	0.539828	0.203087	0.00169106	0.00489492	unaffected
FBgn0024245	dnt	522.022	-0.713741	0.154167	2.72974e-07	1.56711e-06	unaffected
FBgn0024248	chico	248.664	0.00398097	0.135878	0.973337	0.986598	unaffected
FBgn0024249	cato	38.9071	-6.11458	1.02095	2.73291e-10	2.28143e-09	down
FBgn0024250	brk	642.276	-0.634146	0.199208	0.000182379	0.000653916	unaffected
FBgn0024251	bbx	4.68105	-1.30444	1.1276	0.0135712	0.0312359	down
FBgn0024273	WASp	247.639	-0.24547	0.136899	0.0448932	0.0880041	unaffected
FBgn0024277	trio	425.759	0.329798	0.139478	0.00964083	0.0231275	unaffected
FBgn0024285	Srp54	2661.94	0.00966011	0.0601909	0.854188	0.907572	unaffected
FBgn0024288	Sox100B	7.20834	4.09188	0.808045	1.58353e-07	9.40974e-07	up
FBgn0024291	Sirt1	457.678	0.143938	0.134488	0.219517	0.331428	unaffected
FBgn0024293	Spn43Ab	21.3726	-0.997946	0.502699	0.001176	0.00352831	unaffected
FBgn0024294	Spn43Aa	9665.78	-5.31645	0.705982	1.14196e-14	1.46722e-13	down
FBgn0024314	Plap	1021.97	-0.102938	0.109784	0.284428	0.406204	unaffected
FBgn0024315	Picot	11.4174	-4.62098	1.15079	1.1539e-05	5.19869e-05	down
FBgn0024320	Npc1a	623.356	-0.363023	0.37326	0.104284	0.179868	unaffected
FBgn0024321	NK7.1	240.168	-0.524686	0.182167	0.000997615	0.00304034	unaffected
FBgn0024326	Mkk4	1131.94	-0.00404447	0.0974724	0.962792	0.979425	unaffected
FBgn0024329	Mekk1	302.17	0.737215	0.149136	4.638e-08	2.95709e-07	unaffected
FBgn0024330	MED6	1102.67	0.103377	0.0795534	0.137597	0.2263	unaffected
FBgn0024352	Stip1	5793.78	0.387266	0.0971956	3.74333e-05	0.000154374	unaffected
FBgn0024360	MTPAP	220.215	0.421017	0.145497	0.00163282	0.00473756	unaffected
FBgn0024361	Tsp2A	3.58381	0.357877	0.81641	0.253703	0.371579	unaffected
FBgn0024362	Naa30A	1034.74	0.153036	0.0798963	0.0361638	0.0730239	unaffected
FBgn0024364	CG11417	916.484	0.818864	0.122086	5.1154e-13	5.59341e-12	unaffected
FBgn0024365	CG12773	474.055	0.293624	0.120675	0.00884271	0.0214496	unaffected
FBgn0024366	CG11409	10.3609	-2.59494	1.59871	0.00402442	0.0106088	down
FBgn0024371	E2f2	1143.22	-0.0531621	0.0936675	0.51871	0.641096	unaffected
FBgn0024432	Dlc90F	3077.84	0.0687072	0.113294	0.490127	0.614358	unaffected
FBgn0024491	Bin1	1758.78	0.229632	0.112942	0.0265681	0.0560369	unaffected
FBgn0024509	Sec13	4095.29	0.0387009	0.0874068	0.615453	0.725252	unaffected
FBgn0024510	dlt	88.924	-0.135801	0.165899	0.336074	0.462043	unaffected
FBgn0024542	Neos	550.569	-0.193614	0.0929716	0.0243542	0.0519395	unaffected
FBgn0024555	flfl	952.177	-0.0207037	0.112752	0.835807	0.89437	unaffected
FBgn0024556	mEFTu1	2187.94	0.377093	0.0788117	1.00452e-06	5.30239e-06	unaffected
FBgn0024558	Dph5	2854.75	0.627908	0.152444	5.73159e-06	2.71327e-05	unaffected
FBgn0024689	fws	467.671	-0.207003	0.102619	0.028219	0.0590273	unaffected
FBgn0024698	Cpsf160	264.043	0.198641	0.165928	0.161537	0.258229	unaffected
FBgn0024728	Slip1	1204.69	-0.354709	0.127525	0.00288677	0.00788937	unaffected
FBgn0024732	Drep1	193.886	-0.0786993	0.129928	0.488272	0.61297	unaffected
FBgn0024733	RpL10	43796.4	0.602909	0.120783	1.16544e-07	7.03157e-07	unaffected
FBgn0024734	PRL-1	961.733	-0.331916	0.127491	0.00509982	0.0131091	unaffected
FBgn0024754	Flo1	1365.05	0.39905	0.158228	0.00507249	0.0130559	unaffected
FBgn0024804	Dbp80	2479.67	0.131834	0.11143	0.178394	0.279855	unaffected
FBgn0024806	DIP2	305.703	-0.0368801	0.137842	0.759536	0.838253	unaffected
FBgn0024807	DIP1	2096.5	-0.810313	0.147529	1.13595e-09	8.83328e-09	unaffected
FBgn0024811	Crk	4649.99	-0.420272	0.0997084	1.24232e-05	5.55837e-05	unaffected
FBgn0024814	Clc	5664.31	-0.166018	0.108557	0.086541	0.153793	unaffected
FBgn0024833	AP-1mu	1832.03	-0.119891	0.105571	0.195913	0.302171	unaffected
FBgn0024836	stan	478.862	-0.832783	0.151951	9.599e-10	7.5281e-09	unaffected
FBgn0024841	Pcd	1271.23	-0.342622	0.161887	0.0169548	0.0379526	unaffected
FBgn0024846	p38b	958.378	0.357521	0.0955839	0.000110052	0.000414315	unaffected
FBgn0024887	kin17	419.121	-0.0104359	0.0952965	0.901973	0.939427	unaffected
FBgn0024889	Kap-alpha1	765.766	0.0344365	0.098206	0.692036	0.786135	unaffected
FBgn0024897	b6	9.77096	-0.264861	0.420382	0.231958	0.346364	unaffected
FBgn0024909	Taf7	351.886	0.368938	0.120982	0.00122327	0.00366278	unaffected
FBgn0024912	agt	118.587	0.307906	0.234625	0.0937745	0.164445	unaffected
FBgn0024913	Actbeta	59.7506	-8.67354	1.16703	2.34296e-15	3.12328e-14	down
FBgn0024920	Ts	635.022	1.3872	0.157461	1.90019e-20	3.63878e-19	up
FBgn0024921	Tnpo	966.7	0.213872	0.143625	0.0899658	0.158778	unaffected
FBgn0024941	RSG7	29.8026	-6.90913	1.1764	3.10997e-10	2.57667e-09	down
FBgn0024943	PIP82	15.2838	-0.146257	0.300574	0.463229	0.588578	unaffected
FBgn0024944	Oamb	3.45474	-4.08801	1.52701	0.000405506	0.00134651	down
FBgn0024945	NitFhit	536.906	-0.00830539	0.0955247	0.922114	0.952119	unaffected
FBgn0024947	NTPase	584.236	-0.11946	0.0908787	0.135663	0.223788	unaffected
FBgn0024956	Mat1	687.714	0.331639	0.101431	0.000662399	0.00209709	unaffected
FBgn0024957	Irp-1B	448.497	-0.917159	0.167419	4.30315e-10	3.50199e-09	unaffected
FBgn0024958	Irp-1A	427.771	-0.0471154	0.121318	0.659147	0.761182	unaffected
FBgn0024963	GluClalpha	1.98605	-0.543519	1.10563	0.180369	0.282309	unaffected
FBgn0024973	CG2701	482.819	-0.227142	0.122534	0.0403322	0.0801765	unaffected
FBgn0024975	CG2712	97.8908	0.0988603	0.18286	0.51761	0.640095	unaffected
FBgn0024980	Syx4	6.92789	-0.597966	1.07078	0.136435	0.224892	unaffected
FBgn0024983	CG4293	727.814	-0.0850775	0.102019	0.341063	0.466921	unaffected
FBgn0024984	CG3457	4.92655	-0.359039	0.588276	0.167468	0.266087	unaffected
FBgn0024985	Rilpl	372.998	-0.137585	0.129413	0.223527	0.335978	unaffected
FBgn0024986	CG3719	340.806	0.453082	0.152497	0.00112063	0.00337691	unaffected
FBgn0024987	ssx	407.476	0.206307	0.119555	0.0549715	0.10474	unaffected
FBgn0024989	CG3777	854.805	-1.67463	0.268192	3.26716e-11	3.02055e-10	down
FBgn0024991	CG2694	243.563	0.215419	0.131109	0.0650889	0.121207	unaffected
FBgn0024992	Spg7	228.077	0.45361	0.119861	6.50143e-05	0.000255669	unaffected
FBgn0024993	CG2662	189.776	0.308481	0.132389	0.0111295	0.026202	unaffected
FBgn0024994	Ugalt	576.692	-0.0247535	0.106299	0.792856	0.863955	unaffected
FBgn0024995	CG2680	1.58531	0.0898183	0.798029	0.771586	0.847497	unaffected
FBgn0024996	eIF2Bbeta	1097.78	0.305068	0.080398	0.0001024	0.000388266	unaffected
FBgn0024997	CG2681	1.20885	1.38437	1.86082	0.0495832	0.095934	unaffected
FBgn0024998	CG2685	211.589	0.268333	0.153621	0.0473968	0.0922712	unaffected
FBgn0025109	Bem46	303.689	0.226844	0.110103	0.0249983	0.053176	unaffected
FBgn0025111	Ant2	18.809	-0.101852	0.332453	0.611872	0.723121	unaffected
FBgn0025185	az2	218.015	0.262903	0.136338	0.0321425	0.0659438	unaffected
FBgn0025186	ari-2	578.315	-1.1964	0.152106	1.19615e-17	1.93121e-16	down
FBgn0025335	Cpes	170.338	-0.173224	0.147304	0.175134	0.27584	unaffected
FBgn0025336	CG4882	893.678	0.0625372	0.0982884	0.468943	0.594157	unaffected
FBgn0025352	Mtpbeta	5267.03	-0.415853	0.0938195	4.75051e-06	2.28219e-05	unaffected
FBgn0025360	Optix	1034.39	2.28936	0.239857	9.32813e-22	1.91627e-20	up
FBgn0025366	Ip259	1783.85	0.641499	0.14957	2.46472e-06	1.23359e-05	unaffected
FBgn0025373	Fpps	2191.46	0.720709	0.0908355	1.65296e-16	2.42031e-15	unaffected
FBgn0025381	rush	607.083	0.1758	0.0872531	0.0287605	0.0599549	unaffected
FBgn0025382	Rab27	215.279	0.130162	0.166427	0.357773	0.485153	unaffected
FBgn0025383	CG14780	1.74672	0.28406	0.848952	0.376094	0.503976	unaffected
FBgn0025387	CG12184	9.94009	0.416537	0.465174	0.088395	0.156406	unaffected
FBgn0025388	CG12179	134.436	0.224369	0.173496	0.128617	0.214251	unaffected
FBgn0025390	Mur2B	44.2324	-0.276846	0.31817	0.183457	0.286166	unaffected
FBgn0025391	Scgdelta	2.93905	-0.179279	0.570138	0.45587	0.582049	unaffected
FBgn0025394	inc	1497.78	-0.102264	0.0856627	0.172207	0.27197	unaffected
FBgn0025454	Cyp6g1	6.1522	0.207064	0.42816	0.33925	0.465539	unaffected
FBgn0025455	CycT	696.516	0.191562	0.1114	0.0564014	0.107094	unaffected
FBgn0025456	CREG	387.588	-0.322934	0.22126	0.0693104	0.127814	unaffected
FBgn0025457	Bub3	2091.86	0.0514264	0.0893303	0.512135	0.635107	unaffected
FBgn0025463	Bap60	4529.55	-0.0742766	0.0838291	0.308317	0.432578	unaffected
FBgn0025469	slv	462.404	-0.05148	0.0892982	0.511528	0.634712	unaffected
FBgn0025519	fidipidine	600.877	-0.0835674	0.0860202	0.26456	0.383273	unaffected
FBgn0025525	bab2	439.448	1.62924	0.208275	4.92423e-16	6.95137e-15	up
FBgn0025549	unc-119	651.064	-0.264399	0.118266	0.0154727	0.0349965	unaffected
FBgn0025558	CG4101	54.0959	0.239212	0.27335	0.223186	0.335682	unaffected
FBgn0025571	SF1	596.937	0.0753327	0.0997234	0.388793	0.516557	unaffected
FBgn0025573	PpN58A	9.1275	-2.58823	1.06142	0.000637136	0.00202468	down
FBgn0025574	Pli	1884.32	-0.451703	0.118721	6.05275e-05	0.000239478	unaffected
FBgn0025578	Lcp9	5.51575	-3.10787	1.10243	0.000315785	0.00107489	down
FBgn0025582	eIF3e	3913.92	0.33483	0.0622613	5.02579e-08	3.18406e-07	unaffected
FBgn0025592	Gk1	414.907	0.286518	0.0993721	0.00254256	0.00705192	unaffected
FBgn0025608	Faf2	1254.78	0.301304	0.067969	6.65316e-06	3.11736e-05	unaffected
FBgn0025615	Torsin	1631.2	-0.0671244	0.0810682	0.340524	0.466382	unaffected
FBgn0025616	CG13359	2.44559	-0.320098	0.786934	0.291696	0.414488	unaffected
FBgn0025620	CG13360	10.8123	-1.2122	0.785832	0.00407741	0.0107279	down
FBgn0025621	CG16989	351.572	0.401222	0.108499	0.000112344	0.000421041	unaffected
FBgn0025624	CG4025	474.014	0.121709	0.110244	0.208382	0.317957	unaffected
FBgn0025625	Sik2	28.0961	-2.57788	0.472955	2.38755e-08	1.57515e-07	down
FBgn0025626	CG4281	625.917	-0.0152983	0.0905974	0.849216	0.904474	unaffected
FBgn0025627	CG4194	10.3464	-1.45942	0.869932	0.0027539	0.00757133	down
FBgn0025628	CG4199	1285.12	-0.317491	0.147804	0.0169799	0.0379935	unaffected
FBgn0025629	CG4045	868.514	0.471877	0.132713	0.000142841	0.000524448	unaffected
FBgn0025630	Rtca	341.228	-0.518237	0.132638	2.88448e-05	0.000121179	unaffected
FBgn0025631	moody	155.27	-0.267148	0.189851	0.0932405	0.163713	unaffected
FBgn0025632	CG4313	59.9783	-0.296415	0.19799	0.0719148	0.131646	unaffected
FBgn0025633	CG13366	598.606	0.0402412	0.0799945	0.566132	0.683443	unaffected
FBgn0025634	CG13367	642.192	0.214006	0.12043	0.0486594	0.094329	unaffected
FBgn0025635	CG17829	359.707	-0.0331953	0.0989176	0.704738	0.795408	unaffected
FBgn0025637	SkpA	12444.5	0.0561903	0.109733	0.561125	0.679497	unaffected
FBgn0025638	Roc1a	10450	0.112538	0.124966	0.302609	0.42671	unaffected
FBgn0025639	Hmt4-20	892.591	-0.278738	0.140908	0.0277695	0.0581533	unaffected
FBgn0025640	CG13369	308.197	1.07825	0.158767	3.51759e-14	4.35682e-13	up
FBgn0025641	DAAM	364.751	-2.47811	0.217586	3.41919e-30	1.09127e-28	down
FBgn0025642	CG32812	3.07743	-0.24081	0.544497	0.313867	0.438688	unaffected
FBgn0025643	CG3588	83.415	-3.85184	0.736938	7.4727e-08	4.61998e-07	down
FBgn0025644	CG14424	2.34301	-0.259217	0.822135	0.407328	0.533685	unaffected
FBgn0025645	CG3598	3.61627	-0.437369	0.794926	0.164129	0.261613	unaffected
FBgn0025674	CycK	1106.55	0.272708	0.0823389	0.000656844	0.00208177	unaffected
FBgn0025676	CkIIalpha-i3	543.02	-0.10762	0.0898036	0.171495	0.271117	unaffected
FBgn0025678	CaBP1	7405.2	-0.476611	0.144177	0.000338659	0.00114386	unaffected
FBgn0025680	cry	2.88605	-2.07635	1.75103	0.0120985	0.0282058	down
FBgn0025681	CG3558	421.31	-0.169517	0.122069	0.116117	0.197036	unaffected
FBgn0025682	scf	1819.43	-0.832959	0.117394	2.81336e-14	3.51622e-13	unaffected
FBgn0025683	CG3164	1198.7	-0.68233	0.101565	2.02164e-12	2.08226e-11	unaffected
FBgn0025684	MFS18	303.82	-0.0763874	0.114055	0.445385	0.571617	unaffected
FBgn0025686	Amnionless	1.74421	-0.196365	1.57847	0.645357	0.749423	unaffected
FBgn0025693	ZnT41F	184.295	-0.253615	0.215603	0.143637	0.234483	unaffected
FBgn0025697	santa-maria	44.7064	-5.81807	0.857755	1.91327e-12	1.97998e-11	down
FBgn0025700	CG5885	9925.18	-0.335927	0.172328	0.0252748	0.0536845	unaffected
FBgn0025702	Srpk79D	23.5971	-3.0743	0.5453	9.55824e-09	6.63174e-08	down
FBgn0025709	CNT2	15.6318	-0.292717	0.40121	0.186858	0.290606	unaffected
FBgn0025712	CG13920	43.8007	-2.32388	0.636339	2.34269e-05	9.9982e-05	down
FBgn0025716	Bap55	3352.56	0.374269	0.0686343	2.95668e-08	1.92982e-07	unaffected
FBgn0025720	Ate1	340.962	0.185139	0.122513	0.0889728	0.157227	unaffected
FBgn0025724	beta'COP	1982.23	-0.0470712	0.137999	0.696092	0.788871	unaffected
FBgn0025725	alphaCOP	1120.53	-0.0330912	0.140358	0.787076	0.859857	unaffected
FBgn0025726	unc-13	2752.94	-0.301616	0.0937303	0.000850165	0.00263547	unaffected
FBgn0025739	pon	515.458	0.327488	0.100167	0.000670178	0.00211867	unaffected
FBgn0025740	PlexB	427.405	-0.287079	0.138273	0.0217199	0.0470968	unaffected
FBgn0025741	PlexA	1145.16	-0.0608538	0.126967	0.584687	0.701153	unaffected
FBgn0025742	mtm	757.407	0.126384	0.0874673	0.102941	0.177913	unaffected
FBgn0025743	mbt	512.23	0.0680003	0.110045	0.482062	0.606904	unaffected
FBgn0025776	ind	0.86881	0.150015	1.29406	0.724618		unaffected
FBgn0025777	homer	469.026	0.123952	0.117149	0.227256	0.340637	unaffected
FBgn0025781	Cdc16	374.957	0.106487	0.120252	0.311367	0.435914	unaffected
FBgn0025790	TBPH	1522.38	-0.162387	0.109361	0.0952862	0.16691	unaffected
FBgn0025800	Smox	1655.8	-0.00779962	0.0700639	0.899556	0.937819	unaffected
FBgn0025802	Sbf	88.922	-0.226123	0.213723	0.188503	0.292875	unaffected
FBgn0025807	Rad9	169.464	0.452529	0.133692	0.000288931	0.000993572	unaffected
FBgn0025808	Rad17	284.176	-0.0853011	0.115518	0.399522	0.526815	unaffected
FBgn0025809	Paf-AHalpha	913.244	-0.192876	0.0856361	0.01608	0.0362153	unaffected
FBgn0025814	Mgstl	206.392	-1.60202	0.26396	6.00498e-11	5.3626e-10	down
FBgn0025815	Mcm6	721.351	1.04707	0.107009	3.21758e-25	8.01556e-24	up
FBgn0025820	JTBR	384.492	-0.342345	0.136498	0.00640389	0.0160622	unaffected
FBgn0025830	IntS8	262.187	0.0326586	0.120769	0.759239	0.838253	unaffected
FBgn0025832	Fen1	768.021	1.07763	0.136138	6.61309e-18	1.09007e-16	up
FBgn0025833	CG8910	35.8449	-7.30827	1.17913	3.15122e-11	2.91826e-10	down
FBgn0025835	CG17707	6.99365	0.0744776	0.402066	0.71405	0.802614	unaffected
FBgn0025836	RhoGAP1A	722.953	-0.228636	0.140861	0.0665865	0.123494	unaffected
FBgn0025839	ND-B14.5A	741.833	0.311712	0.203628	0.0639706	0.119528	unaffected
FBgn0025864	Crag	313.367	0.0905288	0.140698	0.458757	0.58465	unaffected
FBgn0025865	Cortactin	1964.61	-0.0890272	0.11109	0.360477	0.488097	unaffected
FBgn0025866	CalpB	108.844	1.23418	0.221438	1.21045e-10	1.04782e-09	up
FBgn0025874	Meics	312.207	-0.0251219	0.106408	0.79004	0.862068	unaffected
FBgn0025878	wrapper	61.1809	-1.42183	0.54727	0.000146798	0.000537544	down
FBgn0025879	Timp	305.312	-0.467319	0.170964	0.00209606	0.00593767	unaffected
FBgn0025881	snoRNA:Me18S-A1576	5.99993	0.215569	0.433848	0.323306	0.44841	unaffected
FBgn0025885	Inos	1037.01	-1.08558	0.185755	1.92016e-11	1.80709e-10	down
FBgn0025936	Eph	1207.71	-0.368491	0.158204	0.00931316	0.0224245	unaffected
FBgn0026015	Top3beta	977.16	0.283002	0.093999	0.00173221	0.00499694	unaffected
FBgn0026056	Rlip	387.501	-0.106602	0.120703	0.312605	0.437091	unaffected
FBgn0026058	OdsH	3.7737	-3.06489	1.42471	0.00129279	0.0038504	down
FBgn0026059	Mhcl	288.747	-0.326891	0.119035	0.00346178	0.0092721	unaffected
FBgn0026060	Mipp2	20.3253	-0.0449924	0.320256	0.820576	0.88305	unaffected
FBgn0026061	Mipp1	3.2327	-0.284874	0.576709	0.254043	0.371878	unaffected
FBgn0026076	UBL3	991.023	-0.264439	0.108464	0.00924283	0.0222746	unaffected
FBgn0026077	Gasp	14093.5	-1.90946	0.325125	7.93319e-10	6.28435e-09	down
FBgn0026079	Nsun2	640.818	0.560027	0.0881799	5.81502e-11	5.20986e-10	unaffected
FBgn0026080	Tip60	256.552	0.273353	0.128278	0.019635	0.0431108	unaffected
FBgn0026083	tyf	841.86	0.23579	0.122456	0.033855	0.0689053	unaffected
FBgn0026084	cib	48651.3	-0.0499027	0.140555	0.683756	0.780029	unaffected
FBgn0026085	dgt4	291.187	0.602291	0.159193	2.72454e-05	0.000114986	unaffected
FBgn0026086	Adar	543.375	-0.124926	0.112886	0.207245	0.316589	unaffected
FBgn0026088	CG14818	266.015	-0.13947	0.18637	0.36846	0.49604	unaffected
FBgn0026089	CG14817	535.591	0.476137	0.20978	0.00653383	0.0163604	unaffected
FBgn0026090	CG14812	789.702	0.491781	0.148047	0.000296436	0.00101621	unaffected
FBgn0026141	Cdlc2	1.39509	-1.98918	1.92306	0.0181963	0.0403382	down
FBgn0026143	Cdc45	706.95	0.698841	0.0991386	1.71067e-13	1.97031e-12	unaffected
FBgn0026144	CBP	3600.49	-0.248684	0.186437	0.112291	0.191394	unaffected
FBgn0026147	TTLL4A	358.056	0.0235633	0.130574	0.837315	0.895636	unaffected
FBgn0026148	CG12253	332.246	0.0721288	0.0980627	0.401432	0.528485	unaffected
FBgn0026149	BCL7-like	1054.67	0.163245	0.0849817	0.0358405	0.0724561	unaffected
FBgn0026150	ApepP	1004.78	0.0792851	0.0899736	0.312587	0.437091	unaffected
FBgn0026160	tna	4328.26	-0.310681	0.118142	0.00501112	0.0129221	unaffected
FBgn0026169	snoRNA:Psi18S-1820	3.29808	-0.0617678	0.456849	0.769169	0.845832	unaffected
FBgn0026176	SkpB	16.4135	-0.280194	0.335395	0.184822	0.287887	unaffected
FBgn0026179	siz	322.236	-0.64061	0.128597	9.19416e-08	5.63053e-07	unaffected
FBgn0026181	Rok	434.266	0.424992	0.131241	0.000538103	0.0017345	unaffected
FBgn0026189	promL	1467.41	-0.273719	0.115548	0.0108751	0.0256909	unaffected
FBgn0026190	PH4alphaMP	29.4906	-3.97404	0.69272	4.20085e-09	3.04313e-08	down
FBgn0026192	par-6	786.685	0.111721	0.120382	0.288711	0.410883	unaffected
FBgn0026196	nop5	2722.55	1.13001	0.105896	2.95436e-29	9.13776e-28	up
FBgn0026197	lncRNA:noe	1708.67	-2.14361	0.372491	2.82343e-09	2.0907e-08	down
FBgn0026199	myo	824.722	-0.0716744	0.101649	0.421687	0.548129	unaffected
FBgn0026206	mei-P26	802.62	0.0481428	0.149191	0.709491	0.799128	unaffected
FBgn0026207	mbo	857.867	0.258044	0.0902568	0.00288355	0.00788446	unaffected
FBgn0026238	gus	3505.17	-0.150564	0.12162	0.159063	0.25483	unaffected
FBgn0026239	gukh	536.278	-0.428046	0.128361	0.000382497	0.00127975	unaffected
FBgn0026250	eIF1A	4100.52	0.119355	0.0895844	0.130589	0.21688	unaffected
FBgn0026252	msk	2770.49	0.575009	0.124233	8.50793e-07	4.53221e-06	unaffected
FBgn0026257	cav	523.145	0.485859	0.118304	1.49278e-05	6.588e-05	unaffected
FBgn0026259	eIF5B	2041.37	0.281257	0.0826979	0.000473098	0.00154854	unaffected
FBgn0026261	bonsai	698.734	0.571192	0.116338	2.19543e-07	1.2703e-06	unaffected
FBgn0026262	Taf3	2734.49	-0.0950774	0.0754261	0.147679	0.239505	unaffected
FBgn0026263	bip1	1969.33	-0.335174	0.237201	0.0707855	0.130105	unaffected
FBgn0026268	antdh	1.31803	0.125341	1.07653	0.746094	0.828567	unaffected
FBgn0026309	aft	573.435	0.0370676	0.0980339	0.669088	0.769997	unaffected
FBgn0026313	X11L	231.637	-0.214709	0.120813	0.0486009	0.0942792	unaffected
FBgn0026315	Ugt35A1	16.5656	2.20191	0.791225	0.000219521	0.000771024	up
FBgn0026316	Ubc10	1076.7	-0.220841	0.107621	0.0256621	0.0543814	unaffected
FBgn0026317	Tsc1	245.473	0.0200788	0.115647	0.8445	0.900984	unaffected
FBgn0026319	Traf4	395.344	-3.0622	0.170681	3.61009e-72	4.18429e-70	down
[truncated: 9,692 more rows]

## Sheet: Trans. ph-KD d9 vs trans. w-KD
FBgn	symbol	baseMean	log2FoldChange	lfcSE	pvalue	padj	diff
FBgn0000003	7SLRNA:CR32864	3.48174	0.130838	0.520145	0.560575	0.684003	unaffected
FBgn0000008	a	385.885	-1.06114	0.155017	7.65131e-14	1.82749e-12	down
FBgn0000014	abd-A	25.4243	4.17965	1.34319	3.14417e-06	2.13186e-05	up
FBgn0000015	Abd-B	579.897	10.5178	1.30122	3.07576e-17	1.11968e-15	up
FBgn0000017	Abl	722.022	-0.870489	0.169076	8.98038e-09	9.69385e-08	unaffected
FBgn0000018	abo	260.246	0.101473	0.112047	0.329495	0.467475	unaffected
FBgn0000022	ac	211.806	-1.17362	0.240787	1.01758e-08	1.09062e-07	down
FBgn0000024	Ace	219.923	-3.00412	0.266317	2.17411e-30	2.90533e-28	down
FBgn0000028	acj6	6.67317	0.420723	0.583175	0.120051	0.212898	unaffected
FBgn0000032	Acph-1	661.866	-0.141679	0.0771266	0.0537078	0.111175	unaffected
FBgn0000036	nAChRalpha1	10.3655	-0.317351	0.394444	0.180061	0.294304	unaffected
FBgn0000037	mAChR-A	2.06617	0.0265045	0.50011	0.902968	0.939361	unaffected
FBgn0000038	nAChRbeta1	1.04926	-0.252546	0.860222	0.222668		unaffected
FBgn0000039	nAChRalpha2	1.73323	-0.336525	0.786859	0.191413	0.308605	unaffected
FBgn0000042	Act5C	266577	0.762068	0.143783	8.64289e-09	9.34867e-08	unaffected
FBgn0000043	Act42A	93382.1	0.689047	0.14858	4.32797e-07	3.47191e-06	unaffected
FBgn0000044	Act57B	1190.55	-0.356287	0.48813	0.157116	0.264933	unaffected
FBgn0000045	Act79B	1.86293	0.361438	0.751225	0.17563	0.288355	unaffected
FBgn0000046	Act87E	301.972	-0.448041	0.40137	0.0702636	0.13852	unaffected
FBgn0000047	Act88F	4.78357	0.695292	0.768659	0.0386314	0.0848941	unaffected
FBgn0000052	Pfas	284.629	0.063048	0.135578	0.61185	0.72609	unaffected
FBgn0000053	Gart	1251.88	0.349271	0.1273	0.00355054	0.0111259	unaffected
FBgn0000055	Adh	0.784587	0.236456	0.839352	0.25498		unaffected
FBgn0000057	adp	298.415	-0.129108	0.107587	0.197779	0.316644	unaffected
FBgn0000061	al	258.514	-0.964257	0.271956	8.94675e-06	5.53315e-05	unaffected
FBgn0000063	Mps1	248.152	0.332092	0.131738	0.00705312	0.02007	unaffected
FBgn0000064	Ald1	11388.8	-0.760303	0.141396	5.73122e-09	6.46415e-08	unaffected
FBgn0000071	Ama	12704	1.53328	0.248535	1.32771e-11	2.29405e-10	up
FBgn0000075	amd	87.7566	-0.0195871	0.210725	0.911987	0.945297	unaffected
FBgn0000077	amx	129.121	0.0534529	0.146562	0.688067	0.787332	unaffected
FBgn0000083	AnxB9	5385.23	0.728376	0.105292	4.46902e-13	9.45479e-12	unaffected
FBgn0000084	AnxB10	243.791	0.435307	0.136025	0.000616477	0.00243751	unaffected
FBgn0000092	dyw	1.37792	0.180975	0.649468	0.431175	0.569061	unaffected
FBgn0000097	aop	5231.2	-0.610822	0.110048	5.92191e-09	6.6721e-08	unaffected
FBgn0000100	RpLP0	51431.2	0.895145	0.110207	1.23707e-17	4.73178e-16	unaffected
FBgn0000108	Appl	889.158	-2.17835	0.158096	1.0155e-43	4.46695e-41	down
FBgn0000109	Aprt	346.579	0.326393	0.111761	0.0022153	0.00746234	unaffected
FBgn0000114	bru1	8.65593	-0.763438	0.696131	0.0231934	0.055334	unaffected
FBgn0000115	Arl1	1022.93	0.248341	0.104741	0.0128856	0.0336382	unaffected
FBgn0000116	Argk	62611.1	0.0702482	0.193757	0.673883	0.77607	unaffected
FBgn0000117	arm	6949.61	-0.471338	0.124361	6.04747e-05	0.000308687	unaffected
FBgn0000119	arr	621.908	-0.481123	0.0916423	6.12169e-08	5.73287e-07	unaffected
FBgn0000120	Arr1	2.62	-0.534142	0.888081	0.0826539	0.158104	unaffected
FBgn0000121	Arr2	3.89014	-0.00401067	0.487571	0.985264	0.992029	unaffected
FBgn0000137	ase	48.6943	-2.04441	0.385032	9.31427e-09	1.00338e-07	down
FBgn0000139	ash2	764.411	0.102176	0.0873585	0.212016	0.333786	unaffected
FBgn0000140	asp	274.522	0.350976	0.156688	0.013869	0.035772	unaffected
FBgn0000146	aub	8.34651	-0.336469	0.448353	0.169952	0.281132	unaffected
FBgn0000147	aurA	541.367	0.247914	0.132351	0.0432941	0.0932958	unaffected
FBgn0000150	awd	40682.3	0.739725	0.186605	6.25663e-06	4.00553e-05	unaffected
FBgn0000152	Axs	181.897	0.113202	0.139621	0.374183	0.513687	unaffected
FBgn0000153	b	49.4456	-1.04609	0.901851	0.0114731	0.0305092	down
FBgn0000157	Dll	1313.94	0.346174	0.111935	0.00120457	0.00439586	unaffected
FBgn0000158	bam	1.82228	0.326922	0.689258	0.208183	0.329109	unaffected
FBgn0000163	baz	1015.67	-0.244465	0.11319	0.0222473	0.0535	unaffected
FBgn0000173	ben	6644.35	0.459203	0.100431	2.09869e-06	1.48002e-05	unaffected
FBgn0000179	bi	3291.26	1.43778	0.136017	6.14908e-28	6.30251e-26	up
FBgn0000180	bib	756.625	-0.495246	0.334354	0.0336283	0.075696	unaffected
FBgn0000181	bic	16688.1	1.09683	0.1285	1.1074e-19	5.48865e-18	up
FBgn0000183	BicD	766.254	-0.0106098	0.10501	0.914033	0.946556	unaffected
FBgn0000206	boss	20.2737	-1.71029	0.462492	4.35584e-06	2.89393e-05	down
FBgn0000212	brm	665.225	-0.16437	0.109579	0.108532	0.196923	unaffected
FBgn0000216	Brd	2558.64	-1.41505	0.201359	2.51588e-14	6.43104e-13	down
FBgn0000221	brn	147.856	0.42586	0.153605	0.00248631	0.00822822	unaffected
FBgn0000228	Bsg25D	247.733	-0.192776	0.126396	0.0994585	0.183147	unaffected
FBgn0000229	bsk	1325.86	0.0896577	0.104607	0.357706	0.496947	unaffected
FBgn0000233	btd	278.903	1.09466	0.215697	4.11707e-09	4.78677e-08	up
FBgn0000239	bur	1083.8	0.027227	0.0932478	0.755953	0.83865	unaffected
FBgn0000241	bw	0.66496	0	0.780113	1		unaffected
FBgn0000244	by	210.07	0.01362	0.14738	0.91897	0.949458	unaffected
FBgn0000246	c(3)G	38.9209	-0.188539	0.252701	0.341983	0.48057	unaffected
FBgn0000247	ca	105.089	-0.63558	0.215468	0.000489614	0.00198573	unaffected
FBgn0000250	cact	1118.89	-0.192164	0.100726	0.0438773	0.0943792	unaffected
FBgn0000251	cad	288.274	5.75891	1.69435	2.7071e-08	2.70633e-07	up
FBgn0000253	Cam	24774.6	0.881477	0.122987	2.32509e-14	5.9974e-13	unaffected
FBgn0000256	capu	292.746	-0.5666	0.113834	1.69886e-07	1.46287e-06	unaffected
FBgn0000257	car	272.672	-0.122262	0.128208	0.299963	0.436664	unaffected
FBgn0000259	CkIIbeta	5628.54	0.467235	0.0843664	1.31054e-08	1.38354e-07	unaffected
FBgn0000261	Cat	8052.97	-0.886976	0.179186	2.28351e-08	2.31798e-07	unaffected
FBgn0000273	Pka-C1	1524.95	-0.518457	0.070228	5.4247e-14	1.31955e-12	unaffected
FBgn0000283	Cp190	997.532	-0.000839967	0.139275	0.994741	0.997886	unaffected
FBgn0000286	Cf2	345.018	-0.576405	0.120897	4.62322e-07	3.68357e-06	unaffected
FBgn0000287	salr	548.949	-1.28083	0.237185	5.73746e-10	7.7754e-09	down
FBgn0000289	cg	4596.06	0.43533	0.135674	0.000599057	0.002377	unaffected
FBgn0000299	Col4a1	271.93	-0.379208	0.301993	0.0839989	0.160299	unaffected
FBgn0000303	ChAT	2.44304	-1.32114	1.37898	0.00722087	0.0204427	down
FBgn0000307	chif	533.553	-0.378832	0.0961004	4.63319e-05	0.000244441	unaffected
FBgn0000308	chic	60753.1	0.857111	0.116789	7.86708e-15	2.14607e-13	unaffected
FBgn0000316	cin	973.439	-0.0495459	0.102156	0.603941	0.719638	unaffected
FBgn0000317	ck	258.622	-0.461391	0.145686	0.000617754	0.00244164	unaffected
FBgn0000318	cl	2512.32	0.342905	0.130363	0.00502799	0.0149987	unaffected
FBgn0000319	Chc	1511.65	-0.0843433	0.122306	0.455469	0.590493	unaffected
FBgn0000320	eya	2091.43	-1.08916	0.162268	1.74066e-13	3.91816e-12	down
FBgn0000326	clt	361.138	-0.0621314	0.114061	0.557739	0.681799	unaffected
FBgn0000330	cm	1302.49	0.275248	0.067192	3.17519e-05	0.000173501	unaffected
FBgn0000337	cn	6.84244	-1.39171	1.06276	0.00508499	0.0151503	down
FBgn0000339	cni	2441.59	0.302393	0.103204	0.00228721	0.00765084	unaffected
FBgn0000346	comt	124.47	-0.0926827	0.171451	0.541472	0.667561	unaffected
FBgn0000351	cort	54.3573	0.0210215	0.213236	0.906319	0.941362	unaffected
FBgn0000352	cos	257.098	-0.176564	0.157655	0.212583	0.334412	unaffected
FBgn0000355	Cp15	6.89588	-0.0992863	0.453399	0.653538	0.759929	unaffected
FBgn0000357	Cp18	1.82346	-0.491414	0.902586	0.0947219	0.176177	unaffected
FBgn0000370	crc	9258.48	-0.0548538	0.170547	0.71681	0.809257	unaffected
FBgn0000376	crm	154.796	-0.0896633	0.141985	0.488206	0.621937	unaffected
FBgn0000377	crn	466.036	-0.126482	0.099716	0.175051	0.287628	unaffected
FBgn0000382	csw	448.418	-0.781623	0.108506	3.84562e-14	9.50777e-13	unaffected
FBgn0000384	cta	718.699	0.0172594	0.141575	0.893785	0.932925	unaffected
FBgn0000394	cv	422.189	0.227777	0.10722	0.0249845	0.0589411	unaffected
FBgn0000395	cv-2	372.942	1.41053	0.146025	5.59704e-24	4.22057e-22	up
FBgn0000404	CycA	1940.5	0.114306	0.0928644	0.188852	0.305222	unaffected
FBgn0000405	CycB	1734.34	0.473493	0.0930535	1.4971e-07	1.29974e-06	unaffected
FBgn0000411	D	461.86	0.0826433	0.132645	0.497232	0.629862	unaffected
FBgn0000412	D1	12387.8	0.640192	0.0923138	7.22201e-13	1.47757e-11	unaffected
FBgn0000414	Dab	238.823	-0.603833	0.172428	9.12783e-05	0.000444067	unaffected
FBgn0000416	Sap-r	3942.17	-0.222857	0.132523	0.0687339	0.136104	unaffected
FBgn0000422	Ddc	43.6115	2.94015	0.408971	8.61263e-14	2.02954e-12	up
FBgn0000426	SmF	3242.37	1.0689	0.264939	7.57665e-07	5.78775e-06	up
FBgn0000439	Dfd	267.64	-1.62351	0.183007	3.23504e-20	1.69071e-18	down
FBgn0000447	Dhod	2362.54	0.18662	0.0689244	0.00551754	0.0162797	unaffected
FBgn0000448	Hr3	57.4371	-1.33254	1.06918	0.00619769	0.0179651	down
FBgn0000449	dib	174.326	-1.3262	1.19644	0.00750514	0.0211605	down
FBgn0000451	ect	78.6171	-2.2982	0.268285	2.60629e-18	1.10058e-16	down
FBgn0000454	Dip-B	2196.51	-0.0423298	0.0779719	0.563467	0.686658	unaffected
FBgn0000455	Dip-C	494.261	-0.417062	0.0914488	2.60903e-06	1.80732e-05	unaffected
FBgn0000459	disco	743.761	0.371721	0.259575	0.067553	0.134254	unaffected
FBgn0000463	Dl	1616.17	-0.519136	0.173086	0.000810344	0.00309172	unaffected
FBgn0000464	Lar	352.055	-0.321988	0.193573	0.0548605	0.113029	unaffected
FBgn0000477	DNaseII	7.46228	-2.19446	1.03539	0.000453843	0.00185491	down
FBgn0000479	dnc	239.021	-0.281351	0.209143	0.111754	0.201156	unaffected
FBgn0000482	dor	283.791	-0.33399	0.142785	0.0113837	0.0303019	unaffected
FBgn0000489	Pka-C3	172.536	-0.965995	0.275329	1.02835e-05	6.25005e-05	unaffected
FBgn0000490	dpp	481.96	0.59837	0.123836	2.96568e-07	2.45174e-06	unaffected
FBgn0000492	Dr	95.02	1.05158	0.29444	5.78424e-06	3.73482e-05	up
FBgn0000499	dsh	342.212	-0.444169	0.151798	0.00144715	0.00515958	unaffected
FBgn0000504	dsx	198.756	-0.0316542	0.177428	0.839319	0.896105	unaffected
FBgn0000520	dwg	271.139	-0.171219	0.141878	0.18563	0.3014	unaffected
FBgn0000524	dx	410.842	-0.404941	0.115554	0.000235665	0.00103062	unaffected
FBgn0000527	e	2.26741	0.139157	0.550083	0.538041	0.664961	unaffected
FBgn0000529	bsh	7.43692	-2.1442	1.31002	0.0010526	0.00389769	down
FBgn0000533	ea	215.958	0.329773	0.222131	0.0740817	0.1448	unaffected
FBgn0000535	eag	3.39533	-0.188965	0.585618	0.417585	0.556832	unaffected
FBgn0000536	eas	542.308	-0.225903	0.113341	0.0342994	0.0769236	unaffected
FBgn0000541	E(bx)	1307.87	-0.262111	0.115802	0.0165766	0.0416665	unaffected
FBgn0000542	ec	903.129	-0.53855	0.0887952	4.11805e-10	5.68291e-09	unaffected
FBgn0000543	ecd	783.37	-0.479949	0.106886	2.8278e-06	1.94229e-05	unaffected
FBgn0000546	EcR	1270.2	0.0289965	0.126378	0.803835	0.87162	unaffected
FBgn0000547	ed	4057.92	-0.754629	0.098023	1.11058e-15	3.38434e-14	unaffected
FBgn0000551	Edg78E	5.5802	-0.0361931	0.461731	0.868033	0.914645	unaffected
FBgn0000557	eEF1alpha2	390.921	-3.69543	0.224948	6.5293e-62	8.61623e-59	down
FBgn0000559	eEF2	68351.1	0.601563	0.116085	4.77442e-08	4.57797e-07	unaffected
FBgn0000560	eg	8.58522	0.268272	0.43106	0.2565	0.386011	unaffected
FBgn0000562	egl	438.425	-0.149101	0.134374	0.226021	0.350898	unaffected
FBgn0000565	MsrA	808.229	-0.352103	0.124582	0.00274877	0.00895916	unaffected
FBgn0000566	Eip55E	1846.57	-0.131839	0.0842525	0.0974206	0.180018	unaffected
FBgn0000567	Eip74EF	299.967	-0.0847249	0.252006	0.667936	0.771995	unaffected
FBgn0000568	Eip75B	2302.06	-0.936094	0.113615	3.4508e-18	1.43992e-16	unaffected
FBgn0000575	emc	28893.6	0.034937	0.140897	0.786009	0.859974	unaffected
FBgn0000576	ems	622.878	0.316094	0.0859421	0.000160019	0.000736407	unaffected
FBgn0000577	en	685.788	0.161151	0.208206	0.359334	0.498552	unaffected
FBgn0000578	ena	1480.94	-0.507973	0.116993	4.91693e-06	3.2241e-05	unaffected
FBgn0000579	Eno	14945.1	-0.089461	0.089818	0.287209	0.421589	unaffected
FBgn0000581	E(Pc)	531.984	-0.0394826	0.14196	0.760494	0.84233	unaffected
FBgn0000588	esc	322.796	1.13575	0.146731	7.32614e-17	2.57807e-15	up
FBgn0000591	E(spl)m8-HLH	930.443	-0.979165	0.513075	0.00200449	0.00686389	unaffected
FBgn0000606	eve	281.362	0.00731106	0.835715	0.952833	0.970951	unaffected
FBgn0000611	exd	2911.5	-0.0350718	0.129975	0.769583	0.848567	unaffected
FBgn0000615	exu	58.6591	-0.567754	0.278501	0.00804276	0.022498	unaffected
FBgn0000617	Taf9	427.582	0.334687	0.106864	0.00109294	0.00402867	unaffected
FBgn0000618	e(y)2	589.9	0.539808	0.231572	0.00476158	0.0143295	unaffected
FBgn0000625	eyg	306.357	-0.939537	0.169042	5.78098e-10	7.82434e-09	unaffected
FBgn0000629	E(z)	512.44	0.187799	0.100638	0.0484967	0.102519	unaffected
FBgn0000633	CG17716	21.0316	-1.75234	0.533414	1.94827e-05	0.000111782	down
FBgn0000635	Fas2	5473.89	0.0478042	0.0714164	0.475475	0.610136	unaffected
FBgn0000636	Fas3	12601.1	0.129659	0.12374	0.256227	0.385711	unaffected
FBgn0000639	Fbp1	51.0966	-0.269272	0.583242	0.27426	0.406444	unaffected
FBgn0000640	Fbp2	63.9086	-0.185679	0.509366	0.421825	0.560646	unaffected
FBgn0000644	Fcp3C	34.2326	-0.0358107	0.238972	0.851859	0.904463	unaffected
FBgn0000658	fj	4217.9	0.274228	0.0983928	0.00378617	0.0117319	unaffected
FBgn0000659	fkh	58.7658	-2.16712	0.647459	2.21842e-05	0.000125643	down
FBgn0000662	fl(2)d	1794.31	-0.0462203	0.0640367	0.440575	0.577639	unaffected
FBgn0000667	Actn	1080.53	-0.288532	0.0862701	0.000590552	0.00234643	unaffected
FBgn0000709	fliI	218.448	-0.0394033	0.177502	0.800782	0.869202	unaffected
FBgn0000711	flw	794.87	0.0802331	0.11456	0.450484	0.585684	unaffected
FBgn0000719	fog	230.938	-0.611967	0.156191	1.73277e-05	0.000100455	unaffected
FBgn0000721	for	315.66	-0.448934	0.158191	0.00185704	0.00642992	unaffected
FBgn0000723	FER	1139.81	-0.0516518	0.089086	0.536505	0.663374	unaffected
FBgn0000808	gd	13.354	0.756898	0.494036	0.00967652	0.0263762	unaffected
FBgn0000810	fs(1)K10	248.457	-0.161876	0.181607	0.308239	0.444911	unaffected
FBgn0000826	png	14.8844	0.40682	0.3415	0.0791353	0.152916	unaffected
FBgn0000928	fs(1)Yb	1.51677	0.0111052	0.5491	0.959079	0.975057	unaffected
FBgn0000964	tj	1.26463	-0.169482	0.67164	0.452713		unaffected
FBgn0000996	dup	546.963	1.04202	0.130993	1.85392e-17	6.91584e-16	up
FBgn0001075	ft	3233.76	0.464183	0.216984	0.011095	0.0296456	unaffected
FBgn0001077	ftz	599.326	0	0.835565	1	1	unaffected
FBgn0001078	ftz-f1	54.1951	0.720347	0.581728	0.0198599	0.0485887	unaffected
FBgn0001079	fu	222.653	-0.183424	0.140848	0.153876	0.260498	unaffected
FBgn0001083	fw	250.551	-0.183352	0.127103	0.118562	0.210895	unaffected
FBgn0001084	fy	540.337	-0.36168	0.140416	0.00552996	0.0163072	unaffected
FBgn0001085	fz	1050.4	-0.317254	0.147576	0.0191922	0.0472093	unaffected
FBgn0001086	fzy	1081.19	0.490515	0.0860688	4.68743e-09	5.37883e-08	unaffected
FBgn0001087	g	556.106	-0.408694	0.11158	0.000127794	0.000603905	unaffected
FBgn0001089	Gal	115.517	-0.930963	0.33769	0.000180334	0.000814978	unaffected
FBgn0001090	bnb	2951.68	-0.984343	0.157209	5.89944e-12	1.06462e-10	unaffected
FBgn0001091	Gapdh1	10890	0.0155016	0.132627	0.89888	0.936399	unaffected
FBgn0001092	Gapdh2	44526.8	-0.271451	0.11404	0.0120048	0.0316449	unaffected
FBgn0001098	Gdh	5803.32	0.319873	0.0912633	0.000305647	0.00129943	unaffected
FBgn0001099	gdl	10.5684	0.107381	0.360448	0.625752	0.737531	unaffected
FBgn0001104	Galphai	4682.48	0.458153	0.0766577	1.01902e-09	1.32322e-08	unaffected
FBgn0001105	Gbeta13F	8624.17	0.30798	0.0633647	8.31112e-07	6.27615e-06	unaffected
FBgn0001108	DCTN1-p150	319.582	0.113506	0.156379	0.419478	0.558511	unaffected
FBgn0001112	Gld	76.9701	-0.14946	0.246679	0.444706	0.580963	unaffected
FBgn0001114	Glt	813.735	-0.322822	0.320126	0.147761	0.252168	unaffected
FBgn0001120	gnu	8.91753	2.33119	0.779638	5.92897e-05	0.000303403	up
FBgn0001122	Galphao	815.004	-0.261568	0.0882239	0.00224246	0.00753458	unaffected
FBgn0001123	Galphas	1506.63	0.0340552	0.0636553	0.56856	0.691269	unaffected
FBgn0001124	Got1	2211.88	-0.0133232	0.0848412	0.867653	0.914508	unaffected
FBgn0001125	Got2	1624.61	0.0880143	0.0732429	0.200051	0.319407	unaffected
FBgn0001128	Gpdh1	233.6	0.236784	0.131565	0.0520387	0.108379	unaffected
FBgn0001133	grau	339.47	0.0468046	0.116248	0.664712	0.769298	unaffected
FBgn0001134	Grd	0.6557	0	0.795104	1		unaffected
FBgn0001137	grk	29.5904	-0.0444328	0.268429	0.827107	0.887285	unaffected
FBgn0001138	grn	210.768	0.620761	0.187513	0.000163343	0.000749745	unaffected
FBgn0001139	gro	1912.42	0.252343	0.106711	0.0130027	0.0338604	unaffected
FBgn0001142	Gs1	400.336	-1.63426	0.285806	2.99865e-10	4.23786e-09	down
FBgn0001145	Gs2	180.677	-0.812546	0.704702	0.0184182	0.045526	unaffected
FBgn0001147	gsb-n	75.2788	-0.544989	0.248006	0.00637612	0.0183965	unaffected
FBgn0001148	gsb	249.811	-0.122308	0.182718	0.44351	0.579974	unaffected
FBgn0001149	GstD1	27667.5	-0.186263	0.187459	0.252756	0.38198	unaffected
FBgn0001150	gt	9.30287	0.137348	0.419668	0.539215	0.665867	unaffected
FBgn0001168	h	871.735	0.205956	0.16205	0.155802	0.263253	unaffected
FBgn0001169	H	773.507	-0.43091	0.10363	1.54322e-05	9.05603e-05	unaffected
FBgn0001170	H2.0	42.5403	-3.48353	0.539668	6.52001e-12	1.16467e-10	down
FBgn0001179	hay	300.136	-0.0509317	0.122358	0.652847	0.759358	unaffected
FBgn0001185	her	407.167	0.0195001	0.107357	0.845904	0.900585	unaffected
FBgn0001186	Hex-A	1058.21	-0.209203	0.14408	0.111472	0.200838	unaffected
FBgn0001187	Hex-C	4.06211	-0.349263	0.580055	0.177896	0.291306	unaffected
FBgn0001189	hfw	515.309	-0.172382	0.106825	0.0853455	0.162277	unaffected
FBgn0001197	His2Av	32112.5	1.40281	0.16667	4.52092e-19	2.11183e-17	up
FBgn0001202	hook	395.375	-0.277874	0.111849	0.00895124	0.0246799	unaffected
FBgn0001206	Hmr	131.393	-0.0565423	0.152201	0.681002	0.781789	unaffected
FBgn0001208	Hn	2.83975	0.150839	0.661656	0.4988	0.631168	unaffected
FBgn0001215	Hrb98DE	5947.02	0.0857638	0.156464	0.542229	0.668015	unaffected
FBgn0001217	Hsc70-2	1.06417	-0.313717	0.788613	0.210133		unaffected
FBgn0001218	Hsc70-3	27368	-0.12755	0.219548	0.483823	0.617994	unaffected
FBgn0001220	Hsc70-5	1442.04	0.137549	0.100847	0.14513	0.248481	unaffected
FBgn0001222	Hsf	737.246	-0.176013	0.11111	0.0903386	0.169578	unaffected
FBgn0001224	Hsp23	175132	-0.695449	0.231085	0.000280551	0.00120202	unaffected
FBgn0001225	Hsp26	30063.1	-0.867022	0.490938	0.00393273	0.0121255	unaffected
FBgn0001226	Hsp27	168526	-0.547899	0.25782	0.00740694	0.0209133	unaffected
FBgn0001227	Hsp67Ba	413.674	-0.52034	0.191948	0.00191986	0.0066127	unaffected
FBgn0001228	CG4456	1.89487	-0.126696	0.609673	0.569974	0.692111	unaffected
FBgn0001229	Hsp67Bc	2189.04	-1.57076	0.632444	0.000216668	0.000959464	down
FBgn0001230	Hsp68	1192.89	-0.717856	0.830575	0.0385343	0.0847337	unaffected
FBgn0001233	Hsp83	133100	0.673328	0.180637	2.52334e-05	0.000141246	unaffected
FBgn0001234	lncRNA:Hsromega	30713.8	-1.85483	0.334643	1.7616e-09	2.18791e-08	down
FBgn0001235	hth	28005	-0.0977464	0.127233	0.40409	0.544061	unaffected
FBgn0001247	Ide	571.976	-0.230228	0.126409	0.0502673	0.105514	unaffected
FBgn0001248	Idh	16510.1	-0.223545	0.136199	0.0746213	0.145588	unaffected
FBgn0001250	if	251.337	-1.35557	0.170499	1.73816e-17	6.507e-16	down
FBgn0001253	ImpE1	4519.64	-0.192851	0.383131	0.393972	0.534253	unaffected
FBgn0001254	ImpE2	193723	-1.11017	0.832157	0.00710257	0.0201672	down
FBgn0001255	ImpE3	5069.23	-0.831554	0.779289	0.020899	0.0507314	unaffected
FBgn0001256	ImpL1	72.3459	-1.15677	1.05702	0.0105944	0.0284665	down
FBgn0001257	ImpL2	591.867	-0.814677	0.191067	1.02767e-06	7.62947e-06	unaffected
FBgn0001258	Ldh	3051.27	0.502088	0.188481	0.00240806	0.00800439	unaffected
FBgn0001259	in	263.998	-0.447526	0.126482	0.000176355	0.000800078	unaffected
FBgn0001263	inaD	12.6704	-0.763547	0.644418	0.0195201	0.0478462	unaffected
FBgn0001269	inv	511.415	-0.12038	0.204418	0.487807	0.621652	unaffected
FBgn0001276	ix	160.792	0.207615	0.19343	0.213338	0.335207	unaffected
FBgn0001280	janA	2514.44	0.566963	0.133657	5.67639e-06	3.67416e-05	unaffected
FBgn0001281	janB	2.97952	-0.0797977	0.533594	0.716771	0.809257	unaffected
FBgn0001291	Jra	739.067	0.322974	0.0900044	0.00022167	0.000977925	unaffected
FBgn0001296	kar	113.442	0.373017	0.209273	0.0358016	0.0797212	unaffected
FBgn0001297	kay	824.988	0.399296	0.102524	5.25874e-05	0.000272674	unaffected
FBgn0001301	kel	327.148	-0.40189	0.13293	0.00125657	0.00456175	unaffected
FBgn0001308	Khc	1472.58	0.0101147	0.116307	0.925516	0.953701	unaffected
FBgn0001311	kkv	765.539	-0.258056	0.0779251	0.00070743	0.00274874	unaffected
FBgn0001316	klar	2914.65	-0.458744	0.130463	0.000182562	0.000823634	unaffected
FBgn0001319	kn	4.56776	0.0866801	0.521894	0.694328	0.791475	unaffected
FBgn0001320	kni	177.931	-0.290227	0.155306	0.0395204	0.0865775	unaffected
FBgn0001321	knk	459.384	-0.0949979	0.166464	0.521453	0.65109	unaffected
FBgn0001323	knrl	101.439	-0.718488	0.228779	0.000158161	0.000729131	unaffected
FBgn0001324	kto	176.712	-0.220773	0.166996	0.137974	0.238472	unaffected
FBgn0001325	Kr	2.82976	0.081627	0.531553	0.710767	0.804758	unaffected
FBgn0001330	kz	192.846	0.180468	0.1646	0.219083	0.342189	unaffected
FBgn0001341	Mybbp1A	326.009	0.431584	0.125205	0.000263055	0.00113742	unaffected
FBgn0001404	egh	511.313	0.141183	0.113617	0.181251	0.295789	unaffected
FBgn0001491	l(1)10Bb	1170.4	0.50044	0.0805391	1.94146e-10	2.83877e-09	unaffected
FBgn0001565	Hlc	562.731	0.130653	0.104997	0.182395	0.297243	unaffected
FBgn0001612	Grip91	300.331	0.0624066	0.117613	0.567244	0.689986	unaffected
FBgn0001624	dlg1	1143.28	-0.2349	0.0734476	0.00109259	0.00402867	unaffected
FBgn0001941	ifc	647.865	0.148777	0.104518	0.128178	0.22437	unaffected
FBgn0001942	eIF4A	57329.2	0.513704	0.103324	2.28991e-07	1.92014e-06	unaffected
FBgn0001961	Arpc1	2043.82	0.709147	0.097455	3.83932e-14	9.50777e-13	unaffected
FBgn0001965	Sos	241.563	-0.541374	0.167992	0.000347436	0.00145725	unaffected
FBgn0001970	Pgant35A	1.88441	0.37465	0.75445	0.165408	0.275297	unaffected
FBgn0001977	CIAPIN1	1090.48	0.499314	0.0890536	7.69786e-09	8.44764e-08	unaffected
FBgn0001978	stc	350.348	-0.0224033	0.111587	0.829523	0.888973	unaffected
FBgn0001983	wor	4.64256	-0.33698	0.697496	0.19832	0.31725	unaffected
FBgn0001986	Mtr4	318.195	0.264601	0.140142	0.0403767	0.0880696	unaffected
FBgn0001987	Gli	1074.88	-1.44536	0.215883	2.91541e-13	6.34598e-12	down
FBgn0001989	ND-B17	1223.11	0.448384	0.148941	0.00108979	0.00401989	unaffected
FBgn0001990	wek	341.008	0.13772	0.130032	0.2492	0.377785	unaffected
FBgn0001991	Ca-alpha1D	9.29573	-0.640521	0.661575	0.0407941	0.0887783	unaffected
FBgn0001992	Cyp303a1	1.36476	-0.27298	0.822968	0.232986		unaffected
FBgn0001994	crp	1799.82	-0.159642	0.105051	0.104847	0.191248	unaffected
FBgn0001995	mRpL4	683.286	0.18769	0.106043	0.0600685	0.12181	unaffected
FBgn0002021	l(2)37Bb	306.266	0.152602	0.113518	0.148592	0.253258	unaffected
FBgn0002022	Catsup	4403.52	-0.0963488	0.114933	0.366057	0.505357	unaffected
FBgn0002023	Lim3	54.5891	-2.90591	0.359819	9.56392e-17	3.28881e-15	down
FBgn0002031	l(2)37Cc	4113.3	0.555145	0.0659373	1.11216e-17	4.30074e-16	unaffected
FBgn0002036	CG10561	63.1621	-0.298713	0.237412	0.120367	0.213244	unaffected
FBgn0002044	swm	558.322	-0.274449	0.0886891	0.00143475	0.00512403	unaffected
FBgn0002069	AspRS	762.335	0.245835	0.111542	0.0198847	0.0486382	unaffected
FBgn0002121	l(2)gl	1545.01	0.293568	0.158257	0.0403502	0.0880669	unaffected
FBgn0002174	CG5504	676.781	0.4568	0.121205	7.00191e-05	0.000351996	unaffected
FBgn0002183	dre4	1128.96	0.236991	0.0850869	0.00408648	0.0125483	unaffected
FBgn0002283	l(3)73Ah	638.846	-0.191563	0.112337	0.0687414	0.136104	unaffected
FBgn0002284	Prosbeta6	5190	0.884857	0.123181	2.01332e-14	5.26105e-13	unaffected
FBgn0002306	sas	1317.71	0.606785	0.16372	4.15226e-05	0.000221727	unaffected
FBgn0002354	l(3)87Df	192.093	0.460174	0.240743	0.0185653	0.0458037	unaffected
FBgn0002413	dco	957.934	-0.241716	0.136001	0.0540883	0.111744	unaffected
FBgn0002431	hyd	437.285	-0.0791964	0.135513	0.523447	0.652347	unaffected
FBgn0002441	l(3)mbt	226.559	0.265631	0.175663	0.0872566	0.165025	unaffected
FBgn0002466	sti	503	0.511711	0.128789	2.38602e-05	0.000134558	unaffected
FBgn0002521	pho	1446.11	-0.00617062	0.114415	0.953821	0.97149	unaffected
FBgn0002522	lab	107.884	-1.1844	0.269345	1.10217e-07	9.82737e-07	down
FBgn0002524	lace	644.769	-0.025659	0.112717	0.806988	0.873692	unaffected
FBgn0002525	Lam	6290.68	0.355158	0.0798814	5.45469e-06	3.54589e-05	unaffected
FBgn0002526	LanA	1390.7	-0.608424	0.129341	5.25052e-07	4.13964e-06	unaffected
FBgn0002531	Lcp1	2.23692	-0.00858934	0.622082	0.967648	0.980559	unaffected
FBgn0002533	Lcp2	0.866606	0	0.755982	1		unaffected
FBgn0002535	Lcp4	1.29539	-0.479052	0.950686	0.0902399		unaffected
FBgn0002542	lds	543.437	0.0208582	0.115216	0.845755	0.900518	unaffected
FBgn0002543	robo2	961.005	0.705101	0.207651	7.11478e-05	0.000356313	unaffected
FBgn0002552	lin	314.639	-0.069409	0.162761	0.633361	0.743352	unaffected
FBgn0002561	l(1)sc	2.12195	-0.729777	1.10537	0.0363678	0.0806415	unaffected
FBgn0002562	Lsp1alpha	67.9315	-1.16909	1.02929	0.00972305	0.0264825	down
FBgn0002563	Lsp1beta	51.1849	-0.607677	0.757322	0.0571865	0.117139	unaffected
FBgn0002564	Lsp1gamma	78.441	0.020766	0.423446	0.924047	0.952653	unaffected
FBgn0002565	Lsp2	4.82039	-0.631059	0.931061	0.0576875	0.117887	unaffected
FBgn0002566	lt	618.264	-0.198634	0.102954	0.0414202	0.0898917	unaffected
FBgn0002567	Rab32	338.839	-1.94589	0.172413	3.38379e-30	4.35643e-28	down
FBgn0002570	Mal-A1	0.560879	-0.0173656	0.821197	0.898772		unaffected
FBgn0002573	sens	172.286	-1.0144	0.649082	0.00469371	0.0141374	down
FBgn0002576	lz	350.253	-2.31932	0.151778	2.91744e-53	2.0533e-50	down
FBgn0002577	m	17.8242	-0.390625	0.555512	0.138068	0.238494	unaffected
FBgn0002578	Kaz-m1	0.870107	0.273886	0.813971	0.236931		unaffected
FBgn0002579	RpL36	12598.7	0.445502	0.182726	0.00580868	0.017015	unaffected
FBgn0002590	RpS5a	37160.5	0.505652	0.130872	3.8478e-05	0.000207463	unaffected
FBgn0002592	E(spl)m2-BFM	1471.38	-1.41537	0.121396	2.74996e-33	4.75923e-31	down
FBgn0002593	RpLP1	58174.9	0.683458	0.17597	1.26727e-05	7.55422e-05	unaffected
FBgn0002609	E(spl)m3-HLH	1664.79	-0.484963	0.175437	0.00196196	0.00673794	unaffected
FBgn0002622	RpS3	13440.8	0.692036	0.145397	2.34278e-07	1.96136e-06	unaffected
FBgn0002626	RpL32	7570.82	0.233345	0.179612	0.13921	0.240019	unaffected
FBgn0002629	E(spl)m4-BFM	677.265	-1.79407	0.185719	5.29532e-23	3.49392e-21	down
FBgn0002631	E(spl)m5-HLH	34.3609	-0.880472	0.357483	0.000556466	0.00222439	unaffected
FBgn0002632	E(spl)m6-BFM	19.8051	-0.0249849	0.327391	0.907907	0.942734	unaffected
FBgn0002633	E(spl)m7-HLH	1312.16	-1.2975	0.262081	6.82047e-09	7.56341e-08	down
FBgn0002638	Rcc1	1883.23	0.757592	0.086754	1.97216e-19	9.50691e-18	unaffected
FBgn0002641	mal	238.355	0.0839095	0.110559	0.414324	0.55383	unaffected
FBgn0002643	mam	912.308	-0.878093	0.100877	9.79879e-20	4.90264e-18	unaffected
FBgn0002645	Map205	1816.9	-0.0219982	0.117723	0.840614	0.897125	unaffected
FBgn0002673	twe	153.943	0.995841	0.200996	1.16741e-08	1.23988e-07	unaffected
FBgn0002707	mei-9	152.042	-0.0413535	0.151009	0.762195	0.843537	unaffected
FBgn0002709	mei-218	19.4449	-0.106411	0.294638	0.614639	0.7285	unaffected
FBgn0002715	mei-S332	271.99	0.12062	0.135553	0.330901	0.468651	unaffected
FBgn0002716	mei-W68	6.27406	0.193585	0.506777	0.404212	0.544089	unaffected
FBgn0002719	Men	436.962	-0.0584297	0.188822	0.721233	0.81262	unaffected
FBgn0002723	Met	243.888	-0.0630162	0.165964	0.670031	0.773304	unaffected
FBgn0002732	E(spl)malpha-BFM	2543.88	-1.18029	0.166478	9.67333e-15	2.6118e-13	down
FBgn0002733	E(spl)mbeta-HLH	1089.9	-0.295353	0.169147	0.0505685	0.10607	unaffected
FBgn0002734	E(spl)mdelta-HLH	728.149	-1.71207	0.166591	7.63628e-26	6.60788e-24	down
FBgn0002735	E(spl)mgamma-HLH	3341.43	-1.44602	0.488604	4.47467e-05	0.000237144	down
FBgn0002736	mago	3602.48	0.846761	0.0954105	2.75528e-20	1.45437e-18	unaffected
FBgn0002772	Mlc1	485.053	-0.301918	0.612027	0.232904	0.358763	unaffected
FBgn0002773	Mlc2	2032.04	-0.180484	0.460757	0.430376	0.568362	unaffected
FBgn0002774	mle	323.4	-0.587527	0.142105	8.07438e-06	5.04684e-05	unaffected
FBgn0002775	msl-3	284.761	-0.636936	0.113326	3.38147e-09	3.99755e-08	unaffected
FBgn0002778	mnd	469.969	0.415792	0.282098	0.0511696	0.107033	unaffected
FBgn0002780	mod	8748.84	1.06012	0.0895706	2.17579e-34	4.17633e-32	up
FBgn0002781	mod(mdg4)	5354.78	0.330128	0.0752276	7.62561e-06	4.79759e-05	unaffected
FBgn0002783	mor	962.639	-0.332428	0.109078	0.00145199	0.00517337	unaffected
FBgn0002787	Rpn8	3630.54	0.151251	0.0982706	0.101539	0.186426	unaffected
FBgn0002789	Mp20	190.775	-1.31371	0.828117	0.00299827	0.00964435	down
FBgn0002791	mr	436.472	0.00116694	0.10655	0.990658	0.995561	unaffected
FBgn0002838	ms(3)K81	1.29066	0.0365048	0.672604	0.858711		unaffected
FBgn0002842	sa	4.80113	0.419692	0.625727	0.126216	0.221596	unaffected
FBgn0002862	Mst87F	0.861125	0.0932766	0.640735	0.665707		unaffected
FBgn0002868	MtnA	65.2153	-0.341205	0.389104	0.151189	0.257027	unaffected
FBgn0002869	MtnB	1.73008	-0.433075	0.985565	0.0874276	0.165319	unaffected
FBgn0002872	mu2	247.336	0.204443	0.160054	0.15458	0.261469	unaffected
FBgn0002878	mus101	169.057	0.340381	0.142574	0.00984734	0.0267314	unaffected
FBgn0002887	mus201	147.906	-0.14496	0.155914	0.301268	0.437963	unaffected
FBgn0002891	PolZ1	97.5902	-0.323871	0.199737	0.0590732	0.120207	unaffected
FBgn0002899	mus301	98.3066	0.781402	0.200485	6.21987e-06	3.98442e-05	unaffected
FBgn0002901	mus304	148.082	-0.395224	0.179482	0.0129697	0.0337991	unaffected
FBgn0002905	PolQ	97.887	0.0541878	0.167892	0.716671	0.809257	unaffected
FBgn0002906	Blm	107.254	0.0914995	0.164634	0.533205	0.660542	unaffected
FBgn0002917	na	17.8418	-2.12676	0.68832	4.53708e-05	0.000239849	down
FBgn0002921	Atpalpha	7862.38	-0.623733	0.0715597	5.75186e-19	2.61735e-17	unaffected
FBgn0002924	ncd	1711.39	0.645994	0.111052	1.00793e-09	1.31367e-08	unaffected
FBgn0002926	ndl	4.63453	-1.27384	1.2941	0.00865072	0.0239198	down
FBgn0002930	nec	6.1878	0.175001	0.421578	0.440525	0.577639	unaffected
FBgn0002931	net	363.331	-0.428475	0.23472	0.0257445	0.0603697	unaffected
FBgn0002932	neur	302.934	-1.09568	0.17156	1.54613e-12	3.00599e-11	down
FBgn0002937	ninaB	46.5095	-3.71166	0.513186	2.12172e-14	5.517e-13	down
FBgn0002938	ninaC	3.76596	-0.33639	0.574233	0.190152	0.3069	unaffected
FBgn0002939	ninaD	1.26476	-0.0125487	0.736019	0.946058		unaffected
FBgn0002945	nkd	4202.48	0.399892	0.179504	0.0119629	0.0315574	unaffected
FBgn0002948	nod	275.411	0.118743	0.115637	0.268071	0.399327	unaffected
FBgn0002962	nos	1.28397	0.146513	0.616424	0.516186		unaffected
FBgn0002973	numb	1817.13	-0.506379	0.0897972	6.18733e-09	6.94151e-08	unaffected
FBgn0002985	odd	585.421	0.31962	0.205295	0.0676574	0.134385	unaffected
FBgn0002989	okr	98.3834	-0.0104175	0.194028	0.950302	0.969589	unaffected
FBgn0003002	opa	278.882	-0.978316	0.156843	7.13185e-12	1.26966e-10	unaffected
FBgn0003008	or	384.177	-0.0691815	0.122261	0.540551	0.66697	unaffected
FBgn0003009	ord	2.16381	-0.0714309	0.80777	0.647585	0.75492	unaffected
FBgn0003016	osp	221.469	0.114559	0.198555	0.500194	0.63269	unaffected
FBgn0003023	otu	0.912429	0.0366018	0.710023	0.851712		unaffected
FBgn0003028	ovo	1018.99	-0.457072	0.14946	0.00090071	0.00340451	unaffected
FBgn0003041	pbl	742.663	0.328746	0.111811	0.00206878	0.00704976	unaffected
FBgn0003042	Pc	296.736	-0.102412	0.134987	0.407393	0.54753	unaffected
FBgn0003044	Pcl	580.291	-0.0974538	0.0927375	0.261292	0.391605	unaffected
FBgn0003046	Pcp	19.2753	-0.667728	0.663043	0.0353191	0.0788295	unaffected
FBgn0003048	pcx	141.481	-0.114436	0.167645	0.442487	0.579067	unaffected
FBgn0003053	peb	625.374	-1.91727	0.183534	2.96065e-26	2.64878e-24	down
FBgn0003060	CG9757	0.637557	0	0.835565	1		unaffected
FBgn0003062	Fib	583.074	0.448989	0.145833	0.000872103	0.00330229	unaffected
FBgn0003065	CG2150	8.83538	-0.998683	0.785161	0.00978024	0.0265971	unaffected
FBgn0003068	per	8.53567	-0.907269	0.662931	0.00931185	0.0255272	unaffected
FBgn0003071	Pfk	831.402	-1.04553	0.115698	1.57577e-21	9.50593e-20	down
FBgn0003074	Pgi	1712.9	-0.518313	0.0892537	2.18099e-09	2.6649e-08	unaffected
FBgn0003076	Pgm1	369.451	-0.71043	0.115016	7.17738e-11	1.11265e-09	unaffected
FBgn0003079	Raf	362.001	-0.4071	0.119907	0.000348077	0.00145877	unaffected
FBgn0003082	phr	401.091	0.796423	0.199635	3.83651e-06	2.56993e-05	unaffected
FBgn0003086	Pig1	5.0411	0.243687	0.986419	0.0918894	0.171938	unaffected
FBgn0003087	pim	1038.9	0.291011	0.12781	0.0150086	0.0381612	unaffected
FBgn0003089	pip	415.562	-1.56225	0.171531	2.64001e-21	1.53135e-19	down
FBgn0003090	pk	606.698	-0.82325	0.131103	1.61814e-11	2.75973e-10	unaffected
FBgn0003091	Pkc53E	5.66269	-1.01369	0.859918	0.0116741	0.0309424	down
FBgn0003093	Pkc98E	511.469	-0.579614	0.09618	4.21325e-10	5.79912e-09	unaffected
FBgn0003116	pn	114.515	-0.195716	0.166208	0.186316	0.30228	unaffected
FBgn0003117	pnr	310.827	-0.602655	0.246074	0.00248303	0.00821994	unaffected
FBgn0003118	pnt	804.981	-0.910594	0.153463	7.4833e-11	1.1533e-09	unaffected
FBgn0003124	polo	3236.54	0.544196	0.0881681	2.04633e-10	2.97563e-09	unaffected
FBgn0003129	Poxm	16.2301	-0.748064	0.555125	0.0146776	0.0375083	unaffected
FBgn0003130	Poxn	14.1977	2.90793	0.700497	1.66349e-06	1.1906e-05	up
FBgn0003134	Pp1alpha-96A	1009.98	0.162798	0.0832527	0.040423	0.0881503	unaffected
FBgn0003137	Ppn	952.185	0.510913	0.16815	0.000745923	0.00288016	unaffected
FBgn0003139	PpV	1294.68	0.238416	0.0683135	0.000385401	0.00160058	unaffected
FBgn0003141	pr	1177.57	0.348812	0.105581	0.000583036	0.00231831	unaffected
FBgn0003149	Prm	59.0297	-0.463179	0.609711	0.0979712	0.180819	unaffected
FBgn0003159	CG2841	53.3077	-1.29085	0.425026	3.29129e-05	0.000179289	down
FBgn0003162	Pu	162.725	-1.89666	0.3145	1.3265e-10	1.98637e-09	down
FBgn0003165	pum	4909.68	-0.350838	0.144281	0.00848023	0.0235099	unaffected
FBgn0003169	put	1206.18	-0.0273686	0.118072	0.802926	0.871081	unaffected
FBgn0003174	pwn	444.018	-0.141167	0.121321	0.208353	0.329328	unaffected
FBgn0003175	px	404.659	-0.646972	0.132556	1.72491e-07	1.48168e-06	unaffected
FBgn0003187	qua	355.687	-1.82536	0.188798	5.54939e-23	3.63881e-21	down
FBgn0003189	r	289.381	-0.00460714	0.129297	0.969178	0.981544	unaffected
FBgn0003204	ras	1904.16	0.187555	0.0727184	0.00797151	0.0223342	unaffected
FBgn0003205	Ras85D	3254.49	0.0631715	0.0906215	0.456769	0.591803	unaffected
FBgn0003206	Ras64B	1454.33	0.288305	0.0848161	0.000485891	0.0019729	unaffected
FBgn0003209	raw	554.129	-0.225624	0.0987395	0.0167595	0.0420946	unaffected
FBgn0003210	rb	359.061	-0.308775	0.103735	0.00194327	0.00668244	unaffected
FBgn0003218	rdgB	75.7405	-0.359119	0.224156	0.0534834	0.110754	unaffected
FBgn0003227	rec	101.286	-0.361466	0.21067	0.0427756	0.0923481	unaffected
FBgn0003231	ref(2)P	914.273	-0.29846	0.120442	0.00867859	0.0239905	unaffected
FBgn0003250	Rh4	2.70297	-0.292699	0.673719	0.246207	0.37388	unaffected
FBgn0003254	rib	1.40016	-0.26823	0.768726	0.261443	0.391719	unaffected
FBgn0003255	rk	23.5256	-0.363259	0.367391	0.122706	0.216514	unaffected
FBgn0003256	rl	926.162	0.0394317	0.130384	0.742573	0.828544	unaffected
FBgn0003257	r-l	748.097	0.517605	0.0850451	3.9978e-10	5.52418e-09	unaffected
FBgn0003261	Rm62	28710	0.3615	0.123637	0.0019764	0.00677652	unaffected
FBgn0003267	ro	319.47	-1.65182	0.151402	6.56437e-29	7.37234e-27	down
FBgn0003268	rod	239.429	-0.0745348	0.125015	0.518236	0.648302	unaffected
FBgn0003274	RpLP2	28270.9	0.611501	0.172275	7.31457e-05	0.000365451	unaffected
FBgn0003275	RpII18	4622.36	0.768931	0.195044	5.6204e-06	3.64657e-05	unaffected
FBgn0003277	RpII215	1186.71	-0.137908	0.0911503	0.108082	0.196255	unaffected
FBgn0003278	RpI135	342.478	0.229718	0.136146	0.0670475	0.133425	unaffected
FBgn0003279	RpL4	16147.8	0.534408	0.108862	2.85061e-07	2.36335e-06	unaffected
FBgn0003285	rst	1221.49	-0.914385	0.560262	0.00484393	0.0145359	unaffected
FBgn0003292	rt	352.147	-0.411077	0.231404	0.0307335	0.070228	unaffected
FBgn0003295	ru	1672.22	-3.11663	0.242548	9.98702e-39	2.94929e-36	down
FBgn0003300	run	107.902	-2.9307	0.316626	3.01834e-21	1.73027e-19	down
FBgn0003301	rut	164.035	-0.398584	0.176922	0.0113084	0.0301335	unaffected
FBgn0003302	rux	240.875	0.119443	0.124356	0.297715	0.433992	unaffected
FBgn0003308	ry	8.08382	1.32681	0.727525	0.00158264	0.00558045	up
FBgn0003310	S	717.803	-0.637615	0.143408	1.48941e-06	1.07402e-05	unaffected
FBgn0003312	sad	1212.18	-4.73898	1.24285	1.0861e-07	9.69228e-07	down
FBgn0003317	sax	788.288	-0.275524	0.0975512	0.00337241	0.0106658	unaffected
FBgn0003319	Sb	349.237	-1.03535	0.512251	0.00128968	0.00466591	down
FBgn0003321	sbr	781.878	-0.0710621	0.0866383	0.381195	0.521009	unaffected
FBgn0003326	sca	603.647	-0.59746	0.556247	0.0396444	0.0868131	unaffected
FBgn0003330	Sce	537.286	-0.0585123	0.104195	0.5475	0.672151	unaffected
FBgn0003334	Scm	348.621	-0.140524	0.17904	0.371019	0.510472	unaffected
FBgn0003339	Scr	133.208	-0.843928	0.317573	0.000363306	0.00151598	unaffected
FBgn0003345	sd	2368.58	0.204868	0.0824617	0.010166	0.0274691	unaffected
FBgn0003346	RanGAP	1846.77	0.791037	0.0756789	8.7598e-27	8.18382e-25	unaffected
FBgn0003353	sei	118.037	-0.636147	0.169301	2.84251e-05	0.000157441	unaffected
FBgn0003356	Jon99Cii	2.77779	0	0.835565	1	1	unaffected
FBgn0003357	Jon99Ciii	1.53206	0	0.835565	1	1	unaffected
FBgn0003360	sesB	22487.3	0.812194	0.102004	8.74375e-17	3.0166e-15	unaffected
FBgn0003366	sev	801.55	-2.72315	0.376764	8.26892e-14	1.95749e-12	down
FBgn0003371	sgg	1470.77	0.0428523	0.0913438	0.617175	0.730111	unaffected
FBgn0003372	Sgs1	0.932429	0.0298606	0.837964	0.80959		unaffected
FBgn0003373	Sgs3	64.6821	0.0103191	0.712918	0.957476	0.973991	unaffected
FBgn0003374	Sgs4	172.294	0.0559899	0.687154	0.78334	0.857855	unaffected
FBgn0003375	Sgs5	28.3209	-0.190732	0.777253	0.365437	0.504641	unaffected
FBgn0003377	Sgs7	81.9538	0.19023	0.7475	0.384016	0.523713	unaffected
FBgn0003378	Sgs8	15.7841	-0.00984003	0.659806	0.961975	0.976779	unaffected
FBgn0003380	Sh	47.2084	-2.36693	0.425886	3.73325e-09	4.37424e-08	down
FBgn0003382	sha	5.26951	0.126533	0.612201	0.570198	0.692164	unaffected
FBgn0003386	Shaw	13.9957	-1.5837	0.774631	0.000753301	0.00290135	down
FBgn0003388	shd	7.54729	0.0213622	0.382842	0.922029	0.951223	unaffected
FBgn0003390	shf	1699.21	-0.382569	0.113182	0.000400115	0.00165648	unaffected
FBgn0003391	shg	2325.4	-0.0562348	0.102881	0.558486	0.682401	unaffected
FBgn0003392	shi	1921.51	-0.157163	0.0768283	0.0327598	0.0740884	unaffected
FBgn0003396	shn	603.446	-0.237631	0.116517	0.0301322	0.0691235	unaffected
FBgn0003401	shu	191.062	0.809613	0.189233	9.96407e-07	7.42872e-06	unaffected
FBgn0003410	sina	1367.71	-0.0945573	0.10706	0.342723	0.48106	unaffected
FBgn0003415	skd	1596.12	-0.0684423	0.11209	0.511372	0.642608	unaffected
FBgn0003416	sl	135.943	-0.128639	0.163638	0.378417	0.518137	unaffected
FBgn0003423	slgA	1258.49	-0.526503	0.133286	2.43989e-05	0.000137083	unaffected
FBgn0003429	slo	4.74701	-1.0837	1.24059	0.0138426	0.0357303	down
FBgn0003430	slp1	293.517	-0.978226	0.165818	5.97526e-11	9.40101e-10	unaffected
FBgn0003435	sm	601.554	-1.33731	0.856998	0.0031247	0.00999015	down
FBgn0003444	smo	383.01	-0.145733	0.193178	0.381506	0.521232	unaffected
FBgn0003447	sn	1691.57	0.0335165	0.125123	0.771986	0.85023	unaffected
FBgn0003448	sna	5.42669	-1.5692	1.44895	0.00408282	0.0125443	down
FBgn0003449	snf	2112.99	0.546112	0.13735	1.98115e-05	0.000113391	unaffected
FBgn0003459	stwl	230.26	-0.148232	0.143197	0.255262	0.384604	unaffected
FBgn0003460	so	546.084	-1.36508	0.137706	3.58358e-25	2.86605e-23	down
FBgn0003462	Sod1	13054.7	-0.106589	0.117851	0.328654	0.466595	unaffected
FBgn0003463	sog	945.33	0.00239868	0.215411	0.989358	0.994634	unaffected
FBgn0003464	sol	329.91	-0.3994	0.119779	0.00044405	0.0018184	unaffected
FBgn0003475	spir	58.2138	-1.08573	0.378799	7.70539e-05	0.000381905	down
FBgn0003479	spn-A	562.075	0.198146	0.108966	0.0532596	0.110464	unaffected
FBgn0003480	spn-B	29.2129	0.158876	0.281654	0.446213	0.581782	unaffected
FBgn0003482	spn-D	36.3894	1.55478	0.462131	1.169e-05	7.02396e-05	up
FBgn0003483	spn-E	56.7956	-1.0562	0.326188	2.12094e-05	0.00012064	down
FBgn0003495	spz	94.7902	0.512651	0.21939	0.00542739	0.0160496	unaffected
FBgn0003499	sr	61.9349	-0.501735	0.271249	0.0169681	0.0425289	unaffected
FBgn0003502	Btk29A	1543.2	0.639901	0.14693	2.22457e-06	1.55782e-05	unaffected
FBgn0003507	srp	79.312	-0.273107	0.271885	0.18694	0.30306	unaffected
FBgn0003512	Sry-delta	719.721	0.146285	0.0917365	0.0908677	0.170419	unaffected
FBgn0003513	ss	386.686	-0.24464	0.151144	0.0747841	0.145798	unaffected
FBgn0003514	sqh	16195.3	1.05733	0.137481	1.42015e-16	4.68515e-15	up
FBgn0003515	st	14.6489	-2.11633	0.878707	0.000255497	0.00110862	down
FBgn0003517	sta	77764.3	0.0725004	0.110548	0.480811	0.615331	unaffected
FBgn0003520	stau	370.139	-0.430034	0.165843	0.00408855	0.012551	unaffected
FBgn0003525	stg	2487.58	-0.260042	0.193777	0.120209	0.213091	unaffected
FBgn0003527	stil	10.0275	0.0321885	0.403887	0.882758	0.923982	unaffected
FBgn0003545	sub	597.042	0.735281	0.133819	3.55942e-09	4.18916e-08	unaffected
FBgn0003557	Su(dx)	288.243	-0.361055	0.169855	0.0176765	0.0440443	unaffected
FBgn0003559	su(f)	948.097	0.0672716	0.0795854	0.367022	0.506557	unaffected
FBgn0003567	su(Hw)	901.763	-0.0188455	0.124695	0.870221	0.915919	unaffected
FBgn0003575	su(sable)	277.752	-0.858509	0.137283	1.46512e-11	2.5232e-10	unaffected
FBgn0003598	Su(var)3-7	357.193	-0.377971	0.151346	0.00649098	0.018687	unaffected
FBgn0003607	Su(var)205	14031.9	0.715532	0.100219	1.0016e-13	2.3342e-12	unaffected
FBgn0003612	Su(var)2-10	1198.22	0.0173427	0.0791209	0.816174	0.879937	unaffected
FBgn0003638	su(w[a])	1484.11	-0.541894	0.100791	2.30405e-08	2.33434e-07	unaffected
FBgn0003651	svp	167.704	-1.5816	0.196464	2.62267e-17	9.64722e-16	down
FBgn0003654	sw	244.023	-0.123171	0.15961	0.389171	0.528966	unaffected
FBgn0003656	sws	141.291	-0.0319423	0.173541	0.835044	0.892625	unaffected
FBgn0003660	Syb	5854.58	0.536204	0.0914189	1.41147e-09	1.78668e-08	unaffected
FBgn0003676	CCT1	10347.6	0.91172	0.0799689	9.59853e-32	1.49017e-29	unaffected
FBgn0003687	Tbp	642.573	0.300177	0.109717	0.00415663	0.0127267	unaffected
FBgn0003701	thr	136.902	0.00426099	0.18012	0.978482	0.988029	unaffected
FBgn0003710	tipE	20.8482	-1.52567	0.484029	2.41753e-05	0.000135899	down
FBgn0003714	tko	1497.19	0.938705	0.147734	4.30766e-12	7.90887e-11	unaffected
FBgn0003716	tkv	1849.79	-0.415834	0.125406	0.000446388	0.00182727	unaffected
FBgn0003719	tld	108.246	0.15906	0.249145	0.418687	0.557879	unaffected
FBgn0003720	tll	63.795	-0.293568	0.389732	0.210201	0.331554	unaffected
FBgn0003721	Tm1	6468.51	0.112723	0.081766	0.142723	0.245195	unaffected
FBgn0003731	Egfr	1947.23	-0.153918	0.0800115	0.043774	0.0941953	unaffected
FBgn0003733	tor	8.14453	-0.762124	0.965102	0.0366202	0.0811672	unaffected
FBgn0003741	tra	927.601	0.493739	0.137034	0.00011284	0.000538783	unaffected
FBgn0003742	tra2	939.563	0.251335	0.0724204	0.000404564	0.00167227	unaffected
FBgn0003744	trc	912.517	-0.208707	0.109685	0.0434077	0.0934663	unaffected
FBgn0003747	Gr5a	0.7475	0.0224356	0.778208	0.892513		unaffected
FBgn0003748	Treh	392.462	-0.522997	0.144011	8.78074e-05	0.000429556	unaffected
FBgn0003751	trk	6.70837	0.159285	0.438743	0.481017	0.615377	unaffected
FBgn0003862	trx	1168.46	-0.227629	0.144893	0.0853085	0.162271	unaffected
FBgn0003866	tsh	603.457	0.468259	0.177714	0.00307508	0.00984941	unaffected
FBgn0003867	tsl	2108.67	-0.0107922	0.115648	0.920122	0.950092	unaffected
FBgn0003870	ttk	1852.21	-0.582672	0.118316	2.03419e-07	1.72489e-06	unaffected
FBgn0003882	tub	1065.8	-0.00252826	0.0855156	0.974978	0.985338	unaffected
FBgn0003884	alphaTub84B	201096	0.32785	0.129364	0.00687929	0.0196442	unaffected
FBgn0003885	alphaTub84D	9315.17	0.631522	0.116278	1.02317e-08	1.0955e-07	unaffected
FBgn0003886	alphaTub85E	265.039	-1.98492	0.232192	2.33262e-18	9.88973e-17	down
FBgn0003888	betaTub60D	20016	-0.400814	0.12432	0.000648317	0.00254415	unaffected
FBgn0003889	betaTub85D	0.509451	0.015357	0.726108	0.935332		unaffected
FBgn0003890	betaTub97EF	1114.71	-1.02533	0.133037	1.46617e-16	4.82193e-15	down
FBgn0003891	tud	828.651	-0.433204	0.11051	4.1854e-05	0.000223271	unaffected
FBgn0003892	ptc	2760.88	0.219964	0.136946	0.0807023	0.155271	unaffected
FBgn0003896	tup	223.827	-1.00471	0.266108	2.93729e-06	2.00706e-05	down
FBgn0003900	twi	60.2491	-0.487914	0.287553	0.0243276	0.0575656	unaffected
FBgn0003916	snRNA:U1:21D	1.162	-0.00568603	0.658428	0.978042		unaffected
FBgn0003931	snRNA:U4:38AB	0.530022	0	0.819438	1		unaffected
FBgn0003938	snRNA:U5:63BC	0.693717	-0.0614717	0.776108	0.721531		unaffected
FBgn0003941	RpL40	32239.3	0.459714	0.144972	0.000613939	0.00242838	unaffected
FBgn0003942	RpS27A	21951.3	0.40733	0.145116	0.00241221	0.00801312	unaffected
FBgn0003943	Ubi-p63E	5130.61	0.334265	0.122984	0.00400394	0.0123271	unaffected
FBgn0003944	Ubx	204.917	2.95417	0.94224	2.85287e-05	0.000157767	up
FBgn0003950	unc	30.2688	0.28634	0.269872	0.165319	0.275192	unaffected
FBgn0003963	ush	84.5181	-0.370251	0.213875	0.0400692	0.0875617	unaffected
FBgn0003964	usp	671.586	-0.287592	0.142391	0.0283067	0.0655625	unaffected
FBgn0003965	v	19.0566	-4.81596	1.31035	1.30488e-07	1.14606e-06	down
FBgn0003969	vap	823.857	-0.178128	0.143327	0.172456	0.284302	unaffected
FBgn0003975	vg	219.334	3.38872	0.243581	4.33339e-45	2.28738e-42	up
FBgn0003977	vir	144.805	-0.401895	0.158342	0.00532157	0.0157764	unaffected
FBgn0003978	vls	785.474	0.581675	0.108201	1.86781e-08	1.92752e-07	unaffected
FBgn0003983	Vm34Ca	1.43333	-0.0610784	0.603763	0.777321	0.853655	unaffected
FBgn0003984	vn	206.327	0.267207	0.199904	0.118669	0.211049	unaffected
FBgn0003996	w	1078.97	-0.110135	0.112311	0.290982	0.426178	unaffected
FBgn0003997	hid	885.739	0.290836	0.0871485	0.000602817	0.00239066	unaffected
FBgn0004003	wbl	2729.06	-0.864864	0.532749	0.00562444	0.016535	unaffected
FBgn0004034	y	78.6107	0.00924631	0.384193	0.966192	0.979647	unaffected
FBgn0004047	Yp3	0.871827	-0.122666	0.753429	0.533403		unaffected
FBgn0004049	yrt	501.796	0.0657133	0.163109	0.652153	0.758654	unaffected
FBgn0004050	z	697.608	-0.152861	0.118704	0.16494	0.274907	unaffected
FBgn0004052	Z600	0.785297	-0.0405344	0.740532	0.827153		unaffected
FBgn0004055	uzip	864.662	0.0628936	0.109191	0.536283	0.663186	unaffected
FBgn0004057	Zw	275.565	0.7972	0.114804	2.21426e-13	4.90061e-12	unaffected
FBgn0004066	Prosalpha4	6054.95	0.411464	0.065957	2.35427e-10	3.3861e-09	unaffected
FBgn0004087	Dhfr	628.142	0.597787	0.165285	6.16928e-05	0.000313875	unaffected
FBgn0004101	bs	262.428	0.0675501	0.120555	0.544956	0.669978	unaffected
FBgn0004102	oc	241.412	-0.992139	0.184773	1.24463e-09	1.5931e-08	unaffected
FBgn0004103	Pp1-87B	12698.4	0.40546	0.0861301	1.33959e-06	9.73972e-06	unaffected
FBgn0004106	Cdk1	4135.53	0.721852	0.106315	1.14497e-12	2.27207e-11	unaffected
FBgn0004107	Cdk2	806.144	0.609047	0.110418	7.28856e-09	8.04026e-08	unaffected
FBgn0004108	Nrt	2606.31	-1.59603	0.177326	8.62025e-21	4.76461e-19	down
FBgn0004110	tin	18.5129	-0.955542	1.07959	0.0203474	0.0495605	unaffected
FBgn0004117	Tm2	352.9	-0.406107	0.691731	0.141665	0.243536	unaffected
FBgn0004118	nAChRbeta2	4.39129	-1.19248	1.17669	0.010681	0.0286628	down
FBgn0004132	boca	2013.63	-0.0612949	0.123051	0.59003	0.709286	unaffected
FBgn0004133	blow	2110.8	0.858334	0.108768	1.07782e-16	3.62374e-15	unaffected
FBgn0004167	kst	672.3	-0.558685	0.147748	4.07497e-05	0.000218041	unaffected
FBgn0004168	5-HT1A	1.89446	-0.158769	0.641551	0.482852	0.617053	unaffected
FBgn0004169	up	179.964	-0.569981	0.746976	0.067396	0.133992	unaffected
FBgn0004170	sc	581.793	-1.37311	0.144174	1.69796e-23	1.18711e-21	down
FBgn0004177	mts	17144	0.57894	0.104916	8.5553e-09	9.29201e-08	unaffected
FBgn0004179	Csp	1653.12	0.220493	0.110723	0.0347449	0.0776958	unaffected
FBgn0004191	snRNA:U2:34ABa	0.533211	0	0.786909	1		unaffected
FBgn0004197	Ser	374.099	-0.240812	0.111566	0.0224685	0.0539212	unaffected
FBgn0004198	ct	1993.62	-0.360486	0.132574	0.00368496	0.0114756	unaffected
FBgn0004227	nonA	1070.35	-0.456802	0.121883	7.60477e-05	0.000378339	unaffected
FBgn0004228	mex1	4.15207	-0.0351936	0.517236	0.871489	0.916762	unaffected
FBgn0004237	Hrb87F	2247.26	-0.175744	0.162368	0.226066	0.350915	unaffected
FBgn0004242	Syt1	99.2061	-3.08276	0.261895	6.60639e-33	1.10704e-30	down
FBgn0004244	Rdl	32.1579	-1.58134	0.47379	1.32933e-05	7.89298e-05	down
FBgn0004359	T48	323.317	-0.653865	0.131198	9.76638e-08	8.78974e-07	unaffected
FBgn0004360	Wnt2	347.018	-0.600911	0.212042	0.000856959	0.00325312	unaffected
FBgn0004362	HmgD	76242.6	1.13209	0.167465	1.09936e-13	2.54515e-12	up
FBgn0004363	porin	19136.4	0.540418	0.0921317	1.37896e-09	1.74972e-08	unaffected
FBgn0004367	mei-41	48.4143	-0.193796	0.227297	0.298722	0.4351	unaffected
FBgn0004368	Ptp4E	229.139	-0.117299	0.156563	0.404559	0.54434	unaffected
FBgn0004369	Ptp99A	467.247	-1.02926	0.142979	6.94617e-15	1.91464e-13	down
FBgn0004370	Ptp10D	532.426	-0.0592093	0.103165	0.538852	0.665608	unaffected
FBgn0004373	fwd	1002.69	-0.477889	0.0950428	2.01282e-07	1.70815e-06	unaffected
FBgn0004374	neb	216.865	0.257229	0.135697	0.0403671	0.0880696	unaffected
FBgn0004378	Klp61F	605.964	0.520248	0.117622	3.20243e-06	2.16773e-05	unaffected
FBgn0004379	Klp67A	771.18	0.316652	0.114252	0.00358617	0.0112275	unaffected
FBgn0004380	Klp64D	183.368	-0.611228	0.143426	4.03218e-06	2.68687e-05	unaffected
FBgn0004381	Klp68D	91.963	-0.320819	0.21262	0.0734527	0.14376	unaffected
FBgn0004387	Klp98A	250.22	-0.029128	0.160385	0.839518	0.896227	unaffected
FBgn0004390	RasGAP1	494.041	-0.637607	0.107624	5.57346e-10	7.57259e-09	unaffected
FBgn0004391	shtd	249.588	0.0559792	0.145584	0.672336	0.7749	unaffected
FBgn0004394	pdm2	3.80141	1.14305	1.27156	0.0117848	0.0311575	up
FBgn0004395	unk	765.583	-0.279943	0.150476	0.0413532	0.0898098	unaffected
FBgn0004396	CrebA	1839.83	-0.435947	0.192165	0.00930592	0.0255176	unaffected
FBgn0004397	Vinc	386.331	0.406765	0.114859	0.00020397	0.000907803	unaffected
FBgn0004400	rhi	9.87875	0.0456103	0.390827	0.834781	0.892524	unaffected
FBgn0004401	Pep	7825.26	0.188371	0.0638213	0.00262236	0.00861096	unaffected
FBgn0004403	RpS14a	16848	0.293581	0.162119	0.0443644	0.0952717	unaffected
FBgn0004404	RpS14b	3219.13	0.24054	0.176068	0.121671	0.215156	unaffected
FBgn0004406	PolG1	94.8146	0.189088	0.209265	0.284026	0.417846	unaffected
FBgn0004419	me31B	5084.11	0.447839	0.102519	5.6729e-06	3.67416e-05	unaffected
FBgn0004431	LysX	2.93	-0.941115	1.15181	0.0208942	0.0507314	unaffected
FBgn0004432	Cyp1	136744	0.899422	0.128457	6.73299e-14	1.62283e-12	unaffected
FBgn0004435	Galphaq	302.153	-0.781418	0.152991	2.11292e-08	2.16605e-07	unaffected
FBgn0004436	Ubc6	2516.87	0.33317	0.0838636	4.66678e-05	0.000245967	unaffected
FBgn0004449	Ten-m	822.888	-0.0587094	0.100639	0.532574	0.66014	unaffected
FBgn0004456	mew	332.324	-0.137964	0.140103	0.280286	0.413554	unaffected
FBgn0004463	RpIII128	351.083	-0.0206349	0.104247	0.832504	0.891082	unaffected
FBgn0004465	Su(P)	646.398	0.461275	0.0935214	3.53442e-07	2.89023e-06	unaffected
FBgn0004507	GlyP	1317.14	-1.01555	0.134327	4.86685e-16	1.53371e-14	down
FBgn0004509	Fur1	752.679	0.168194	0.11233	0.108651	0.197011	unaffected
FBgn0004510	Ets97D	476.335	0.0854219	0.110275	0.404788	0.544514	unaffected
FBgn0004511	dy	8.54855	-0.524045	0.589799	0.0672288	0.13371	unaffected
FBgn0004512	Mdr49	82.7258	-0.862845	0.266216	4.70777e-05	0.000247633	unaffected
FBgn0004513	Mdr65	28.4458	-1.98046	0.414589	9.9663e-08	8.95441e-07	down
FBgn0004514	Oct-TyrR	9.64027	-0.253376	0.431644	0.2809	0.414113	unaffected
FBgn0004516	Gad1	1.10961	-0.0920828	0.752176	0.627443		unaffected
FBgn0004552	Akh	55.871	-2.05415	1.77008	0.00104243	0.00387362	down
FBgn0004554	Edg91	20.6714	-1.38993	0.960867	0.00386107	0.011936	down
FBgn0004556	Dbp73D	330.311	0.303881	0.116509	0.00596307	0.0173709	unaffected
FBgn0004567	slp2	373.63	-1.02772	0.120399	1.51583e-19	7.44308e-18	down
FBgn0004569	aos	602.057	-1.74467	0.140812	3.45507e-36	8.28982e-34	down
FBgn0004573	5-HT7	1.58584	-0.262443	0.665079	0.286183	0.420375	unaffected
FBgn0004574	Rop	1039.08	-0.120206	0.114306	0.257076	0.386658	unaffected
FBgn0004575	Syn	21.3652	-2.67566	0.588942	4.29183e-07	3.44816e-06	down
FBgn0004580	Cbp53E	9.00706	-0.591921	0.592067	0.0453279	0.0969751	unaffected
FBgn0004581	bgcn	5.50982	0.118622	0.408473	0.593349	0.712222	unaffected
FBgn0004583	ex	1084.37	-0.240668	0.117553	0.029411	0.0677193	unaffected
FBgn0004584	Rrp1	2945.69	0.513005	0.0784438	2.1894e-11	3.6688e-10	unaffected
FBgn0004587	B52	7487	0.757006	0.0637395	1.25837e-33	2.33063e-31	unaffected
FBgn0004589	Eig71Eb	0.590844	-0.145456	0.842767	0.370429		unaffected
FBgn0004592	Eig71Ee	159.061	0.256017	0.873404	0.207946	0.328985	unaffected
FBgn0004595	pros	118.284	-2.80862	0.422759	4.49281e-12	8.2202e-11	down
FBgn0004597	CycC	906.553	0.264199	0.0823429	0.00099908	0.00373091	unaffected
FBgn0004598	Fur2	1204.19	-0.495327	0.093448	4.36932e-08	4.20866e-07	unaffected
FBgn0004606	zfh1	514.935	1.35598	0.255765	1.13575e-09	1.46579e-08	up
FBgn0004607	zfh2	461.043	-0.151342	0.111159	0.14404	0.247016	unaffected
FBgn0004611	Plc21C	230.798	-0.354406	0.163254	0.0162349	0.0409146	unaffected
FBgn0004618	gl	972.65	-2.42615	0.177881	6.08012e-43	2.37733e-40	down
FBgn0004619	GluRIA	0.903578	0.00108915	0.785902	0.994591		unaffected
FBgn0004620	GluRIIA	2.22532	-0.788326	1.14778	0.029639	0.0681252	unaffected
FBgn0004622	TkR99D	1.22493	-0.162338	0.724874	0.451584		unaffected
FBgn0004623	Gbeta76C	3.72248	-0.449172	0.81914	0.118016	0.210096	unaffected
FBgn0004629	Cys	0.654767	0.114026	0.771424	0.543316		unaffected
FBgn0004635	rho	642.452	-1.22333	0.13136	8.0029e-23	5.18323e-21	down
FBgn0004636	Rap1	3792.71	0.698555	0.157553	1.0583e-06	7.83486e-06	unaffected
FBgn0004638	drk	1894.65	0.200518	0.0901679	0.0202928	0.0494471	unaffected
FBgn0004643	Zw10	761.825	0.193234	0.0953919	0.0332792	0.0750418	unaffected
FBgn0004644	hh	294.849	-0.35425	0.122726	0.00227077	0.00760792	unaffected
FBgn0004646	ogre	20689.6	-0.165962	0.15828	0.242766	0.369877	unaffected
FBgn0004647	N	19453.2	0.381402	0.175241	0.0145459	0.0372038	unaffected
FBgn0004648	svr	454.346	-0.704944	0.129036	5.26516e-09	5.9768e-08	unaffected
FBgn0004650	fs(1)N	0.80257	-0.0347842	0.68266	0.863817		unaffected
FBgn0004652	fru	750.499	2.22956	0.609703	8.97886e-06	5.54976e-05	up
FBgn0004654	Pgd	840.02	0.182586	0.103623	0.0614919	0.124196	unaffected
FBgn0004655	wapl	179.633	-0.136292	0.151349	0.318767	0.456302	unaffected
FBgn0004656	fs(1)h	3851.53	0.0761647	0.124329	0.506947	0.638492	unaffected
FBgn0004657	mys	2507.37	0.11007	0.0981836	0.230263	0.355392	unaffected
FBgn0004666	sim	18.5569	-1.82985	0.677775	0.000122979	0.000582191	down
FBgn0004687	Mlc-c	13551.4	1.30405	0.116214	2.39093e-31	3.65812e-29	up
FBgn0004698	Xpc	1033.79	-0.441023	0.0987187	3.69375e-06	2.47744e-05	unaffected
FBgn0004777	Ccp84Ag	2.60121	-0.858266	1.14346	0.0257516	0.0603729	unaffected
FBgn0004778	Ccp84Af	1.64726	-0.325872	0.856021	0.177723	0.291067	unaffected
FBgn0004780	Ccp84Ad	10.5893	-1.58785	0.820752	0.00100407	0.0037469	down
FBgn0004782	Ccp84Ab	9.61207	0.390212	0.396618	0.107612	0.195535	unaffected
FBgn0004783	Ccp84Aa	16.3235	-0.498759	0.446529	0.0553551	0.113959	unaffected
FBgn0004784	inaC	197.022	-2.27704	0.180107	3.48765e-37	9.20479e-35	down
FBgn0004795	retn	1258.63	-1.01214	0.248658	7.92839e-07	6.02108e-06	down
FBgn0004797	mdy	658.7	-0.0465848	0.118782	0.672447	0.774917	unaffected
FBgn0004811	fs(2)ltoPP43	1093.36	0.00975084	0.0776086	0.89407	0.932925	unaffected
FBgn0004828	His3.3B	31964.8	0.133887	0.127792	0.255045	0.384425	unaffected
FBgn0004832	Xpac	456.275	-0.0281534	0.0906328	0.741069	0.827443	unaffected
FBgn0004837	Su(H)	293.991	0.0207711	0.126427	0.85886	0.908971	unaffected
FBgn0004838	Hrb27C	35191.7	0.366496	0.0872193	1.58798e-05	9.27745e-05	unaffected
FBgn0004839	otk	699.899	-0.0985161	0.143585	0.45069	0.585808	unaffected
FBgn0004841	TkR86C	17.542	-1.05811	0.580112	0.00216256	0.00731501	down
FBgn0004842	RYa-R	0.536919	0.0211771	0.779959	0.897843		unaffected
FBgn0004852	Ac76E	2.96522	-0.485509	0.817673	0.101789	0.186722	unaffected
FBgn0004854	B-H2	638.455	-1.79485	0.201771	6.32453e-20	3.19465e-18	down
FBgn0004855	RpII15	1541.6	0.480866	0.119254	2.15175e-05	0.000122195	unaffected
FBgn0004856	Bx42	1098.46	0.105054	0.0949672	0.236881	0.363482	unaffected
FBgn0004858	elB	1086.48	0.377721	0.141437	0.00400604	0.01233	unaffected
FBgn0004859	ci	3248.54	0.165407	0.17231	0.277718	0.410626	unaffected
FBgn0004860	ph-d	151.881	-0.364318	0.180877	0.022599	0.0541729	unaffected
FBgn0004861	ph-p	384.813	-0.200772	0.123828	0.0808726	0.155496	unaffected
FBgn0004862	bap	10.8851	-1.59352	1.1122	0.00311028	0.00995307	down
FBgn0004863	C15	103.021	-0.428009	0.263885	0.0377024	0.0831643	unaffected
FBgn0004864	hop	263.83	-0.299409	0.14915	0.0282318	0.0654178	unaffected
FBgn0004865	Eip78C	373.503	-0.693723	0.58252	0.0235766	0.0560708	unaffected
FBgn0004867	RpS2	93945.7	0.447476	0.150188	0.00120723	0.00440234	unaffected
FBgn0004868	Gdi	15156.1	0.108852	0.115527	0.309471	0.446262	unaffected
FBgn0004870	bab1	66.1009	-0.422667	0.240357	0.0301463	0.0691314	unaffected
FBgn0004872	piwi	8.25309	0.00466839	0.377673	0.982926	0.990715	unaffected
FBgn0004875	enc	981.347	-0.443569	0.0918682	6.41301e-07	4.97079e-06	unaffected
FBgn0004876	cdi	717.8	0.511761	0.206267	0.0037718	0.0116977	unaffected
FBgn0004878	cas	13.5267	-0.693341	0.636206	0.0283927	0.065704	unaffected
FBgn0004880	scrt	1053.92	-2.34737	0.206437	1.56421e-30	2.17281e-28	down
FBgn0004882	orb	14.8536	-0.0216049	0.311059	0.919508	0.949829	unaffected
FBgn0004885	tok	296.83	-0.100131	0.144665	0.446285	0.581802	unaffected
FBgn0004888	Scsalpha1	5770.66	0.394065	0.0849054	1.92078e-06	1.36366e-05	unaffected
FBgn0004889	tws	2485.19	0.0705116	0.09353	0.420417	0.559337	unaffected
FBgn0004892	sob	459.344	-0.344101	0.20658	0.0504094	0.105779	unaffected
FBgn0004893	bowl	2646.07	-0.457393	0.127766	0.000144782	0.000673926	unaffected
FBgn0004896	fd59A	1.63429	0.137439	0.744402	0.500323	0.632716	unaffected
FBgn0004897	fd96Ca	138.326	-0.19984	0.201451	0.244864	0.372428	unaffected
FBgn0004898	fd96Cb	1108.59	0.222984	0.18363	0.164641	0.274671	unaffected
FBgn0004901	Prat	883.282	0.0894994	0.0805061	0.235574	0.361845	unaffected
FBgn0004903	Rb97D	861.937	-0.310697	0.074609	2.18265e-05	0.00012375	unaffected
FBgn0004907	14-3-3zeta	47195	0.923916	0.105847	5.56261e-20	2.82329e-18	unaffected
FBgn0004908	Arl2	428.039	0.254401	0.120784	0.0248683	0.0586801	unaffected
FBgn0004910	Eip63F-1	33.6887	-2.23228	0.747663	6.06157e-05	0.00030914	down
FBgn0004913	Gnf1	773.206	0.375591	0.106214	0.000231403	0.00101492	unaffected
FBgn0004914	Hnf4	743.366	-0.619637	0.149486	6.37637e-06	4.07972e-05	unaffected
FBgn0004915	TfIIB	1656.07	0.159403	0.0830258	0.044011	0.094628	unaffected
FBgn0004919	gol	17.5168	-1.99542	0.55253	8.70236e-06	5.40417e-05	down
FBgn0004921	Ggamma1	7810.48	0.427854	0.120327	0.000178674	0.00080886	unaffected
FBgn0004924	Top1	1809.55	-0.0313138	0.0921472	0.71755	0.809919	unaffected
FBgn0004926	eIF2beta	8738.98	0.650845	0.0912057	1.59913e-13	3.63837e-12	unaffected
FBgn0004956	upd1	98.3824	2.30611	0.411489	2.82855e-09	3.38944e-08	up
FBgn0004957	por	420.749	-0.262647	0.122641	0.0224356	0.0538791	unaffected
FBgn0004959	phm	745.909	-1.68978	1.32825	0.00323208	0.0102867	down
FBgn0005198	gig	166.291	-0.517579	0.190527	0.00191573	0.0066028	unaffected
FBgn0005278	Sam-S	3513.55	0.612361	0.116753	3.1961e-08	3.15929e-07	unaffected
FBgn0005322	nmd	1438.06	0.20424	0.0648679	0.00135426	0.00486953	unaffected
FBgn0005355	Su(fu)	1089.52	-0.05584	0.0992569	0.547551	0.672151	unaffected
FBgn0005386	ash1	296.653	-0.439223	0.130166	0.000331454	0.0013952	unaffected
FBgn0005391	Yp2	4.25232	-1.25407	1.29551	0.00903828	0.0248871	down
FBgn0005411	U2af50	2209.01	0.225376	0.0674312	0.000672655	0.00262716	unaffected
FBgn0005427	ewg	453.818	-0.77001	0.0967778	1.27217e-16	4.22336e-15	unaffected
FBgn0005533	RpS17	13387.9	0.506054	0.169594	0.000908617	0.00343317	unaffected
FBgn0005536	Mbs	450.751	-0.502246	0.107046	9.78933e-07	7.30876e-06	unaffected
FBgn0005558	ey	369.961	0.25697	0.150386	0.0604617	0.12249	unaffected
FBgn0005561	sv	98.3216	-3.22801	0.424306	2.58356e-15	7.4116e-14	down
FBgn0005564	Shal	51.4	-1.18563	0.341685	6.62108e-06	4.21839e-05	down
FBgn0005585	Calr	83458.7	0.198862	0.16513	0.177079	0.290328	unaffected
FBgn0005586	Rab3	50.1018	-2.62791	0.38206	1.07434e-12	2.144e-11	down
FBgn0005590	scw	0.779973	-0.0414874	0.696535	0.835631		unaffected
FBgn0005593	RpL7	22985.5	0.56703	0.122944	1.03616e-06	7.67633e-06	unaffected
FBgn0005596	yem	201.831	-0.01866	0.129165	0.875507	0.919552	unaffected
FBgn0005612	Sox14	591.863	-0.0576811	0.104504	0.554355	0.678767	unaffected
FBgn0005613	Sox15	131.676	9.41413	1.33871	1.91631e-15	5.63522e-14	up
FBgn0005616	msl-2	279.719	-0.627538	0.139573	1.25805e-06	9.18485e-06	unaffected
FBgn0005617	msl-1	277.258	-0.20025	0.151619	0.144426	0.24752	unaffected
FBgn0005619	Hdc	2.91064	-0.228864	0.6874	0.335334	0.473532	unaffected
FBgn0005624	Psc	1977.84	0.00393604	0.125779	0.972999	0.983997	unaffected
FBgn0005626	ple	42.0184	0.192237	0.426884	0.400571	0.540909	unaffected
FBgn0005631	robo1	437.526	-0.622499	0.130988	3.80767e-07	3.0945e-06	unaffected
FBgn0005632	faf	465.603	-0.435669	0.145998	0.00124973	0.00454161	unaffected
FBgn0005636	nvy	59.0691	-2.00835	0.396171	2.77909e-08	2.77305e-07	down
FBgn0005640	Eip63E	1512.34	-0.223784	0.0747024	0.00217228	0.00733533	unaffected
FBgn0005642	wdn	555.975	-0.160412	0.0903154	0.0608959	0.123157	unaffected
FBgn0005648	Pabp2	6329.3	0.324499	0.0753109	1.11096e-05	6.69428e-05	unaffected
FBgn0005649	Rox8	1403	-0.125152	0.0770542	0.0861138	0.16339	unaffected
FBgn0005655	PCNA	8970.99	1.86262	0.164416	1.67219e-30	2.29264e-28	up
FBgn0005658	Ets65A	2.87231	-0.0626412	0.844307	0.620623	0.733123	unaffected
FBgn0005659	Ets98B	109.7	0.102444	0.195225	0.541608	0.66765	unaffected
FBgn0005660	Ets21C	44.2727	5.88652	1.0084	5.60365e-14	1.35683e-12	up
FBgn0005666	bt	118.014	-0.908284	0.487303	0.00271197	0.00886387	unaffected
FBgn0005670	Cyp4d1	1.88309	0.0102402	0.635563	0.961139	0.9764	unaffected
FBgn0005671	Vha55	2646.16	-0.137925	0.0755173	0.0550755	0.113428	unaffected
FBgn0005672	spi	4770.21	0.150818	0.119805	0.174216	0.286523	unaffected
FBgn0005674	GluProRS	829.785	-0.368089	0.160986	0.0116526	0.0309009	unaffected
FBgn0005677	dac	1000.48	-0.0618035	0.139205	0.627096	0.738505	unaffected
FBgn0005683	pie	169.882	0.383144	0.165059	0.0101112	0.0273561	unaffected
FBgn0005694	Aef1	565.936	-0.25428	0.107375	0.0128379	0.0335386	unaffected
FBgn0005695	gcl	258.719	-0.190652	0.1425	0.142524	0.244933	unaffected
FBgn0005696	PolA2	250.47	0.956811	0.15096	4.24289e-12	7.80351e-11	unaffected
FBgn0005771	noc	1823.37	-0.484872	0.100577	5.60886e-07	4.38938e-06	unaffected
FBgn0005775	Con	28.2586	-0.10474	0.285524	0.616282	0.729627	unaffected
FBgn0005777	PpD3	789.205	0.19356	0.0900608	0.0246565	0.0582325	unaffected
FBgn0005779	PpD6	0.52305	0.0114549	0.804259	0.938666		unaffected
FBgn0008635	betaCOP	2827.36	-0.295898	0.140886	0.0229201	0.0547933	unaffected
FBgn0008636	hbn	2.06161	-0.0603766	0.844242	0.631513	0.742166	unaffected
FBgn0008646	E5	453.833	-0.0431072	0.123414	0.705748	0.800106	unaffected
FBgn0008651	lbl	423.005	-0.800289	0.144109	1.58449e-09	1.98663e-08	unaffected
FBgn0010014	CanB	143.034	-2.38736	0.252768	8.82528e-22	5.44845e-20	down
FBgn0010015	CanA1	10.4554	-0.409522	0.568834	0.125794	0.221113	unaffected
FBgn0010019	Cyp4g1	27.7495	-0.998165	1.54976	0.00579161	0.0169698	unaffected
FBgn0010038	GstD2	14.4154	-0.576842	0.666953	0.0579778	0.118363	unaffected
FBgn0010039	GstD3	636.5	0.484359	0.281382	0.0237062	0.0563283	unaffected
FBgn0010040	GstD4	2.49979	0.364798	0.737201	0.173546	0.285779	unaffected
FBgn0010041	GstD5	3.44222	-0.129008	0.602667	0.56411	0.687187	unaffected
FBgn0010044	GstD8	2.99749	-0.0869765	0.847144	0.51369	0.644642	unaffected
FBgn0010051	Itpr	160.375	-0.169858	0.172406	0.265237	0.396055	unaffected
FBgn0010078	RpL23	21274.7	0.376983	0.157032	0.00842615	0.0233846	unaffected
FBgn0010097	gammaTub37C	7.07372	0.116861	0.568477	0.600489	0.717259	unaffected
FBgn0010100	mAcon1	3666.83	0.0937375	0.112971	0.371464	0.510833	unaffected
FBgn0010105	comm	1532.07	-0.810188	0.235904	3.16028e-05	0.000172866	unaffected
FBgn0010109	dpn	119.464	-0.518374	0.270386	0.0135732	0.0351638	unaffected
FBgn0010113	hdc	7488.87	-0.144816	0.226582	0.436077	0.573523	unaffected
FBgn0010114	hig	50.7045	-2.27801	0.324848	4.7138e-13	9.95271e-12	down
FBgn0010173	RpA-70	828.992	0.429594	0.086722	3.58416e-07	2.92637e-06	unaffected
FBgn0010194	Wnt5	407.806	-0.351179	0.133706	0.00495717	0.0148294	unaffected
FBgn0010197	Gyc32E	55.0045	-2.89629	0.323637	5.28945e-20	2.69762e-18	down
FBgn0010198	RpS15Aa	12178.7	0.594313	0.119886	1.61158e-07	1.39113e-06	unaffected
FBgn0010213	Sod2	2690.47	0.46156	0.133573	0.000225441	0.00099373	unaffected
FBgn0010215	alpha-Cat	2314.73	-0.0761298	0.133585	0.534446	0.661836	unaffected
FBgn0010217	ATPsynbeta	41396.6	0.523891	0.115812	1.97173e-06	1.39608e-05	unaffected
FBgn0010220	Dbp45A	463.131	0.434647	0.115355	7.68744e-05	0.000381195	unaffected
FBgn0010222	Nmdmc	595.633	0.908818	0.153898	9.00877e-11	1.3704e-09	unaffected
FBgn0010223	Galphaf	3.71336	-0.179426	0.553156	0.438089	0.57541	unaffected
FBgn0010225	Gel	366.325	-0.756147	0.193691	7.18206e-06	4.5429e-05	unaffected
FBgn0010226	GstS1	26339.4	0.324652	0.0994562	0.000716003	0.00277592	unaffected
FBgn0010228	HmgZ	13605.1	0.696981	0.149106	3.43435e-07	2.81057e-06	unaffected
FBgn0010235	Klc	1359.93	0.146635	0.091735	0.090122	0.169291	unaffected
FBgn0010238	Lac	6970.39	0.0686975	0.160761	0.633367	0.743352	unaffected
FBgn0010240	Lcch3	5.35331	-0.300714	0.589417	0.232471	0.358224	unaffected
FBgn0010246	Myo61F	491.48	0.782128	0.126412	3.97795e-11	6.45088e-10	unaffected
FBgn0010247	Parp	1167.46	0.376337	0.13064	0.00215298	0.00728961	unaffected
FBgn0010258	Rbp4	8.41943	0.532859	0.49273	0.0501562	0.105331	unaffected
FBgn0010263	Rbp9	31.1021	-1.48538	0.460488	1.79342e-05	0.00010346	down
FBgn0010265	RpS13	13141.6	0.550299	0.168461	0.000285076	0.00121957	unaffected
FBgn0010269	Dsor1	679.12	-0.416643	0.0907454	2.25747e-06	1.57724e-05	unaffected
FBgn0010278	Ssrp	3267.02	0.609758	0.0907779	3.96027e-12	7.32199e-11	unaffected
FBgn0010280	Taf4	866.985	-0.102842	0.106102	0.29795	0.434215	unaffected
FBgn0010282	TfIIFalpha	1166.69	0.0488478	0.0714348	0.465934	0.601035	unaffected
FBgn0010287	Trf	492.812	0.275775	0.123871	0.0176769	0.0440443	unaffected
FBgn0010288	Uch	2692.74	0.364886	0.0925188	4.80282e-05	0.000252005	unaffected
FBgn0010292	bys	1091.77	0.526429	0.110306	5.87592e-07	4.58817e-06	unaffected
FBgn0010300	brat	3033.98	-0.381212	0.108469	0.000246293	0.0010731	unaffected
FBgn0010303	hep	696.021	0.076608	0.094374	0.3854	0.524922	unaffected
FBgn0010309	pigeon	204.606	-0.397848	0.150982	0.00412524	0.0126379	unaffected
FBgn0010313	corto	1822.92	-0.348298	0.0670617	1.32239e-07	1.15951e-06	unaffected
FBgn0010314	Cks30A	2812.03	0.897742	0.187584	4.91944e-08	4.70422e-07	unaffected
FBgn0010315	CycD	668.505	-0.414556	0.100254	1.81228e-05	0.000104433	unaffected
FBgn0010316	dap	689.668	-0.10412	0.147353	0.435767	0.5734	unaffected
FBgn0010323	Gsc	3.54998	-0.220479	0.677883	0.350828	0.489315	unaffected
FBgn0010328	woc	785.094	0.212502	0.0958287	0.020295	0.0494471	unaffected
FBgn0010329	Tbh	3.47199	-0.312177	0.685949	0.22366	0.347795	unaffected
FBgn0010333	Rac1	4936.3	0.449688	0.0821822	2.04676e-08	2.10395e-07	unaffected
FBgn0010339	128up	2233.17	0.597543	0.0741495	1.79367e-16	5.8264e-15	unaffected
FBgn0010340	140up	298.443	0.378383	0.101989	0.000118007	0.000560414	unaffected
FBgn0010341	Cdc42	7787.08	0.536046	0.0861902	1.58194e-10	2.33901e-09	unaffected
FBgn0010342	Map60	5502.82	0.552518	0.102751	2.17089e-08	2.21431e-07	unaffected
FBgn0010348	Arf79F	31652	0.649339	0.138141	4.14533e-07	3.34574e-06	unaffected
FBgn0010350	Cds	415.449	-0.509818	0.144389	0.000136885	0.000641693	unaffected
FBgn0010352	Nc73EF	844.42	0.457766	0.113591	2.40023e-05	0.00013507	unaffected
FBgn0010355	Taf1	284.793	-0.426109	0.157353	0.00299938	0.00964497	unaffected
FBgn0010356	Taf5	385.801	-0.218569	0.0968714	0.0182356	0.0451459	unaffected
FBgn0010379	Akt1	1006.1	-0.0318125	0.124313	0.782035	0.856781	unaffected
FBgn0010380	AP-1-2beta	1393.32	-0.0726338	0.101617	0.44387	0.580214	unaffected
FBgn0010382	CycE	422.044	0.217094	0.12535	0.0624528	0.125751	unaffected
FBgn0010383	Cyp18a1	76.9181	3.40896	0.369815	2.27386e-21	1.34107e-19	up
FBgn0010385	Def	5.14711	0.370069	0.632789	0.164734	0.274738	unaffected
FBgn0010387	Acbp2	6.21813	-0.39525	0.555818	0.134494	0.233529	unaffected
FBgn0010388	Dro	2.9357	0.682622	0.922601	0.0479606	0.101569	unaffected
FBgn0010389	htl	64.6324	-0.726635	0.229233	0.000136145	0.000639078	unaffected
FBgn0010391	SrpRalpha	3056.24	-0.134579	0.116308	0.212184	0.333983	unaffected
FBgn0010395	Itgbn	7.61154	0.298569	0.456127	0.21705	0.339667	unaffected
FBgn0010397	LamC	378.717	0.767833	0.241927	0.000103899	0.000499481	unaffected
FBgn0010398	Lrr47	171.223	-0.0463666	0.143116	0.722212	0.813442	unaffected
FBgn0010399	Nmdar1	1.8871	-0.00141281	0.575018	0.994766	0.997886	unaffected
FBgn0010401	Os-C	51.8061	-0.694385	0.362159	0.00538736	0.0159475	unaffected
FBgn0010406	RNaseX25	547.527	-0.180281	0.109083	0.077947	0.151044	unaffected
FBgn0010407	Ror	177.849	-1.71057	0.217777	2.50778e-16	8.02261e-15	down
FBgn0010408	RpS9	4070.45	0.31125	0.126591	0.00885076	0.0244281	unaffected
FBgn0010409	RpL18A	30766.1	0.558294	0.155283	8.36784e-05	0.000411646	unaffected
FBgn0010411	RpS18	12611.3	0.844293	0.17036	2.97009e-08	2.95247e-07	unaffected
FBgn0010412	RpS19a	9230.25	0.701764	0.196798	3.89203e-05	0.000209633	unaffected
FBgn0010414	SerT	1.81317	-0.0536838	0.518912	0.805796	0.872853	unaffected
FBgn0010415	Sdc	5616	-0.220654	0.0702985	0.00136609	0.00490871	unaffected
FBgn0010416	TH1	1704.87	0.294282	0.0650166	4.38451e-06	2.90932e-05	unaffected
FBgn0010417	Taf6	682.123	0.0121103	0.0889813	0.885063	0.926211	unaffected
FBgn0010421	TfIIFbeta	1281.32	0.0934077	0.101395	0.323415	0.460831	unaffected
FBgn0010422	TfIIS	2954.24	0.57063	0.0765378	2.40469e-14	6.17673e-13	unaffected
FBgn0010423	TpnC47D	6.31596	0.0805467	0.556895	0.713891	0.807257	unaffected
FBgn0010424	TpnC73F	347.019	-0.897355	0.849871	0.0185457	0.0457768	unaffected
FBgn0010431	mtrm	4.64421	-0.292774	0.59871	0.24331	0.37036	unaffected
FBgn0010433	ato	1011.28	-0.357414	0.465567	0.151866	0.257757	unaffected
FBgn0010434	cora	1211.76	-0.26281	0.0899665	0.00256722	0.00845358	unaffected
FBgn0010435	emp	1110.76	-1.01673	0.295407	1.09267e-05	6.59918e-05	down
FBgn0010438	mtSSB	151.868	1.35334	0.276292	9.77292e-09	1.0485e-07	up
FBgn0010441	pll	406.593	0.0914006	0.115995	0.395339	0.535419	unaffected
FBgn0010452	trn	1781.45	-0.0696023	0.0910892	0.414389	0.55383	unaffected
FBgn0010453	Wnt4	341.733	0.735576	0.217235	6.04751e-05	0.000308687	unaffected
FBgn0010470	Fkbp14	1717.93	-0.643089	0.325347	0.00611936	0.0177527	unaffected
FBgn0010473	tutl	727.994	-1.15378	0.11546	1.06025e-25	8.92419e-24	down
FBgn0010482	l(2)01289	8.4054	0.0242589	0.458319	0.911207	0.944767	unaffected
FBgn0010488	NAT1	2585.59	-0.336297	0.118237	0.00272722	0.00890544	unaffected
FBgn0010497	dmGlut	110.89	-0.476942	0.204983	0.0066636	0.0191214	unaffected
FBgn0010501	Dcp-1	1015.78	0.169973	0.125097	0.141624	0.243506	unaffected
FBgn0010504	kermit	384.362	-0.184455	0.16413	0.208053	0.329051	unaffected
FBgn0010516	wal	3210.81	0.120989	0.0927395	0.164133	0.273996	unaffected
FBgn0010520	Bka	617.505	0.525888	0.176611	0.000837827	0.00318622	unaffected
FBgn0010531	Ccs	258.784	-0.108654	0.136437	0.383931	0.523664	unaffected
FBgn0010548	Aldh-III	1561.02	-0.0385665	0.109924	0.70674	0.801058	unaffected
FBgn0010549	l(2)03659	114.861	-0.16492	0.299026	0.439608	0.576658	unaffected
FBgn0010551	Phb2	10418.7	0.508059	0.0774342	1.94131e-11	3.27386e-10	unaffected
FBgn0010583	dock	621.73	-0.460787	0.121358	6.15914e-05	0.00031351	unaffected
FBgn0010590	Prosbeta1	6253.4	0.519456	0.115144	2.13463e-06	1.50335e-05	unaffected
FBgn0010591	Sply	734.921	-0.256432	0.0906889	0.00347143	0.0109299	unaffected
FBgn0010602	lwr	12403.5	0.650984	0.107037	1.94569e-10	2.84103e-09	unaffected
FBgn0010607	l(2)05714	728.161	0.165876	0.122672	0.144141	0.247149	unaffected
FBgn0010611	Hmgs	853.17	-0.0193665	0.0866498	0.812379	0.877459	unaffected
FBgn0010612	ATPsynG	5152.57	0.793524	0.227366	2.84989e-05	0.00015771	unaffected
FBgn0010620	CG10939	5341.29	0.809932	0.161693	2.88128e-08	2.87231e-07	unaffected
FBgn0010621	CCT5	14840.8	0.905046	0.0921763	2.31119e-24	1.76806e-22	unaffected
FBgn0010622	DCTN3-p24	1097.81	0.163607	0.0908476	0.0574953	0.117563	unaffected
FBgn0010638	Sec61beta	19881.1	0.373526	0.168115	0.0134154	0.0347806	unaffected
FBgn0010651	MFS14	665.112	-0.159508	0.337925	0.46892	0.603759	unaffected
FBgn0010660	Nup214	464.236	-0.122357	0.11247	0.241534	0.368586	unaffected
FBgn0010741	Pfdn2	5254.32	1.18407	0.118445	9.86025e-26	8.39473e-24	up
FBgn0010747	Srp54k	1259.95	-0.337079	0.122225	0.00353014	0.011085	unaffected
FBgn0010750	atms	919.735	0.0231525	0.0863611	0.775811	0.852883	unaffected
FBgn0010762	simj	599.954	-0.413149	0.106145	5.05495e-05	0.000263401	unaffected
FBgn0010768	sqz	259.233	-0.229464	0.116983	0.0366917	0.0812915	unaffected
FBgn0010770	ppan	1019.32	0.922304	0.119236	2.2944e-16	7.38474e-15	unaffected
FBgn0010772	Xe7	737.867	-0.00411429	0.0775008	0.955144	0.972556	unaffected
FBgn0010774	Ref1	9324.78	0.484116	0.101658	7.53066e-07	5.75678e-06	unaffected
FBgn0010786	l(3)02640	249.623	-0.557963	0.13417	8.57846e-06	5.33979e-05	unaffected
FBgn0010803	TrpRS	828.425	0.229687	0.110705	0.0280859	0.0651512	unaffected
FBgn0010808	Chchd3	1422.01	0.569097	0.130881	3.49097e-06	2.3549e-05	unaffected
FBgn0010812	unc-45	433.263	0.426272	0.138189	0.000938694	0.0035329	unaffected
FBgn0010825	Gug	998.81	0.115925	0.15385	0.403099	0.543211	unaffected
FBgn0010830	l(3)04053	385.5	-0.278996	0.142487	0.0333304	0.0751374	unaffected
FBgn0010877	l(3)05822	459.645	-0.0567223	0.114123	0.59284	0.711853	unaffected
FBgn0010894	sinu	4581.98	0.0183877	0.106953	0.854085	0.905642	unaffected
FBgn0010905	Spn	537.199	-0.889776	0.214731	1.07862e-06	7.9797e-06	unaffected
FBgn0010909	msn	1099.77	-0.228222	0.104835	0.0219336	0.0528678	unaffected
FBgn0010926	l(3)07882	508.768	0.327348	0.100591	0.000735974	0.00284604	unaffected
FBgn0011016	SsRbeta	7235.61	0.0124898	0.182923	0.937733	0.961691	unaffected
FBgn0011020	Sas-4	229.739	0.241866	0.140853	0.0614487	0.124132	unaffected
FBgn0011202	dia	307.268	0.0577316	0.130168	0.629854	0.740711	unaffected
FBgn0011204	cue	228.514	0.114327	0.13146	0.343428	0.481612	unaffected
FBgn0011205	fbl	206.774	0.230623	0.139345	0.0715482	0.140661	unaffected
FBgn0011206	bol	30.0307	-0.0915803	0.274091	0.655888	0.761962	unaffected
FBgn0011207	pelo	680.441	0.168747	0.0952924	0.0611821	0.123617	unaffected
FBgn0011211	blw	25660.6	0.636361	0.102051	8.10483e-11	1.24343e-09	unaffected
FBgn0011217	eff	24702.3	0.436411	0.156526	0.00227312	0.00761337	unaffected
FBgn0011224	heph	17225.2	0.0962725	0.114413	0.364393	0.503851	unaffected
FBgn0011225	jar	1203.67	-0.450633	0.17704	0.00426511	0.0129985	unaffected
FBgn0011227	ox	768.579	0.727107	0.28738	0.000975216	0.00365602	unaffected
FBgn0011230	poe	1152.32	-0.545395	0.0787955	1.3612e-12	2.67105e-11	unaffected
FBgn0011232	scat	170.334	-0.390125	0.133224	0.00177124	0.00616173	unaffected
FBgn0011236	ken	426.306	0.419716	0.27238	0.0450605	0.0965308	unaffected
FBgn0011259	Sema1a	398.976	-0.857515	0.137792	1.79192e-11	3.03648e-10	unaffected
FBgn0011260	Sema2a	3185.18	-0.242513	0.145252	0.0677365	0.134504	unaffected
FBgn0011272	RpL13	28097	0.492399	0.156306	0.000567052	0.00226061	unaffected
FBgn0011274	Dif	50.4469	1.00714	0.351777	9.60222e-05	0.00046479	up
FBgn0011278	lbe	8.80152	-0.0791403	0.375702	0.718598	0.810669	unaffected
FBgn0011279	Obp69a	2.74126	0.197148	0.613369	0.400084	0.540529	unaffected
FBgn0011280	Obp19d	1.34878	-0.386363	0.864606	0.142441		unaffected
FBgn0011282	Obp84a	2.47393	0.33084	0.726077	0.203402	0.323585	unaffected
FBgn0011283	Obp28a	78.1279	-2.30656	4.801	7.50575e-05	0.000373765	down
FBgn0011284	RpS4	29080.8	0.640842	0.128098	9.62766e-08	8.67229e-07	unaffected
FBgn0011286	RyR	2.22728	-0.384337	0.77517	0.157452	0.265319	unaffected
FBgn0011288	Snap25	42.4056	-0.773318	0.302204	0.000697845	0.0027145	unaffected
FBgn0011289	TfIIA-L	1699.17	0.171095	0.0747596	0.0177182	0.0441181	unaffected
FBgn0011290	Taf12	1212.56	0.113673	0.125466	0.325601	0.463444	unaffected
FBgn0011291	Taf11	521.858	0.218624	0.136113	0.0809072	0.155524	unaffected
FBgn0011293	a10	1.42262	0.540081	1.00618	0.0679549	0.134824	unaffected
FBgn0011296	l(2)efl	36.3926	-0.471502	0.764588	0.107335	0.195099	unaffected
FBgn0011297	Alg3	427.324	0.457928	0.100598	2.32235e-06	1.62042e-05	unaffected
FBgn0011300	babo	626.441	-0.547133	0.109722	1.79752e-07	1.53407e-06	unaffected
FBgn0011305	Rsf1	4496.62	-0.0752627	0.0730131	0.271012	0.402911	unaffected
FBgn0011327	Uch-L5	4459.09	0.658167	0.0814439	1.02692e-16	3.4859e-15	unaffected
FBgn0011335	vers	290.741	-0.0685981	0.117212	0.527976	0.656132	unaffected
FBgn0011336	Stt3B	4865.66	-0.239031	0.13632	0.0572391	0.117153	unaffected
FBgn0011361	ND-ACP	3006.72	0.881479	0.154928	3.97358e-10	5.49792e-09	unaffected
FBgn0011455	ND-SGDH	3643.87	0.782696	0.15457	2.63757e-08	2.64685e-07	unaffected
FBgn0011474	PR-Set7	317.917	0.811855	0.137779	1.97492e-10	2.87973e-09	unaffected
FBgn0011476	l(3)neo43	9.08858	0.17428	0.371119	0.436889	0.574305	unaffected
FBgn0011481	Ssdp	3551.65	0.202577	0.0794543	0.00851274	0.0235877	unaffected
FBgn0011509	SrpRbeta	1905.72	0.0509709	0.112507	0.626378	0.738022	unaffected
FBgn0011559	Acp36DE	28.1365	0.1732	0.285152	0.409112	0.549023	unaffected
FBgn0011566	Smyd3	345.899	0.0640388	0.111939	0.538505	0.665379	unaffected
FBgn0011570	cpb	2353.39	0.264151	0.0964213	0.00445527	0.0135085	unaffected
FBgn0011573	Cdc37	2462.49	0.529823	0.0754509	7.20674e-13	1.47731e-11	unaffected
FBgn0011582	Dop1R1	0.753926	-0.206787	0.823505	0.302615		unaffected
FBgn0011584	Trp1	1998.99	-0.0940803	0.0830443	0.22679	0.351419	unaffected
FBgn0011586	e(r)	2431.67	0.81544	0.108734	3.23703e-15	9.21115e-14	unaffected
FBgn0011589	Elk	4.45503	-0.291061	0.554641	0.24121	0.368198	unaffected
FBgn0011591	fng	1511.15	0.29564	0.130177	0.0150592	0.0382716	unaffected
FBgn0011592	fra	836.774	-0.869379	0.184002	8.04411e-08	7.36528e-07	unaffected
FBgn0011596	fzo	11.072	-0.170461	0.37595	0.447227	0.582598	unaffected
FBgn0011603	ine	45.87	-0.0256445	0.309355	0.904408	0.94038	unaffected
FBgn0011604	Iswi	1199.06	0.140029	0.105921	0.156814	0.26454	unaffected
FBgn0011606	Klp3A	452.348	-0.0120314	0.0928059	0.890361	0.930205	unaffected
FBgn0011638	La	4912.18	0.724092	0.0704277	8.76576e-26	7.52359e-24	unaffected
FBgn0011640	lark	5324.91	0.410505	0.0907777	3.20324e-06	2.16773e-05	unaffected
FBgn0011642	Zyx	1372.18	-0.370822	0.105751	0.000262322	0.00113497	unaffected
FBgn0011648	Mad	819.073	-0.387347	0.0988801	4.98959e-05	0.000260639	unaffected
FBgn0011653	mas	373.565	-0.844736	0.195664	6.59148e-07	5.09044e-06	unaffected
FBgn0011655	Med	326.621	-0.446169	0.142683	0.000753281	0.00290135	unaffected
FBgn0011656	Mef2	197.683	0.0272708	0.202489	0.874291	0.918708	unaffected
FBgn0011659	Mlh1	204.776	0.60212	0.186932	0.000248113	0.00107925	unaffected
FBgn0011660	Pms2	218.55	-0.0332059	0.159794	0.81686	0.880265	unaffected
FBgn0011661	Moe	13778	0.420381	0.138248	0.00110799	0.00407704	unaffected
FBgn0011666	msi	2317.35	-0.330509	0.145807	0.0138325	0.0357216	unaffected
FBgn0011672	Mvl	566.342	-0.44727	0.141106	0.00065031	0.00254823	unaffected
FBgn0011674	insc	35.7023	1.73871	0.423213	9.56934e-07	7.15971e-06	up
FBgn0011676	Nos	1.9591	0.0404559	0.497907	0.852681	0.904777	unaffected
FBgn0011692	pav	1117.58	0.576867	0.125676	1.08976e-06	8.05646e-06	unaffected
FBgn0011693	Pdh	1.99634	0.592495	1.01206	0.0596021	0.121027	unaffected
FBgn0011695	EbpIII	23.2813	0.0533589	0.35681	0.806968	0.873692	unaffected
FBgn0011701	repo	70.0568	-0.519792	0.324354	0.0242613	0.0574405	unaffected
FBgn0011703	RnrL	1200.74	0.901767	0.114437	8.44904e-17	2.92472e-15	unaffected
FBgn0011704	RnrS	1157.27	0.643711	0.121062	1.77835e-08	1.84618e-07	unaffected
FBgn0011705	rost	230.375	-0.632448	0.170468	3.49983e-05	0.000189573	unaffected
FBgn0011706	rpr	584.086	3.39658	0.177419	8.7821e-83	9.27127e-79	up
FBgn0011708	Syx5	1434.87	-0.0193155	0.0894388	0.818479	0.880683	unaffected
FBgn0011710	2001-09-01	3244.5	0.219859	0.0847057	0.00730621	0.0206511	unaffected
FBgn0011715	Snr1	2125.39	0.471601	0.0884669	4.10363e-08	3.98181e-07	unaffected
FBgn0011722	Tig	149.468	0.617649	0.260048	0.00275359	0.00896934	unaffected
FBgn0011723	byn	11.087	0.0284023	0.83783	0.818557	0.880683	unaffected
FBgn0011725	twin	800.34	-0.207553	0.100796	0.030166	0.0691557	unaffected
FBgn0011726	tsr	93574.2	0.922069	0.136834	3.63793e-13	7.77442e-12	unaffected
FBgn0011737	Wee1	275.594	-0.0621557	0.12962	0.602399	0.718429	unaffected
FBgn0011739	wts	244.705	-0.225986	0.139834	0.0781885	0.151456	unaffected
FBgn0011740	alpha-Man-IIa	515.414	-0.673255	0.126995	1.59898e-08	1.66968e-07	unaffected
FBgn0011741	Arp6	1250.4	0.170673	0.0929299	0.0527629	0.109563	unaffected
FBgn0011742	Arp2	1834.86	0.0812436	0.0801386	0.279183	0.412388	unaffected
FBgn0011745	Arp1	1410.04	0.352733	0.0592277	1.65104e-09	2.06029e-08	unaffected
FBgn0011746	ana	386.494	-0.854409	0.161296	4.48952e-09	5.17988e-08	unaffected
FBgn0011747	Ank	1220.65	-0.521195	0.13	1.96078e-05	0.000112415	unaffected
FBgn0011754	PhKgamma	530.484	-0.359443	0.113692	0.000920065	0.00346773	unaffected
FBgn0011758	B-H1	280.685	-1.95623	0.156905	2.67339e-36	6.56349e-34	down
FBgn0011760	ctp	12256.1	0.804778	0.0926204	2.00939e-19	9.62713e-18	unaffected
FBgn0011762	Prim1	267.406	0.895897	0.209081	5.50409e-07	4.32342e-06	unaffected
FBgn0011763	Dp	1425.63	0.240478	0.0983078	0.0106908	0.0286785	unaffected
FBgn0011766	E2f1	1687.39	-0.311933	0.100855	0.00132188	0.00477099	unaffected
FBgn0011768	Fdh	4171.77	0.0650155	0.0797235	0.384212	0.523912	unaffected
FBgn0011769	Fdx1	199.754	0.303012	0.195769	0.0728669	0.142799	unaffected
FBgn0011770	Gip	249.665	-0.160146	0.122522	0.157824	0.265691	unaffected
FBgn0011771	Hem	730.432	-0.402363	0.141827	0.00224449	0.0075366	unaffected
FBgn0011774	Irbp	191.299	0.264085	0.153611	0.0581595	0.118645	unaffected
FBgn0011785	BRWD3	238.849	-0.368395	0.137893	0.00412241	0.0126329	unaffected
FBgn0011787	mRpL12	1298.56	0.753743	0.15999	1.93441e-07	1.64293e-06	unaffected
FBgn0011802	Gem3	265.392	-0.00661924	0.157534	0.962746	0.977186	unaffected
FBgn0011817	nmo	6145.71	-0.407698	0.168509	0.00714864	0.0202763	unaffected
FBgn0011818	oaf	321.187	0.379245	0.123023	0.00112153	0.00411969	unaffected
FBgn0011824	CG4038	416.708	0.326309	0.230215	0.0841081	0.160421	unaffected
FBgn0011826	Pp2B-14D	809.568	-0.233219	0.088809	0.00656022	0.0188606	unaffected
FBgn0011828	Pxn	237.346	-0.438491	0.295862	0.0450454	0.096518	unaffected
FBgn0011829	Ret	15.248	-0.328395	0.415295	0.171948	0.283725	unaffected
FBgn0011836	Taf2	408.157	-0.182589	0.142829	0.1608	0.269497	unaffected
FBgn0011837	Tis11	2513.67	0.064637	0.0907005	0.446727	0.582234	unaffected
FBgn0011858	tRNA:Phe-GAA-1-8	0.916491	0.0874201	0.730322	0.656366		unaffected
FBgn0011884	tRNA:Ile-AAT-1-6	0.665824	0.0558203	0.785386	0.737231		unaffected
FBgn0011891	tRNA:Lys-CTT-1-1	4.81595	-0.328377	0.603631	0.201916	0.321609	unaffected
FBgn0011902	tRNA:Lys-TTT-1-1	0.56366	0.0488874	0.829996	0.716163		unaffected
FBgn0011921	tRNA:iMet-CAT-2-1	0.834413	0.0316104	0.665453	0.878136		unaffected
FBgn0011957	tRNA:Arg-ACG-1-2	0.896617	0.0987631	0.702162	0.632243		unaffected
FBgn0011958	tRNA:Arg-ACG-1-1	1.26654	-0.224942	0.732587	0.331291		unaffected
FBgn0011966	tRNA:Arg-TCG-2-3	1.35783	0.508116	0.980035	0.0781375		unaffected
FBgn0011985	tRNA:Ser-AGA-2-3	0.734532	0.0260899	0.744068	0.886585		unaffected
FBgn0011987	tRNA:SeC-TCA-1-1	2.22582	0.264995	0.701567	0.279808	0.413022	unaffected
FBgn0012034	AcCoAS	204.045	1.563	0.263257	6.2022e-11	9.71464e-10	up
FBgn0012036	Aldh	525.126	0.353706	0.442167	0.150809	0.256458	unaffected
FBgn0012037	Ance	19170.5	-2.15075	0.19379	3.52868e-29	4.18565e-27	down
FBgn0012042	AttA	2.52627	-0.273745	0.807447	0.240255	0.367412	unaffected
FBgn0012051	CalpA	598.558	-0.0214625	0.0742642	0.759151	0.841217	unaffected
FBgn0012058	Cdc27	385.361	-0.208628	0.114653	0.0523189	0.108876	unaffected
FBgn0012344	Dh44	2.5038	-0.296555	0.610806	0.239438	0.366605	unaffected
FBgn0013263	Trl	160.389	0.20889	0.149888	0.124412	0.219048	unaffected
FBgn0013269	Fkbp39	14050.1	1.25729	0.115753	1.14e-29	1.39942e-27	up
FBgn0013272	Gp150	4924.59	-0.168745	0.133173	0.167675	0.278413	unaffected
FBgn0013275	Hsp70Aa	1016.91	-1.44408	1.0751	0.0044497	0.0134987	down
FBgn0013276	Hsp70Ab	1148.96	-1.59855	1.06568	0.00272959	0.0089104	down
FBgn0013277	Hsp70Ba	578.039	-1.53398	1.16119	0.00405187	0.0124601	down
FBgn0013278	Hsp70Bb	3771.4	-1.01697	0.906662	0.013013	0.0338704	down
FBgn0013279	Hsp70Bc	475.807	-0.547781	0.777186	0.0767683	0.14917	unaffected
FBgn0013303	Nca	2098.05	0.132596	0.108875	0.191014	0.308102	unaffected
FBgn0013305	Nmda1	2005.45	0.46969	0.085179	1.48699e-08	1.55735e-07	unaffected
FBgn0013323	Ptth	6.02421	-0.322204	0.527475	0.199328	0.318497	unaffected
FBgn0013325	RpL11	9850.8	0.668382	0.1688	1.02576e-05	6.24508e-05	unaffected
FBgn0013334	Sap47	804.932	-0.358936	0.141133	0.00610654	0.0177301	unaffected
FBgn0013342	nSyb	207.324	-2.7117	0.218552	4.54679e-36	1.06668e-33	down
FBgn0013343	Syx1A	1763.56	0.325152	0.143276	0.0139591	0.0359357	unaffected
FBgn0013347	TfIIA-S	2166.56	0.440736	0.164173	0.0030189	0.00970184	unaffected
FBgn0013348	TpnC41C	0.691814	-0.319164	0.861499	0.17902		unaffected
FBgn0013432	bcn92	582.083	0.395153	0.131183	0.00133422	0.00480895	unaffected
FBgn0013433	beat-Ia	5.32504	-0.976935	0.943566	0.0163747	0.0412081	unaffected
FBgn0013435	Cdc2rk	405.279	0.125995	0.0978406	0.168935	0.2801	unaffected
FBgn0013467	igl	10.2693	-2.20259	0.881604	0.000200398	0.000893792	down
FBgn0013469	klu	1321.98	-0.590934	0.0922459	3.54121e-11	5.78709e-10	unaffected
FBgn0013531	MED20	457.897	0.24427	0.128272	0.0406744	0.0886091	unaffected
FBgn0013548	l(2)dtl	221.324	0.364648	0.123009	0.00172257	0.00601959	unaffected
FBgn0013563	Pex1	98.9592	-0.15106	0.184786	0.348144	0.486351	unaffected
FBgn0013576	mtd	1724.63	-0.398775	0.0903286	5.49776e-06	3.57168e-05	unaffected
FBgn0013717	not	628.509	-0.371731	0.162908	0.011638	0.0308751	unaffected
FBgn0013718	nuf	1830.43	0.0669577	0.111269	0.517706	0.648022	unaffected
FBgn0013720	pck	6403.94	0.0250487	0.0987846	0.786875	0.860459	unaffected
FBgn0013725	phyl	205.839	-1.58014	0.271971	1.40914e-10	2.10118e-09	down
FBgn0013726	pnut	3213.79	0.459797	0.0596357	5.6616e-15	1.5854e-13	unaffected
FBgn0013732	sced	283.874	-0.291272	0.137074	0.0218605	0.0527259	unaffected
FBgn0013733	shot	1663.57	0.0768165	0.130452	0.521867	0.651301	unaffected
FBgn0013746	alien	2344.47	0.396587	0.0893461	4.95672e-06	3.24616e-05	unaffected
FBgn0013749	Arf102F	6569.29	0.453342	0.100294	2.75056e-06	1.89417e-05	unaffected
FBgn0013750	Arf51F	2435.46	0.551429	0.0955676	2.30595e-09	2.8046e-08	unaffected
FBgn0013751	Awh	129.647	-0.626442	0.24639	0.00168881	0.00591139	unaffected
FBgn0013753	Bgb	1184.34	-0.374331	0.102385	0.000147384	0.000684528	unaffected
FBgn0013756	Mtor	1140.78	-0.0261651	0.10476	0.789476	0.862071	unaffected
FBgn0013759	CASK	357.626	-0.379336	0.132515	0.00225325	0.0075588	unaffected
FBgn0013762	Cdk5	746.149	0.140168	0.0795035	0.0634206	0.127433	unaffected
FBgn0013763	Idgf6	3323.17	-0.808446	0.41076	0.0028978	0.0093697	unaffected
FBgn0013764	Chi	860.663	-0.0604498	0.0902984	0.474948	0.60983	unaffected
FBgn0013765	cnn	326.272	-0.0120338	0.11453	0.91016	0.944052	unaffected
FBgn0013767	Crz	0.471464	-0.0168035	0.783052	0.917823		unaffected
FBgn0013770	Cp1	5040.49	0.431946	0.0806642	4.20244e-08	4.0702e-07	unaffected
FBgn0013771	Cyp6a9	0.762217	0.120509	0.779199	0.51751		unaffected
FBgn0013773	Cyp6a22	0.711285	0.0940397	0.738604	0.629779		unaffected
FBgn0013799	Deaf1	801.707	-0.0954565	0.111101	0.355151	0.494221	unaffected
FBgn0013810	Dhc36C	1.8378	-0.333741	0.764243	0.197265	0.315918	unaffected
FBgn0013811	Dhc62B	3.29813	-0.0884532	0.477401	0.688384	0.787609	unaffected
FBgn0013812	Dhc93AB	5.405	-0.815324	0.834159	0.0254769	0.0598087	unaffected
FBgn0013813	Dhc98D	2.64578	-0.491536	0.859376	0.0981938	0.181166	unaffected
FBgn0013949	Elal	18.9701	-0.960107	0.674129	0.00733257	0.02072	unaffected
FBgn0013953	Esp	47.5305	-0.269855	0.244191	0.167085	0.277651	unaffected
FBgn0013954	Fkbp12	22040	0.914137	0.160215	2.88058e-10	4.08192e-09	unaffected
FBgn0013972	Gycalpha99B	8.0528	-3.61175	1.41668	2.65183e-05	0.00014762	down
FBgn0013973	Gycbeta100B	11.5602	-1.34875	0.912309	0.00375964	0.0116668	down
FBgn0013981	His4r	64515.6	0.0206847	0.156705	0.883431	0.924594	unaffected
FBgn0013983	imd	448.965	-0.0985538	0.123353	0.386722	0.526314	unaffected
FBgn0013987	MAPk-Ak2	2077.58	0.235913	0.068132	0.000428261	0.00176084	unaffected
FBgn0013995	Calx	2.31451	0.0512553	0.565463	0.813562	0.878378	unaffected
FBgn0013997	Nrx-IV	2353.21	-0.642075	0.17245	3.13151e-05	0.000171558	unaffected
FBgn0014000	Hf	0.984198	-0.255288	0.844245	0.234102		unaffected
FBgn0014006	Ask1	236.413	-0.116439	0.126073	0.316113	0.453055	unaffected
FBgn0014007	Ptp69D	431.211	-0.289647	0.128875	0.0162223	0.0408928	unaffected
FBgn0014009	Rab2	1984.66	0.232443	0.0805738	0.00303827	0.00974627	unaffected
FBgn0014010	Rab5	3477.12	0.183036	0.0902539	0.0334687	0.0753689	unaffected
FBgn0014011	Rac2	1744.44	0.415559	0.11622	0.000173726	0.000791208	unaffected
FBgn0014018	Rel	292.728	0.160916	0.132192	0.185138	0.300837	unaffected
FBgn0014019	Rh5	5.75537	-0.785486	0.928194	0.0328735	0.0743139	unaffected
FBgn0014020	Rho1	13515.1	0.592055	0.113189	3.8888e-08	3.78379e-07	unaffected
FBgn0014022	Rlb1	350.169	0.631429	0.156371	9.35629e-06	5.75608e-05	unaffected
FBgn0014023	mRpL47	1012.78	0.597781	0.0985325	2.9585e-10	4.18672e-09	unaffected
FBgn0014024	Rnp4F	503.812	-0.146655	0.111342	0.157279	0.265154	unaffected
FBgn0014026	RpL7A	29073.9	0.500839	0.124274	1.98168e-05	0.000113391	unaffected
FBgn0014028	SdhB	1222.27	0.386624	0.107424	0.0001761	0.000799607	unaffected
FBgn0014029	2002-09-01	3306.46	0.32156	0.0553942	4.44671e-09	5.14172e-08	unaffected
FBgn0014031	Spat	1.42454	0.444604	0.937821	0.101692	0.186622	unaffected
FBgn0014032	Sptr	854.869	-0.0301764	0.114164	0.776436	0.853354	unaffected
FBgn0014033	Sr-CI	203.378	0.259064	0.409243	0.26746	0.398575	unaffected
FBgn0014037	Su(Tpl)	1341.58	-0.143547	0.0967944	0.114414	0.205072	unaffected
FBgn0014073	Tie	20.409	-1.5631	0.611339	0.000173418	0.000790148	down
FBgn0014075	Uggt	832.635	-0.303256	0.162477	0.0382929	0.0843083	unaffected
FBgn0014076	Vm32E	0.962554	-0.0281089	0.72766	0.882017		unaffected
FBgn0014092	CG4278	953.306	0.340802	0.0826241	2.39649e-05	0.000135004	unaffected
FBgn0014127	barr	827.006	0.108391	0.093478	0.215391	0.337554	unaffected
FBgn0014133	bif	1111.14	-0.333911	0.0868118	7.8305e-05	0.000387379	unaffected
FBgn0014135	bnl	220.313	-0.0554898	0.282725	0.789475	0.862071	unaffected
FBgn0014141	cher	392.671	0.479832	0.171958	0.00186178	0.00644419	unaffected
FBgn0014143	croc	86.1546	0.220682	0.297122	0.302649	0.439464	unaffected
FBgn0014163	fax	11763.3	-0.0687918	0.105742	0.485329	0.619468	unaffected
FBgn0014179	gcm	20.9939	0.124648	0.391544	0.574773	0.695797	unaffected
FBgn0014184	Oda	23138.3	0.0630249	0.0882969	0.446215	0.581782	unaffected
FBgn0014189	Hel25E	16715.5	0.877258	0.112543	2.00923e-16	6.50657e-15	unaffected
FBgn0014269	prod	798.269	0.206313	0.0690163	0.002274	0.00761389	unaffected
FBgn0014340	mof	224.394	-0.134505	0.140929	0.295011	0.430775	unaffected
FBgn0014342	mia	199.052	0.458495	0.143768	0.000580853	0.0023105	unaffected
FBgn0014343	mirr	1433.75	-0.167446	0.151903	0.22233	0.346439	unaffected
FBgn0014366	noi	846.787	0.216198	0.0859727	0.00921002	0.0252809	unaffected
FBgn0014368	nol	1.90629	-0.0357524	0.65628	0.863541	0.912187	unaffected
FBgn0014380	RhoL	462.432	0.252964	0.151662	0.066383	0.132252	unaffected
FBgn0014388	sty	602.428	-0.623322	0.191899	0.000199311	0.000889695	unaffected
FBgn0014391	sun	3372.38	0.613959	0.21732	0.000814649	0.0031059	unaffected
FBgn0014395	tilB	1.11523	-0.0486615	0.596988	0.821411		unaffected
FBgn0014396	tim	1.50887	0.0958039	0.521951	0.665132	0.769298	unaffected
FBgn0014411	Vps26	689.866	-0.114866	0.0964063	0.202797	0.322721	unaffected
FBgn0014417	CG13397	37.9199	0.216456	0.271449	0.293338	0.428855	unaffected
FBgn0014427	CG11899	4611.69	-0.413802	0.153651	0.00328817	0.0104338	unaffected
FBgn0014455	Ahcy	2618.48	0.696959	0.0908607	2.10036e-15	6.10839e-14	unaffected
FBgn0014469	Cyp4e2	264.21	-1.03107	0.242883	3.31545e-07	2.72171e-06	down
FBgn0014857	His3.3A	3137.52	0.56543	0.120966	7.75185e-07	5.90449e-06	unaffected
FBgn0014859	Hr38	13.4683	0.116119	0.326103	0.59316	0.712075	unaffected
FBgn0014861	Mcm2	895.636	0.762412	0.0940081	3.85538e-17	1.38912e-15	unaffected
FBgn0014863	Mlp84B	90.8924	-0.540807	0.412993	0.0348774	0.0779528	unaffected
FBgn0014868	Ost48	9999.95	-0.0159865	0.124937	0.889973	0.930051	unaffected
FBgn0014869	Pglym78	1513.86	-0.507016	0.119896	8.18081e-06	5.10732e-05	unaffected
FBgn0014870	Psi	528.052	-0.251485	0.0997215	0.00851983	0.0236011	unaffected
FBgn0014877	Roe1	535.375	0.293848	0.159507	0.0414503	0.0899097	unaffected
FBgn0014879	Set	8449.63	0.856145	0.0868374	2.279e-24	1.75616e-22	unaffected
FBgn0014906	Hydr2	1014.68	0.0336075	0.0895592	0.68968	0.788459	unaffected
FBgn0014930	CG2846	481.26	0.11038	0.105539	0.261606	0.391907	unaffected
FBgn0014931	CG2678	23.2591	0.273674	0.331531	0.221385	0.345173	unaffected
FBgn0014949	btn	0.722919	-0.0163826	0.713972	0.932487		unaffected
FBgn0015000	betaggt-I	496.285	0.253209	0.117556	0.022193	0.0533937	unaffected
FBgn0015001	iotaTry	1.15065	0.117213	0.678993	0.584464		unaffected
FBgn0015010	Ag5r	1.36612	-0.0554988	0.688927	0.78472		unaffected
FBgn0015011	AhcyL2	41.7065	-0.67348	0.417732	0.011309	0.0301335	unaffected
FBgn0015019	CCT3	6427.67	0.754326	0.0608105	2.02665e-36	5.09412e-34	unaffected
FBgn0015024	CkIalpha	3978.07	0.0043028	0.107703	0.96591	0.979456	unaffected
FBgn0015025	CkIIalpha-i1	173.864	0.0501598	0.144217	0.702423	0.797621	unaffected
FBgn0015031	cype	2970.79	0.493036	0.196282	0.00382245	0.0118339	unaffected
FBgn0015033	Cyp4d8	0.810002	0.197881	0.809402	0.328195		unaffected
FBgn0015034	Cyp4e1	17.9044	-0.213786	0.302992	0.321081	0.458492	unaffected
FBgn0015036	Cyp4ae1	0.60185	-0.0807141	0.768298	0.654449		unaffected
FBgn0015037	Cyp4p1	0.959564	-0.00179699	0.692932	0.9928		unaffected
FBgn0015038	Cyp9b1	0.549698	0.00892828	0.823013	0.947077		unaffected
FBgn0015039	Cyp9b2	4.99864	-0.130567	0.581639	0.560985	0.684265	unaffected
FBgn0015075	Ddx1	580.183	-0.111201	0.135614	0.37027	0.509906	unaffected
FBgn0015218	eIF4E1	9026.71	0.244386	0.0805359	0.0018518	0.00641598	unaffected
FBgn0015221	Fer2LCH	6875.76	0.0954787	0.114995	0.370654	0.510298	unaffected
FBgn0015222	Fer1HCH	7383.53	-0.0433469	0.0979215	0.636552	0.74593	unaffected
FBgn0015229	glec	2117.75	-1.01098	0.168777	2.84587e-11	4.72387e-10	down
FBgn0015239	Hr78	838.343	-0.539325	0.133539	1.58001e-05	9.23597e-05	unaffected
FBgn0015240	Hr96	130.479	-0.236777	0.143539	0.0714497	0.140543	unaffected
FBgn0015245	Hsp60A	5852.65	0.451715	0.0734307	3.52522e-10	4.90974e-09	unaffected
FBgn0015247	Diap2	416.42	-0.412434	0.0959129	8.82626e-06	5.46503e-05	unaffected
FBgn0015268	Nap1	63.1574	1.24298	0.274086	5.4782e-08	5.18685e-07	up
FBgn0015269	Nf1	149.55	-0.337504	0.168498	0.025438	0.0597469	unaffected
FBgn0015270	Orc2	193.7	0.443123	0.160287	0.00236897	0.00788685	unaffected
FBgn0015271	Orc5	210.813	0.321266	0.150074	0.019389	0.0475911	unaffected
FBgn0015277	Pi3K59F	153.521	-0.144093	0.15594	0.304234	0.440636	unaffected
FBgn0015278	Pi3K68D	343.715	-0.0132805	0.120584	0.905499	0.941159	unaffected
FBgn0015279	Pi3K92E	903.975	0.241517	0.0844427	0.0032292	0.0102807	unaffected
FBgn0015282	Rpt2	7121.96	0.457027	0.107194	8.75594e-06	5.43105e-05	unaffected
FBgn0015283	Rpn10	6118.27	0.486862	0.0995495	3.91656e-07	3.17566e-06	unaffected
FBgn0015286	Rala	1028.34	0.00806897	0.126143	0.944824	0.966428	unaffected
FBgn0015288	RpL22	26806.5	0.393277	0.117204	0.000421163	0.00173545	unaffected
FBgn0015295	Shark	332.025	-0.246385	0.125577	0.0355112	0.0791578	unaffected
FBgn0015296	Shc	929.119	0.237449	0.0935257	0.00833268	0.02318	unaffected
FBgn0015298	Srp19	523.28	0.260486	0.148507	0.054533	0.112486	unaffected
FBgn0015299	Ssb-c31a	2149.88	1.10768	0.237901	3.53392e-08	3.46403e-07	up
FBgn0015316	Try29F	19.8037	0.224737	0.327472	0.309393	0.446211	unaffected
FBgn0015320	Ubc2	1991.68	0.317551	0.0647978	6.62466e-07	5.10859e-06	unaffected
FBgn0015321	Ubc4	1914.52	0.564236	0.0723266	1.7094e-15	5.04597e-14	unaffected
FBgn0015331	abs	477.609	-0.100851	0.0982492	0.271765	0.403804	unaffected
FBgn0015336	CG15865	1.47174	-0.198368	0.717026	0.381457	0.521232	unaffected
FBgn0015338	CG5861	1069.85	0.134137	0.100147	0.152462	0.258685	unaffected
FBgn0015351	Mettl4	145.019	0.265714	0.165989	0.0735832	0.143962	unaffected
FBgn0015359	CG2034	646.486	0.317103	0.114573	0.0036232	0.0113132	unaffected
FBgn0015360	oxt	125.966	-0.139284	0.181905	0.381192	0.521009	unaffected
FBgn0015371	chn	1129.29	-0.320677	0.13436	0.0104517	0.0281261	unaffected
FBgn0015372	RabX1	264.084	0.0351941	0.132452	0.772598	0.850591	unaffected
FBgn0015376	cutlet	128.882	0.575974	0.165357	0.000114903	0.000547645	unaffected
FBgn0015379	dod	2247.82	0.622461	0.125333	1.30073e-07	1.14336e-06	unaffected
FBgn0015380	drl	2508.93	-0.572585	0.110906	6.23893e-08	5.82728e-07	unaffected
FBgn0015391	glu	614.764	0.279264	0.108047	0.00675514	0.0193457	unaffected
FBgn0015396	jumu	884.034	-0.0649491	0.152054	0.636423	0.74593	unaffected
FBgn0015399	kek1	2948.38	-0.0059349	0.265558	0.976606	0.986701	unaffected
FBgn0015400	kek2	24.2431	-1.41589	0.576276	0.000233821	0.00102425	down
FBgn0015402	ksr	224.967	-0.468308	0.159546	0.00126556	0.0045881	unaffected
FBgn0015477	Rme-8	457.653	-0.121762	0.142931	0.349127	0.487466	unaffected
FBgn0015509	Cul1	1103.43	-0.362108	0.13061	0.00313186	0.0100039	unaffected
FBgn0015513	mbc	378.566	-0.05736	0.117974	0.600136	0.717106	unaffected
FBgn0015519	nAChRalpha3	5.5286	0.204982	0.457841	0.375789	0.515221	unaffected
FBgn0015520	nonA-l	240.358	-0.630351	0.156902	1.0267e-05	6.2454e-05	unaffected
FBgn0015521	RpS21	3096.8	0.461441	0.210384	0.00991476	0.0268867	unaffected
FBgn0015522	olf186-M	20.1763	-0.350017	0.345967	0.128437	0.224785	unaffected
FBgn0015524	otp	7.99625	-0.0137365	0.836095	0.911536	0.945015	unaffected
FBgn0015527	peng	993.519	0.708875	0.0819548	5.87195e-19	2.66052e-17	unaffected
FBgn0015543	snoRNA:Me28S-A1322	20.9964	-0.13886	0.296332	0.512978	0.644195	unaffected
FBgn0015544	spag	490.868	0.213674	0.0914237	0.0149007	0.0379692	unaffected
FBgn0015546	spel1	349.723	0.168607	0.117783	0.12356	0.217658	unaffected
FBgn0015550	tap	4.69894	-1.69594	1.64992	0.0023088	0.00771329	down
FBgn0015553	tos	131.811	0.452405	0.157855	0.00168048	0.00588452	unaffected
FBgn0015558	tty	88.124	-2.19544	0.307111	1.73326e-13	3.90983e-12	down
FBgn0015561	unpg	26.1205	-0.207383	0.67032	0.375374	0.514786	unaffected
FBgn0015568	alpha-Est1	6.94555	-2.02002	1.02785	0.00071469	0.00277188	down
FBgn0015569	alpha-Est10	18.2222	-1.48732	0.603827	0.000228891	0.00100599	down
FBgn0015572	alpha-Est4	2.09656	-0.0107866	0.601962	0.959747	0.975643	unaffected
FBgn0015575	alpha-Est7	4.18058	0.090408	0.478504	0.682074	0.782595	unaffected
FBgn0015576	alpha-Est8	5.27073	-0.877429	0.863965	0.0207894	0.0505118	unaffected
FBgn0015577	alpha-Est9	19.3309	-1.03796	0.650993	0.00415258	0.012718	down
FBgn0015582	dare	231.73	-0.202962	0.141562	0.116741	0.208362	unaffected
FBgn0015585	Acp63F	1.08305	-0.126429	0.668071	0.56133		unaffected
FBgn0015586	Acp76A	1.33511	-0.143568	0.731626	0.492368		unaffected
FBgn0015589	Apc	127.241	-0.416604	0.167826	0.00584068	0.0170804	unaffected
FBgn0015591	AstA	2.45077	0.0621202	0.51241	0.77654	0.853354	unaffected
FBgn0015600	toc	409.505	-0.2153	0.109262	0.0367789	0.0814506	unaffected
FBgn0015602	BEAF-32	1804.7	0.408117	0.0799551	1.76791e-07	1.5137e-06	unaffected
FBgn0015609	CadN	440.224	-1.57508	0.166611	1.14675e-22	7.33714e-21	down
FBgn0015614	CanB2	2487.46	0.167944	0.0883986	0.0458035	0.0977447	unaffected
FBgn0015615	SMC3	376.667	-0.176875	0.107351	0.0790978	0.152881	unaffected
FBgn0015618	Cdk8	334.224	-0.0643744	0.125578	0.578588	0.699194	unaffected
FBgn0015621	Clp	763.552	0.491562	0.11531	7.55874e-06	4.76119e-05	unaffected
FBgn0015622	Cnx99A	4205.21	0.0182158	0.102789	0.849936	0.903511	unaffected
FBgn0015623	Cpr	631.884	-0.394246	0.103776	7.87584e-05	0.000389257	unaffected
FBgn0015625	CycB3	950.943	0.185405	0.105336	0.0615424	0.124274	unaffected
FBgn0015663	Ugt36A1	138.053	-0.852577	0.185735	1.73896e-07	1.49208e-06	unaffected
FBgn0015664	Dref	1191.7	0.360203	0.102957	0.000279254	0.00119788	unaffected
FBgn0015714	Cyp6a17	114.228	0.1338	0.244522	0.491566	0.62471	unaffected
FBgn0015721	ktub	34.4294	-1.92077	0.340367	1.24592e-09	1.5931e-08	down
FBgn0015737	Hmu	2535.24	-0.285554	0.138027	0.0253572	0.0596338	unaffected
FBgn0015754	Lis-1	2471.31	-0.0121917	0.103035	0.899481	0.936889	unaffected
FBgn0015756	RpL9	13354.5	0.667927	0.14651	7.24338e-07	5.5573e-06	unaffected
FBgn0015765	p38a	335.759	0.132375	0.118698	0.228446	0.35326	unaffected
FBgn0015766	Msr-110	4243.64	-1.25338	0.176675	9.50533e-15	2.57302e-13	down
FBgn0015772	Nak	232.106	-0.432427	0.143845	0.00118028	0.00431447	unaffected
FBgn0015773	NetA	31.5046	-0.711306	0.418272	0.00801837	0.0224357	unaffected
FBgn0015774	NetB	253.994	-0.236463	0.14531	0.0748116	0.145825	unaffected
FBgn0015776	nrv1	973.973	-0.331308	0.116416	0.0027522	0.00896759	unaffected
FBgn0015777	nrv2	5904.81	0.575462	0.121368	5.28799e-07	4.15986e-06	unaffected
FBgn0015778	rin	7215.89	0.381904	0.0965475	4.33651e-05	0.000230516	unaffected
FBgn0015781	P5cr	702.919	0.199862	0.122493	0.0792943	0.153092	unaffected
FBgn0015789	Rab10	1058.16	0.455247	0.0798291	5.31595e-09	6.01506e-08	unaffected
FBgn0015790	Rab11	8898.45	0.404614	0.099822	2.66465e-05	0.000148134	unaffected
FBgn0015791	Rab14	1366.82	0.499233	0.0967437	9.13938e-08	8.26381e-07	unaffected
FBgn0015793	Rab19	370.041	-0.0688543	0.110064	0.50146	0.63347	unaffected
FBgn0015794	Rab18	725.685	0.176276	0.108995	0.0843369	0.160739	unaffected
FBgn0015795	Rab7	4806.79	0.495874	0.102091	4.45286e-07	3.56668e-06	unaffected
FBgn0015797	Rab6	2718.35	0.322311	0.1267	0.00680397	0.0194541	unaffected
FBgn0015799	Rbf	308.191	0.182041	0.105247	0.0660143	0.131592	unaffected
FBgn0015801	Reg-5	1009.33	-0.627918	0.152812	7.07389e-06	4.48792e-05	unaffected
FBgn0015803	RtGEF	285.217	0.0102154	0.122444	0.928258	0.955687	unaffected
FBgn0015805	HDAC1	5675.47	0.537955	0.0953257	5.18669e-09	5.90042e-08	unaffected
FBgn0015808	ScpX	961.371	-0.415482	0.0878953	1.17578e-06	8.63792e-06	unaffected
FBgn0015818	Spx	2115.32	0.450469	0.0751212	9.29229e-10	1.2156e-08	unaffected
FBgn0015828	TfIIEalpha	446.474	0.324056	0.0982935	0.000640249	0.00251736	unaffected
FBgn0015829	TfIIEbeta	732.116	0.113659	0.105148	0.246095	0.373816	unaffected
FBgn0015831	Rtnl2	4.32758	0.204876	0.468749	0.377046	0.516676	unaffected
FBgn0015834	eIF3i	10268.7	0.689711	0.114398	2.08543e-10	3.02416e-09	unaffected
FBgn0015838	Vang	1208.45	0.0120796	0.076877	0.86773	0.914508	unaffected
FBgn0015872	Drip	64.166	0.987749	0.524407	0.00210536	0.00715591	unaffected
FBgn0015903	apt	134.455	0.0895437	0.185291	0.578989	0.699597	unaffected
[truncated: 10,304 more rows]

## Sheet: Trans. ph-KD d11 vs trans. w-KD
FBgn	symbol	baseMean	log2FoldChange	lfcSE	pvalue	padj	diff
[truncated: 11,691 more rows]
