# Supplementary material for: Transient loss of Polycomb components induces an epigenetic cancer fate
Source: Nature. 2024 Apr 24;629(8012):688–96. doi: 10.1038/s41586-024-07328-w (PMC11096130; doi:10.1038/s41586-024-07328-w)
Supplement: Supplementary file 9 — Tissue area measurements and number of tissues analysed in immunofluorescence experiments. [file 41586_2024_7328_MOESM9_ESM.xlsx]

## Sheet: Fig1e
Supplementary Table 6a
Areas (calculated in μm^2) for all tissues measured in the experiments reported in Figure 1e
Conditions	no ph-KD	Constant ph-KD	Transient ph-KD day 9	Transient ph-KD day 11
Area	83975.7	219735	163927	185127
Area	120173	151934	163927	177969
Area	105605	78680.3	148317	224443
Area	71655.7	133228	133976	180449
Area	101390	109174	158960	251201
Area	113718	241151	139527	258089
Area	114138	176034	122882	315331
Area	99692.4	243745	140464	184381
Area	116493	247585	146001	207797
Area	94610.8	133951	134805	233088
Area	97104	178157	204159	123325
Area	93482.9	306738	150885	214062
Area	87077.8	80911.7	120925	104372
Area	109509	75936.2	151182	189979
Area	94973.3	115403	212664	174090
Area	103012	117674	165338	193002
Area	87529	199774	147459	176426
Area	83803.5	317796	159684	221867
Area	83615.8	117373	141284	119030
Area	109331	82075.2	190279	176246
Area	111605	193222	162703	210652
Area	88763.8	149589	137150	152772
Area	69899.3	220203	157504	192435
Area	95376.3	289606	192864	218769
Area	84138.6	181477	204446	256096
Area	99318.2	110650	134733	177718
Area	92315.8	335815	162961	177658
Area	86635.8	122801	189850	202392
Area	109561	148178	200487	243875
Area	81996.2	136631	165245	146016

## Sheet: Extended Data Fig. 1m
Supplementary Table 6b
Areas (calculated in μm^2) for all tissues measured in the experiments reported in Extended Data Figure 1m
Conditions	no Psc-Su(z)2 KD	constant Psc-Su(z)2 KD	Transient Psc-Su(z)2 KD
Area	94257.5	207085	138455
Area	93566.6	123732	144534
Area	87075.2	131746	138959
Area	93804.2	165866	141037
Area	73161.2	127570	132948
Area	65789	192548	165868
Area	75276.3	126776	78989
Area	88943.7	130540	123876
Area	103059	179773	157081
Area	64227.8	194487	184922
Area	78451.7	153592	177397
Area	81132.5	118374	269479
Area	88609.2	115278	157155
Area	97998.4	179153	228514
Area	67822.8	185165	198512
Area	68314.8	149988	204470
Area	92542.6	163887	250551
Area	63168.9	175927	188142
Area	105515	255878	160677
Area	102960	302911	126916
Area	96632.2	415337	128219
Area	91569	427519	125868
Area	80910.4	456566	123498
Area	83657	193698	106472
Area	98914	290956	126883
Area	121251	476218	159916
Area	91024	268098	158062
Area	116126	388639	153533
Area	97268.9	291958	150307
Area	92678.2	394168	216170

## Sheet: Extended Data Fig. 5b
Supplementary Table 6C
Areas (calculated in μm^2) for all tissues measured in the experiments reported in Extended Data Figure 5b
Conditions	gfpRNAi, wRNAi	zfh1RNAi, wRNAi	stat92eRNAi, wRNAi	gfpRNAi, phRNAi	zfh1RNAi, phRNAi	stat92eRNAi, phRNAi
Area	89483.5	132394	101980	371268	212404	179975
Area	101941	124290	127235	203185	198241	147514
Area	79471.8	102893	118010	196449	175943	201041
Area	82471.6	97180.6	94806.9	157587	161568	130763
Area	89154.2	111285	124153	265542	246706	207282
Area	91290.2	100844	134235	305989	140374	251781
Area	103907	115768	106392	227744	234590	220812
Area	80206.6	113924	87382.3	330154	176292	202360
Area	88650.1	108851	99562.1	127682	203886	166709
Area	93572.7	110437	102904	229978	147678	210396
Area	100376	113395	97239.3	404215	187519	210734
Area	106410	89403.8	113636	143861	185058	234034
Area	89143.7	97177.2	88455.6	220253	210668	142515
Area	91339	93172.8	119618	226578	162987	159837
Area	108972	99833.4	92257.4	345896	110407	192856
Area	94280.3	84776.6	113398	215993	141986	137338
Area	92452.9	77684.7	115022	402515	120912	207031
Area	91910	81572.8	98160.4	300050	195938	129392
Area	82230.1	77040.3	120291	265340	114726	201818
Area	93361.5	80799.3	112500	239168	127523	134415
Area	73395.9	76312	97510.2	210730	134199	144579
Area	98657.6	79770.1	92499	288129	93360	176789
Area	114183	82339.9	104597	213740	112146	128743
Area	111471	82669.2	89134.5	300160	128855	129134
Area	76438.5	122506	110331	185056	132747	164236
Area	82293.4	85906.5	117313	303245	138073	131210
Area	95595.3	105879	95668.7	275077	131202
Area	77113.9	106183	95773.5	182485	112993
Area	79829.5	95878.1	134348	179163	181340
Area	66468.2	104593		390436	201405
Area	100017	90515.2		109493	187800
Area	76917.6	125615		110834	277290
Area	74019.9	101792		296712	238656
Area	76272	114910		197794	258990
Area	92377.3	104298		275528	274994
Area	100473	108811		223335	193210
Area	108718	118405			140022
Area	116863	79028.9			179215
Area	89059.9	117407			176556
Area	95108.5	82378.6			152470
Area	88375.5	85330.6			129081
Area	81261.6	85532			128747
Area	77784.1	89971.6			223140
Area	104760	96767.8			160700
Area	104646				152114
Area	97683.4				145874
Area	104480				110467
Area	102948				149478
Area	91612.9				147669
Area	107982				139935
Area	107025				129300
Area	93707.4				124866
Area	81509.6				103953
Area	92666.6				130593
Area	96410.1				149485
Area	123515
Area	92108.7
Area	98352.3

## Sheet: Extended Data Fig. 5f
Supplementary Table 6d
Areas (calculated in μm^2) for all tissues measured in the experiments reported in Extended Data Figure 5f
Conditions	gfpRNAi, wRNAi	zfh1RNAi, wRNAi	stat92eRNAi, wRNAi	gfpRNAi, phRNAi	zfh1RNAi, phRNAi	stat92eRNAi, phRNAi
Area	84169.7	122694	90843.2	195492	184438	184584
Area	98396.2	105868	113267	191847	120036	106098
Area	104880	110028	113394	293685	127133	54154.2
Area	99203.3	123054	98839.1	234052	131892	156680
Area	116604	118831	107224	217126	68180.5	130967
Area	69172.3	125808	87998.4	260890	145722	149467
Area	109205	97208.2	111883	181242	138388	185440
Area	101627	97569.7	118241	168676	130365	86211.3
Area	99560.9	106520	101838	210234	221794	223777
Area	83411.7	124987	123518	314419	148341	145077
Area	96439.8	129013	119454	247142	136054	109671
Area	87551.7	126635	91823.3	298147	103948	174589
Area	92639.5	102447	109126	221960	148816	129686
Area	114607	109332	93277.4	126954	164477	197921
Area	108130	93070.8	126894	359140	114498	135412
Area	113124	110696	114327	125972	139486	75894.9
Area	113511	107647	106991	150407	159477	183600
Area	84000.5	101519	111433	150588	162295	79226.5
Area	95182.1	117426	110926	169833	175251	162732
Area	116009	112783	125608	189385	145418	114350
Area	110079	115074	127652	165128	160088	163773
Area	111512	111191	129814	86518.6	122373
Area	95173	112540	98309.7	184383	277435
Area	63496.9	115337	125887	187975	230071
Area	95390	155662	116954		291176
Area	123692	131369			212450
Area		109722

## Sheet: All IF sample numbers
Supplementary Table 6e
Number of samples (EDs or tumors) imaged for each of the immunostaining experiments
(Figure numbers are indicated with the number of samples for each of the figures and conditions)
Main figures
	no ph-KD	constant ph-KD	D9	D11
1C	32	26	30	30
	0h after 24h KD		24h after 24h KD
	white	ph	white	ph
1F	10	23	14	23
	gfp+w-KD	Stat92E+w-KD	zfh1+w-KD	gfp+ph-KD	Stat92E+ph-KD	zfh1+ph-KD
5A	6	4	3	3	4	4
Extended data Figures
	no ph-KD	constant ph-KD	D9	D11
1A	9	9	8	9
1C	7	11	16	14
	no ph-KD	larval ph-KD	L1 ph-KD	L2	Early L3	Late L3
1H	4	4	5	5	5	4
1I	4	4	5	5	5	4
	no psc-KD	constant psc-KD	transient psc-KD
1K	5	7	7
1I	5	7	7
	No ph-KD			Transient ph-KD
	0min	30min	480min	0 min	30min	480min
2C	3	3	3	3	3	3
	no ph-KD	constant ph-KD	D11
3F	8	10	10
	gfp+w-KD	Stat92E+w-KD	zfh1+w-KD	gfp+ph-KD	Stat92E+ph-KD	zfh1+ph-KD
5D	4	4	4	4	4	6
5E	4	4	4	4	4	6
	no ph-KD	constant ph-KD	D11
6C	4	8	8
6D	4	8	8
6E	4	8	8
6F	4	4	4
6H	4	4	4
